# Supplementary material for: Distinct forms of structural plasticity of adult-born interneuron spines in the mouse olfactory bulb induced by different odor learning paradigms
Source: Commun Biol. 2024 Apr 6;7:420. doi: 10.1038/s42003-024-06115-7 (PMC10998910; doi:10.1038/s42003-024-06115-7)
Supplement: Supplementary file 3 — Supplementary Data 1 [file 42003_2024_6115_MOESM3_ESM.zip]

Archive with 15 entries (15 files):
- source_data/all_source_data.xlsx
- source_data/Fig 1b/spine_density_simple.csv
- source_data/Fig 1d/spine_density_simple.csv
- source_data/Fig 1e/learning_complex.csv
- source_data/Fig 1g/spine_density_complex.csv
- source_data/Fig 2c/spine_density_SD.csv
- source_data/Fig 4a/dataset.csv
- source_data/Fig 4b/dataset.csv
- source_data/Fig 5/dataset_SD_non_SD.csv
- source_data/Fig 6a/dataset_simple.csv
- source_data/Fig 6b/dataset_simple.csv
- source_data/Fig 6c/dataset_simple.csv
- source_data/Fig 7a/dataset_complex.csv
- source_data/Fig 7b/dataset_complex.csv
- source_data/Fig 7c/dataset_complex.csv
