# Supplementary material for: Distinct forms of structural plasticity of adult-born interneuron spines in the mouse olfactory bulb induced by different odor learning paradigms
Source: Commun Biol. 2024 Apr 6;7:420. doi: 10.1038/s42003-024-06115-7 (PMC10998910; doi:10.1038/s42003-024-06115-7)
Supplement: Supplementary file 3 — Supplementary Data 1 [file 42003_2024_6115_MOESM3_ESM.zip › source_data/all_source_data.xlsx]

## Sheet: Fig1b
Group	Simple Control	Simple Learners	Simple Control	Simple Learners	Simple Learners	Simple Control	Simple Learners
Animal ID	11957	11958	11959	11964	11965	11966	11967
Block 1	60	50	55	70	55	50	55
Block 2	50	50	55	85	50	50	50
Block 3	50	70	50	100	50	50	95
Block 4	65	80	50	100	80	45	100
Block 5	50	90	50	100	85	50	95

## Sheet: Fig1d
Image	Group	Spine number	Total length	Density	Density / um	Animal
11957_slice1_cell1_dendrite1_spines_63x_z2_1024px_avg2_0.35um-stack_SHF.tif	Control	25	55.6448	0.449278	1.15988	11957
11957_slice1_cell1_dendrite2_spines_63x_z2_1024px_avg2_0.35um-stack_SHF.tif	Control	35	114.676	0.305208	0.787942	11957
11957_slice1_cell1_dendrite3_spines_63x_z2_1024px_avg2_0.35um-stack.tif	Control	18	55.3392	0.325267	0.839727	11957
11957_slice1_cell2_dendrite1_spines_63x_z2_1024px_avg2_0.35um-stack.tif	Control	21	52.0717	0.40329	1.04116	11957
11957_slice1_cell2_dendrite2_spines_63x_z2_1024px_avg2_0.35um-stack.tif	Control	30	69.5425	0.431391	1.1137	11957
11957_slice1_cell2_dendrite3_spines_63x_z2_1024px_avg2_0.35um-stack_SHF.tif	Control	17	58.9965	0.288153	0.743911	11957
11957_slice1_cell2_dendrite4_spines_63x_z2_1024px_avg2_0.35um-stack.tif	Control	22	65.3817	0.336485	0.86869	11957
11957_slice1_cell3_dendrite1_spines_63x_z2_1024px_avg2_0.35um-stack.tif	Control	21	61.6985	0.340365	0.878705	11957
11957_slice1_cell3_dendrite2_spines_63x_z2_1024px_avg2_0.35um-stack_SHF.tif	Control	23	88.3511	0.260325	0.67207	11957
11957_slice1_cell4_dendrite1_spines_63x_z2_1024px_avg2_0.35um-stack.tif	Control	14	54.0545	0.258998	0.668644	11957
11957_slice1_cell4_dendrite2_spines_63x_z2_1024px_avg2_0.35um-stack_SHF.tif	Control	14	103.008	0.135912	0.350878	11957
11957_slice1_cell5_dendrite1_spines_63x_z2_1024px_avg2_0.35um-stack_SHF.tif	Control	26	93.7829	0.277236	0.715728	11957
11957_slice1_cell5_dendrite2_spines_63x_z2_1024px_avg2_0.35um-stack.tif	Control	16	52.2758	0.306069	0.790164	11957
11957_slice1_cell6_dendrite1_spines_63x_z2_1024px_avg2_0.35um-stack.tif	Control	17	95.5534	0.177911	0.459305	11957
11957_slice1_cell6_dendrite2_spines_63x_z2_1024px_avg2_0.35um-stack.tif	Control	22	101.666	0.216396	0.558659	11957
11957_slice1_cell7_dendrite1_spines_63x_z2_1024px_avg2_0.35um-stack.tif	Control	13	101.133	0.128544	0.331855	11957
11957_slice1_cell7_dendrite2_spines_63x_z2_1024px_avg2_0.35um-stack.tif	Control	8	45.8868	0.174342	0.450091	11957
11957_slice2_cell1_dendrite1_spines_63x_z2_1024px_avg2_0.35um-stack.tif	Control	20	206.192	0.0969968	0.250412	11957
11957_slice2_cell1_dendrite2_spines_63x_z2_1024px_avg2_0.35um-stack.tif	Control	15	127.809	0.117363	0.30299	11957
11957_slice2_cell1_dendrite3_spines_63x_z2_1024px_avg2_0.35um-stack.tif	Control	8	105.498	0.0758307	0.195769	11957
11957_slice2_cell2_dendrite1_spines_63x_z2_1024px_avg2_0.35um-stack_SHF.tif	Control	10	107.833	0.0927359	0.239412	11957
11957_slice2_cell2_dendrite2_spines_63x_z2_1024px_avg2_0.35um-stack_SHF.tif	Control	15	47.9541	0.312799	0.807539	11957
11957_slice2_cell3_dendrite1_spines_63x_z2_1024px_avg2_0.35um-stack.tif	Control	15	101.565	0.147689	0.381282	11957
11957_slice2_cell3_dendrite2_spines_63x_z2_1024px_avg2_0.35um-stack.tif	Control	14	84.0856	0.166497	0.429838	11957
11957_slice2_cell3_dendrite3_spines_63x_z2_1024px_avg2_0.35um-stack_SHF.tif	Control	18	79.8045	0.225551	0.582295	11957
11957_slice2_cell4_dendrite1_spines_63x_z2_1024px_avg2_0.35um-stack_SHF.tif	Control	18	100.12	0.179784	0.46414	11957
11957_slice2_cell4_dendrite2_spines_63x_z2_1024px_avg2_0.35um-stack.tif	Control	13	54.1026	0.240284	0.620331	11957
11957_slice2_cell5_dendrite1_spines_63x_z2_1024px_avg2_0.35um-stack_SHF.tif	Control	12	43.302	0.277123	0.715437	11957
11957_slice2_cell5_dendrite2_spines_63x_z2_1024px_avg2_0.35um-stack.tif	Control	17	118.612	0.143325	0.370015	11957
11957_slice2_cell6_dendrite1_spines_63x_z2_1024px_avg2_0.35um-stack_SHF.tif	Control	17	91.7483	0.18529	0.478354	11957
11957_slice2_cell6_dendrite2_spines_63x_z2_1024px_avg2_0.35um-stack.tif	Control	16	109.389	0.146267	0.377611	11957
11957_slice2_cell6_dendrite3_spines_63x_z2_1024px_avg2_0.35um-stack.tif	Control	19	96.6855	0.196513	0.50733	11957
11957_slice2_cell6_dendrite4_spines_63x_z2_1024px_avg2_0.35um-stack.tif	Control	21	125.572	0.167234	0.431741	11957
11957_slice2_cell7_dendrite1_spines_63x_z2_1024px_avg2_0.35um-stack_SHF.tif	Control	26	114.544	0.226987	0.586001	11957
11957_slice2_cell7_dendrite2_spines_63x_z2_1024px_avg2_0.35um-stack_SHF.tif	Control	25	71.0994	0.351621	0.907763	11957
11959_slice1_cell1_dendrite1_spines_63x_z2_1024px_avg2_0.35um-stack_SHF.tif	Control	12	150.423	0.0797749	0.205951	11959
11959_slice1_cell1_dendrite2_spines_63x_z2_1024px_avg2_0.35um-stack.tif	Control	13	59.0094	0.220304	0.568749	11959
11959_slice1_cell1_dendrite3_spines_63x_z2_1024px_avg2_0.35um-stack_SHF.tif	Control	13	93.8284	0.138551	0.35769	11959
11959_slice1_cell2_dendrite1_spines_63x_z2_1024px_avg2_0.35um-stack_SHF.tif	Control	17	78.0445	0.217824	0.562348	11959
11959_slice1_cell2_dendrite2_spines_63x_z2_1024px_avg2_0.35um-stack_SHF.tif	Control	18	82.9902	0.216893	0.559944	11959
11959_slice1_cell2_dendrite3_spines_63x_z2_1024px_avg2_0.35um-stack_SHF.tif	Control	20	152.908	0.130797	0.337674	11959
11959_slice1_cell3_dendrite1_spines_63x_z2_1024px_avg2_0.35um-stack.tif	Control	25	194.743	0.128374	0.331419	11959
11959_slice1_cell3_dendrite2_spines_63x_z2_1024px_avg2_0.35um-stack.tif	Control	20	88.0517	0.227139	0.586396	11959
11959_slice1_cell4_dendrite1_spines_63x_z2_1024px_avg2_0.35um-stack_SHF.tif	Control	22	58.2406	0.377743	0.975203	11959
11959_slice1_cell4_dendrite2_spines_63x_z2_1024px_avg2_0.35um-stack.tif	Control	26	61.5847	0.422183	1.08993	11959
11959_slice1_cell4_dendrite3_spines_63x_z2_1024px_avg2_0.35um-stack_SHF.tif	Control	16	46.2145	0.346212	0.8938	11959
11959_slice1_cell5_dendrite1_spines_63x_z2_1024px_avg2_0.35um-stack.tif	Control	12	47.8905	0.250572	0.64689	11959
11959_slice1_cell5_dendrite2_spines_63x_z2_1024px_avg2_0.35um-stack_SHF.tif	Control	13	141.899	0.0916142	0.236516	11959
11959_slice1_cell5_dendrite3_spines_63x_z2_1024px_avg2_0.35um-stack.tif	Control	18	73.8833	0.243627	0.628962	11959
11959_slice1_cell6_dendrite1_spines_63x_z2_1024px_avg2_0.35um-stack_SHF.tif	Control	13	76.6149	0.16968	0.438055	11959
11959_slice1_cell6_dendrite2_spines_63x_z2_1024px_avg2_0.35um-stack.tif	Control	14	71.3503	0.196215	0.50656	11959
11959_slice1_cell6_dendrite3_spines_63x_z2_1024px_avg2_0.35um-stack.tif	Control	12	36.2575	0.330966	0.854439	11959
11959_slice1_cell7_dendrite1_spines_63x_z2_1024px_avg2_0.35um-stack_SHF.tif	Control	15	73.6707	0.203609	0.525647	11959
11959_slice1_cell7_dendrite2_spines_63x_z2_1024px_avg2_0.35um-stack.tif	Control	19	95.884	0.198156	0.511571	11959
11959_slice1_cell8_dendrite1_spines_63x_z2_1024px_avg2_0.35um-stack.tif	Control	13	52.775	0.246329	0.635936	11959
11959_slice1_cell8_dendrite2_spines_63x_z2_1024px_avg2_0.35um-stack_SHF.tif	Control	20	67.5596	0.296035	0.76426	11959
11959_slice1_cell8_dendrite3_spines_63x_z2_1024px_avg2_0.35um-stack.tif	Control	14	62.3182	0.224653	0.579978	11959
11959_slice2_cell1_dendrite1_spines_63x_z2_1024px_avg2_0.35um-stack.tif	Control	27	132.067	0.204442	0.5278	11959
11959_slice2_cell1_dendrite2_spines_63x_z2_1024px_avg2_0.35um-stack.tif	Control	13	69.0698	0.188215	0.485908	11959
11959_slice2_cell1_dendrite3_spines_63x_z2_1024px_avg2_0.35um-stack_SHF.tif	Control	21	64.6555	0.324798	0.838518	11959
11959_slice2_cell2_dendrite1_spines_63x_z2_1024px_avg2_0.35um-stack.tif	Control	12	50.8544	0.235968	0.609188	11959
11959_slice2_cell2_dendrite2_spines_63x_z2_1024px_avg2_0.35um-stack.tif	Control	8	50.665	0.1579	0.407643	11959
11959_slice2_cell2_dendrite3_spines_63x_z2_1024px_avg2_0.35um-stack.tif	Control	18	51.5203	0.349377	0.901971	11959
11959_slice2_cell3_dendrite1_spines_63x_z2_1024px_avg2_0.35um-stack.tif	Control	12	59.0428	0.203243	0.524702	11959
11959_slice2_cell3_dendrite2_spines_63x_z2_1024px_avg2_0.35um-stack.tif	Control	21	101.11	0.207695	0.536198	11959
11959_slice2_cell3_dendrite3_spines_63x_z2_1024px_avg2_0.35um-stack.tif	Control	12	53.0835	0.226059	0.583606	11959
11959_slice2_cell4_dendrite1_spines_63x_z2_1024px_avg2_0.35um-stack.tif	Control	23	104.199	0.220732	0.569855	11959
11959_slice2_cell4_dendrite2_spines_63x_z2_1024px_avg2_0.35um-stack.tif	Control	15	75.3566	0.199053	0.513888	11959
11959_slice2_cell4_dendrite3_spines_63x_z2_1024px_avg2_0.35um-stack.tif	Control	17	55.0546	0.308785	0.797176	11959
11959_slice2_cell5_dendrite1_spines_63x_z2_1024px_avg2_0.35um-stack_SHF.tif	Control	20	103.036	0.194106	0.501116	11959
11959_slice2_cell5_dendrite2_spines_63x_z2_1024px_avg2_0.35um-stack.tif	Control	15	65.6256	0.228569	0.590087	11959
11959_slice2_cell5_dendrite3_spines_63x_z2_1024px_avg2_0.35um-stack.tif	Control	13	51.5607	0.25213	0.650914	11959
11959_slice2_cell6_dendrite1_spines_63x_z2_1024px_avg2_0.35um-stack.tif	Control	20	110.574	0.180874	0.466956	11959
11959_slice2_cell6_dendrite2_spines_63x_z2_1024px_avg2_0.35um-stack.tif	Control	20	115.422	0.173277	0.447342	11959
11959_slice2_cell6_dendrite3_spines_63x_z2_1024px_avg2_0.35um-stack.tif	Control	12	62.7753	0.191158	0.493504	11959
11959_slice2_cell7_dendrite1_spines_63x_z2_1024px_avg2_0.35um-stack_SHF.tif	Control	15	51.5302	0.291091	0.751497	11959
11959_slice2_cell7_dendrite2_spines_63x_z2_1024px_avg2_0.35um-stack_SHF.tif	Control	21	111.701	0.188001	0.485355	11959
11959_slice2_cell8_dendrite1_spines_63x_z2_1024px_avg2_0.35um-stack_SHF.tif	Control	12	101.432	0.118306	0.305426	11959
11959_slice2_cell8_dendrite2_spines_63x_z2_1024px_avg2_0.35um-stack_SHF.tif	Control	19	95.2037	0.199572	0.515227	11959
11966_slice1_cell1_dendrite1_spines_63x_z2_1024px_avg2_0.35um-stack_SHF.tif	Control	14	89.3112	0.156755	0.404688	11966
11966_slice1_cell1_dendrite2_spines_63x_z2_1024px_avg2_0.35um-stack_SHF.tif	Control	11	51.3466	0.21423	0.553069	11966
11966_slice1_cell1_dendrite3_spines_63x_z2_1024px_avg2_0.35um-stack_SHF.tif	Control	15	67.7177	0.221508	0.571857	11966
11966_slice1_cell2_dendrite1_spines_63x_z2_1024px_avg2_0.35um-stack_SHF.tif	Control	27	202.958	0.133032	0.343443	11966
11966_slice1_cell2_dendrite2_spines_63x_z2_1024px_avg2_0.35um-stack_SHF.tif	Control	17	109.424	0.155359	0.401085	11966
11966_slice1_cell2_dendrite3_spines_63x_z2_1024px_avg2_0.35um-stack_SHF.tif	Control	15	99.6819	0.150479	0.388484	11966
11966_slice1_cell3_dendrite1_spines_63x_z2_1024px_avg2_0.35um-stack_SHF.tif	Control	19	96.5551	0.196779	0.508015	11966
11966_slice1_cell3_dendrite2_spines_63x_z2_1024px_avg2_0.35um-stack_SHF.tif	Control	16	85.2293	0.187729	0.484652	11966
11966_slice1_cell4_dendrite1_spines_63x_z2_1024px_avg2_0.35um-stack_SHF.tif	Control	16	90.9431	0.175934	0.454202	11966
11966_slice1_cell4_dendrite2_spines_63x_z2_1024px_avg2_0.35um-stack_SHF.tif	Control	23	96.3074	0.238819	0.616548	11966
11966_slice1_cell5_dendrite1_spines_63x_z2_1024px_avg2_0.35um-stack_SHF.tif	Control	19	121.044	0.156968	0.405237	11966
11966_slice1_cell5_dendrite2_spines_63x_z2_1024px_avg2_0.35um-stack.tif	Control	23	118.445	0.194183	0.501314	11966
11966_slice1_cell5_dendrite3_spines_63x_z2_1024px_avg2_0.35um-stack.tif	Control	17	56.1696	0.302655	0.781351	11966
11966_slice1_cell5_dendrite3_spines_63x_z2_1024px_avg2_0.35um-stack_SHF.tif	Control	15	104.759	0.143185	0.369655	11966
11966_slice1_cell6_dendrite1_spines_63x_z2_1024px_avg2_0.35um-stack_SHF.tif	Control	23	90.7084	0.25356	0.654604	11966
11966_slice1_cell6_dendrite2_spines_63x_z2_1024px_avg2_0.35um-stack_SHF.tif	Control	21	56.2883	0.373079	0.963162	11966
11966_slice1_cell6_dendrite3_spines_63x_z2_1024px_avg2_0.35um-stack_SHF.tif	Control	23	61.8091	0.372114	0.960669	11966
11966_slice1_cell7_dendrite1_spines_63x_z2_1024px_avg2_0.35um-stack_SHF.tif	Control	8	81.6731	0.0979515	0.252877	11966
11966_slice1_cell7_dendrite2_spines_63x_z2_1024px_avg2_0.35um-stack_SHF.tif	Control	19	110.538	0.171887	0.443752	11966
11966_slice1_cell7_dendrite3_spines_63x_z2_1024px_avg2_0.35um-stack_SHF.tif	Control	11	66.8478	0.164553	0.424819	11966
11966_slice1_cell8_dendrite1_spines_63x_z2_1024px_avg2_0.35um-stack_SHF.tif	Control	13	93.9241	0.13841	0.357326	11966
11966_slice1_cell8_dendrite2_spines_63x_z2_1024px_avg2_0.35um-stack_SHF.tif	Control	8	50.1787	0.15943	0.411594	11966
11966_slice1_cell8_dendrite3_spines_63x_z2_1024px_avg2_0.35um-stack_SHF.tif	Control	16	61.7087	0.259283	0.669379	11966
11966_slice2_cell1_dendrite1_spines_63x_z2_1024px_avg2_0.35um-stack_SHF.tif	Control	14	80.5413	0.173824	0.448753	11966
11966_slice2_cell1_dendrite2_spines_63x_z2_1024px_avg2_0.35um-stack_SHF.tif	Control	11	52.2629	0.210474	0.543373	11966
11966_slice2_cell1_dendrite3_spines_63x_z2_1024px_avg2_0.35um-stack_SHF.tif	Control	18	115.558	0.155765	0.402133	11966
11966_slice2_cell2_dendrite1_spines_63x_z2_1024px_avg2_0.35um-stack_SHF.tif	Control	14	61.6413	0.22712	0.586347	11966
11966_slice2_cell2_dendrite2_spines_63x_z2_1024px_avg2_0.35um-stack_SHF.tif	Control	18	144.169	0.124853	0.322328	11966
11966_slice2_cell3_dendrite1_spines_63x_z2_1024px_avg2_0.35um-stack_SHF.tif	Control	10	83.8148	0.119311	0.308019	11966
11966_slice2_cell3_dendrite2_spines_63x_z2_1024px_avg2_0.35um-stack_SHF.tif	Control	6	49.9137	0.120207	0.310334	11966
11966_slice2_cell3_dendrite3_spines_63x_z2_1024px_avg2_0.35um-stack_SHF.tif	Control	7	56.3956	0.124123	0.320443	11966
11966_slice2_cell4_dendrite1_spines_63x_z2_1024px_avg2_0.35um-stack_SHF.tif	Control	14	48.8777	0.286429	0.739462	11966
11966_slice2_cell4_dendrite2_spines_63x_z2_1024px_avg2_0.35um-stack_SHF.tif	Control	20	71.7124	0.278892	0.720002	11966
11966_slice2_cell4_dendrite3_spines_63x_z2_1024px_avg2_0.35um-stack.tif	Control	10	79.5041	0.12578	0.32472	11966
11966_slice2_cell5_dendrite1_spines_63x_z2_1024px_avg2_0.35um-stack_SHF.tif	Control	20	99.8373	0.200326	0.517173	11966
11966_slice2_cell5_dendrite2_spines_63x_z2_1024px_avg2_0.35um-stack_SHF.tif	Control	9	58.6847	0.153362	0.395928	11966
11966_slice2_cell5_dendrite3_spines_63x_z2_1024px_avg2_0.35um-stack_SHF.tif	Control	9	53.9392	0.166855	0.430761	11966
11966_slice2_cell6_dendrite1_spines_63x_z2_1024px_avg2_0.35um-stack_SHF.tif	Control	23	105.514	0.21798	0.562749	11966
11966_slice2_cell6_dendrite2_spines_63x_z2_1024px_avg2_0.35um-stack_SHF.tif	Control	10	98.7038	0.101313	0.261556	11966
11966_slice2_cell7_dendrite1_spines_63x_z2_1024px_avg2_0.35um-stack_SHF.tif	Control	7	53.0483	0.131955	0.340663	11966
11966_slice2_cell7_dendrite2_spines_63x_z2_1024px_avg2_0.35um-stack_SHF.tif	Control	13	50.9111	0.255347	0.659219	11966
11958_slice1_cell1_dendrite1_spines_63x_z2_1024px_avg2_0.35um-stack_SHF.tif	Learners	25	82.4321	0.30328	0.782964	11958
11958_slice1_cell1_dendrite2_spines_63x_z2_1024px_avg2_0.35um-stack.tif	Learners	20	95.2798	0.209908	0.541911	11958
11958_slice1_cell2_dendrite1_spines_63x_z2_1024px_avg2_0.35um-stack.tif	Learners	21	138.606	0.151509	0.391144	11958
11958_slice1_cell3_dendrite1_spines_63x_z2_1024px_avg2_0.35um-stack_SHF.tif	Learners	31	98.2663	0.315469	0.814433	11958
11958_slice1_cell3_dendrite2_spines_63x_z2_1024px_avg2_0.35um-stack_SHF.tif	Learners	13	41.9491	0.309899	0.800053	11958
11958_slice1_cell4_dendrite1_spines_63x_z2_1024px_avg2_0.35um-stack_SHF.tif	Learners	10	65.7746	0.152034	0.392501	11958
11958_slice1_cell4_dendrite2_spines_63x_z2_1024px_avg2_0.35um-stack.tif	Learners	17	93.4702	0.181876	0.469542	11958
11958_slice1_cell5_dendrite1_spines_63x_z2_1024px_avg2_0.35um-stack.tif	Learners	14	128.049	0.109334	0.282262	11958
11958_slice1_cell5_dendrite2_spines_63x_z2_1024px_avg2_0.35um-stack.tif	Learners	12	103.91	0.115485	0.298142	11958
11958_slice1_cell6_dendrite1_spines_63x_z2_1024px_avg2_0.35um-stack.tif	Learners	14	50.6479	0.276418	0.713616	11958
11958_slice1_cell6_dendrite2_spines_63x_z2_1024px_avg2_0.35um-stack.tif	Learners	14	50.3682	0.277953	0.717579	11958
11958_slice1_cell7_dendrite1_spines_63x_z2_1024px_avg2_0.35um-stack.tif	Learners	18	53.1153	0.338885	0.874885	11958
11958_slice1_cell7_dendrite2_spines_63x_z2_1024px_avg2_0.35um-stack.tif	Learners	17	58.8434	0.288902	0.745846	11958
11958_slice1_cell8_dendrite1_spines_63x_z2_1024px_avg2_0.35um-stack.tif	Learners	13	48.4078	0.268552	0.693308	11958
11958_slice1_cell8_dendrite2_spines_63x_z2_1024px_avg2_0.35um-stack_SHF.tif	Learners	12	48.9594	0.245101	0.632767	11958
11958_slice2_cell1_dendrite1_spines_63x_z2_1024px_avg2_0.35um-stack.tif	Learners	14	83.701	0.167262	0.431813	11958
11958_slice2_cell1_dendrite2_spines_63x_z2_1024px_avg2_0.35um-stack.tif	Learners	14	55.0406	0.254358	0.656664	11958
11958_slice2_cell1_dendrite3_spines_63x_z2_1024px_avg2_0.35um-stack.tif	Learners	11	58.8244	0.186997	0.482763	11958
11958_slice2_cell2_dendrite1_spines_63x_z2_1024px_avg2_0.35um-stack.tif	Learners	13	88.3063	0.147215	0.380058	11958
11958_slice2_cell2_dendrite2_spines_63x_z2_1024px_avg2_0.35um-stack.tif	Learners	16	87.288	0.183301	0.473221	11958
11958_slice2_cell3_dendrite1_spines_63x_z2_1024px_avg2_0.35um-stack_SHF.tif	Learners	13	53.9043	0.241168	0.622613	11958
11958_slice2_cell3_dendrite2_spines_63x_z2_1024px_avg2_0.35um-stack.tif	Learners	15	96.1989	0.155927	0.40255	11958
11958_slice2_cell4_dendrite1_spines_63x_z2_1024px_avg2_0.35um-stack.tif	Learners	20	105.762	0.189103	0.488199	11958
11958_slice2_cell4_dendrite2_spines_63x_z2_1024px_avg2_0.35um-stack.tif	Learners	18	88.0719	0.204378	0.527635	11958
11958_slice2_cell5_dendrite1_spines_63x_z2_1024px_avg2_0.35um-stack_SHF.tif	Learners	17	68.6393	0.247671	0.639403	11958
11958_slice2_cell5_dendrite2_spines_63x_z2_1024px_avg2_0.35um-stack.tif	Learners	17	70.3682	0.241586	0.623693	11958
11958_slice2_cell5_dendrite3_spines_63x_z2_1024px_avg2_0.35um-stack.tif	Learners	13	52.9037	0.245729	0.634389	11958
11958_slice2_cell6_dendrite1_spines_63x_z2_1024px_avg2_0.35um-stack.tif	Learners	20	94.1001	0.21254	0.548704	11958
11958_slice2_cell6_dendrite2_spines_63x_z2_1024px_avg2_0.35um-stack.tif	Learners	12	60.6486	0.197861	0.510809	11958
11958_slice2_cell7_dendrite1_spines_63x_z2_1024px_avg2_0.35um-stack_SHF.tif	Learners	16	52.3627	0.305561	0.788854	11958
11958_slice2_cell7_dendrite2_spines_63x_z2_1024px_avg2_0.35um-stack.tif	Learners	15	93.629	0.160207	0.413599	11958
11958_slice2_cell7_dendrite3_spines_63x_z2_1024px_avg2_0.35um-stack.tif	Learners	12	48.4375	0.247742	0.639584	11958
11958_slice2_cell8_dendrite1_spines_63x_z2_1024px_avg2_0.35um-stack.tif	Learners	20	104.554	0.191289	0.493842	11958
11958_slice2_cell8_dendrite2_spines_63x_z2_1024px_avg2_0.35um-stack_SHF.tif	Learners	13	62.5039	0.207987	0.536951	11958
11964_slice1_cell1_dendrite1_spines_63x_z2_1024px_avg2_0.35um-stack.tif	Learners	13	54.3119	0.239358	0.61794	11964
11964_slice1_cell1_dendrite2_spines_63x_z2_1024px_avg2_0.35um-stack.tif	Learners	7	53.7799	0.13016	0.336029	11964
11964_slice1_cell1_dendrite3_spines_63x_z2_1024px_avg2_0.35um-stack.tif	Learners	13	91.551	0.141997	0.366588	11964
11964_slice1_cell2_dendrite1_spines_63x_z2_1024px_avg2_0.35um-stack.tif	Learners	14	51.3975	0.272387	0.703209	11964
11964_slice1_cell2_dendrite2_spines_63x_z2_1024px_avg2_0.35um-stack.tif	Learners	10	54.0873	0.184886	0.477313	11964
11964_slice1_cell3_dendrite1_spines_63x_z2_1024px_avg2_0.35um-stack_SHF.tif	Learners	15	114.612	0.130876	0.337877	11964
11964_slice1_cell3_dendrite2_spines_63x_z2_1024px_avg2_0.35um-stack_SHF.tif	Learners	11	126.466	0.0869798	0.224552	11964
11964_slice1_cell3_dendrite3_spines_63x_z2_1024px_avg2_0.35um-stack.tif	Learners	5	67.9585	0.0735743	0.189944	11964
11964_slice1_cell4_dendrite1_spines_63x_z2_1024px_avg2_0.35um-stack.tif	Learners	17	89.7651	0.189383	0.488922	11964
11964_slice1_cell4_dendrite2_spines_63x_z2_1024px_avg2_0.35um-stack.tif	Learners	13	51.6426	0.25173	0.649881	11964
11964_slice1_cell5_dendrite1_spines_63x_z2_1024px_avg2_0.35um-stack.tif	Learners	23	111.863	0.205609	0.530812	11964
11964_slice1_cell5_dendrite2_spines_63x_z2_1024px_avg2_0.35um-stack.tif	Learners	13	64.7144	0.200883	0.51861	11964
11964_slice1_cell6_dendrite1_spines_63x_z2_1024px_avg2_0.35um-stack.tif	Learners	15	67.3876	0.222593	0.574658	11964
11964_slice1_cell6_dendrite2_spines_63x_z2_1024px_avg2_0.35um-stack.tif	Learners	21	101.435	0.207028	0.534476	11964
11964_slice1_cell6_dendrite3_spines_63x_z2_1024px_avg2_0.35um-stack.tif	Learners	14	66.897	0.209277	0.540281	11964
11964_slice1_cell7_dendrite1_spines_63x_z2_1024px_avg2_0.35um-stack.tif	Learners	9	57.558	0.156364	0.403678	11964
11964_slice1_cell7_dendrite2_spines_63x_z2_1024px_avg2_0.35um-stack.tif	Learners	6	57.1552	0.104977	0.271016	11964
11964_slice1_cell8_dendrite1_spines_63x_z2_1024px_avg2_0.35um-stack.tif	Learners	11	63.714	0.172646	0.445714	11964
11964_slice1_cell8_dendrite2_spines_63x_z2_1024px_avg2_0.35um-stack_SHF.tif	Learners	8	59.9482	0.133449	0.344519	11964
11964_slice1_cell8_dendrite3_spines_63x_z2_1024px_avg2_0.35um-stack_SHF.tif	Learners	18	136.5	0.131869	0.340439	11964
11964_slice1_cell9_dendrite1_spines_63x_z2_1024px_avg2_0.35um-stack_SHF.tif	Learners	19	100.561	0.188941	0.48778	11964
11964_slice1_cell9_dendrite2_spines_63x_z2_1024px_avg2_0.35um-stack.tif	Learners	12	57.0258	0.210431	0.543261	11964
11964_slice2_cell1_dendrite1_spines_63x_z2_1024px_avg2_0.35um-stack.tif	Learners	14	109.106	0.128315	0.331266	11964
11964_slice2_cell1_dendrite2_spines_63x_z2_1024px_avg2_0.35um-stack_SHF.tif	Learners	9	51.189	0.175819	0.453905	11964
11964_slice2_cell1_dendrite3_spines_63x_z2_1024px_avg2_0.35um-stack_SHF.tif	Learners	14	88.3503	0.15846	0.409089	11964
11964_slice2_cell2_dendrite1_spines_63x_z2_1024px_avg2_0.35um-stack_SHF.tif	Learners	12	56.503	0.212378	0.548288	11964
11964_slice2_cell2_dendrite2_spines_63x_z2_1024px_avg2_0.35um-stack.tif	Learners	24	109.348	0.219482	0.566627	11964
11964_slice2_cell2_dendrite3_spines_63x_z2_1024px_avg2_0.35um-stack_SHF.tif	Learners	17	67.2801	0.252675	0.65232	11964
11964_slice2_cell3_dendrite1_spines_63x_z2_1024px_avg2_0.35um-stack.tif	Learners	30	92.1543	0.325541	0.840434	11964
11964_slice2_cell3_dendrite2_spines_63x_z2_1024px_avg2_0.35um-stack_SHF.tif	Learners	10	45.9517	0.21762	0.561819	11964
11964_slice2_cell3_dendrite3_spines_63x_z2_1024px_avg2_0.35um-stack.tif	Learners	14	57.171	0.244879	0.632195	11964
11964_slice2_cell3_dendrite4_spines_63x_z2_1024px_avg2_0.35um-stack_SHF.tif	Learners	10	63.4391	0.157632	0.40695	11964
11964_slice2_cell4_dendrite1_spines_63x_z2_1024px_avg2_0.35um-stack.tif	Learners	16	54.9176	0.291345	0.752154	11964
11964_slice2_cell4_dendrite2_spines_63x_z2_1024px_avg2_0.35um-stack.tif	Learners	15	111.902	0.134046	0.34606	11964
11964_slice2_cell5_dendrite1_spines_63x_z2_1024px_avg2_0.35um-stack.tif	Learners	13	102.314	0.12706	0.328026	11964
11964_slice2_cell5_dendrite2_spines_63x_z2_1024px_avg2_0.35um-stack_SHF.tif	Learners	13	62.7664	0.207117	0.534705	11964
11964_slice2_cell5_dendrite3_spines_63x_z2_1024px_avg2_0.35um-stack_SHF.tif	Learners	16	93.9799	0.170249	0.439525	11964
11964_slice2_cell6_dendrite1_spines_63x_z2_1024px_avg2_0.35um-stack_SHF.tif	Learners	35	114.081	0.3068	0.792053	11964
11964_slice2_cell6_dendrite2_spines_63x_z2_1024px_avg2_0.35um-stack.tif	Learners	17	53.8379	0.315763	0.81519	11964
11964_slice2_cell6_dendrite3_spines_63x_z2_1024px_avg2_0.35um-stack_SHF.tif	Learners	13	53.0441	0.245079	0.63271	11964
11964_slice2_cell7_dendrite1_spines_63x_z2_1024px_avg2_0.35um-stack_SHF.tif	Learners	17	70.9365	0.239651	0.618696	11964
11964_slice2_cell7_dendrite2_spines_63x_z2_1024px_avg2_0.35um-stack.tif	Learners	10	50.0458	0.199817	0.515859	11964
11964_slice2_cell7_dendrite3_spines_63x_z2_1024px_avg2_0.35um-stack_SHF.tif	Learners	13	65.1381	0.199576	0.515237	11964
11967_slice1_cell1_dendrite2_spines_63x_z2_1024px_avg2_0.35um-stack_SHF.tif	Learners	14	47.8399	0.292643	0.755503	11967
11967_slice1_cell4_dendrite1_spines_63x_z2_1024px_avg2_0.35um-stack_SHF.tif	Learners	13	38.8618	0.334519	0.863613	11967
11967_slice1_cell4_dendrite2_spines_63x_z2_1024px_avg2_0.35um-stack.tif	Learners	16	45.7133	0.350008	0.903599	11967
11967_slice1_cell5_dendrite1_spines_63x_z2_1024px_avg2_0.35um-stack.tif	Learners	21	96.1774	0.218347	0.563696	11967
11967_slice1_cell5_dendrite2_spines_63x_z2_1024px_avg2_0.35um-stack.tif	Learners	22	65.1769	0.337543	0.87142	11967
11967_slice1_cell5_dendrite3_spines_63x_z2_1024px_avg2_0.35um-stack.tif	Learners	28	96.9522	0.288802	0.745587	11967
11967_slice1_cell6_dendrite1_spines_63x_z2_1024px_avg2_0.35um-stack.tif	Learners	29	109.915	0.263841	0.681148	11967
11967_slice1_cell6_dendrite2_spines_63x_z2_1024px_avg2_0.35um-stack.tif	Learners	16	93.4347	0.171243	0.442089	11967
11967_slice1_cell7_dendrite1_spines_63x_z2_1024px_avg2_0.35um-stack.tif	Learners	11	69.0141	0.159388	0.411484	11967
11967_slice1_cell7_dendrite2_spines_63x_z2_1024px_avg2_0.35um-stack.tif	Learners	15	56.1096	0.267334	0.690165	11967
11967_slice1_cell8_dendrite1_spines_63x_z2_1024px_avg2_0.35um-stack.tif	Learners	13	92.9166	0.13991	0.361201	11967
11967_slice1_cell8_dendrite2_spines_63x_z2_1024px_avg2_0.35um-stack.tif	Learners	8	59.3689	0.134751	0.34788	11967
11967_slice1_cell9_dendrite1_spines_63x_z2_1024px_avg2_0.35um-stack.tif	Learners	10	48.5667	0.205903	0.531569	11967
11967_slice1_cell9_dendrite2_spines_63x_z2_1024px_avg2_0.35um-stack_SHF.tif	Learners	21	90.4434	0.232189	0.599433	11967
11967_slice2_cell1_dendrite1_spines_63x_z2_1024px_avg2_0.35um-stack.tif	Learners	15	115.886	0.129438	0.334164	11967
11967_slice2_cell1_dendrite2_spines_63x_z2_1024px_avg2_0.35um-stack_SHF.tif	Learners	23	93.8458	0.245083	0.63272	11967
11967_slice2_cell1_dendrite3_spines_63x_z2_1024px_avg2_0.35um-stack.tif	Learners	12	64.0263	0.187423	0.483862	11967
11967_slice2_cell2_dendrite1_spines_63x_z2_1024px_avg2_0.35um-stack.tif	Learners	11	56.7824	0.193722	0.500124	11967
11967_slice2_cell2_dendrite2_spines_63x_z2_1024px_avg2_0.35um-stack_SHF.tif	Learners	9	48.7298	0.184692	0.476811	11967
11967_slice2_cell3_dendrite1_spines_63x_z2_1024px_avg2_0.35um-stack.tif	Learners	11	60.513	0.181779	0.469291	11967
11967_slice2_cell3_dendrite2_spines_63x_z2_1024px_avg2_0.35um-stack.tif	Learners	11	60.8788	0.180687	0.466471	11967
11967_slice2_cell4_dendrite1_spines_63x_z2_1024px_avg2_0.35um-stack.tif	Learners	15	57.3654	0.261482	0.675056	11967
11967_slice2_cell4_dendrite2_spines_63x_z2_1024px_avg2_0.35um-stack_SHF.tif	Learners	15	62.8498	0.238664	0.616149	11967
11967_slice2_cell5_dendrite1_spines_63x_z2_1024px_avg2_0.35um-stack.tif	Learners	16	98.1767	0.162971	0.420736	11967
11967_slice2_cell5_dendrite2_spines_63x_z2_1024px_avg2_0.35um-stack.tif	Learners	12	54.6376	0.219629	0.567006	11967
11967_slice2_cell6_dendrite1_spines_63x_z2_1024px_avg2_0.35um-stack.tif	Learners	10	79.4114	0.125926	0.325099	11967
11967_slice2_cell6_dendrite2_spines_63x_z2_1024px_avg2_0.35um-stack.tif	Learners	9	51.7366	0.173958	0.4491	11967
11967_slice2_cell6_dendrite3_spines_63x_z2_1024px_avg2_0.35um-stack.tif	Learners	15	104.189	0.14397	0.37168	11967
11967_slice2_cell7_dendrite1_spines_63x_z2_1024px_avg2_0.35um-stack.tif	Learners	25	101.216	0.246996	0.637659	11967
11967_slice2_cell7_dendrite2_spines_63x_z2_1024px_avg2_0.35um-stack.tif	Learners	17	37.6398	0.45165	1.166	11967
11967_slice2_cell8_dendrite1_spines_63x_z2_1024px_avg2_0.35um-stack.tif	Learners	18	87.7141	0.205212	0.529788	11967
11967_slice2_cell8_dendrite2_spines_63x_z2_1024px_avg2_0.35um-stack.tif	Learners	14	101.486	0.13795	0.356139	11967
11967_slice2_cell9_dendrite1_spines_63x_z2_1024px_avg2_0.35um-stack.tif	Learners	15	66.4713	0.225661	0.58258	11967
11967_slice2_cell9_dendrite2_spines_63x_z2_1024px_avg2_0.35um-stack.tif	Learners	20	53.7263	0.372257	0.96104	11967

## Sheet: Fig1e
Group	Complex Learners	Complex Learners	Complex Learners	Complex Learners	Complex Learners	Complex Learners	Complex Learners	Complex Control	Complex Control	Complex Control
Animal ID	11970	11972	11968	12185	11974	11975	11971	12186	11973	11969
Block 1-2	57.5	47.5	47.5	50	52.5	45	50	50	50	50
Block 3-4	57.5	45	52.5	47.5	55	50	50	50	50	52.5
Block 5-6	50	52.5	47.5	45	60	65	50	47.5	47.5	50
Block 7-8	47.5	47.5	47.5	47.5	47.5	50	50	42.5	42.5	50
Block 9-10	50	50	55	55	52.5	57.5	50	52.5	52.5	50
Block 11-12	50	57.5	55	55	55	50	70	50	50	50
Block 13-14	67.5	55	47.5	57.5	52.5	55	65	50	50	50
Block 15-16	77.5	67.5	47.5	65	50	50	85	50	50	50
Block 17-18	72.5	85	55	72.5	62.5	60	92.5	50	50	47.5
Block 19-20	55	75	60	80	52.5	60	77.5	50	50	50
Block 21-22	67.5	87.5	65	70	85	80	90	50	50	50
Block 23-24	70	85	55	70	100	80	95	50	50	50

## Sheet: Fig1g
Image	Animal	Spine number	Total length	Density	Density / um	Group
12185_slice1_cell_1_dendrite1_spines_63x_z2_1024px_avg2_0.35um-stack.tif	12185	23	154.109	0.149245	0.385299	Complex Learners
12185_slice1_cell_1_dendrite2_spines_63x_z2_1024px_avg2_0.35um-stack.tif	12185	16	116.34	0.137528	0.35505	Complex Learners
12185_slice1_cell_2_dendrite1_spines_63x_z2_1024px_avg2_0.35um-stack.tif	12185	31	107.519	0.288321	0.744345	Complex Learners
12185_slice1_cell_2_dendrite2_spines_63x_z2_1024px_avg2_0.35um-stack.tif	12185	21	79.0336	0.26571	0.685971	Complex Learners
12185_slice1_cell_3_dendrite1_spines_63x_z2_1024px_avg2_0.35um-stack.tif	12185	93	181.686	0.511873	1.32148	Complex Learners
12185_slice1_cell_3_dendrite2_spines_63x_z2_1024px_avg2_0.35um-stack.tif	12185	28	61.5506	0.45491	1.17442	Complex Learners
12185_slice2_cell_1_dendrite1_spines_63x_z2_1024px_avg2_0.35um-stack.tif	12185	34	105.182	0.323248	0.834516	Complex Learners
12185_slice2_cell_1_dendrite2_spines_63x_z2_1024px_avg2_0.35um-stack.tif	12185	27	66.0232	0.408947	1.05576	Complex Learners
12185_slice2_cell_2_dendrite1_spines_63x_z2_1024px_avg2_0.35um-stack.tif	12185	32	78.442	0.407945	1.05317	Complex Learners
12185_slice2_cell_2_dendrite2_spines_63x_z2_1024px_avg2_0.35um-stack.tif	12185	49	159.633	0.306953	0.792447	Complex Learners
12185_slice2_cell_3_dendrite1_spines_63x_z2_1024px_avg2_0.35um-stack.tif	12185	33	78.4884	0.420444	1.08544	Complex Learners
12185_slice2_cell_3_dendrite2_spines_63x_z2_1024px_avg2_0.35um-stack.tif	12185	35	76.026	0.460369	1.18851	Complex Learners
12185_slice2_cell_4_dendrite1_spines_63x_z2_1024px_avg2_0.35um-stack.tif	12185	60	200.093	0.299861	0.774138	Complex Learners
12185_slice2_cell_4_dendrite2_spines_63x_z2_1024px_avg2_0.35um-stack.tif	12185	26	55.205	0.470972	1.21589	Complex Learners
12185_slice2_cell_5_dendrite1_spines_63x_z2_1024px_avg2_0.35um-stack.tif	12185	26	58.696	0.44296	1.14357	Complex Learners
12185_slice2_cell_5_dendrite2_spines_63x_z2_1024px_avg2_0.35um-stack.tif	12185	27	84.8358	0.318262	0.821643	Complex Learners
12185_slice2_cell_6_dendrite1_spines_63x_z2_1024px_avg2_0.35um-stack.tif	12185	32	57.4465	0.55704	1.43809	Complex Learners
12185_slice2_cell_6_dendrite2_spines_63x_z2_1024px_avg2_0.35um-stack.tif	12185	20	49.9564	0.400349	1.03356	Complex Learners
12185_slice2_cell_7_dendrite1_spines_63x_z2_1024px_avg2_0.35um-stack.tif	12185	25	61.0102	0.409767	1.05788	Complex Learners
12185_slice2_cell_7_dendrite2_spines_63x_z2_1024px_avg2_0.35um-stack.tif	12185	30	93.6586	0.320312	0.826936	Complex Learners
11971_slice1_cell1_dendrite1_spines_63x_z2_1024px_avg2_0.35um-stack_SHF.tif	11971	26	102.183	0.254446	0.656892	Complex Learners
11971_slice1_cell1_dendrite2_spines_63x_z2_1024px_avg2_0.35um-stack_SHF.tif	11971	12	85.4854	0.140375	0.362399	Complex Learners
11971_slice1_cell2_dendrite1_spines_63x_z2_1024px_avg2_0.35um-stack_SHF.tif	11971	30	91.0501	0.329489	0.850627	Complex Learners
11971_slice1_cell2_dendrite2_spines_63x_z2_1024px_avg2_0.35um-stack_SHF.tif	11971	22	58.4292	0.376524	0.972056	Complex Learners
11971_slice1_cell3_dendrite1_spines_63x_z2_1024px_avg2_0.35um-stack_SHF.tif	11971	13	55.781	0.233054	0.601666	Complex Learners
11971_slice1_cell3_dendrite2_spines_63x_z2_1024px_avg2_0.35um-stack_SHF.tif	11971	27	87.3616	0.30906	0.797887	Complex Learners
11971_slice1_cell4_dendrite1_spines_63x_z2_1024px_avg2_0.35um-stack_SHF.tif	11971	48	165.833	0.289448	0.747256	Complex Learners
11971_slice1_cell4_dendrite2_spines_63x_z2_1024px_avg2_0.35um-stack_SHF.tif	11971	14	63.9721	0.218845	0.564983	Complex Learners
11971_slice1_cell5_dendrite1_spines_63x_z2_1024px_avg2_0.35um-stack_SHF.tif	11971	32	116.32	0.275103	0.710222	Complex Learners
11971_slice1_cell5_dendrite2_spines_63x_z2_1024px_avg2_0.35um-stack_SHF.tif	11971	20	53.8976	0.371074	0.957985	Complex Learners
11971_slice1_cell6_dendrite1_z2_63x.tif	11971	33	96.9303	0.340451	0.878927	Complex Learners
11971_slice1_cell6_dendrite2_z2_63x_SHF.tif	11971	23	51.0635	0.45042	1.16283	Complex Learners
11971_slice1_cell7_dendrite1_z2_63x_SHF.tif	11971	19	103.657	0.183296	0.473207	Complex Learners
11971_slice1_cell7_dendrite2_z2_63x_SHF.tif	11971	37	110.325	0.335372	0.865815	Complex Learners
11971_slice1_cell8_dendrite1_z2_63x_SHF.tif	11971	36	113.155	0.318147	0.821346	Complex Learners
11971_slice1_cell8_dendrite2_z2_63x_SHF.tif	11971	31	117.373	0.264116	0.681856	Complex Learners
11971_slice2_cell1_dendrite1_z2_63x_SHF.tif	11971	27	82.2807	0.328145	0.847157	Complex Learners
11971_slice2_cell1_dendrite2_z2_63x_SHF.tif	11971	27	118.728	0.227411	0.587098	Complex Learners
11971_slice2_cell2_dendrite1_z2_63x_SHF.tif	11971	18	55.0913	0.32673	0.843506	Complex Learners
11971_slice2_cell3_dendrite1_z2_63x_SHF.tif	11971	25	96.6157	0.258757	0.668022	Complex Learners
11971_slice2_cell4_dendrite1_z2_63x_SHF.tif	11971	23	106.441	0.216083	0.557852	Complex Learners
11971_slice2_cell4_dendrite2_z2_63x_SHF.tif	11971	25	121.861	0.205151	0.52963	Complex Learners
11971_slice2_cell5_dendrite1_z2_63x_SHF.tif	11971	21	120.624	0.174095	0.449454	Complex Learners
11971_slice2_cell5_dendrite2_z2_63x_SHF.tif	11971	26	95.4467	0.272403	0.703252	Complex Learners
11971_slice2_cell6_dendrite1_z2_63x_SHF.tif	11971	26	89.18	0.291545	0.752669	Complex Learners
11971_slice2_cell7_dendrite1_z2_63x_SHF.tif	11971	49	124.154	0.39467	1.0189	Complex Learners
11972_slice1_cell1_dendrite1_spines_63x_z2_1024px_avg2_0.35um-stack_SHF.tif	11972	25	104.652	0.238887	0.616723	Complex Learners
11972_slice1_cell1_dendrite2_spines_63x_z2_1024px_avg2_0.35um-stack_SHF.tif	11972	13	48.719	0.266837	0.68888	Complex Learners
11972_slice1_cell2_dendrite1_spines_63x_z2_1024px_avg2_0.35um-stack_SHF.tif	11972	16	52.821	0.30291	0.782009	Complex Learners
11972_slice1_cell2_dendrite2_spines_63x_z2_1024px_avg2_0.35um-stack_SHF.tif	11972	29	69.2891	0.418536	1.08052	Complex Learners
11972_slice1_cell2_dendrite3_spines_63x_z2_1024px_avg2_0.35um-stack_SHF.tif	11972	26	66.1115	0.393275	1.0153	Complex Learners
11972_slice1_cell3_dendrite1_spines_63x_z2_1024px_avg2_0.35um-stack_SHF.tif	11972	26	124.738	0.208437	0.538113	Complex Learners
11972_slice1_cell3_dendrite2_spines_63x_z2_1024px_avg2_0.35um-stack_SHF.tif	11972	23	111.226	0.206786	0.53385	Complex Learners
11972_slice1_cell4_dendrite1_spines_63x_z2_1024px_avg2_0.35um-stack_SHF.tif	11972	31	110.694	0.280051	0.722995	Complex Learners
11972_slice1_cell4_dendrite2_spines_63x_z2_1024px_avg2_0.35um-stack_SHF.tif	11972	22	61.3128	0.358816	0.926339	Complex Learners
11972_slice1_cell5_dendrite1_spines_63x_z2_1024px_avg2_0.35um-stack_SHF.tif	11972	28	105.183	0.266203	0.687244	Complex Learners
11972_slice1_cell5_dendrite2_spines_63x_z2_1024px_avg2_0.35um-stack_SHF.tif	11972	19	54.1821	0.350669	0.905308	Complex Learners
11972_slice1_cell6_dendrite1_spines_63x_z2_1024px_avg2_0.35um-stack_SHF.tif	11972	21	66.5006	0.315787	0.815252	Complex Learners
11972_slice1_cell6_dendrite2_spines_63x_z2_1024px_avg2_0.35um-stack_SHF.tif	11972	20	51.8988	0.385366	0.994882	Complex Learners
11972_slice1_cell7_dendrite1_spines_63x_z2_1024px_avg2_0.35um-stack_SHF.tif	11972	18	46.7501	0.385026	0.994004	Complex Learners
11972_slice1_cell7_dendrite2_spines_63x_z2_1024px_avg2_0.35um-stack_SHF.tif	11972	9	63.2681	0.142252	0.367245	Complex Learners
11972_slice1_cell8_dendrite1_spines_63x_z2_1024px_avg2_0.35um-stack_SHF.tif	11972	24	58.5253	0.410079	1.05868	Complex Learners
11972_slice2_cell1_dendrite1_spines_63x_z2_1024px_avg2_0.35um-stack_SHF.tif	11972	16	55.3555	0.289041	0.746205	Complex Learners
11972_slice2_cell1_dendrite2_spines_63x_z2_1024px_avg2_0.35um-stack_SHF.tif	11972	24	63.302	0.379135	0.978796	Complex Learners
11972_slice2_cell2_dendrite1_spines_63x_z2_1024px_avg2_0.35um-stack_SHF.tif	11972	20	61.6728	0.324292	0.837211	Complex Learners
11972_slice2_cell2_dendrite2_spines_63x_z2_1024px_avg2_0.35um-stack_SHF.tif	11972	41	107.995	0.379647	0.980118	Complex Learners
11972_slice2_cell3_dendrite1_spines_63x_z2_1024px_avg2_0.35um-stack_SHF.tif	11972	29	89.3241	0.32466	0.838161	Complex Learners
11972_slice2_cell3_dendrite2_spines_63x_z2_1024px_avg2_0.35um-stack_SHF.tif	11972	21	64.6945	0.324603	0.838013	Complex Learners
11972_slice2_cell4_dendrite1_spines_63x_z2_1024px_avg2_0.35um-stack_SHF.tif	11972	20	57.2777	0.349176	0.901452	Complex Learners
11972_slice2_cell4_dendrite2_spines_63x_z2_1024px_avg2_0.35um-stack_SHF.tif	11972	22	64.3817	0.341712	0.882183	Complex Learners
11972_slice2_cell5_dendrite1_spines_63x_z2_1024px_avg2_0.35um-stack_SHF.tif	11972	23	51.3893	0.447564	1.15546	Complex Learners
11972_slice2_cell5_dendrite2_spines_63x_z2_1024px_avg2_0.35um-stack_SHF.tif	11972	31	77.1334	0.401901	1.03757	Complex Learners
11972_slice2_cell6_dendrite1_spines_63x_z2_1024px_avg2_0.35um-stack_SHF.tif	11972	19	62.7376	0.302849	0.781852	Complex Learners
11972_slice2_cell6_dendrite2_spines_63x_z2_1024px_avg2_0.35um-stack_SHF.tif	11972	38	145.08	0.261925	0.676199	Complex Learners
11972_slice2_cell7_dendrite1_spines_63x_z2_1024px_avg2_0.35um-stack_SHF.tif	11972	28	106.593	0.26268	0.67815	Complex Learners
11972_slice2_cell7_dendrite2_spines_63x_z2_1024px_avg2_0.35um-stack_SHF.tif	11972	16	64.9307	0.246416	0.636162	Complex Learners
11972_slice2_cell8_dendrite1_spines_63x_z2_1024px_avg2_0.35um-stack_SHF.tif	11972	15	55.1707	0.271883	0.701909	Complex Learners
11972_slice2_cell8_dendrite2_spines_63x_z2_1024px_avg2_0.35um-stack_SHF.tif	11972	47	63.9378	0.735089	1.89775	Complex Learners
11974_slice1_cell1_dendrite1_spines_63x_z2_1024px_avg2_0.35um-stack_SHF.tif	11974	27	59.7506	0.451878	1.16659	Complex Learners
11974_slice1_cell1_dendrite2_spines_63x_z2_1024px_avg2_0.35um-stack_SHF.tif	11974	15	59.2173	0.253304	0.653945	Complex Learners
11974_slice1_cell2_dendrite2_spines_63x_z2_1024px_avg2_0.35um-stack.tif	11974	18	57.7668	0.311598	0.804438	Complex Learners
11974_slice1_cell3_dendrite1_spines_63x_z2_1024px_avg2_0.35um-stack_SHF.tif	11974	29	106.63	0.271968	0.702128	Complex Learners
11974_slice1_cell3_dendrite2_spines_63x_z2_1024px_avg2_0.35um-stack_SHF.tif	11974	10	62.5084	0.159979	0.41301	Complex Learners
11974_slice1_cell4_dendrite1_spines_63x_z2_1024px_avg2_0.35um-stack_SHF.tif	11974	19	85.1286	0.223192	0.576204	Complex Learners
11974_slice1_cell4_dendrite2_spines_63x_z2_1024px_avg2_0.35um-stack_SHF.tif	11974	17	56.5001	0.300884	0.77678	Complex Learners
11974_slice1_cell5_dendrite1_spines_63x_z2_1024px_avg2_0.35um-stack_SHF.tif	11974	22	55.9357	0.393308	1.01539	Complex Learners
11974_slice1_cell5_dendrite2_spines_63x_z2_1024px_avg2_0.35um-stack_SHF.tif	11974	23	48.986	0.469522	1.21215	Complex Learners
11974_slice1_cell6_dendrite1_spines_63x_z2_1024px_avg2_0.35um-stack_SHF.tif	11974	20	57.0534	0.350549	0.904996	Complex Learners
11974_slice1_cell6_dendrite2_spines_63x_z2_1024px_avg2_0.35um-stack_SHF.tif	11974	23	59.2791	0.387995	1.00167	Complex Learners
11974_slice1_cell6_dendrite3_spines_63x_z2_1024px_avg2_0.35um-stack_SHF.tif	11974	16	50.3485	0.317785	0.820411	Complex Learners
11974_slice1_cell7_dendrite1_spines_63x_z2_1024px_avg2_0.35um-stack_SHF.tif	11974	16	55.8149	0.286662	0.740062	Complex Learners
11974_slice1_cell7_dendrite2_spines_63x_z2_1024px_avg2_0.35um-stack_SHF.tif	11974	20	76.5361	0.261314	0.674624	Complex Learners
11974_slice2_cell1_dendrite1_spines_63x_z2_1024px_avg2_0.35um-stack.tif	11974	20	63.8806	0.313084	0.808276	Complex Learners
11974_slice2_cell1_dendrite2_spines_63x_z2_1024px_avg2_0.35um-stack_SHF.tif	11974	25	54.7857	0.456323	1.17807	Complex Learners
11974_slice2_cell2_dendrite1_spines_63x_z2_1024px_avg2_0.35um-stack_SHF.tif	11974	28	101.532	0.275775	0.711957	Complex Learners
11974_slice2_cell2_dendrite2_spines_63x_z2_1024px_avg2_0.35um-stack_SHF.tif	11974	20	50.5419	0.395712	1.02159	Complex Learners
11974_slice2_cell3_dendrite1_spines_63x_z2_1024px_avg2_0.35um-stack_SHF.tif	11974	18	67.0307	0.268533	0.693261	Complex Learners
11974_slice2_cell3_dendrite2_spines_63x_z2_1024px_avg2_0.35um-stack_SHF.tif	11974	21	60.3495	0.347973	0.898347	Complex Learners
11974_slice2_cell4_dendrite1_spines_63x_z2_1024px_avg2_0.35um-stack_SHF.tif	11974	24	53.8211	0.445922	1.15122	Complex Learners
11974_slice2_cell4_dendrite2_spines_63x_z2_1024px_avg2_0.35um-stack_SHF.tif	11974	25	60.486	0.413319	1.06705	Complex Learners
11974_slice2_cell5_dendrite1_spines_63x_z2_1024px_avg2_0.35um-stack_SHF.tif	11974	32	114.179	0.280263	0.723542	Complex Learners
11974_slice2_cell5_dendrite2_spines_63x_z2_1024px_avg2_0.35um-stack_SHF.tif	11974	12	56.2401	0.213371	0.55085	Complex Learners
11974_slice2_cell6_dendrite1_spines_63x_z2_1024px_avg2_0.35um-stack_SHF.tif	11974	17	49.8757	0.340847	0.879951	Complex Learners
11974_slice2_cell6_dendrite2_spines_63x_z2_1024px_avg2_0.35um-stack_SHF.tif	11974	11	53.6901	0.204879	0.528928	Complex Learners
12185_slice1_cell_1_dendrite1_spines_63x_z2_1024px_avg2_0.35um-stack.tif	11968	19	91.5132	0.20762	0.536004	Complex Learners
12185_slice1_cell_1_dendrite2_spines_63x_z2_1024px_avg2_0.35um-stack.tif	11968	21	131.252	0.159997	0.413058	Complex Learners
12185_slice1_cell_2_dendrite1_spines_63x_z2_1024px_avg2_0.35um-stack.tif	11968	22	82.6264	0.266259	0.687388	Complex Learners
12185_slice1_cell_2_dendrite2_spines_63x_z2_1024px_avg2_0.35um-stack.tif	11968	15	56.8945	0.263646	0.680643	Complex Learners
12185_slice1_cell_3_dendrite1_spines_63x_z2_1024px_avg2_0.35um-stack.tif	11968	48	122.949	0.390405	1.00789	Complex Learners
12185_slice1_cell_3_dendrite2_spines_63x_z2_1024px_avg2_0.35um-stack.tif	11968	26	62.3385	0.417078	1.07675	Complex Learners
12185_slice2_cell_1_dendrite1_spines_63x_z2_1024px_avg2_0.35um-stack.tif	11968	24	114.836	0.208993	0.539548	Complex Learners
12185_slice2_cell_1_dendrite2_spines_63x_z2_1024px_avg2_0.35um-stack.tif	11968	28	109.462	0.255795	0.660376	Complex Learners
12185_slice2_cell_2_dendrite2_spines_63x_z2_1024px_avg2_0.35um-stack.tif	11968	18	55.0023	0.327259	0.84487	Complex Learners
12185_slice2_cell_3_dendrite1_spines_63x_z2_1024px_avg2_0.35um-stack.tif	11968	17	81.1518	0.209484	0.540816	Complex Learners
12185_slice2_cell_3_dendrite2_spines_63x_z2_1024px_avg2_0.35um-stack.tif	11968	26	79.9516	0.325197	0.839547	Complex Learners
12185_slice2_cell_4_dendrite1_spines_63x_z2_1024px_avg2_0.35um-stack.tif	11968	14	49.5696	0.282431	0.729141	Complex Learners
12185_slice2_cell_4_dendrite2_spines_63x_z2_1024px_avg2_0.35um-stack.tif	11968	19	55.841	0.340252	0.878414	Complex Learners
12185_slice2_cell_5_dendrite1_spines_63x_z2_1024px_avg2_0.35um-stack.tif	11968	21	58.8498	0.35684	0.921239	Complex Learners
12185_slice2_cell_5_dendrite2_spines_63x_z2_1024px_avg2_0.35um-stack.tif	11968	23	111.917	0.205509	0.530554	Complex Learners
12185_slice2_cell_6_dendrite1_spines_63x_z2_1024px_avg2_0.35um-stack.tif	11968	28	57.1484	0.489952	1.26489	Complex Learners
12185_slice2_cell_6_dendrite2_spines_63x_z2_1024px_avg2_0.35um-stack.tif	11968	18	50.7718	0.354527	0.915267	Complex Learners
12185_slice2_cell_7_dendrite1_spines_63x_z2_1024px_avg2_0.35um-stack.tif	11968	21	62.5994	0.335466	0.866059	Complex Learners
12185_slice2_cell_7_dendrite2_spines_63x_z2_1024px_avg2_0.35um-stack.tif	11968	24	92.5676	0.25927	0.669346	Complex Learners
11969_slice1_cell1_dendrite1_spines_63x_z2_1024px_avg2_0.35um-stack_SHF.tif	11969	18	53.355	0.337363	0.870955	Complex Control
11969_slice1_cell1_dendrite2_spines_63x_z2_1024px_avg2_0.35um-stack.tif	11969	23	65.3806	0.351786	0.908191	Complex Control
11969_slice1_cell2_dendrite1_spines_63x_z2_1024px_avg2_0.35um-stack.tif	11969	17	61.5208	0.27633	0.713388	Complex Control
11969_slice1_cell2_dendrite2_spines_63x_z2_1024px_avg2_0.35um-stack_SHF.tif	11969	18	55.9889	0.321492	0.829982	Complex Control
11969_slice1_cell3_dendrite1_spines_63x_z2_1024px_avg2_0.35um-stack.tif	11969	25	61.3571	0.407451	1.0519	Complex Control
11969_slice1_cell3_dendrite2_spines_63x_z2_1024px_avg2_0.35um-stack.tif	11969	23	54.9713	0.4184	1.08017	Complex Control
11969_slice1_cell4_dendrite1_spines_63x_z2_1024px_avg2_0.35um-stack.tif	11969	24	65.2698	0.367704	0.949286	Complex Control
11969_slice1_cell4_dendrite2_spines_63x_z2_1024px_avg2_0.35um-stack.tif	11969	20	62.9729	0.317597	0.819927	Complex Control
11969_slice1_cell5_dendrite1_spines_63x_z2_1024px_avg2_0.35um-stack.tif	11969	15	65.4559	0.229162	0.591617	Complex Control
11969_slice1_cell5_dendrite2_spines_63x_z2_1024px_avg2_0.35um-stack.tif	11969	11	46.1005	0.238609	0.616006	Complex Control
11969_slice1_cell6_dendrite1_spines_63x_z2_1024px_avg2_0.35um-stack_SHF.tif	11969	15	63.9248	0.234651	0.605787	Complex Control
11969_slice1_cell6_dendrite2_spines_63x_z2_1024px_avg2_0.35um-stack.tif	11969	7	52.6886	0.132856	0.342989	Complex Control
11969_slice1_cell7_dendrite1_spines_63x_z2_1024px_avg2_0.35um-stack_SHF.tif	11969	26	106.997	0.242997	0.627335	Complex Control
11973_slice1_cell2_dendrite1_spines_63x_z2_1024px_avg2_0.35um-stack_SHF.tif	11973	25	58.1493	0.429928	1.10993	Complex Control
11973_slice1_cell2_dendrite2_spines_63x_z2_1024px_avg2_0.35um-stack_SHF.tif	11973	16	56.5031	0.28317	0.731049	Complex Control
11973_slice1_cell2_dendrite3_spines_63x_z2_1024px_avg2_0.35um-stack_SHF.tif	11973	32	68.2416	0.468923	1.2106	Complex Control
11973_slice1_cell3_dendrite1_spines_63x_z2_1024px_avg2_0.35um-stack_SHF.tif	11973	18	58.8864	0.305673	0.789143	Complex Control
11973_slice1_cell3_dendrite2_spines_63x_z2_1024px_avg2_0.35um-stack_SHF.tif	11973	18	53.5499	0.336135	0.867785	Complex Control
11973_slice1_cell4_dendrite1_spines_63x_z2_1024px_avg2_0.35um-stack_SHF.tif	11973	17	71.8214	0.236698	0.611073	Complex Control
11973_slice1_cell4_dendrite2_spines_63x_z2_1024px_avg2_0.35um-stack_SHF.tif	11973	9	52.7632	0.170573	0.440362	Complex Control
11973_slice1_cell5_dendrite1_spines_63x_z2_1024px_avg2_0.35um-stack_SHF.tif	11973	14	65.6306	0.213315	0.550707	Complex Control
11973_slice1_cell5_dendrite2_spines_63x_z2_1024px_avg2_0.35um-stack_SHF.tif	11973	19	54.5284	0.348442	0.899558	Complex Control
11973_slice1_cell6_dendrite1_spines_63x_z2_1024px_avg2_0.35um-stack_SHF.tif	11973	32	110.628	0.289259	0.746767	Complex Control
11973_slice1_cell6_dendrite2_spines_63x_z2_1024px_avg2_0.35um-stack_SHF.tif	11973	32	105.585	0.303072	0.782429	Complex Control
11973_slice1_cell6_dendrite3_spines_63x_z2_1024px_avg2_0.35um-stack_SHF.tif	11973	17	52.9933	0.320795	0.828183	Complex Control
11973_slice1_cell7_dendrite1_spines_63x_z2_1024px_avg2_0.35um-stack_SHF.tif	11973	16	53.0276	0.30173	0.778963	Complex Control
11973_slice1_cell7_dendrite2_spines_63x_z2_1024px_avg2_0.35um-stack_SHF.tif	11973	12	65.3719	0.183565	0.473902	Complex Control
11973_slice1_cell8_dendrite1_spines_63x_z2_1024px_avg2_0.35um-stack_SHF.tif	11973	24	112.79	0.212784	0.549335	Complex Control
11973_slice1_cell8_dendrite2_spines_63x_z2_1024px_avg2_0.35um-stack_SHF.tif	11973	13	54.5747	0.238205	0.614964	Complex Control
11973_slice2_cell1_dendrite1_spines_63x_z2_1024px_avg2_0.35um-stack_SHF.tif	11973	31	62.6945	0.494461	1.27653	Complex Control
11973_slice2_cell1_dendrite2_spines_63x_z2_1024px_avg2_0.35um-stack_SHF.tif	11973	19	74.5636	0.254816	0.657847	Complex Control
11973_slice2_cell2_dendrite1_spines_63x_z2_1024px_avg2_0.35um-stack_SHF.tif	11973	12	61.8665	0.193966	0.500753	Complex Control
11973_slice2_cell2_dendrite2_spines_63x_z2_1024px_avg2_0.35um-stack_SHF.tif	11973	23	83.3326	0.276003	0.712544	Complex Control
11973_slice2_cell3_dendrite1_spines_63x_z2_1024px_avg2_0.35um-stack_SHF.tif	11973	36	190.823	0.188656	0.487046	Complex Control
11973_slice2_cell3_dendrite2_spines_63x_z2_1024px_avg2_0.35um-stack_SHF.tif	11973	34	111.654	0.304513	0.786148	Complex Control
11973_slice2_cell3_dendrite3_spines_63x_z2_1024px_avg2_0.35um-stack_SHF.tif	11973	25	87.8765	0.28449	0.734456	Complex Control
11973_slice2_cell4_dendrite1_spines_63x_z2_1024px_avg2_0.35um-stack_SHF.tif	11973	29	107.999	0.26852	0.693226	Complex Control
11973_slice2_cell4_dendrite2_spines_63x_z2_1024px_avg2_0.35um-stack_SHF.tif	11973	14	45.5961	0.307044	0.792681	Complex Control
11973_slice2_cell5_dendrite1_spines_63x_z2_1024px_avg2_0.35um-stack_SHF.tif	11973	18	65.9542	0.272917	0.704577	Complex Control
11973_slice2_cell5_dendrite2_spines_63x_z2_1024px_avg2_0.35um-stack_SHF.tif	11973	16	50.3666	0.317671	0.820116	Complex Control
11973_slice2_cell6_dendrite1_spines_63x_z2_1024px_avg2_0.35um-stack_SHF.tif	11973	14	53.0413	0.263945	0.681415	Complex Control
11973_slice2_cell6_dendrite2_spines_63x_z2_1024px_avg2_0.35um-stack_SHF.tif	11973	14	58.8295	0.237976	0.614371	Complex Control
11973_slice2_cell7_dendrite1_spines_63x_z2_1024px_avg2_0.35um-stack_SHF.tif	11973	10	49.5761	0.20171	0.520746	Complex Control
11973_slice2_cell7_dendrite2_spines_63x_z2_1024px_avg2_0.35um-stack_SHF.tif	11973	12	64.769	0.185274	0.478314	Complex Control
11973_slice2_cell8_dendrite1_spines_63x_z2_1024px_avg2_0.35um-stack.tif	11973	16	66.9772	0.238887	0.616725	Complex Control
11973_slice2_cell8_dendrite2_spines_63x_z2_1024px_avg2_0.35um-stack_SHF.tif	11973	13	99.2673	0.130959	0.338092	Complex Control
12186_slice1_cell1_dendrite1_spines_63x_z2_1024px_avg2_0.35um-stack_SHF.tif	12186	17	66.3934	0.25605	0.661032	Complex Control
12186_slice1_cell1_dendrite2_spines_63x_z2_1024px_avg2_0.35um-stack_SHF.tif	12186	14	48.7801	0.287002	0.740941	Complex Control
12186_slice1_cell2_dendrite1_spines_63x_z2_1024px_avg2_0.35um-stack_SHF.tif	12186	13	52.4346	0.247928	0.640064	Complex Control
12186_slice1_cell2_dendrite2_spines_63x_z2_1024px_avg2_0.35um-stack_SHF.tif	12186	12	48.527	0.247285	0.638405	Complex Control
12186_slice1_cell3_dendrite1_spines_63x_z2_1024px_avg2_0.35um-stack_SHF.tif	12186	21	66.095	0.317725	0.820255	Complex Control
12186_slice1_cell3_dendrite2_spines_63x_z2_1024px_avg2_0.35um-stack_SHF.tif	12186	36	115.638	0.311316	0.803711	Complex Control
12186_slice1_cell4_dendrite1_spines_63x_z2_1024px_avg2_0.35um-stack_SHF.tif	12186	15	52.682	0.284727	0.735067	Complex Control
12186_slice1_cell4_dendrite2_spines_63x_z2_1024px_avg2_0.35um-stack_SHF.tif	12186	15	51.2767	0.29253	0.755213	Complex Control
12186_slice1_cell5_dendrite1_spines_63x_z2_1024px_avg2_0.35um-stack_SHF.tif	12186	13	49.5336	0.262448	0.677551	Complex Control
12186_slice1_cell5_dendrite2_spines_63x_z2_1024px_avg2_0.35um-stack_SHF.tif	12186	21	65.1336	0.322414	0.832363	Complex Control
12186_slice1_cell6_dendrite1_spines_63x_z2_1024px_avg2_0.35um-stack_SHF.tif	12186	16	74.4251	0.214981	0.555007	Complex Control
12186_slice1_cell6_dendrite2_spines_63x_z2_1024px_avg2_0.35um-stack_SHF.tif	12186	27	51.2198	0.52714	1.36089	Complex Control
12186_slice1_cell6_dendrite3_spines_63x_z2_1024px_avg2_0.35um-stack_SHF.tif	12186	32	92.4546	0.346116	0.893552	Complex Control
12186_slice1_cell7_dendrite1_spines_63x_z2_1024px_avg2_0.35um-stack_SHF.tif	12186	25	110.49	0.226264	0.584137	Complex Control
12186_slice1_cell7_dendrite2_spines_63x_z2_1024px_avg2_0.35um-stack_SHF.tif	12186	26	98.1549	0.264887	0.683848	Complex Control
12186_slice1_cell8_dendrite1_spines_63x_z2_1024px_avg2_0.35um-stack_SHF.tif	12186	18	52.6604	0.341813	0.882443	Complex Control
12186_slice1_cell8_dendrite2_spines_63x_z2_1024px_avg2_0.35um-stack_SHF.tif	12186	23	90.7199	0.253528	0.654521	Complex Control
12186_slice2_cell1_dendrite1_spines_63x_z2_1024px_avg2_0.35um-stack_SHF.tif	12186	10	51.9569	0.192467	0.496884	Complex Control
12186_slice2_cell1_dendrite2_spines_63x_z2_1024px_avg2_0.35um-stack_SHF.tif	12186	25	115.331	0.216767	0.559619	Complex Control
12186_slice2_cell2_dendrite1_spines_63x_z2_1024px_avg2_0.35um-stack_SHF.tif	12186	15	59.3465	0.252753	0.652521	Complex Control
12186_slice2_cell2_dendrite2_spines_63x_z2_1024px_avg2_0.35um-stack_SHF.tif	12186	16	52.1695	0.306693	0.791775	Complex Control
12186_slice2_cell3_dendrite1_spines_63x_z2_1024px_avg2_0.35um-stack_SHF.tif	12186	19	53.8915	0.35256	0.910189	Complex Control
12186_slice2_cell3_dendrite2_spines_63x_z2_1024px_avg2_0.35um-stack_SHF.tif	12186	25	68.5531	0.364681	0.94148	Complex Control
12186_slice2_cell4_dendrite1_spines_63x_z2_1024px_avg2_0.35um-stack_SHF.tif	12186	24	107.131	0.224024	0.578353	Complex Control
12186_slice2_cell4_dendrite2_spines_63x_z2_1024px_avg2_0.35um-stack_SHF.tif	12186	12	52.3214	0.229352	0.592107	Complex Control
12186_slice2_cell5_dendrite1_spines_63x_z2_1024px_avg2_0.35um-stack_SHF.tif	12186	24	96.8445	0.24782	0.639786	Complex Control
12186_slice2_cell5_dendrite2_spines_63x_z2_1024px_avg2_0.35um-stack_SHF.tif	12186	15	54.9472	0.272989	0.704764	Complex Control
12186_slice2_cell6_dendrite1_spines_63x_z2_1024px_avg2_0.35um-stack_SHF.tif	12186	18	59.4424	0.302814	0.781762	Complex Control
12186_slice2_cell6_dendrite2_spines_63x_z2_1024px_avg2_0.35um-stack_SHF.tif	12186	29	115.742	0.250557	0.646851	Complex Control
12186_slice2_cell7_dendrite1_spines_63x_z2_1024px_avg2_0.35um-stack_SHF.tif	12186	23	106.008	0.216964	0.560127	Complex Control
12186_slice2_cell7_dendrite2_spines_63x_z2_1024px_avg2_0.35um-stack_SHF.tif	12186	16	56.5455	0.282958	0.7305	Complex Control
12186_slice2_cell8_dendrite1_spines_63x_z2_1024px_avg2_0.35um-stack_SHF.tif	12186	24	94.692	0.253453	0.65433	Complex Control

## Sheet: Fig2c
Image	Animal	Spine Number	Total length	Density	Density / um	Group
11963_slice_No-SDoNo-SD-SD_cell1_deNo-SDdrite1_63x_z_2	11963_No-SD	19	116.941	0.162475	0.419456	No-SD
11963_slice_No-SDoNo-SD-SD_cell1_deNo-SDdrite2_63x_z_2	11963_No-SD	5	57.0269	0.087678	0.226354	No-SD
11963_slice_No-SDoNo-SD-SD_cell2_deNo-SDdrite1_63x_z_2	11963_No-SD	11	56.8983	0.193327	0.499105	No-SD
11963_slice_No-SDoNo-SD-SD_cell2_deNo-SDdrite2_63x_z_2	11963_No-SD	16	72.8853	0.219523	0.566733	No-SD
11963_slice_No-SDoNo-SD-SD_cell3_deNo-SDdrite1_63x_z_2	11963_No-SD	20	56.9423	0.351233	0.906762	No-SD
11963_slice_No-SDoNo-SD-SD_cell3_deNo-SDdrite2_63x_z_2	11963_No-SD	10	52.1385	0.191797	0.495153	No-SD
11963_slice_No-SDoNo-SD-SD_cell4_deNo-SDdrite1_63x_z_2	11963_No-SD	12	72.0431	0.166567	0.430018	No-SD
11963_slice_No-SDoNo-SD-SD_cell4_deNo-SDdrite2_63x_z_2	11963_No-SD	12	112.116	0.107032	0.276319	No-SD
11963_slice_No-SDoNo-SD-SD_cell5_deNo-SDdrite1_63x_z_2	11963_No-SD	14	114.053	0.12275	0.316898	No-SD
11963_slice_No-SDoNo-SD-SD_cell5_deNo-SDdrite2_63x_z_2	11963_No-SD	11	52.1775	0.210819	0.544261	No-SD
11963_slice_No-SDoNo-SD-SD_cell6_deNo-SDdrite1_63x_z_2	11963_No-SD	8	66.4671	0.12036	0.310729	No-SD
11963_slice_No-SDoNo-SD-SD_cell7_deNo-SDdrite1_63x_z_2	11963_No-SD	8	83.0196	0.0963628	0.248776	No-SD
11963_slice_No-SDoNo-SD-SD_cell7_deNo-SDdrite2_63x_z_2	11963_No-SD	7	56.2313	0.124486	0.321379	No-SD
11963_slice_No-SDoNo-SD-SD_cell8_deNo-SDdrite1_63x_z_2	11963_No-SD	13	54.7433	0.237472	0.613071	No-SD
11963_slice_No-SDoNo-SD-SD_cell8_deNo-SDdrite2_63x_z_2	11963_No-SD	9	51.8706	0.173509	0.44794	No-SD
11963_slice_No-SDoNo-SD-SD_cell9_deNo-SDdrite1_63x_z_2	11963_No-SD	16	116.686	0.13712	0.353997	No-SD
11963_slice_No-SDoNo-SD-SD_cell10_deNo-SDdrite1_63x_z_2	11963_No-SD	23	70.3061	0.327141	0.844565	No-SD
11963_slice_SD_cell1_deNo-SDdrite1_63x_z_2	11963_S	6	65.6286	0.0914235	0.236024	SD
11963_slice_SD_cell2_deNo-SDdrite1_63x_z_2	11963_S	8	56.6302	0.141267	0.364704	SD
11963_slice_SD_cell2_deNo-SDdrite2_63x_z_2	11963_S	10	65.3659	0.152985	0.394955	SD
11963_slice_SD_cell3_deNo-SDdrite1_63x_z_2	11963_S	15	81.4636	0.184131	0.475363	SD
11963_slice_SD_cell3_deNo-SDdrite2_63x_z_2	11963_S	10	58.5396	0.170825	0.44101	SD
11963_slice_SD_cell4_deNo-SDdrite1_63x_z_2	11963_S	9	61.7854	0.145665	0.376058	SD
11963_slice_SD_cell4_deNo-SDdrite2_63x_z_2	11963_S	9	60.223	0.149445	0.385815	SD
11963_slice_SD_cell5_deNo-SDdrite1_63x_z_2	11963_S	12	118.543	0.101229	0.261339	SD
11963_slice_SD_cell5_deNo-SDdrite2_63x_z_2	11963_S	9	54.0276	0.166581	0.430056	SD
11963_slice_SD_cell6_deNo-SDdrite1_63x_z_2	11963_S	9	62.8652	0.143163	0.369599	SD
11963_slice_SD_cell6_deNo-SDdrite2_63x_z_2	11963_S	14	101.571	0.137834	0.35584	SD
11963_slice_SD_cell7_deNo-SDdrite1_63x_z_2	11963_S	10	50.925	0.196367	0.506952	SD
11963_slice_SD_cell8_deNo-SDdrite1_63x_z_2	11963_S	18	140.032	0.128542	0.33185	SD
11963_slice_SD_cell9_deNo-SDdrite1_63x_z_2	11963_S	12	63.3335	0.189473	0.489154	SD
11963_slice_SD_cell10_deNo-SDdrite1_63x_z_2	11963_S	6	56.5178	0.106161	0.274072	SD
12164_slice-No-SDoNo-SD-SD_cell1_deNo-SDdrite1_63x_z_2_SHF.tif	12164_No-SD	24	98.7528	0.243031	0.627423	No-SD
12164_slice-No-SDoNo-SD-SD_cell1_deNo-SDdrite2_63x_z_2.tif	12164_No-SD	15	58.6945	0.255561	0.65977	No-SD
12164_slice-No-SDoNo-SD-SD_cell1_deNo-SDdrite3_63x_z_2_SHF.tif	12164_No-SD	14	54.6567	0.256144	0.661276	No-SD
12164_slice-No-SDoNo-SD-SD_cell2_deNo-SDdrite1_63x_z_2.tif	12164_No-SD	15	63.1428	0.237557	0.61329	No-SD
12164_slice-No-SDoNo-SD-SD_cell2_deNo-SDdrite2_63x_z_2.tif	12164_No-SD	23	58.8079	0.391104	1.0097	No-SD
12164_slice-No-SDoNo-SD-SD_cell2_deNo-SDdrite3_63x_z_2.tif	12164_No-SD	13	59.8385	0.217252	0.560869	No-SD
12164_slice-No-SDoNo-SD-SD_cell3_deNo-SDdrite1_63x_z_2_SHF.tif	12164_No-SD	14	49.7799	0.281238	0.726059	No-SD
12164_slice-No-SDoNo-SD-SD_cell3_deNo-SDdrite2_63x_z_2.tif	12164_No-SD	20	73.4523	0.272285	0.702947	No-SD
12164_slice-No-SDoNo-SD-SD_cell3_deNo-SDdrite3_63x_z_2.tif	12164_No-SD	10	50.4904	0.198058	0.511317	No-SD
12164_slice-No-SDoNo-SD-SD_cell4_deNo-SDdrite1_63x_z_2.tif	12164_No-SD	24	54.7426	0.438415	1.13184	No-SD
12164_slice-No-SDoNo-SD-SD_cell4_deNo-SDdrite2_63x_z_2.tif	12164_No-SD	16	53.5198	0.298955	0.771798	No-SD
12164_slice-No-SDoNo-SD-SD_cell5_deNo-SDdrite1_63x_z_2.tif	12164_No-SD	12	55.7476	0.215256	0.555716	No-SD
12164_slice-No-SDoNo-SD-SD_cell5_deNo-SDdrite2_63x_z_2.tif	12164_No-SD	23	113.622	0.202425	0.522591	No-SD
12164_slice-No-SDoNo-SD-SD_cell5_deNo-SDdrite3_63x_z_2_SHF.tif	12164_No-SD	11	54.5763	0.201553	0.520339	No-SD
12164_slice-No-SDoNo-SD-SD_cell6_deNo-SDdrite1_63x_z_2.tif	12164_No-SD	20	111.144	0.179947	0.464562	No-SD
12164_slice-No-SDoNo-SD-SD_cell6_deNo-SDdrite2_63x_z_2.tif	12164_No-SD	20	98.7738	0.202483	0.522741	No-SD
12164_slice-No-SDoNo-SD-SD_cell7_deNo-SDdrite1_63x_z_2_SHF.tif	12164_No-SD	15	107.206	0.139918	0.361221	No-SD
12164_slice-No-SDoNo-SD-SD_cell7_deNo-SDdrite2_63x_z_2_SHF.tif	12164_No-SD	8	54.2051	0.147587	0.38102	No-SD
12164_slice-No-SDoNo-SD-SD_cell8_deNo-SDdrite1_63x_z_2.tif	12164_No-SD	11	51.621	0.213092	0.55013	No-SD
12164_slice-No-SDoNo-SD-SD_cell8_deNo-SDdrite2_63x_z_2.tif	12164_No-SD	26	106.087	0.245082	0.632718	No-SD
12164_slice-No-SDoNo-SD-SD_cell9_deNo-SDdrite1_63x_z_2_SHF.tif	12164_No-SD	15	53.2831	0.281515	0.726775	No-SD
12164_slice_SD_cell10_deNo-SDdrite1_63x_z_2_SHF.tif	12164_S	17	128.856	0.131931	0.3406	SD
12164_slice_SD_cell10_deNo-SDdrite2_63x_z_2.tif	12164_S	11	54.7543	0.200898	0.518648	SD
12164_slice_SD_cell1_deNo-SDdrite1_63x_z_2_SHF.tif	12164_S	15	97.8121	0.153355	0.395911	SD
12164_slice_SD_cell1_deNo-SDdrite2_63x_z_2_SHF.tif	12164_S	13	51.6907	0.251496	0.649276	SD
12164_slice_SD_cell2_deNo-SDdrite1_63x_z_2.tif	12164_S	16	56.7022	0.282176	0.728481	SD
12164_slice_SD_cell2_deNo-SDdrite2_63x_z_2.tif	12164_S	12	58.8114	0.204042	0.526766	SD
12164_slice_SD_cell3_deNo-SDdrite1_63x_z_2_SHF.tif	12164_S	13	58.5804	0.221917	0.572914	SD
12164_slice_SD_cell3_deNo-SDdrite2_63x_z_2_SHF.tif	12164_S	12	56.6538	0.211813	0.546828	SD
12164_slice_SD_cell4_deNo-SDdrite1_63x_z_2.tif	12164_S	15	72.438	0.207074	0.534593	SD
12164_slice_SD_cell4_deNo-SDdrite2_63x_z_2_SHF.tif	12164_S	11	51.0694	0.215393	0.556072	SD
12164_slice_SD_cell5_deNo-SDdrite1_63x_z_2.tif	12164_S	10	64.0905	0.156029	0.402814	SD
12164_slice_SD_cell5_deNo-SDdrite2_63x_z_2.tif	12164_S	14	52.5922	0.266199	0.687235	SD
12164_slice_SD_cell6_deNo-SDdrite1_63x_z_2.tif	12164_S	14	56.7115	0.246864	0.637317	SD
12164_slice_SD_cell6_deNo-SDdrite2_63x_z_2.tif	12164_S	9	49.5351	0.181689	0.469059	SD
12164_slice_SD_cell7_deNo-SDdrite1_63x_z_2.tif	12164_S	8	52.9277	0.15115	0.390216	SD
12164_slice_SD_cell7_deNo-SDdrite2_63x_z_2.tif	12164_S	16	78.7098	0.203278	0.524795	SD
12164_slice_SD_cell7_deNo-SDdrite3_63x_z_2.tif	12164_S	9	49.6148	0.181398	0.468306	SD
12164_slice_SD_cell8_deNo-SDdrite1_63x_z_2_SHF.tif	12164_S	24	109.28	0.21962	0.566984	SD
12164_slice_SD_cell8_deNo-SDdrite2_63x_z_2.tif	12164_S	14	116.175	0.120507	0.311109	SD
12164_slice_SD_cell9_deNo-SDdrite1_63x_z_2.tif	12164_S	9	45.5652	0.197519	0.509926	SD
12164_slice_SD_cell9_deNo-SDdrite2_63x_z_2.tif	12164_S	11	53.2235	0.206676	0.533565	SD
12163_sliceSD_cell1_deNo-SDdrite1_63x_z_2.tif	12163_S	18	95.2658	0.188945	0.487791	SD
12163_sliceSD_cell1_deNo-SDdrite2_63x_z_2.tif	12163_S	11	87.7795	0.125314	0.323518	SD
12163_sliceSD_cell2_deNo-SDdrite1_63x_z_2.tif	12163_S	10	87.9871	0.113653	0.293413	SD
12163_sliceSD_cell2_deNo-SDdrite2_63x_z_2.tif	12163_S	12	60.6849	0.197743	0.510504	SD
12163_sliceSD_cell3_deNo-SDdrite1_63x_z_2.tif	12163_S	14	94.9367	0.147467	0.380708	SD
12163_sliceSD_cell3_deNo-SDdrite2_63x_z_2.tif	12163_S	9	62.5252	0.143942	0.371609	SD
12163_sliceSD_cell4_deNo-SDdrite1_63x_z_2.tif	12163_S	11	89.1245	0.123423	0.318635	SD
12163_sliceSD_cell4_deNo-SDdrite2_63x_z_2.tif	12163_S	10	83.2409	0.120133	0.310143	SD
12163_sliceSD_cell5_deNo-SDdrite1_63x_z_2.tif	12163_S	18	143.304	0.125607	0.324274	SD
12163_sliceSD_cell5_deNo-SDdrite2_63x_z_2.tif	12163_S	10	183.305	0.0545539	0.14084	SD
12163_sliceSD_cell6_deNo-SDdrite1_63x_z_2.tif	12163_S	17	86.7474	0.195971	0.505931	SD
12163_sliceSD_cell6_deNo-SDdrite2_63x_z_2.tif	12163_S	19	98.4396	0.193012	0.49829	SD
12163_sliceSD_cell7_deNo-SDdrite1_63x_z_2.tif	12163_S	10	58.8926	0.169801	0.438367	SD
12163_sliceSD_cell7_deNo-SDdrite2_63x_z_2.tif	12163_S	8	54.0639	0.147973	0.382016	SD
12163_sliceNo-SDoNo-SD-SD_cell1_deNo-SDdrite1_63x_z_2.tif	12163_No-SD	12	58.5207	0.205056	0.529384	No-SD
12163_sliceNo-SDoNo-SD-SD_cell1_deNo-SDdrite2_63x_z_2.tif	12163_No-SD	12	52.5612	0.228305	0.589406	No-SD
12163_sliceNo-SDoNo-SD-SD_cell2_deNo-SDdrite1_63x_z_2.tif	12163_No-SD	23	119.975	0.191707	0.49492	No-SD
12163_sliceNo-SDoNo-SD-SD_cell2_deNo-SDdrite2_63x_z_2.tif	12163_No-SD	12	51.0053	0.23527	0.607386	No-SD
12163_sliceNo-SDoNo-SD-SD_cell3_deNo-SDdrite1_63x_z_2.tif	12163_No-SD	6	43.0921	0.139237	0.359461	No-SD
12163_sliceNo-SDoNo-SD-SD_cell3_deNo-SDdrite2_63x_z_2.tif	12163_No-SD	13	61.1395	0.212629	0.548934	No-SD
12163_sliceNo-SDoNo-SD-SD_cell4_deNo-SDdrite1_63x_z_2.tif	12163_No-SD	22	111.21	0.197824	0.510714	No-SD
12163_sliceNo-SDoNo-SD-SD_cell4_deNo-SDdrite2_63x_z_2.tif	12163_No-SD	28	101.854	0.274905	0.709709	No-SD
12163_sliceNo-SDoNo-SD-SD_cell5_deNo-SDdrite1_63x_z_2.tif	12163_No-SD	23	79.2798	0.290112	0.748969	No-SD
12163_sliceNo-SDoNo-SD-SD_cell5_deNo-SDdrite2_63x_z_2.tif	12163_No-SD	18	71.2323	0.252695	0.65237	No-SD
12163_sliceNo-SDoNo-SD-SD_cell6_deNo-SDdrite1_63x_z_2.tif	12163_No-SD	18	138.128	0.130314	0.336426	No-SD
12163_sliceNo-SDoNo-SD-SD_cell6_deNo-SDdrite2_63x_z_2.tif	12163_No-SD	16	123.128	0.129946	0.335475	No-SD
12163_sliceNo-SDoNo-SD-SD_cell7_deNo-SDdrite1_63x_z_2.tif	12163_No-SD	23	106.97	0.215013	0.55509	No-SD
12163_sliceNo-SDoNo-SD-SD_cell7_deNo-SDdrite2_63x_z_2.tif	12163_No-SD	25	163.616	0.152797	0.394469	No-SD

## Sheet: Fig4a
Index	Name	ImageName	Animal	Slice	Cell	Dendrite	Spine	Length	Surface	Volume	Hull Volume	Hull Ratio	Average Distance	CVD	Open Angle	SHF	Group	MeshName	Principal component 1	Principal component 2	Principal component 3	Clusters	Experiment
1	D:\Downloads\spines_2022_modified\Done\Deconvolved_5_11957_slice1_cell1_dendrite1_spines_63x_z2_1024px_avg2_0.35um-stack_SHF_1_1_9_spine1.ply		11957	1	1	1	1	2.015	16.0693	3.57226	4.90436	0.372903	1.28973	0.380628	0.932237	No	Simple Control	Deconvolved_5_11957_slice1_cell1_dendrite1_spines_63x_z2_1024px_avg2_0.35um-stack_SHF_1_1_9_spine1.ply	-0.311995	0.977039	-0.596039	3	Simple
2	D:\Downloads\spines_2022_modified\Done\Deconvolved_5_11957_slice1_cell1_dendrite1_spines_63x_z2_1024px_avg2_0.35um-stack_SHF_1_1_9_spine2.ply		11957	1	1	1	2	1.55359	18.2997	3.74698	5.36008	0.430506	1.17639	0.171452	1.05229	No	Simple Control	Deconvolved_5_11957_slice1_cell1_dendrite1_spines_63x_z2_1024px_avg2_0.35um-stack_SHF_1_1_9_spine2.ply	-1.82747	2.03186	-0.0104903	0	Simple
3	D:\Downloads\spines_2022_modified\Done\Deconvolved_5_11957_slice1_cell1_dendrite1_spines_63x_z2_1024px_avg2_0.35um-stack_SHF_1_1_9_spine3.ply		11957	1	1	1	3	1.57664	13.0967	2.32374	3.57518	0.538544	1.03623	0.329965	1.06288	No	Simple Control	Deconvolved_5_11957_slice1_cell1_dendrite1_spines_63x_z2_1024px_avg2_0.35um-stack_SHF_1_1_9_spine3.ply	-1.2369	0.954805	0.292005	0	Simple
4	D:\Downloads\spines_2022_modified\Done\Deconvolved_5_11957_slice1_cell1_dendrite1_spines_63x_z2_1024px_avg2_0.35um-stack_SHF_1_1_9_spine4.ply		11957	1	1	1	4	1.65813	7.90404	1.47624	2.19054	0.483868	0.998791	0.369351	0.848394	No	Simple Control	Deconvolved_5_11957_slice1_cell1_dendrite1_spines_63x_z2_1024px_avg2_0.35um-stack_SHF_1_1_9_spine4.ply	-0.891073	-0.0656524	-0.312173	3	Simple
5	D:\Downloads\spines_2022_modified\Done\Deconvolved_5_11957_slice1_cell1_dendrite1_spines_63x_z2_1024px_avg2_0.35um-stack_SHF_1_1_9_spine8.ply		11957	1	1	1	8	2.70039	25.5223	6.61275	9.65295	0.459748	1.64547	0.392222	0.860748	No	Simple Control	Deconvolved_5_11957_slice1_cell1_dendrite1_spines_63x_z2_1024px_avg2_0.35um-stack_SHF_1_1_9_spine8.ply	0.892581	1.50201	-0.112437	2	Simple
6	D:\Downloads\spines_2022_modified\Done\Deconvolved_5_11957_slice1_cell1_dendrite2_spines_63x_z2_1024px_avg2_0.35um-stack_SHF_1_1_9_spine1.ply		11957	1	1	2	1	1.87173	21.24	4.95088	6.56361	0.325746	1.26547	0.32306	1.20951	No	Simple Control	Deconvolved_5_11957_slice1_cell1_dendrite2_spines_63x_z2_1024px_avg2_0.35um-stack_SHF_1_1_9_spine1.ply	-0.931666	2.35036	-0.376437	2	Simple
7	D:\Downloads\spines_2022_modified\Done\Deconvolved_5_11957_slice1_cell1_dendrite2_spines_63x_z2_1024px_avg2_0.35um-stack_SHF_1_1_9_spine10.ply		11957	1	1	2	1	2.35333	23.7045	5.72539	9.17659	0.602788	1.41984	0.397185	1.03449	No	Simple Control	Deconvolved_5_11957_slice1_cell1_dendrite2_spines_63x_z2_1024px_avg2_0.35um-stack_SHF_1_1_9_spine10.ply	0.309494	1.53892	0.697026	2	Simple
8	D:\Downloads\spines_2022_modified\Done\Deconvolved_5_11957_slice1_cell1_dendrite2_spines_63x_z2_1024px_avg2_0.35um-stack_SHF_1_1_9_spine11.ply		11957	1	1	2	1	2.98036	9.51744	1.49187	2.75532	0.846899	1.37472	0.611475	0.664108	No	Simple Control	Deconvolved_5_11957_slice1_cell1_dendrite2_spines_63x_z2_1024px_avg2_0.35um-stack_SHF_1_1_9_spine11.ply	1.85794	-1.52477	1.04068	4	Simple
9	D:\Downloads\spines_2022_modified\Done\Deconvolved_5_11957_slice1_cell1_dendrite2_spines_63x_z2_1024px_avg2_0.35um-stack_SHF_1_1_9_spine12.ply		11957	1	1	2	1	3.05021	25.9325	6.47883	9.23625	0.425603	1.58541	0.430105	1.01656	No	Simple Control	Deconvolved_5_11957_slice1_cell1_dendrite2_spines_63x_z2_1024px_avg2_0.35um-stack_SHF_1_1_9_spine12.ply	1.10681	1.9146	-0.09521	2	Simple
10	D:\Downloads\spines_2022_modified\Done\Deconvolved_5_11957_slice1_cell1_dendrite2_spines_63x_z2_1024px_avg2_0.35um-stack_SHF_1_1_9_spine13.ply		11957	1	1	2	1	4.04674	25.1988	6.09914	10.7899	0.769081	2.25339	0.419677	0.819476	No	Simple Control	Deconvolved_5_11957_slice1_cell1_dendrite2_spines_63x_z2_1024px_avg2_0.35um-stack_SHF_1_1_9_spine13.ply	2.18283	1.0757	1.3112	1	Simple
11	D:\Downloads\spines_2022_modified\Done\Deconvolved_5_11957_slice1_cell1_dendrite2_spines_63x_z2_1024px_avg2_0.35um-stack_SHF_1_1_9_spine14.ply		11957	1	1	2	1	3.88758	37.0123	10.3801	17.6965	0.704858	2.2455	0.489151	0.87725	No	Simple Control	Deconvolved_5_11957_slice1_cell1_dendrite2_spines_63x_z2_1024px_avg2_0.35um-stack_SHF_1_1_9_spine14.ply	2.92048	1.99261	1.18807	2	Simple
12	D:\Downloads\spines_2022_modified\Done\Deconvolved_5_11957_slice1_cell1_dendrite2_spines_63x_z2_1024px_avg2_0.35um-stack_SHF_1_1_9_spine15.ply		11957	1	1	2	1	3.23546	20.5315	4.16544	6.99985	0.680458	1.85534	0.491502	0.706148	No	Simple Control	Deconvolved_5_11957_slice1_cell1_dendrite2_spines_63x_z2_1024px_avg2_0.35um-stack_SHF_1_1_9_spine15.ply	1.8746	0.147031	0.59855	1	Simple
13	D:\Downloads\spines_2022_modified\Done\Deconvolved_5_11957_slice1_cell1_dendrite2_spines_63x_z2_1024px_avg2_0.35um-stack_SHF_1_1_9_spine16.ply		11957	1	1	2	1	1.66557	13.2643	2.4338	3.3163	0.362604	0.987902	0.393053	1.11266	No	Simple Control	Deconvolved_5_11957_slice1_cell1_dendrite2_spines_63x_z2_1024px_avg2_0.35um-stack_SHF_1_1_9_spine16.ply	-0.958634	1.13562	-0.505379	0	Simple
14	D:\Downloads\spines_2022_modified\Done\Deconvolved_5_11957_slice1_cell1_dendrite2_spines_63x_z2_1024px_avg2_0.35um-stack_SHF_1_1_9_spine17.ply		11957	1	1	2	1	3.22068	25.4194	5.82173	10.3529	0.778313	1.80422	0.434915	0.808791	No	Simple Control	Deconvolved_5_11957_slice1_cell1_dendrite2_spines_63x_z2_1024px_avg2_0.35um-stack_SHF_1_1_9_spine17.ply	1.67125	0.863426	1.28559	1	Simple
15	D:\Downloads\spines_2022_modified\Done\Deconvolved_5_11957_slice1_cell1_dendrite2_spines_63x_z2_1024px_avg2_0.35um-stack_SHF_1_1_9_spine18.ply		11957	1	1	2	1	1.43501	10.4725	1.86601	2.96151	0.587083	1.05048	0.213547	0.993386	No	Simple Control	Deconvolved_5_11957_slice1_cell1_dendrite2_spines_63x_z2_1024px_avg2_0.35um-stack_SHF_1_1_9_spine18.ply	-1.95992	0.874849	0.485899	0	Simple
16	D:\Downloads\spines_2022_modified\Done\Deconvolved_5_11957_slice1_cell1_dendrite2_spines_63x_z2_1024px_avg2_0.35um-stack_SHF_1_1_9_spine19.ply		11957	1	1	2	1	2.44861	10.0676	1.49618	3.20637	1.14304	1.22004	0.52181	0.916785	No	Simple Control	Deconvolved_5_11957_slice1_cell1_dendrite2_spines_63x_z2_1024px_avg2_0.35um-stack_SHF_1_1_9_spine19.ply	0.668343	-1.00733	2.74945	4	Simple
17	D:\Downloads\spines_2022_modified\Done\Deconvolved_5_11957_slice1_cell1_dendrite2_spines_63x_z2_1024px_avg2_0.35um-stack_SHF_1_1_9_spine2.ply		11957	1	1	2	2	1.61799	14.8354	3.03916	4.63849	0.52624	1.13637	0.247666	1.00009	No	Simple Control	Deconvolved_5_11957_slice1_cell1_dendrite2_spines_63x_z2_1024px_avg2_0.35um-stack_SHF_1_1_9_spine2.ply	-1.44583	1.23708	0.259075	0	Simple
18	D:\Downloads\spines_2022_modified\Done\Deconvolved_5_11957_slice1_cell1_dendrite2_spines_63x_z2_1024px_avg2_0.35um-stack_SHF_1_1_9_spine20.ply		11957	1	1	2	2	2.05459	16.4043	3.18993	4.62196	0.44892	1.19219	0.42793	0.91144	No	Simple Control	Deconvolved_5_11957_slice1_cell1_dendrite2_spines_63x_z2_1024px_avg2_0.35um-stack_SHF_1_1_9_spine20.ply	0.0370108	0.68988	-0.302638	3	Simple
19	D:\Downloads\spines_2022_modified\Done\Deconvolved_5_11957_slice1_cell1_dendrite2_spines_63x_z2_1024px_avg2_0.35um-stack_SHF_1_1_9_spine22.ply		11957	1	1	2	2	2.27175	23.7189	5.8718	8.04335	0.369827	1.34692	0.456492	1.13883	No	Simple Control	Deconvolved_5_11957_slice1_cell1_dendrite2_spines_63x_z2_1024px_avg2_0.35um-stack_SHF_1_1_9_spine22.ply	0.325795	1.91195	-0.308246	2	Simple
20	D:\Downloads\spines_2022_modified\Done\Deconvolved_5_11957_slice1_cell1_dendrite2_spines_63x_z2_1024px_avg2_0.35um-stack_SHF_1_1_9_spine23.ply		11957	1	1	2	2	1.31935	5.05117	0.505612	1.038	1.05297	0.733126	0.439109	0.813759	No	Simple Control	Deconvolved_5_11957_slice1_cell1_dendrite2_spines_63x_z2_1024px_avg2_0.35um-stack_SHF_1_1_9_spine23.ply	-0.724861	-1.45649	2.14821	4	Simple
21	D:\Downloads\spines_2022_modified\Done\Deconvolved_5_11957_slice1_cell1_dendrite2_spines_63x_z2_1024px_avg2_0.35um-stack_SHF_1_1_9_spine24.ply		11957	1	1	2	2	1.11478	6.68518	0.921246	1.68405	0.828008	0.812074	0.224932	1.1123	No	Simple Control	Deconvolved_5_11957_slice1_cell1_dendrite2_spines_63x_z2_1024px_avg2_0.35um-stack_SHF_1_1_9_spine24.ply	-2.47369	0.460467	1.64977	0	Simple
22	D:\Downloads\spines_2022_modified\Done\Deconvolved_5_11957_slice1_cell1_dendrite2_spines_63x_z2_1024px_avg2_0.35um-stack_SHF_1_1_9_spine25.ply		11957	1	1	2	2	2.39982	11.4018	1.8533	3.19572	0.724344	1.21182	0.580822	0.768167	No	Simple Control	Deconvolved_5_11957_slice1_cell1_dendrite2_spines_63x_z2_1024px_avg2_0.35um-stack_SHF_1_1_9_spine25.ply	1.15116	-0.927092	0.617737	4	Simple
23	D:\Downloads\spines_2022_modified\Done\Deconvolved_5_11957_slice1_cell1_dendrite2_spines_63x_z2_1024px_avg2_0.35um-stack_SHF_1_1_9_spine3.ply		11957	1	1	2	3	3.85049	38.9994	11.0048	15.4023	0.399597	2.26915	0.453453	0.755558	No	Simple Control	Deconvolved_5_11957_slice1_cell1_dendrite2_spines_63x_z2_1024px_avg2_0.35um-stack_SHF_1_1_9_spine3.ply	2.93324	2.36795	-0.301114	2	Simple
24	D:\Downloads\spines_2022_modified\Done\Deconvolved_5_11957_slice1_cell1_dendrite2_spines_63x_z2_1024px_avg2_0.35um-stack_SHF_1_1_9_spine4.ply		11957	1	1	2	4	2.3542	15.7337	3.45961	5.57881	0.612554	1.3793	0.396711	0.835195	No	Simple Control	Deconvolved_5_11957_slice1_cell1_dendrite2_spines_63x_z2_1024px_avg2_0.35um-stack_SHF_1_1_9_spine4.ply	0.234021	0.371686	0.395251	3	Simple
25	D:\Downloads\spines_2022_modified\Done\Deconvolved_5_11957_slice1_cell1_dendrite2_spines_63x_z2_1024px_avg2_0.35um-stack_SHF_1_1_9_spine6.ply		11957	1	1	2	6	5.87452	34.8941	10.8076	15.9972	0.480185	3.01915	0.567118	0.850106	No	Simple Control	Deconvolved_5_11957_slice1_cell1_dendrite2_spines_63x_z2_1024px_avg2_0.35um-stack_SHF_1_1_9_spine6.ply	4.70686	2.12089	0.137719	1	Simple
26	D:\Downloads\spines_2022_modified\Done\Deconvolved_5_11957_slice1_cell1_dendrite2_spines_63x_z2_1024px_avg2_0.35um-stack_SHF_1_1_9_spine7.ply		11957	1	1	2	7	3.21952	27.5409	7.59664	13.3378	0.755748	1.93476	0.410647	1.03856	No	Simple Control	Deconvolved_5_11957_slice1_cell1_dendrite2_spines_63x_z2_1024px_avg2_0.35um-stack_SHF_1_1_9_spine7.ply	1.26235	1.7449	1.49899	2	Simple
27	D:\Downloads\spines_2022_modified\Done\Deconvolved_5_11957_slice1_cell1_dendrite2_spines_63x_z2_1024px_avg2_0.35um-stack_SHF_1_1_9_spine8.ply		11957	1	1	2	8	2.47971	6.99542	0.959539	1.42189	0.481841	1.32912	0.515984	0.403658	No	Simple Control	Deconvolved_5_11957_slice1_cell1_dendrite2_spines_63x_z2_1024px_avg2_0.35um-stack_SHF_1_1_9_spine8.ply	1.19304	-1.66061	-0.926263	3	Simple
28	D:\Downloads\spines_2022_modified\Done\Deconvolved_5_11957_slice1_cell1_dendrite2_spines_63x_z2_1024px_avg2_0.35um-stack_SHF_1_1_9_spine9.ply		11957	1	1	2	9	2.43596	18.3048	3.96416	6.58075	0.660063	1.4435	0.402602	0.976535	No	Simple Control	Deconvolved_5_11957_slice1_cell1_dendrite2_spines_63x_z2_1024px_avg2_0.35um-stack_SHF_1_1_9_spine9.ply	0.234395	0.873451	0.81479	2	Simple
29	D:\Downloads\spines_2022_modified\Done\Deconvolved_5_11957_slice1_cell1_dendrite3_spines_63x_z2_1024px_avg2_0.35um-stack_1_1_9_spine1.ply		11957	1	1	3	1	1.82023	13.2508	2.48521	3.59791	0.447731	1.09769	0.429055	0.969688	No	Simple Control	Deconvolved_5_11957_slice1_cell1_dendrite3_spines_63x_z2_1024px_avg2_0.35um-stack_1_1_9_spine1.ply	-0.393417	0.548229	-0.300749	3	Simple
30	D:\Downloads\spines_2022_modified\Done\Deconvolved_5_11957_slice1_cell1_dendrite3_spines_63x_z2_1024px_avg2_0.35um-stack_1_1_9_spine11.ply		11957	1	1	3	1	1.90715	10.3123	1.84201	2.40576	0.306053	1.04626	0.514375	0.799395	No	Simple Control	Deconvolved_5_11957_slice1_cell1_dendrite3_spines_63x_z2_1024px_avg2_0.35um-stack_1_1_9_spine11.ply	0.216912	-0.215413	-1.25932	3	Simple
31	D:\Downloads\spines_2022_modified\Done\Deconvolved_5_11957_slice1_cell1_dendrite3_spines_63x_z2_1024px_avg2_0.35um-stack_1_1_9_spine12.ply		11957	1	1	3	1	2.77115	21.5196	4.47153	6.78444	0.517253	1.7591	0.401335	0.641646	No	Simple Control	Deconvolved_5_11957_slice1_cell1_dendrite3_spines_63x_z2_1024px_avg2_0.35um-stack_1_1_9_spine12.ply	1.16904	0.5139	-0.163588	1	Simple
32	D:\Downloads\spines_2022_modified\Done\Deconvolved_5_11957_slice1_cell1_dendrite3_spines_63x_z2_1024px_avg2_0.35um-stack_1_1_9_spine14.ply		11957	1	1	3	1	1.26896	5.12866	0.653724	1.14773	0.755686	0.742575	0.330321	0.979386	No	Simple Control	Deconvolved_5_11957_slice1_cell1_dendrite3_spines_63x_z2_1024px_avg2_0.35um-stack_1_1_9_spine14.ply	-1.68137	-0.24793	1.06089	0	Simple
33	D:\Downloads\spines_2022_modified\Done\Deconvolved_5_11957_slice1_cell1_dendrite3_spines_63x_z2_1024px_avg2_0.35um-stack_1_1_9_spine3.ply		11957	1	1	3	3	1.4744	9.72232	1.90223	2.50459	0.316663	1.00748	0.277911	0.99908	No	Simple Control	Deconvolved_5_11957_slice1_cell1_dendrite3_spines_63x_z2_1024px_avg2_0.35um-stack_1_1_9_spine3.ply	-1.7098	0.983892	-0.814631	0	Simple
34	D:\Downloads\spines_2022_modified\Done\Deconvolved_5_11957_slice1_cell1_dendrite3_spines_63x_z2_1024px_avg2_0.35um-stack_1_1_9_spine4.ply		11957	1	1	3	4	2.32078	19.4263	4.45525	6.28496	0.410687	1.50674	0.370783	0.803501	No	Simple Control	Deconvolved_5_11957_slice1_cell1_dendrite3_spines_63x_z2_1024px_avg2_0.35um-stack_1_1_9_spine4.ply	0.264184	0.943449	-0.496883	2	Simple
35	D:\Downloads\spines_2022_modified\Done\Deconvolved_5_11957_slice1_cell1_dendrite3_spines_63x_z2_1024px_avg2_0.35um-stack_1_1_9_spine5.ply		11957	1	1	3	5	1.70689	20.5346	4.92194	7.46478	0.516634	1.25513	0.254735	1.0604	No	Simple Control	Deconvolved_5_11957_slice1_cell1_dendrite3_spines_63x_z2_1024px_avg2_0.35um-stack_1_1_9_spine5.ply	-1.15239	1.85312	0.366986	0	Simple
36	D:\Downloads\spines_2022_modified\Done\Deconvolved_5_11957_slice1_cell1_dendrite3_spines_63x_z2_1024px_avg2_0.35um-stack_1_1_9_spine6.ply		11957	1	1	3	6	1.49227	5.28043	0.758776	0.967359	0.274894	0.851672	0.469274	0.624641	No	Simple Control	Deconvolved_5_11957_slice1_cell1_dendrite3_spines_63x_z2_1024px_avg2_0.35um-stack_1_1_9_spine6.ply	-0.306455	-0.943563	-1.66414	3	Simple
37	D:\Downloads\spines_2022_modified\Done\Deconvolved_5_11957_slice1_cell1_dendrite3_spines_63x_z2_1024px_avg2_0.35um-stack_1_1_9_spine7.ply		11957	1	1	3	7	3.88647	34.1287	10.393	16.4835	0.586018	2.41449	0.40735	1.07699	No	Simple Control	Deconvolved_5_11957_slice1_cell1_dendrite3_spines_63x_z2_1024px_avg2_0.35um-stack_1_1_9_spine7.ply	1.97887	2.72512	0.898551	2	Simple
38	D:\Downloads\spines_2022_modified\Done\Deconvolved_5_11957_slice1_cell1_dendrite3_spines_63x_z2_1024px_avg2_0.35um-stack_1_1_9_spine9.ply		11957	1	1	3	9	1.88313	13.2638	3.39008	4.99791	0.474276	1.22243	0.269735	1.07784	No	Simple Control	Deconvolved_5_11957_slice1_cell1_dendrite3_spines_63x_z2_1024px_avg2_0.35um-stack_1_1_9_spine9.ply	-1.35411	1.35278	0.083409	0	Simple
39	D:\Downloads\spines_2022_modified\Done\Deconvolved_5_11957_slice1_cell2_dendrite1_spines_63x_z2_1024px_avg2_0.35um-stack_1_1_9_spine10.ply		11957	1	2	1	1	1.51275	5.9512	1.11383	1.5883	0.425986	0.903251	0.394252	0.838551	No	Simple Control	Deconvolved_5_11957_slice1_cell2_dendrite1_spines_63x_z2_1024px_avg2_0.35um-stack_1_1_9_spine10.ply	-0.968777	-0.278136	-0.647416	3	Simple
40	D:\Downloads\spines_2022_modified\Done\Deconvolved_5_11957_slice1_cell2_dendrite1_spines_63x_z2_1024px_avg2_0.35um-stack_1_1_9_spine12.ply		11957	1	2	1	1	1.20947	5.07892	0.840632	1.5212	0.809587	0.888015	0.20786	0.819525	No	Simple Control	Deconvolved_5_11957_slice1_cell2_dendrite1_spines_63x_z2_1024px_avg2_0.35um-stack_1_1_9_spine12.ply	-2.08952	-0.33015	1.22204	0	Simple
41	D:\Downloads\spines_2022_modified\Done\Deconvolved_5_11957_slice1_cell2_dendrite1_spines_63x_z2_1024px_avg2_0.35um-stack_1_1_9_spine15.ply		11957	1	2	1	1	1.36691	7.28537	1.30748	1.99298	0.524292	0.902506	0.330868	0.910516	No	Simple Control	Deconvolved_5_11957_slice1_cell2_dendrite1_spines_63x_z2_1024px_avg2_0.35um-stack_1_1_9_spine15.ply	-1.43765	0.0753828	-0.0473733	0	Simple
42	D:\Downloads\spines_2022_modified\Done\Deconvolved_5_11957_slice1_cell2_dendrite1_spines_63x_z2_1024px_avg2_0.35um-stack_1_1_9_spine16.ply		11957	1	2	1	1	1.05663	3.61966	0.492663	0.754339	0.531147	0.658825	0.328206	0.862608	No	Simple Control	Deconvolved_5_11957_slice1_cell2_dendrite1_spines_63x_z2_1024px_avg2_0.35um-stack_1_1_9_spine16.ply	-1.79198	-0.393978	-0.139957	0	Simple
43	D:\Downloads\spines_2022_modified\Done\Deconvolved_5_11957_slice1_cell2_dendrite1_spines_63x_z2_1024px_avg2_0.35um-stack_1_1_9_spine1_SHF.ply		11957	1	2	1	1	2.80613	16.3987	3.71013	6.79806	0.832297	1.76935	0.426176	0.547907	SHF	Simple Control	Deconvolved_5_11957_slice1_cell2_dendrite1_spines_63x_z2_1024px_avg2_0.35um-stack_1_1_9_spine1_SHF.ply	1.29948	-0.648854	1.08433	4	Simple
44	D:\Downloads\spines_2022_modified\Done\Deconvolved_5_11957_slice1_cell2_dendrite1_spines_63x_z2_1024px_avg2_0.35um-stack_1_1_9_spine2.ply		11957	1	2	1	2	3.58097	11.5027	2.22714	3.82432	0.717143	2.10607	0.498683	0.514321	No	Simple Control	Deconvolved_5_11957_slice1_cell2_dendrite1_spines_63x_z2_1024px_avg2_0.35um-stack_1_1_9_spine2.ply	2.03918	-1.0912	0.42677	1	Simple
45	D:\Downloads\spines_2022_modified\Done\Deconvolved_5_11957_slice1_cell2_dendrite1_spines_63x_z2_1024px_avg2_0.35um-stack_1_1_9_spine3.ply		11957	1	2	1	3	1.36704	3.02642	0.313791	0.479409	0.527799	0.787878	0.463937	0.558804	No	Simple Control	Deconvolved_5_11957_slice1_cell2_dendrite1_spines_63x_z2_1024px_avg2_0.35um-stack_1_1_9_spine3.ply	-0.370202	-1.64257	-0.611819	3	Simple
46	D:\Downloads\spines_2022_modified\Done\Deconvolved_5_11957_slice1_cell2_dendrite1_spines_63x_z2_1024px_avg2_0.35um-stack_1_1_9_spine5.ply		11957	1	2	1	5	2.44611	11.225	2.53	3.9152	0.54751	1.52248	0.437151	0.590073	No	Simple Control	Deconvolved_5_11957_slice1_cell2_dendrite1_spines_63x_z2_1024px_avg2_0.35um-stack_1_1_9_spine5.ply	0.67691	-0.661571	-0.282439	3	Simple
47	D:\Downloads\spines_2022_modified\Done\Deconvolved_5_11957_slice1_cell2_dendrite1_spines_63x_z2_1024px_avg2_0.35um-stack_1_1_9_spine6.ply		11957	1	2	1	6	3.32535	13.6174	2.66673	4.62908	0.735868	1.81425	0.535284	0.648653	No	Simple Control	Deconvolved_5_11957_slice1_cell2_dendrite1_spines_63x_z2_1024px_avg2_0.35um-stack_1_1_9_spine6.ply	1.92699	-0.766485	0.654528	1	Simple
48	D:\Downloads\spines_2022_modified\Done\Deconvolved_5_11957_slice1_cell2_dendrite1_spines_63x_z2_1024px_avg2_0.35um-stack_1_1_9_spine7.ply		11957	1	2	1	7	2.55682	9.59612	1.849	2.73181	0.477454	1.58309	0.440081	0.413992	No	Simple Control	Deconvolved_5_11957_slice1_cell2_dendrite1_spines_63x_z2_1024px_avg2_0.35um-stack_1_1_9_spine7.ply	0.968623	-1.14603	-0.828828	3	Simple
49	D:\Downloads\spines_2022_modified\Done\Deconvolved_5_11957_slice1_cell2_dendrite1_spines_63x_z2_1024px_avg2_0.35um-stack_1_1_9_spine8.ply		11957	1	2	1	8	2.53608	10.9613	2.10507	3.43386	0.631233	1.5512	0.444917	0.665082	No	Simple Control	Deconvolved_5_11957_slice1_cell2_dendrite1_spines_63x_z2_1024px_avg2_0.35um-stack_1_1_9_spine8.ply	0.66783	-0.613487	0.184471	4	Simple
50	D:\Downloads\spines_2022_modified\Done\Deconvolved_5_11957_slice1_cell2_dendrite2_spines_63x_z2_1024px_avg2_0.35um-stack_1_1_9_spine1.ply		11957	1	2	2	1	2.53198	14.7429	3.00907	4.60545	0.530519	1.39045	0.495142	0.846558	No	Simple Control	Deconvolved_5_11957_slice1_cell2_dendrite2_spines_63x_z2_1024px_avg2_0.35um-stack_1_1_9_spine1.ply	0.793101	0.125002	-0.0558669	3	Simple
51	D:\Downloads\spines_2022_modified\Done\Deconvolved_5_11957_slice1_cell2_dendrite2_spines_63x_z2_1024px_avg2_0.35um-stack_1_1_9_spine10.ply		11957	1	2	2	1	1.68388	12.5864	2.96936	4.24702	0.430281	1.14479	0.28338	1.01146	No	Simple Control	Deconvolved_5_11957_slice1_cell2_dendrite2_spines_63x_z2_1024px_avg2_0.35um-stack_1_1_9_spine10.ply	-1.36791	1.10597	-0.228381	0	Simple
52	D:\Downloads\spines_2022_modified\Done\Deconvolved_5_11957_slice1_cell2_dendrite2_spines_63x_z2_1024px_avg2_0.35um-stack_1_1_9_spine11.ply		11957	1	2	2	1	1.39093	4.69414	0.625625	1.03391	0.6526	0.839221	0.345768	0.761675	No	Simple Control	Deconvolved_5_11957_slice1_cell2_dendrite2_spines_63x_z2_1024px_avg2_0.35um-stack_1_1_9_spine11.ply	-1.19308	-0.741356	0.321885	0	Simple
53	D:\Downloads\spines_2022_modified\Done\Deconvolved_5_11957_slice1_cell2_dendrite2_spines_63x_z2_1024px_avg2_0.35um-stack_1_1_9_spine12.ply		11957	1	2	2	1	1.61475	11.7946	2.41936	3.60529	0.490182	1.05678	0.318497	1.06152	No	Simple Control	Deconvolved_5_11957_slice1_cell2_dendrite2_spines_63x_z2_1024px_avg2_0.35um-stack_1_1_9_spine12.ply	-1.34512	0.958935	0.060536	0	Simple
54	D:\Downloads\spines_2022_modified\Done\Deconvolved_5_11957_slice1_cell2_dendrite2_spines_63x_z2_1024px_avg2_0.35um-stack_1_1_9_spine14.ply		11957	1	2	2	1	2.91666	27.2146	6.6431	12.115	0.823693	1.65382	0.377307	0.870463	No	Simple Control	Deconvolved_5_11957_slice1_cell2_dendrite2_spines_63x_z2_1024px_avg2_0.35um-stack_1_1_9_spine14.ply	1.14076	1.25311	1.62317	2	Simple
55	D:\Downloads\spines_2022_modified\Done\Deconvolved_5_11957_slice1_cell2_dendrite2_spines_63x_z2_1024px_avg2_0.35um-stack_1_1_9_spine16.ply		11957	1	2	2	1	3.43079	32.6635	9.3923	16.2018	0.725013	1.88775	0.392432	0.947027	No	Simple Control	Deconvolved_5_11957_slice1_cell2_dendrite2_spines_63x_z2_1024px_avg2_0.35um-stack_1_1_9_spine16.ply	1.73443	2.05585	1.35335	2	Simple
56	D:\Downloads\spines_2022_modified\Done\Deconvolved_5_11957_slice1_cell2_dendrite2_spines_63x_z2_1024px_avg2_0.35um-stack_1_1_9_spine2.ply		11957	1	2	2	2	4.41001	23.3657	6.35568	11.0127	0.732742	2.70074	0.50294	0.675538	No	Simple Control	Deconvolved_5_11957_slice1_cell2_dendrite2_spines_63x_z2_1024px_avg2_0.35um-stack_1_1_9_spine2.ply	3.03029	0.378188	0.901301	1	Simple
57	D:\Downloads\spines_2022_modified\Done\Deconvolved_5_11957_slice1_cell2_dendrite2_spines_63x_z2_1024px_avg2_0.35um-stack_1_1_9_spine3.ply		11957	1	2	2	3	2.61918	34.9091	9.86949	16.1272	0.634042	1.71209	0.362459	1.02782	No	Simple Control	Deconvolved_5_11957_slice1_cell2_dendrite2_spines_63x_z2_1024px_avg2_0.35um-stack_1_1_9_spine3.ply	0.922431	2.53806	1.0406	2	Simple
58	D:\Downloads\spines_2022_modified\Done\Deconvolved_5_11957_slice1_cell2_dendrite2_spines_63x_z2_1024px_avg2_0.35um-stack_1_1_9_spine4.ply		11957	1	2	2	4	1.82341	6.37345	0.860753	1.51069	0.755078	1.01451	0.484958	0.642822	No	Simple Control	Deconvolved_5_11957_slice1_cell2_dendrite2_spines_63x_z2_1024px_avg2_0.35um-stack_1_1_9_spine4.ply	0.173337	-1.4631	0.58841	4	Simple
59	D:\Downloads\spines_2022_modified\Done\Deconvolved_5_11957_slice1_cell2_dendrite2_spines_63x_z2_1024px_avg2_0.35um-stack_1_1_9_spine5.ply		11957	1	2	2	5	1.41123	6.47075	0.971671	1.66021	0.708609	0.879366	0.352265	0.855969	No	Simple Control	Deconvolved_5_11957_slice1_cell2_dendrite2_spines_63x_z2_1024px_avg2_0.35um-stack_1_1_9_spine5.ply	-1.19587	-0.449398	0.710521	0	Simple
60	D:\Downloads\spines_2022_modified\Done\Deconvolved_5_11957_slice1_cell2_dendrite2_spines_63x_z2_1024px_avg2_0.35um-stack_1_1_9_spine6.ply		11957	1	2	2	6	1.1468	4.73548	0.703935	1.14623	0.628322	0.781653	0.269418	0.939621	No	Simple Control	Deconvolved_5_11957_slice1_cell2_dendrite2_spines_63x_z2_1024px_avg2_0.35um-stack_1_1_9_spine6.ply	-2.07873	-0.0198652	0.466911	0	Simple
61	D:\Downloads\spines_2022_modified\Done\Deconvolved_5_11957_slice1_cell2_dendrite2_spines_63x_z2_1024px_avg2_0.35um-stack_1_1_9_spine7.ply		11957	1	2	2	7	2.95058	15.8817	3.44337	4.87492	0.415738	1.81318	0.424793	0.493889	No	Simple Control	Deconvolved_5_11957_slice1_cell2_dendrite2_spines_63x_z2_1024px_avg2_0.35um-stack_1_1_9_spine7.ply	1.35895	-0.233581	-0.89379	1	Simple
62	D:\Downloads\spines_2022_modified\Done\Deconvolved_5_11957_slice1_cell2_dendrite2_spines_63x_z2_1024px_avg2_0.35um-stack_1_1_9_spine8_shf.ply		11957	1	2	2	8	2.23417	16.7304	3.52981	5.71188	0.618181	1.32523	0.381216	0.90362	SHF	Simple Control	Deconvolved_5_11957_slice1_cell2_dendrite2_spines_63x_z2_1024px_avg2_0.35um-stack_1_1_9_spine8_shf.ply	0.000551118	0.655085	0.521163	2	Simple
63	D:\Downloads\spines_2022_modified\Done\Deconvolved_5_11957_slice1_cell2_dendrite2_spines_63x_z2_1024px_avg2_0.35um-stack_1_1_9_spine9.ply		11957	1	2	2	9	1.8221	7.64411	1.33118	1.85284	0.391876	1.12828	0.433778	0.561911	No	Simple Control	Deconvolved_5_11957_slice1_cell2_dendrite2_spines_63x_z2_1024px_avg2_0.35um-stack_1_1_9_spine9.ply	0.0122733	-0.90067	-1.11576	3	Simple
64	D:\Downloads\spines_2022_modified\Done\Deconvolved_5_11957_slice1_cell2_dendrite3_spines_63x_z2_1024px_avg2_0.35um-stack_SHF_1_1_9_spine12_shf.ply		11957	1	2	3	1	2.17545	15.1307	3.31788	6.01928	0.814197	1.20651	0.325366	1.09661	No	Simple Control	Deconvolved_5_11957_slice1_cell2_dendrite3_spines_63x_z2_1024px_avg2_0.35um-stack_SHF_1_1_9_spine12_shf.ply	-0.691229	0.944218	1.66684	0	Simple
65	D:\Downloads\spines_2022_modified\Done\Deconvolved_5_11957_slice1_cell2_dendrite3_spines_63x_z2_1024px_avg2_0.35um-stack_SHF_1_1_9_spine13.ply		11957	1	2	3	1	1.61204	17.1208	2.88031	4.52662	0.571574	1.00851	0.337081	1.15965	No	Simple Control	Deconvolved_5_11957_slice1_cell2_dendrite3_spines_63x_z2_1024px_avg2_0.35um-stack_SHF_1_1_9_spine13.ply	-1.11965	1.46459	0.61089	0	Simple
66	D:\Downloads\spines_2022_modified\Done\Deconvolved_5_11957_slice1_cell2_dendrite3_spines_63x_z2_1024px_avg2_0.35um-stack_SHF_1_1_9_spine1_shf.ply		11957	1	2	3	1	3.59354	31.9188	8.24215	13.9024	0.68674	2.28246	0.436405	0.787045	No	Simple Control	Deconvolved_5_11957_slice1_cell2_dendrite3_spines_63x_z2_1024px_avg2_0.35um-stack_SHF_1_1_9_spine1_shf.ply	2.30701	1.50807	0.953439	1	Simple
67	D:\Downloads\spines_2022_modified\Done\Deconvolved_5_11957_slice1_cell2_dendrite3_spines_63x_z2_1024px_avg2_0.35um-stack_SHF_1_1_9_spine2.ply		11957	1	2	3	2	2.55467	19.5347	4.24031	6.48498	0.529366	1.65704	0.39088	0.793608	No	Simple Control	Deconvolved_5_11957_slice1_cell2_dendrite3_spines_63x_z2_1024px_avg2_0.35um-stack_SHF_1_1_9_spine2.ply	0.598166	0.734139	0.0357859	2	Simple
68	D:\Downloads\spines_2022_modified\Done\Deconvolved_5_11957_slice1_cell2_dendrite3_spines_63x_z2_1024px_avg2_0.35um-stack_SHF_1_1_9_spine3.ply		11957	1	2	3	3	1.04933	3.83879	0.442645	0.764874	0.727963	0.686899	0.338967	0.882898	No	Simple Control	Deconvolved_5_11957_slice1_cell2_dendrite3_spines_63x_z2_1024px_avg2_0.35um-stack_SHF_1_1_9_spine3.ply	-1.7137	-0.63045	0.783212	0	Simple
69	D:\Downloads\spines_2022_modified\Done\Deconvolved_5_11957_slice1_cell2_dendrite3_spines_63x_z2_1024px_avg2_0.35um-stack_SHF_1_1_9_spine4.ply		11957	1	2	3	4	3.65067	31.0788	7.84775	13.7229	0.748646	2.12028	0.462976	0.712385	No	Simple Control	Deconvolved_5_11957_slice1_cell2_dendrite3_spines_63x_z2_1024px_avg2_0.35um-stack_SHF_1_1_9_spine4.ply	2.58673	1.0803	1.12065	1	Simple
70	D:\Downloads\spines_2022_modified\Done\Deconvolved_5_11957_slice1_cell2_dendrite3_spines_63x_z2_1024px_avg2_0.35um-stack_SHF_1_1_9_spine5.ply		11957	1	2	3	5	1.75614	10.2548	1.81168	2.45449	0.354814	0.948455	0.514109	0.979068	No	Simple Control	Deconvolved_5_11957_slice1_cell2_dendrite3_spines_63x_z2_1024px_avg2_0.35um-stack_SHF_1_1_9_spine5.ply	-0.189236	0.156814	-0.835886	3	Simple
71	D:\Downloads\spines_2022_modified\Done\Deconvolved_5_11957_slice1_cell2_dendrite3_spines_63x_z2_1024px_avg2_0.35um-stack_SHF_1_1_9_spine6.ply		11957	1	2	3	6	1.57054	13.4787	2.85216	4.88719	0.713509	1.16763	0.170674	1.03321	No	Simple Control	Deconvolved_5_11957_slice1_cell2_dendrite3_spines_63x_z2_1024px_avg2_0.35um-stack_SHF_1_1_9_spine6.ply	-1.9624	1.21616	1.20117	0	Simple
72	D:\Downloads\spines_2022_modified\Done\Deconvolved_5_11957_slice1_cell2_dendrite3_spines_63x_z2_1024px_avg2_0.35um-stack_SHF_1_1_9_spine7.ply		11957	1	2	3	7	2.47747	24.6806	6.0645	8.52572	0.405841	1.44449	0.447797	0.955149	No	Simple Control	Deconvolved_5_11957_slice1_cell2_dendrite3_spines_63x_z2_1024px_avg2_0.35um-stack_SHF_1_1_9_spine7.ply	0.800939	1.5258	-0.322389	2	Simple
73	D:\Downloads\spines_2022_modified\Done\Deconvolved_5_11957_slice1_cell2_dendrite3_spines_63x_z2_1024px_avg2_0.35um-stack_SHF_1_1_9_spine9.ply		11957	1	2	3	9	1.04141	3.24823	0.384143	0.50176	0.306181	0.586999	0.457604	0.996257	No	Simple Control	Deconvolved_5_11957_slice1_cell2_dendrite3_spines_63x_z2_1024px_avg2_0.35um-stack_SHF_1_1_9_spine9.ply	-1.42517	-0.216455	-1.13493	3	Simple
74	D:\Downloads\spines_2022_modified\Done\Deconvolved_5_11957_slice1_cell2_dendrite4_spines_63x_z2_1024px_avg2_0.35um-stack_1_1_9_spine1.ply		11957	1	2	4	1	1.96477	21.4207	5.25674	6.98638	0.329034	1.27754	0.350534	1.26852	No	Simple Control	Deconvolved_5_11957_slice1_cell2_dendrite4_spines_63x_z2_1024px_avg2_0.35um-stack_1_1_9_spine1.ply	-0.806055	2.43481	-0.308063	2	Simple
75	D:\Downloads\spines_2022_modified\Done\Deconvolved_5_11957_slice1_cell2_dendrite4_spines_63x_z2_1024px_avg2_0.35um-stack_1_1_9_spine10.ply		11957	1	2	4	1	2.53831	16.741	3.67658	5.12887	0.395012	1.46411	0.44304	0.876419	No	Simple Control	Deconvolved_5_11957_slice1_cell2_dendrite4_spines_63x_z2_1024px_avg2_0.35um-stack_1_1_9_spine10.ply	0.543085	0.727547	-0.571943	3	Simple
76	D:\Downloads\spines_2022_modified\Done\Deconvolved_5_11957_slice1_cell2_dendrite4_spines_63x_z2_1024px_avg2_0.35um-stack_1_1_9_spine11_shf.ply		11957	1	2	4	1	3.54364	14.2239	2.64167	4.99025	0.889051	1.96824	0.514869	0.433653	No	Simple Control	Deconvolved_5_11957_slice1_cell2_dendrite4_spines_63x_z2_1024px_avg2_0.35um-stack_1_1_9_spine11_shf.ply	2.41414	-1.38002	1.1487	1	Simple
77	D:\Downloads\spines_2022_modified\Done\Deconvolved_5_11957_slice1_cell2_dendrite4_spines_63x_z2_1024px_avg2_0.35um-stack_1_1_9_spine12.ply		11957	1	2	4	1	1.63601	10.6892	2.06888	3.03648	0.467694	1.05957	0.296847	0.945385	No	Simple Control	Deconvolved_5_11957_slice1_cell2_dendrite4_spines_63x_z2_1024px_avg2_0.35um-stack_1_1_9_spine12.ply	-1.31088	0.677082	-0.174329	0	Simple
78	D:\Downloads\spines_2022_modified\Done\Deconvolved_5_11957_slice1_cell2_dendrite4_spines_63x_z2_1024px_avg2_0.35um-stack_1_1_9_spine13.ply		11957	1	2	4	1	1.91038	10.9617	2.297	4.28075	0.863625	1.29049	0.258742	0.925923	No	Simple Control	Deconvolved_5_11957_slice1_cell2_dendrite4_spines_63x_z2_1024px_avg2_0.35um-stack_1_1_9_spine13.ply	-1.15638	0.284532	1.6766	0	Simple
79	D:\Downloads\spines_2022_modified\Done\Deconvolved_5_11957_slice1_cell2_dendrite4_spines_63x_z2_1024px_avg2_0.35um-stack_1_1_9_spine14.ply		11957	1	2	4	1	1.97997	13.9601	2.93842	4.65465	0.584066	1.18084	0.392035	1.09792	No	Simple Control	Deconvolved_5_11957_slice1_cell2_dendrite4_spines_63x_z2_1024px_avg2_0.35um-stack_1_1_9_spine14.ply	-0.610166	0.906383	0.525464	0	Simple
80	D:\Downloads\spines_2022_modified\Done\Deconvolved_5_11957_slice1_cell2_dendrite4_spines_63x_z2_1024px_avg2_0.35um-stack_1_1_9_spine2.ply		11957	1	2	4	2	1.99182	11.9182	2.18759	3.51094	0.604939	1.19745	0.41902	0.783734	No	Simple Control	Deconvolved_5_11957_slice1_cell2_dendrite4_spines_63x_z2_1024px_avg2_0.35um-stack_1_1_9_spine2.ply	-0.0341911	-0.193664	0.205997	3	Simple
81	D:\Downloads\spines_2022_modified\Done\Deconvolved_5_11957_slice1_cell2_dendrite4_spines_63x_z2_1024px_avg2_0.35um-stack_1_1_9_spine3.ply		11957	1	2	4	3	2.02805	14.6036	2.79191	4.16471	0.491704	1.153	0.450007	1.0269	No	Simple Control	Deconvolved_5_11957_slice1_cell2_dendrite4_spines_63x_z2_1024px_avg2_0.35um-stack_1_1_9_spine3.ply	-0.141898	0.707665	-0.0182123	3	Simple
82	D:\Downloads\spines_2022_modified\Done\Deconvolved_5_11957_slice1_cell2_dendrite4_spines_63x_z2_1024px_avg2_0.35um-stack_1_1_9_spine4.ply		11957	1	2	4	4	1.78591	18.6286	3.99441	6.20408	0.553189	1.23663	0.237461	1.10378	No	Simple Control	Deconvolved_5_11957_slice1_cell2_dendrite4_spines_63x_z2_1024px_avg2_0.35um-stack_1_1_9_spine4.ply	-1.34438	1.83628	0.576494	0	Simple
83	D:\Downloads\spines_2022_modified\Done\Deconvolved_5_11957_slice1_cell2_dendrite4_spines_63x_z2_1024px_avg2_0.35um-stack_1_1_9_spine5.ply		11957	1	2	4	5	1.52323	13.0457	2.81118	4.53106	0.611799	1.18805	0.15949	1.04812	No	Simple Control	Deconvolved_5_11957_slice1_cell2_dendrite4_spines_63x_z2_1024px_avg2_0.35um-stack_1_1_9_spine5.ply	-2.12971	1.38975	0.750679	0	Simple
84	D:\Downloads\spines_2022_modified\Done\Deconvolved_5_11957_slice1_cell2_dendrite4_spines_63x_z2_1024px_avg2_0.35um-stack_1_1_9_spine8_shf.ply		11957	1	2	4	8	3.43509	19.1583	4.12311	8.60091	1.08602	2.01696	0.467586	0.723794	No	Simple Control	Deconvolved_5_11957_slice1_cell2_dendrite4_spines_63x_z2_1024px_avg2_0.35um-stack_1_1_9_spine8_shf.ply	1.90301	-0.354849	2.49674	4	Simple
85	D:\Downloads\spines_2022_modified\Done\Deconvolved_5_11957_slice1_cell2_dendrite4_spines_63x_z2_1024px_avg2_0.35um-stack_1_1_9_spine9_shf.ply		11957	1	2	4	9	2.25504	18.2025	3.58928	5.69661	0.587117	1.32622	0.388164	0.840399	No	Simple Control	Deconvolved_5_11957_slice1_cell2_dendrite4_spines_63x_z2_1024px_avg2_0.35um-stack_1_1_9_spine9_shf.ply	0.226046	0.630206	0.32183	2	Simple
86	D:\Downloads\spines_2022_modified\Done\Deconvolved_5_11957_slice1_cell3_dendrite1_spines_63x_z2_1024px_avg2_0.35um-stack_1_1_9_spine10.ply		11957	1	3	1	1	1.05581	3.78371	0.510508	0.894877	0.752916	0.710115	0.267874	0.946724	No	Simple Control	Deconvolved_5_11957_slice1_cell3_dendrite1_spines_63x_z2_1024px_avg2_0.35um-stack_1_1_9_spine10.ply	-2.18448	-0.257269	1.03089	0	Simple
87	D:\Downloads\spines_2022_modified\Done\Deconvolved_5_11957_slice1_cell3_dendrite1_spines_63x_z2_1024px_avg2_0.35um-stack_1_1_9_spine11.ply		11957	1	3	1	1	3.61076	12.6734	2.31901	2.99569	0.291796	1.76112	0.602589	0.927612	No	Simple Control	Deconvolved_5_11957_slice1_cell3_dendrite1_spines_63x_z2_1024px_avg2_0.35um-stack_1_1_9_spine11.ply	1.86715	0.305776	-1.12031	1	Simple
88	D:\Downloads\spines_2022_modified\Done\Deconvolved_5_11957_slice1_cell3_dendrite1_spines_63x_z2_1024px_avg2_0.35um-stack_1_1_9_spine13.ply		11957	1	3	1	1	1.50181	6.04222	0.915385	1.17923	0.28823	0.860081	0.492734	0.738047	No	Simple Control	Deconvolved_5_11957_slice1_cell3_dendrite1_spines_63x_z2_1024px_avg2_0.35um-stack_1_1_9_spine13.ply	-0.323388	-0.684887	-1.47936	3	Simple
89	D:\Downloads\spines_2022_modified\Done\Deconvolved_5_11957_slice1_cell3_dendrite1_spines_63x_z2_1024px_avg2_0.35um-stack_1_1_9_spine14.ply		11957	1	3	1	1	2.0171	12.046	2.77668	3.36103	0.210446	1.18318	0.433211	1.00795	No	Simple Control	Deconvolved_5_11957_slice1_cell3_dendrite1_spines_63x_z2_1024px_avg2_0.35um-stack_1_1_9_spine14.ply	-0.409349	0.893646	-1.35861	3	Simple
90	D:\Downloads\spines_2022_modified\Done\Deconvolved_5_11957_slice1_cell3_dendrite1_spines_63x_z2_1024px_avg2_0.35um-stack_1_1_9_spine15.ply		11957	1	3	1	1	1.37412	5.93599	0.787824	1.0027	0.272744	0.710401	0.490588	0.864085	No	Simple Control	Deconvolved_5_11957_slice1_cell3_dendrite1_spines_63x_z2_1024px_avg2_0.35um-stack_1_1_9_spine15.ply	-0.651005	-0.358109	-1.41157	3	Simple
91	D:\Downloads\spines_2022_modified\Done\Deconvolved_5_11957_slice1_cell3_dendrite1_spines_63x_z2_1024px_avg2_0.35um-stack_1_1_9_spine3.ply		11957	1	3	1	3	1.00121	4.18839	0.504922	0.959383	0.900062	0.703587	0.214569	1.08253	No	Simple Control	Deconvolved_5_11957_slice1_cell3_dendrite1_spines_63x_z2_1024px_avg2_0.35um-stack_1_1_9_spine3.ply	-2.67375	0.101901	1.91278	0	Simple
92	D:\Downloads\spines_2022_modified\Done\Deconvolved_5_11957_slice1_cell3_dendrite1_spines_63x_z2_1024px_avg2_0.35um-stack_1_1_9_spine5.ply		11957	1	3	1	5	2.0202	12.3377	2.40978	3.87253	0.607007	1.18882	0.444022	0.868198	No	Simple Control	Deconvolved_5_11957_slice1_cell3_dendrite1_spines_63x_z2_1024px_avg2_0.35um-stack_1_1_9_spine5.ply	-0.000905785	-0.0244525	0.300169	3	Simple
93	D:\Downloads\spines_2022_modified\Done\Deconvolved_5_11957_slice1_cell3_dendrite1_spines_63x_z2_1024px_avg2_0.35um-stack_1_1_9_spine7.ply		11957	1	3	1	7	2.40153	16.1863	3.36845	6.45949	0.917645	1.33915	0.341046	0.881785	No	Simple Control	Deconvolved_5_11957_slice1_cell3_dendrite1_spines_63x_z2_1024px_avg2_0.35um-stack_1_1_9_spine7.ply	0.00102529	0.312062	1.90916	4	Simple
94	D:\Downloads\spines_2022_modified\Done\Deconvolved_5_11957_slice1_cell3_dendrite1_spines_63x_z2_1024px_avg2_0.35um-stack_1_1_9_spine8.ply		11957	1	3	1	8	0.949495	5.75775	0.791559	1.10671	0.39814	0.674692	0.298453	1.08144	No	Simple Control	Deconvolved_5_11957_slice1_cell3_dendrite1_spines_63x_z2_1024px_avg2_0.35um-stack_1_1_9_spine8.ply	-2.31851	0.612348	-0.448654	0	Simple
95	D:\Downloads\spines_2022_modified\Done\Deconvolved_5_11957_slice1_cell3_dendrite1_spines_63x_z2_1024px_avg2_0.35um-stack_1_1_9_spine9.ply		11957	1	3	1	9	0.87025	2.70037	0.300553	0.400829	0.33364	0.539666	0.356713	0.96836	No	Simple Control	Deconvolved_5_11957_slice1_cell3_dendrite1_spines_63x_z2_1024px_avg2_0.35um-stack_1_1_9_spine9.ply	-2.05739	-0.0517518	-0.974187	0	Simple
96	D:\Downloads\spines_2022_modified\Done\Deconvolved_5_11957_slice1_cell3_dendrite2_spines_63x_z2_1024px_avg2_0.35um-stack_SHF_1_1_9_spine1.ply		11957	1	3	2	1	1.73201	7.82171	0.986838	1.52219	0.542492	0.949002	0.505884	0.677661	No	Simple Control	Deconvolved_5_11957_slice1_cell3_dendrite2_spines_63x_z2_1024px_avg2_0.35um-stack_SHF_1_1_9_spine1.ply	0.176099	-1.05374	-0.351138	3	Simple
97	D:\Downloads\spines_2022_modified\Done\Deconvolved_5_11957_slice1_cell3_dendrite2_spines_63x_z2_1024px_avg2_0.35um-stack_SHF_1_1_9_spine13_shf.ply		11957	1	3	2	1	1.82225	14.3149	3.02491	4.09164	0.352647	1.08566	0.413611	1.19172	SHF	Simple Control	Deconvolved_5_11957_slice1_cell3_dendrite2_spines_63x_z2_1024px_avg2_0.35um-stack_SHF_1_1_9_spine13_shf.ply	-0.813498	1.3942	-0.452708	0	Simple
98	D:\Downloads\spines_2022_modified\Done\Deconvolved_5_11957_slice1_cell3_dendrite2_spines_63x_z2_1024px_avg2_0.35um-stack_SHF_1_1_9_spine14.ply		11957	1	3	2	1	1.9221	9.52132	1.77351	2.53858	0.431388	1.24363	0.404623	0.640398	No	Simple Control	Deconvolved_5_11957_slice1_cell3_dendrite2_spines_63x_z2_1024px_avg2_0.35um-stack_SHF_1_1_9_spine14.ply	-0.0898294	-0.483455	-0.785661	3	Simple
99	D:\Downloads\spines_2022_modified\Done\Deconvolved_5_11957_slice1_cell3_dendrite2_spines_63x_z2_1024px_avg2_0.35um-stack_SHF_1_1_9_spine16.ply		11957	1	3	2	1	1.32023	6.06894	1.035	1.60784	0.553471	0.872423	0.260186	0.986711	No	Simple Control	Deconvolved_5_11957_slice1_cell3_dendrite2_spines_63x_z2_1024px_avg2_0.35um-stack_SHF_1_1_9_spine16.ply	-2.0256	0.37192	0.213814	0	Simple
100	D:\Downloads\spines_2022_modified\Done\Deconvolved_5_11957_slice1_cell3_dendrite2_spines_63x_z2_1024px_avg2_0.35um-stack_SHF_1_1_9_spine17.ply		11957	1	3	2	1	1.54034	7.59014	1.38073	2.12668	0.540257	0.974693	0.304244	0.871136	No	Simple Control	Deconvolved_5_11957_slice1_cell3_dendrite2_spines_63x_z2_1024px_avg2_0.35um-stack_SHF_1_1_9_spine17.ply	-1.36083	0.095838	0.0168896	0	Simple
101	D:\Downloads\spines_2022_modified\Done\Deconvolved_5_11957_slice1_cell3_dendrite2_spines_63x_z2_1024px_avg2_0.35um-stack_SHF_1_1_9_spine18.ply		11957	1	3	2	1	1.07618	4.50032	0.649197	1.22368	0.88491	0.782747	0.19294	1.1175	No	Simple Control	Deconvolved_5_11957_slice1_cell3_dendrite2_spines_63x_z2_1024px_avg2_0.35um-stack_SHF_1_1_9_spine18.ply	-2.77684	0.325343	1.91036	0	Simple
102	D:\Downloads\spines_2022_modified\Done\Deconvolved_5_11957_slice1_cell3_dendrite2_spines_63x_z2_1024px_avg2_0.35um-stack_SHF_1_1_9_spine2.ply		11957	1	3	2	2	2.49547	14.2017	2.58576	3.97883	0.538746	1.36597	0.495458	0.773355	No	Simple Control	Deconvolved_5_11957_slice1_cell3_dendrite2_spines_63x_z2_1024px_avg2_0.35um-stack_SHF_1_1_9_spine2.ply	0.86389	-0.127103	-0.112986	1	Simple
103	D:\Downloads\spines_2022_modified\Done\Deconvolved_5_11957_slice1_cell3_dendrite2_spines_63x_z2_1024px_avg2_0.35um-stack_SHF_1_1_9_spine20.ply		11957	1	3	2	2	1.9945	11.8713	2.0208	2.9187	0.444329	0.997567	0.541309	0.988506	No	Simple Control	Deconvolved_5_11957_slice1_cell3_dendrite2_spines_63x_z2_1024px_avg2_0.35um-stack_SHF_1_1_9_spine20.ply	0.223031	0.134459	-0.398727	3	Simple
104	D:\Downloads\spines_2022_modified\Done\Deconvolved_5_11957_slice1_cell3_dendrite2_spines_63x_z2_1024px_avg2_0.35um-stack_SHF_1_1_9_spine21.ply		11957	1	3	2	2	4.01007	30.0119	8.45333	13.3895	0.583936	2.4319	0.434471	0.775059	No	Simple Control	Deconvolved_5_11957_slice1_cell3_dendrite2_spines_63x_z2_1024px_avg2_0.35um-stack_SHF_1_1_9_spine21.ply	2.50697	1.54052	0.463476	1	Simple
105	D:\Downloads\spines_2022_modified\Done\Deconvolved_5_11957_slice1_cell3_dendrite2_spines_63x_z2_1024px_avg2_0.35um-stack_SHF_1_1_9_spine22.ply		11957	1	3	2	2	1.86458	21.2997	4.41375	5.78742	0.311226	1.17605	0.387228	1.11067	No	Simple Control	Deconvolved_5_11957_slice1_cell3_dendrite2_spines_63x_z2_1024px_avg2_0.35um-stack_SHF_1_1_9_spine22.ply	-0.436247	1.8959	-0.610839	2	Simple
106	D:\Downloads\spines_2022_modified\Done\Deconvolved_5_11957_slice1_cell3_dendrite2_spines_63x_z2_1024px_avg2_0.35um-stack_SHF_1_1_9_spine23_shf.ply		11957	1	3	2	2	2.21907	13.6832	2.60229	3.67448	0.412017	1.23202	0.43166	0.939073	SHF	Simple Control	Deconvolved_5_11957_slice1_cell3_dendrite2_spines_63x_z2_1024px_avg2_0.35um-stack_SHF_1_1_9_spine23_shf.ply	-0.0147014	0.609099	-0.474125	3	Simple
107	D:\Downloads\spines_2022_modified\Done\Deconvolved_5_11957_slice1_cell3_dendrite2_spines_63x_z2_1024px_avg2_0.35um-stack_SHF_1_1_9_spine24.ply		11957	1	3	2	2	2.32216	13.395	2.4373	3.5593	0.460343	1.39892	0.467975	0.742509	No	Simple Control	Deconvolved_5_11957_slice1_cell3_dendrite2_spines_63x_z2_1024px_avg2_0.35um-stack_SHF_1_1_9_spine24.ply	0.579385	-0.0991082	-0.508096	3	Simple
108	D:\Downloads\spines_2022_modified\Done\Deconvolved_5_11957_slice1_cell3_dendrite2_spines_63x_z2_1024px_avg2_0.35um-stack_SHF_1_1_9_spine25_shf.ply		11957	1	3	2	2	1.75614	12.1582	2.22747	3.12676	0.403725	1.02321	0.444928	0.99798	No	Simple Control	Deconvolved_5_11957_slice1_cell3_dendrite2_spines_63x_z2_1024px_avg2_0.35um-stack_SHF_1_1_9_spine25_shf.ply	-0.473165	0.529333	-0.503315	3	Simple
109	D:\Downloads\spines_2022_modified\Done\Deconvolved_5_11957_slice1_cell3_dendrite2_spines_63x_z2_1024px_avg2_0.35um-stack_SHF_1_1_9_spine26.ply		11957	1	3	2	2	4.56461	29.9082	9.10797	12.5984	0.383227	2.89029	0.445557	0.690614	No	Simple Control	Deconvolved_5_11957_slice1_cell3_dendrite2_spines_63x_z2_1024px_avg2_0.35um-stack_SHF_1_1_9_spine26.ply	3.06801	1.6403	-0.537843	1	Simple
110	D:\Downloads\spines_2022_modified\Done\Deconvolved_5_11957_slice1_cell3_dendrite2_spines_63x_z2_1024px_avg2_0.35um-stack_SHF_1_1_9_spine28_shf.ply		11957	1	3	2	2	1.84573	10.0949	1.82798	3.10955	0.701079	1.08768	0.283715	1.01716	SHF	Simple Control	Deconvolved_5_11957_slice1_cell3_dendrite2_spines_63x_z2_1024px_avg2_0.35um-stack_SHF_1_1_9_spine28_shf.ply	-1.31266	0.577844	0.996999	0	Simple
111	D:\Downloads\spines_2022_modified\Done\Deconvolved_5_11957_slice1_cell3_dendrite2_spines_63x_z2_1024px_avg2_0.35um-stack_SHF_1_1_9_spine3_shf.ply		11957	1	3	2	3	1.7784	9.4584	1.57676	2.38757	0.514223	0.943588	0.388672	1.13914	SHF	Simple Control	Deconvolved_5_11957_slice1_cell3_dendrite2_spines_63x_z2_1024px_avg2_0.35um-stack_SHF_1_1_9_spine3_shf.ply	-1.09761	0.727217	0.177545	0	Simple
112	D:\Downloads\spines_2022_modified\Done\Deconvolved_5_11957_slice1_cell3_dendrite2_spines_63x_z2_1024px_avg2_0.35um-stack_SHF_1_1_9_spine6.ply		11957	1	3	2	6	2.22102	15.6304	3.55728	4.98538	0.401459	1.36326	0.373806	0.840951	No	Simple Control	Deconvolved_5_11957_slice1_cell3_dendrite2_spines_63x_z2_1024px_avg2_0.35um-stack_SHF_1_1_9_spine6.ply	-0.055057	0.723118	-0.559507	3	Simple
113	D:\Downloads\spines_2022_modified\Done\Deconvolved_5_11957_slice1_cell3_dendrite2_spines_63x_z2_1024px_avg2_0.35um-stack_SHF_1_1_9_spine7.ply		11957	1	3	2	7	3.76823	17.8131	4.20384	7.03858	0.674319	2.23382	0.50096	0.664934	No	Simple Control	Deconvolved_5_11957_slice1_cell3_dendrite2_spines_63x_z2_1024px_avg2_0.35um-stack_SHF_1_1_9_spine7.ply	2.25369	-0.113213	0.504797	1	Simple
114	D:\Downloads\spines_2022_modified\Done\Deconvolved_5_11957_slice1_cell3_dendrite2_spines_63x_z2_1024px_avg2_0.35um-stack_SHF_1_1_9_spine9.ply		11957	1	3	2	9	2.14908	12.6661	2.68652	3.44241	0.281365	1.2601	0.462004	0.85488	No	Simple Control	Deconvolved_5_11957_slice1_cell3_dendrite2_spines_63x_z2_1024px_avg2_0.35um-stack_SHF_1_1_9_spine9.ply	0.14678	0.371045	-1.21707	3	Simple
115	D:\Downloads\spines_2022_modified\Done\Deconvolved_5_11957_slice1_cell4_dendrite1_spines_63x_z2_1024px_avg2_0.35um-stack_1_1_9_spine1.ply		11957	1	4	1	1	2.07428	20.7983	5.75102	7.89761	0.373254	1.42608	0.337916	1.08209	No	Simple Control	Deconvolved_5_11957_slice1_cell4_dendrite1_spines_63x_z2_1024px_avg2_0.35um-stack_1_1_9_spine1.ply	-0.498668	1.9012	-0.312863	2	Simple
116	D:\Downloads\spines_2022_modified\Done\Deconvolved_5_11957_slice1_cell4_dendrite1_spines_63x_z2_1024px_avg2_0.35um-stack_1_1_9_spine2_shf.ply		11957	1	4	1	2	2.22853	17.7485	3.96681	6.43311	0.621733	1.35208	0.388061	0.966517	SHF	Simple Control	Deconvolved_5_11957_slice1_cell4_dendrite1_spines_63x_z2_1024px_avg2_0.35um-stack_1_1_9_spine2_shf.ply	-0.0197965	0.870791	0.619183	2	Simple
117	D:\Downloads\spines_2022_modified\Done\Deconvolved_5_11957_slice1_cell4_dendrite1_spines_63x_z2_1024px_avg2_0.35um-stack_1_1_9_spine4.ply		11957	1	4	1	4	1.65698	8.47221	1.73405	2.74841	0.584967	1.12115	0.311508	0.826246	No	Simple Control	Deconvolved_5_11957_slice1_cell4_dendrite1_spines_63x_z2_1024px_avg2_0.35um-stack_1_1_9_spine4.ply	-1.10311	-0.0170902	0.184023	0	Simple
118	D:\Downloads\spines_2022_modified\Done\Deconvolved_5_11957_slice1_cell4_dendrite1_spines_63x_z2_1024px_avg2_0.35um-stack_1_1_9_spine8.ply		11957	1	4	1	8	1.10429	2.34868	0.225691	0.379574	0.681826	0.666409	0.459844	0.582586	No	Simple Control	Deconvolved_5_11957_slice1_cell4_dendrite1_spines_63x_z2_1024px_avg2_0.35um-stack_1_1_9_spine8.ply	-0.625163	-1.87457	0.103469	4	Simple
119	D:\Downloads\spines_2022_modified\Done\Deconvolved_5_11957_slice1_cell4_dendrite2_spines_63x_z2_1024px_avg2_0.35um-stack_SHF_1_1_9_spine1.ply		11957	1	4	2	1	3.45933	21.6391	4.6245	6.86659	0.484828	1.66218	0.557646	0.772908	No	Simple Control	Deconvolved_5_11957_slice1_cell4_dendrite2_spines_63x_z2_1024px_avg2_0.35um-stack_SHF_1_1_9_spine1.ply	2.28551	0.485911	-0.25107	1	Simple
120	D:\Downloads\spines_2022_modified\Done\Deconvolved_5_11957_slice1_cell4_dendrite2_spines_63x_z2_1024px_avg2_0.35um-stack_SHF_1_1_9_spine10.ply		11957	1	4	2	1	3.35393	30.0097	7.65072	12.9176	0.68841	1.9884	0.465273	1.07094	No	Simple Control	Deconvolved_5_11957_slice1_cell4_dendrite2_spines_63x_z2_1024px_avg2_0.35um-stack_SHF_1_1_9_spine10.ply	1.70544	1.95282	1.22451	2	Simple
121	D:\Downloads\spines_2022_modified\Done\Deconvolved_5_11957_slice1_cell4_dendrite2_spines_63x_z2_1024px_avg2_0.35um-stack_SHF_1_1_9_spine11.ply		11957	1	4	2	1	2.15407	14.2329	2.90523	3.89003	0.338977	1.24036	0.47834	0.808063	No	Simple Control	Deconvolved_5_11957_slice1_cell4_dendrite2_spines_63x_z2_1024px_avg2_0.35um-stack_SHF_1_1_9_spine11.ply	0.409497	0.240499	-0.996607	3	Simple
122	D:\Downloads\spines_2022_modified\Done\Deconvolved_5_11957_slice1_cell4_dendrite2_spines_63x_z2_1024px_avg2_0.35um-stack_SHF_1_1_9_spine12.ply		11957	1	4	2	1	2.0632	22.9902	5.65841	8.03936	0.42078	1.27212	0.327676	1.23826	No	Simple Control	Deconvolved_5_11957_slice1_cell4_dendrite2_spines_63x_z2_1024px_avg2_0.35um-stack_SHF_1_1_9_spine12.ply	-0.697097	2.45129	0.126674	2	Simple
123	D:\Downloads\spines_2022_modified\Done\Deconvolved_5_11957_slice1_cell4_dendrite2_spines_63x_z2_1024px_avg2_0.35um-stack_SHF_1_1_9_spine15.ply		11957	1	4	2	1	1.03858	4.64423	0.640937	0.782412	0.220731	0.679885	0.368037	0.851597	No	Simple Control	Deconvolved_5_11957_slice1_cell4_dendrite2_spines_63x_z2_1024px_avg2_0.35um-stack_SHF_1_1_9_spine15.ply	-1.60485	-0.0571236	-1.60074	3	Simple
124	D:\Downloads\spines_2022_modified\Done\Deconvolved_5_11957_slice1_cell4_dendrite2_spines_63x_z2_1024px_avg2_0.35um-stack_SHF_1_1_9_spine16_shf.ply		11957	1	4	2	1	2.54918	29.5502	6.71224	9.99933	0.489717	1.3532	0.430389	1.20583	SHF	Simple Control	Deconvolved_5_11957_slice1_cell4_dendrite2_spines_63x_z2_1024px_avg2_0.35um-stack_SHF_1_1_9_spine16_shf.ply	0.616154	2.52461	0.443606	2	Simple
125	D:\Downloads\spines_2022_modified\Done\Deconvolved_5_11957_slice1_cell4_dendrite2_spines_63x_z2_1024px_avg2_0.35um-stack_SHF_1_1_9_spine2.ply		11957	1	4	2	2	1.18516	2.40137	0.227816	0.328091	0.440156	0.678505	0.502019	0.571808	No	Simple Control	Deconvolved_5_11957_slice1_cell4_dendrite2_spines_63x_z2_1024px_avg2_0.35um-stack_SHF_1_1_9_spine2.ply	-0.383954	-1.70025	-1.05125	3	Simple
126	D:\Downloads\spines_2022_modified\Done\Deconvolved_5_11957_slice1_cell4_dendrite2_spines_63x_z2_1024px_avg2_0.35um-stack_SHF_1_1_9_spine3.ply		11957	1	4	2	3	0.902549	2.82353	0.349001	0.47247	0.353781	0.606236	0.321723	0.929053	No	Simple Control	Deconvolved_5_11957_slice1_cell4_dendrite2_spines_63x_z2_1024px_avg2_0.35um-stack_SHF_1_1_9_spine3.ply	-2.13921	-0.0459783	-0.894188	0	Simple
127	D:\Downloads\spines_2022_modified\Done\Deconvolved_5_11957_slice1_cell4_dendrite2_spines_63x_z2_1024px_avg2_0.35um-stack_SHF_1_1_9_spine6.ply		11957	1	4	2	6	0.934453	3.52661	0.499526	0.836808	0.675206	0.688097	0.167571	1.01141	No	Simple Control	Deconvolved_5_11957_slice1_cell4_dendrite2_spines_63x_z2_1024px_avg2_0.35um-stack_SHF_1_1_9_spine6.ply	-2.94265	0.321325	0.821339	0	Simple
128	D:\Downloads\spines_2022_modified\Done\Deconvolved_5_11957_slice1_cell4_dendrite2_spines_63x_z2_1024px_avg2_0.35um-stack_SHF_1_1_9_spine7.ply		11957	1	4	2	7	2.19529	16.3689	4.27265	6.56057	0.53548	1.48698	0.322183	0.868225	No	Simple Control	Deconvolved_5_11957_slice1_cell4_dendrite2_spines_63x_z2_1024px_avg2_0.35um-stack_SHF_1_1_9_spine7.ply	-0.318521	0.843501	0.141367	2	Simple
129	D:\Downloads\spines_2022_modified\Done\Deconvolved_5_11957_slice1_cell4_dendrite2_spines_63x_z2_1024px_avg2_0.35um-stack_SHF_1_1_9_spine8.ply		11957	1	4	2	8	1.58948	10.077	2.2199	3.23983	0.459453	1.08848	0.291618	0.990939	No	Simple Control	Deconvolved_5_11957_slice1_cell4_dendrite2_spines_63x_z2_1024px_avg2_0.35um-stack_SHF_1_1_9_spine8.ply	-1.48305	0.768179	-0.166679	0	Simple
130	D:\Downloads\spines_2022_modified\Done\Deconvolved_5_11957_slice1_cell4_dendrite2_spines_63x_z2_1024px_avg2_0.35um-stack_SHF_1_1_9_spine9.ply		11957	1	4	2	9	1.07606	2.98639	0.294044	0.492386	0.674533	0.637122	0.466232	0.719381	No	Simple Control	Deconvolved_5_11957_slice1_cell4_dendrite2_spines_63x_z2_1024px_avg2_0.35um-stack_SHF_1_1_9_spine9.ply	-0.810754	-1.48437	0.230716	4	Simple
131	D:\Downloads\spines_2022_modified\Done\Deconvolved_5_11957_slice1_cell5_dendrite1_spines_63x_z2_1024px_avg2_0.35um-stack_SHF_1_1_9_spine1.ply		11957	1	5	1	1	1.47629	12.1645	2.33612	3.7848	0.620123	0.96881	0.282749	1.04759	No	Simple Control	Deconvolved_5_11957_slice1_cell5_dendrite1_spines_63x_z2_1024px_avg2_0.35um-stack_SHF_1_1_9_spine1.ply	-1.56153	0.874921	0.669977	0	Simple
132	D:\Downloads\spines_2022_modified\Done\Deconvolved_5_11957_slice1_cell5_dendrite1_spines_63x_z2_1024px_avg2_0.35um-stack_SHF_1_1_9_spine10.ply		11957	1	5	1	1	3.26064	25.3396	6.06583	11.239	0.852838	1.94278	0.430068	0.715499	No	Simple Control	Deconvolved_5_11957_slice1_cell5_dendrite1_spines_63x_z2_1024px_avg2_0.35um-stack_SHF_1_1_9_spine10.ply	1.84679	0.535906	1.52568	1	Simple
133	D:\Downloads\spines_2022_modified\Done\Deconvolved_5_11957_slice1_cell5_dendrite1_spines_63x_z2_1024px_avg2_0.35um-stack_SHF_1_1_9_spine11.ply		11957	1	5	1	1	1.56135	13.4806	3.1334	4.92648	0.572247	1.27272	0.173321	0.863972	No	Simple Control	Deconvolved_5_11957_slice1_cell5_dendrite1_spines_63x_z2_1024px_avg2_0.35um-stack_SHF_1_1_9_spine11.ply	-1.70842	0.958105	0.352316	0	Simple
134	D:\Downloads\spines_2022_modified\Done\Deconvolved_5_11957_slice1_cell5_dendrite1_spines_63x_z2_1024px_avg2_0.35um-stack_SHF_1_1_9_spine12.ply		11957	1	5	1	1	1.85057	10.279	1.93095	2.64595	0.370288	1.06484	0.432834	0.906034	No	Simple Control	Deconvolved_5_11957_slice1_cell5_dendrite1_spines_63x_z2_1024px_avg2_0.35um-stack_SHF_1_1_9_spine12.ply	-0.416625	0.242773	-0.775749	3	Simple
135	D:\Downloads\spines_2022_modified\Done\Deconvolved_5_11957_slice1_cell5_dendrite1_spines_63x_z2_1024px_avg2_0.35um-stack_SHF_1_1_9_spine13.ply		11957	1	5	1	1	2.53052	21.8972	6.10206	9.4155	0.543003	1.69594	0.328286	0.890072	No	Simple Control	Deconvolved_5_11957_slice1_cell5_dendrite1_spines_63x_z2_1024px_avg2_0.35um-stack_SHF_1_1_9_spine13.ply	0.215507	1.36661	0.295667	2	Simple
136	D:\Downloads\spines_2022_modified\Done\Deconvolved_5_11957_slice1_cell5_dendrite1_spines_63x_z2_1024px_avg2_0.35um-stack_SHF_1_1_9_spine14.ply		11957	1	5	1	1	2.74806	34.9944	9.38124	12.4214	0.324065	1.56758	0.427223	1.10506	No	Simple Control	Deconvolved_5_11957_slice1_cell5_dendrite1_spines_63x_z2_1024px_avg2_0.35um-stack_SHF_1_1_9_spine14.ply	1.15537	2.96751	-0.342271	2	Simple
137	D:\Downloads\spines_2022_modified\Done\Deconvolved_5_11957_slice1_cell5_dendrite1_spines_63x_z2_1024px_avg2_0.35um-stack_SHF_1_1_9_spine2_shf.ply		11957	1	5	1	2	3.05947	25.2161	5.84494	9.68736	0.657392	1.60288	0.474845	0.963802	SHF	Simple Control	Deconvolved_5_11957_slice1_cell5_dendrite1_spines_63x_z2_1024px_avg2_0.35um-stack_SHF_1_1_9_spine2_shf.ply	1.45859	1.25144	0.863225	2	Simple
138	D:\Downloads\spines_2022_modified\Done\Deconvolved_5_11957_slice1_cell5_dendrite1_spines_63x_z2_1024px_avg2_0.35um-stack_SHF_1_1_9_spine7.ply		11957	1	5	1	7	1.64704	7.79341	1.32132	1.6921	0.28061	0.915803	0.491969	0.866217	No	Simple Control	Deconvolved_5_11957_slice1_cell5_dendrite1_spines_63x_z2_1024px_avg2_0.35um-stack_SHF_1_1_9_spine7.ply	-0.344146	-0.174278	-1.33167	3	Simple
139	D:\Downloads\spines_2022_modified\Done\Deconvolved_5_11957_slice1_cell5_dendrite1_spines_63x_z2_1024px_avg2_0.35um-stack_SHF_1_1_9_spine9.ply		11957	1	5	1	9	2.34309	23.7645	6.39317	9.09352	0.42238	1.54645	0.369551	1.05845	No	Simple Control	Deconvolved_5_11957_slice1_cell5_dendrite1_spines_63x_z2_1024px_avg2_0.35um-stack_SHF_1_1_9_spine9.ply	0.0741175	1.94556	-0.0822017	2	Simple
140	D:\Downloads\spines_2022_modified\Done\Deconvolved_5_11957_slice1_cell5_dendrite2_spines_63x_z2_1024px_avg2_0.35um-stack_1_1_9_spine1.ply		11957	1	5	2	1	1.72167	11.6243	2.29766	2.84678	0.238994	0.983773	0.421078	1.18059	No	Simple Control	Deconvolved_5_11957_slice1_cell5_dendrite2_spines_63x_z2_1024px_avg2_0.35um-stack_1_1_9_spine1.ply	-0.998679	1.26288	-1.03985	0	Simple
141	D:\Downloads\spines_2022_modified\Done\Deconvolved_5_11957_slice1_cell5_dendrite2_spines_63x_z2_1024px_avg2_0.35um-stack_1_1_9_spine4.ply		11957	1	5	2	4	2.25498	35.7589	9.63141	12.7484	0.323622	1.52057	0.304814	1.31717	No	Simple Control	Deconvolved_5_11957_slice1_cell5_dendrite2_spines_63x_z2_1024px_avg2_0.35um-stack_1_1_9_spine4.ply	-0.17326	3.92025	-0.0128931	2	Simple
142	D:\Downloads\spines_2022_modified\Done\Deconvolved_5_11957_slice1_cell5_dendrite2_spines_63x_z2_1024px_avg2_0.35um-stack_1_1_9_spine7.ply		11957	1	5	2	7	2.07217	20.0181	5.12914	7.64382	0.490272	1.41228	0.256065	1.08704	No	Simple Control	Deconvolved_5_11957_slice1_cell5_dendrite2_spines_63x_z2_1024px_avg2_0.35um-stack_1_1_9_spine7.ply	-0.9477	1.97317	0.288292	2	Simple
143	D:\Downloads\spines_2022_modified\Done\Deconvolved_5_11957_slice1_cell5_dendrite2_spines_63x_z2_1024px_avg2_0.35um-stack_1_1_9_spine8.ply		11957	1	5	2	8	2.90677	62.3185	19.555	28.9718	0.481551	1.85916	0.349866	1.26364	No	Simple Control	Deconvolved_5_11957_slice1_cell5_dendrite2_spines_63x_z2_1024px_avg2_0.35um-stack_1_1_9_spine8.ply	2.04767	5.64169	1.03861	2	Simple
144	D:\Downloads\spines_2022_modified\Done\Deconvolved_5_11957_slice1_cell5_dendrite2_spines_63x_z2_1024px_avg2_0.35um-stack_1_1_9_spine9.ply		11957	1	5	2	9	1.38798	11.2692	2.3522	4.03913	0.717173	1.10844	0.121899	0.978762	No	Simple Control	Deconvolved_5_11957_slice1_cell5_dendrite2_spines_63x_z2_1024px_avg2_0.35um-stack_1_1_9_spine9.ply	-2.37714	1.03033	1.15324	0	Simple
145	D:\Downloads\spines_2022_modified\Done\Deconvolved_5_11957_slice1_cell6_dendrite1_spines_63x_z2_1024px_avg2_0.35um-stack_1_1_9_spine1.ply		11957	1	6	1	1	1.77764	12.2071	2.1952	2.7422	0.249179	0.993882	0.476471	1.08206	No	Simple Control	Deconvolved_5_11957_slice1_cell6_dendrite1_spines_63x_z2_1024px_avg2_0.35um-stack_1_1_9_spine1.ply	-0.469026	0.85801	-1.14167	3	Simple
146	D:\Downloads\spines_2022_modified\Done\Deconvolved_5_11957_slice1_cell6_dendrite1_spines_63x_z2_1024px_avg2_0.35um-stack_1_1_9_spine10.ply		11957	1	6	1	1	1.43643	11.6847	2.00783	2.94608	0.467296	0.965413	0.305352	0.998882	No	Simple Control	Deconvolved_5_11957_slice1_cell6_dendrite1_spines_63x_z2_1024px_avg2_0.35um-stack_1_1_9_spine10.ply	-1.45524	0.834019	-0.117941	0	Simple
147	D:\Downloads\spines_2022_modified\Done\Deconvolved_5_11957_slice1_cell6_dendrite1_spines_63x_z2_1024px_avg2_0.35um-stack_1_1_9_spine4.ply		11957	1	6	1	4	2.56565	21.0406	4.70458	6.66019	0.415682	1.45183	0.427762	0.930649	No	Simple Control	Deconvolved_5_11957_slice1_cell6_dendrite1_spines_63x_z2_1024px_avg2_0.35um-stack_1_1_9_spine4.ply	0.619022	1.2412	-0.336948	2	Simple
148	D:\Downloads\spines_2022_modified\Done\Deconvolved_5_11957_slice1_cell6_dendrite1_spines_63x_z2_1024px_avg2_0.35um-stack_1_1_9_spine5.ply		11957	1	6	1	5	1.36493	6.93413	1.20142	1.80538	0.502704	0.896311	0.299393	0.972875	No	Simple Control	Deconvolved_5_11957_slice1_cell6_dendrite1_spines_63x_z2_1024px_avg2_0.35um-stack_1_1_9_spine5.ply	-1.73183	0.346935	-0.053475	0	Simple
149	D:\Downloads\spines_2022_modified\Done\Deconvolved_5_11957_slice1_cell6_dendrite1_spines_63x_z2_1024px_avg2_0.35um-stack_1_1_9_spine8.ply		11957	1	6	1	8	1.91916	13.0754	2.35928	2.98783	0.266415	1.03435	0.465433	0.895633	No	Simple Control	Deconvolved_5_11957_slice1_cell6_dendrite1_spines_63x_z2_1024px_avg2_0.35um-stack_1_1_9_spine8.ply	-0.0595427	0.48025	-1.24843	3	Simple
150	D:\Downloads\spines_2022_modified\Done\Deconvolved_5_11957_slice1_cell6_dendrite1_spines_63x_z2_1024px_avg2_0.35um-stack_1_1_9_spine9.ply		11957	1	6	1	9	1.85521	12.5174	2.44521	4.35493	0.781003	1.24299	0.267911	1.09129	No	Simple Control	Deconvolved_5_11957_slice1_cell6_dendrite1_spines_63x_z2_1024px_avg2_0.35um-stack_1_1_9_spine9.ply	-1.36751	0.911225	1.4998	0	Simple
151	D:\Downloads\spines_2022_modified\Done\Deconvolved_5_11957_slice1_cell6_dendrite2_spines_63x_z2_1024px_avg2_0.35um-stack_1_1_9_spine11.ply		11957	1	6	2	1	1.77549	16.9598	3.8602	6.0214	0.559867	1.33357	0.189041	0.948443	No	Simple Control	Deconvolved_5_11957_slice1_cell6_dendrite2_spines_63x_z2_1024px_avg2_0.35um-stack_1_1_9_spine11.ply	-1.43026	1.45437	0.442813	0	Simple
152	D:\Downloads\spines_2022_modified\Done\Deconvolved_5_11957_slice1_cell6_dendrite2_spines_63x_z2_1024px_avg2_0.35um-stack_1_1_9_spine12.ply		11957	1	6	2	1	1.08095	5.66568	0.771376	1.24958	0.619941	0.757443	0.26984	1.05958	No	Simple Control	Deconvolved_5_11957_slice1_cell6_dendrite2_spines_63x_z2_1024px_avg2_0.35um-stack_1_1_9_spine12.ply	-2.28106	0.365675	0.5768	0	Simple
153	D:\Downloads\spines_2022_modified\Done\Deconvolved_5_11957_slice1_cell6_dendrite2_spines_63x_z2_1024px_avg2_0.35um-stack_1_1_9_spine2.ply		11957	1	6	2	2	1.5774	8.30776	1.38737	2.40646	0.734541	1.01818	0.27397	1.00311	No	Simple Control	Deconvolved_5_11957_slice1_cell6_dendrite2_spines_63x_z2_1024px_avg2_0.35um-stack_1_1_9_spine2.ply	-1.62583	0.341734	1.10177	0	Simple
154	D:\Downloads\spines_2022_modified\Done\Deconvolved_5_11957_slice1_cell6_dendrite2_spines_63x_z2_1024px_avg2_0.35um-stack_1_1_9_spine3.ply		11957	1	6	2	3	1.29656	4.38694	0.566447	0.880706	0.55479	0.786937	0.338477	0.828943	No	Simple Control	Deconvolved_5_11957_slice1_cell6_dendrite2_spines_63x_z2_1024px_avg2_0.35um-stack_1_1_9_spine3.ply	-1.45555	-0.448007	-0.0540725	0	Simple
155	D:\Downloads\spines_2022_modified\Done\Deconvolved_5_11957_slice1_cell6_dendrite2_spines_63x_z2_1024px_avg2_0.35um-stack_1_1_9_spine5.ply		11957	1	6	2	5	1.13625	4.14118	0.532223	0.794276	0.492374	0.684718	0.346019	0.935629	No	Simple Control	Deconvolved_5_11957_slice1_cell6_dendrite2_spines_63x_z2_1024px_avg2_0.35um-stack_1_1_9_spine5.ply	-1.74375	-0.157426	-0.236657	0	Simple
156	D:\Downloads\spines_2022_modified\Done\Deconvolved_5_11957_slice1_cell6_dendrite2_spines_63x_z2_1024px_avg2_0.35um-stack_1_1_9_spine6.ply		11957	1	6	2	6	0.931447	4.06101	0.523266	0.999819	0.910728	0.715679	0.180958	0.921248	No	Simple Control	Deconvolved_5_11957_slice1_cell6_dendrite2_spines_63x_z2_1024px_avg2_0.35um-stack_1_1_9_spine6.ply	-2.63671	-0.238475	1.7974	0	Simple
157	D:\Downloads\spines_2022_modified\Done\Deconvolved_5_11957_slice1_cell6_dendrite2_spines_63x_z2_1024px_avg2_0.35um-stack_1_1_9_spine7_shf.ply		11957	1	6	2	7	1.44118	6.00662	0.759942	1.11862	0.471985	0.806048	0.460441	1.10518	SHF	Simple Control	Deconvolved_5_11957_slice1_cell6_dendrite2_spines_63x_z2_1024px_avg2_0.35um-stack_1_1_9_spine7_shf.ply	-1.10707	0.11778	-0.185387	0	Simple
158	D:\Downloads\spines_2022_modified\Done\Deconvolved_5_11957_slice1_cell6_dendrite2_spines_63x_z2_1024px_avg2_0.35um-stack_1_1_9_spine8.ply		11957	1	6	2	8	1.85847	12.6288	2.58438	4.25922	0.648064	1.21564	0.270689	0.861877	No	Simple Control	Deconvolved_5_11957_slice1_cell6_dendrite2_spines_63x_z2_1024px_avg2_0.35um-stack_1_1_9_spine8.ply	-0.995125	0.495579	0.621741	0	Simple
159	D:\Downloads\spines_2022_modified\Done\Deconvolved_5_11957_slice1_cell6_dendrite2_spines_63x_z2_1024px_avg2_0.35um-stack_1_1_9_spine9.ply		11957	1	6	2	9	1.03256	4.68553	0.69883	1.04614	0.49699	0.744681	0.211387	1.03202	No	Simple Control	Deconvolved_5_11957_slice1_cell6_dendrite2_spines_63x_z2_1024px_avg2_0.35um-stack_1_1_9_spine9.ply	-2.65937	0.576376	0.0107762	0	Simple
160	D:\Downloads\spines_2022_modified\Done\Deconvolved_5_11957_slice1_cell7_dendrite1_spines_63x_z2_1024px_avg2_0.35um-stack_1_1_9_spine1.ply		11957	1	7	1	1	1.89241	9.70782	1.91195	3.16454	0.655131	1.10104	0.33313	0.867036	No	Simple Control	Deconvolved_5_11957_slice1_cell7_dendrite1_spines_63x_z2_1024px_avg2_0.35um-stack_1_1_9_spine1.ply	-0.799163	0.0567839	0.567362	0	Simple
161	D:\Downloads\spines_2022_modified\Done\Deconvolved_5_11957_slice1_cell7_dendrite1_spines_63x_z2_1024px_avg2_0.35um-stack_1_1_9_spine10.ply		11957	1	7	1	1	0.935457	3.66391	0.513567	0.822341	0.601235	0.663262	0.250846	0.935314	No	Simple Control	Deconvolved_5_11957_slice1_cell7_dendrite1_spines_63x_z2_1024px_avg2_0.35um-stack_1_1_9_spine10.ply	-2.39013	-0.050973	0.325287	0	Simple
162	D:\Downloads\spines_2022_modified\Done\Deconvolved_5_11957_slice1_cell7_dendrite1_spines_63x_z2_1024px_avg2_0.35um-stack_1_1_9_spine11.ply		11957	1	7	1	1	1.14603	5.05151	0.745145	1.3639	0.830382	0.818289	0.233035	0.959195	No	Simple Control	Deconvolved_5_11957_slice1_cell7_dendrite1_spines_63x_z2_1024px_avg2_0.35um-stack_1_1_9_spine11.ply	-2.23504	-0.0944017	1.45453	0	Simple
163	D:\Downloads\spines_2022_modified\Done\Deconvolved_5_11957_slice1_cell7_dendrite1_spines_63x_z2_1024px_avg2_0.35um-stack_1_1_9_spine15.ply		11957	1	7	1	1	1.29232	4.66488	0.647826	0.987063	0.523654	0.825604	0.376319	0.746159	No	Simple Control	Deconvolved_5_11957_slice1_cell7_dendrite1_spines_63x_z2_1024px_avg2_0.35um-stack_1_1_9_spine15.ply	-1.11574	-0.729544	-0.321028	3	Simple
164	D:\Downloads\spines_2022_modified\Done\Deconvolved_5_11957_slice1_cell7_dendrite1_spines_63x_z2_1024px_avg2_0.35um-stack_1_1_9_spine17.ply		11957	1	7	1	1	0.999876	5.07769	0.932134	1.52764	0.638859	0.841176	0.124712	0.945639	No	Simple Control	Deconvolved_5_11957_slice1_cell7_dendrite1_spines_63x_z2_1024px_avg2_0.35um-stack_1_1_9_spine17.ply	-2.93754	0.482017	0.639971	0	Simple
165	D:\Downloads\spines_2022_modified\Done\Deconvolved_5_11957_slice1_cell7_dendrite1_spines_63x_z2_1024px_avg2_0.35um-stack_1_1_9_spine2.ply		11957	1	7	1	2	0.886876	3.82447	0.486848	0.836368	0.717925	0.640825	0.247209	0.96615	No	Simple Control	Deconvolved_5_11957_slice1_cell7_dendrite1_spines_63x_z2_1024px_avg2_0.35um-stack_1_1_9_spine2.ply	-2.45944	-0.11269	0.900738	0	Simple
166	D:\Downloads\spines_2022_modified\Done\Deconvolved_5_11957_slice1_cell7_dendrite1_spines_63x_z2_1024px_avg2_0.35um-stack_1_1_9_spine3.ply		11957	1	7	1	3	1.68135	8.30443	1.78096	2.38727	0.340446	1.07903	0.355353	0.814684	No	Simple Control	Deconvolved_5_11957_slice1_cell7_dendrite1_spines_63x_z2_1024px_avg2_0.35um-stack_1_1_9_spine3.ply	-0.906487	0.126339	-0.992493	3	Simple
167	D:\Downloads\spines_2022_modified\Done\Deconvolved_5_11957_slice1_cell7_dendrite1_spines_63x_z2_1024px_avg2_0.35um-stack_1_1_9_spine6.ply		11957	1	7	1	6	2.00038	16.9194	4.01545	6.77924	0.68829	1.31944	0.286982	1.00501	No	Simple Control	Deconvolved_5_11957_slice1_cell7_dendrite1_spines_63x_z2_1024px_avg2_0.35um-stack_1_1_9_spine6.ply	-0.811447	1.12359	1.02962	0	Simple
168	D:\Downloads\spines_2022_modified\Done\Deconvolved_5_11957_slice1_cell7_dendrite1_spines_63x_z2_1024px_avg2_0.35um-stack_1_1_9_spine7.ply		11957	1	7	1	7	2.18223	15.9104	4.32198	5.40251	0.250009	1.35054	0.42064	0.899696	No	Simple Control	Deconvolved_5_11957_slice1_cell7_dendrite1_spines_63x_z2_1024px_avg2_0.35um-stack_1_1_9_spine7.ply	0.0387373	0.937514	-1.22573	3	Simple
169	D:\Downloads\spines_2022_modified\Done\Deconvolved_5_11957_slice1_cell7_dendrite1_spines_63x_z2_1024px_avg2_0.35um-stack_1_1_9_spine8.ply		11957	1	7	1	8	1.46897	9.92805	2.35984	3.81543	0.616816	1.12635	0.190626	0.962407	No	Simple Control	Deconvolved_5_11957_slice1_cell7_dendrite1_spines_63x_z2_1024px_avg2_0.35um-stack_1_1_9_spine8.ply	-2.02301	0.794609	0.599965	0	Simple
170	D:\Downloads\spines_2022_modified\Done\Deconvolved_5_11957_slice1_cell7_dendrite1_spines_63x_z2_1024px_avg2_0.35um-stack_1_1_9_spine9.ply		11957	1	7	1	9	1.74585	10.9185	2.60969	4.07961	0.563254	1.1804	0.286146	0.901866	No	Simple Control	Deconvolved_5_11957_slice1_cell7_dendrite1_spines_63x_z2_1024px_avg2_0.35um-stack_1_1_9_spine9.ply	-1.1753	0.506804	0.233525	0	Simple
171	D:\Downloads\spines_2022_modified\Done\Deconvolved_5_11957_slice1_cell7_dendrite2_spines_63x_z2_1024px_avg2_0.35um-stack_1_1_9_spine2.ply		11957	1	7	2	2	2.4902	16.0743	3.7795	4.96947	0.314848	1.43327	0.481723	0.844717	No	Simple Control	Deconvolved_5_11957_slice1_cell7_dendrite2_spines_63x_z2_1024px_avg2_0.35um-stack_1_1_9_spine2.ply	0.707848	0.560142	-1.02235	3	Simple
172	D:\Downloads\spines_2022_modified\Done\Deconvolved_5_11957_slice1_cell7_dendrite2_spines_63x_z2_1024px_avg2_0.35um-stack_1_1_9_spine7.ply		11957	1	7	2	7	2.41849	15.7194	3.87197	5.92944	0.531375	1.40582	0.335168	0.838542	No	Simple Control	Deconvolved_5_11957_slice1_cell7_dendrite2_spines_63x_z2_1024px_avg2_0.35um-stack_1_1_9_spine7.ply	-0.0669392	0.71234	0.0802644	2	Simple
173	D:\Downloads\spines_2022_modified\Done\Deconvolved_5_11957_slice1_cell7_dendrite2_spines_63x_z2_1024px_avg2_0.35um-stack_1_1_9_spine8.ply		11957	1	7	2	8	2.21269	18.273	4.94882	6.94421	0.403206	1.43362	0.3004	0.921464	No	Simple Control	Deconvolved_5_11957_slice1_cell7_dendrite2_spines_63x_z2_1024px_avg2_0.35um-stack_1_1_9_spine8.ply	-0.444416	1.39252	-0.358824	2	Simple
174	D:\Downloads\spines_2022_modified\Done\Deconvolved_5_11957_slice1_cell7_dendrite2_spines_63x_z2_1024px_avg2_0.35um-stack_1_1_9_spine9.ply		11957	1	7	2	9	2.90688	12.4515	2.62452	4.21179	0.604782	1.80024	0.454468	0.461691	No	Simple Control	Deconvolved_5_11957_slice1_cell7_dendrite2_spines_63x_z2_1024px_avg2_0.35um-stack_1_1_9_spine9.ply	1.40727	-0.958804	-0.138286	1	Simple
175	D:\Downloads\spines_2022_modified\Done\Deconvolved_5_11957_slice2_cell1_dendrite1_spines_63x_z2_1024px_avg2_0.35um-stack_1_1_9_spine1.ply		11957	2	1	1	1	2.79327	25.3874	6.90038	10.1994	0.478098	1.79581	0.369577	0.895352	No	Simple Control	Deconvolved_5_11957_slice2_cell1_dendrite1_spines_63x_z2_1024px_avg2_0.35um-stack_1_1_9_spine1.ply	0.78387	1.64951	0.0342287	2	Simple
176	D:\Downloads\spines_2022_modified\Done\Deconvolved_5_11957_slice2_cell1_dendrite1_spines_63x_z2_1024px_avg2_0.35um-stack_1_1_9_spine10.ply		11957	2	1	1	1	1.16203	5.9663	0.953379	1.66192	0.743193	0.834831	0.203723	1.11099	No	Simple Control	Deconvolved_5_11957_slice2_cell1_dendrite1_spines_63x_z2_1024px_avg2_0.35um-stack_1_1_9_spine10.ply	-2.60549	0.596118	1.26775	0	Simple
177	D:\Downloads\spines_2022_modified\Done\Deconvolved_5_11957_slice2_cell1_dendrite1_spines_63x_z2_1024px_avg2_0.35um-stack_1_1_9_spine12.ply		11957	2	1	1	1	2.14936	11.7518	2.50994	3.51306	0.399662	1.31279	0.421452	0.710617	No	Simple Control	Deconvolved_5_11957_slice2_cell1_dendrite1_spines_63x_z2_1024px_avg2_0.35um-stack_1_1_9_spine12.ply	0.158807	-0.0993247	-0.819136	3	Simple
178	D:\Downloads\spines_2022_modified\Done\Deconvolved_5_11957_slice2_cell1_dendrite1_spines_63x_z2_1024px_avg2_0.35um-stack_1_1_9_spine13.ply		11957	2	1	1	1	3.53238	29.1279	8.18885	13.6544	0.667437	2.19422	0.396227	0.843197	No	Simple Control	Deconvolved_5_11957_slice2_cell1_dendrite1_spines_63x_z2_1024px_avg2_0.35um-stack_1_1_9_spine13.ply	1.8083	1.58545	0.919005	2	Simple
179	D:\Downloads\spines_2022_modified\Done\Deconvolved_5_11957_slice2_cell1_dendrite1_spines_63x_z2_1024px_avg2_0.35um-stack_1_1_9_spine14.ply		11957	2	1	1	1	1.19513	5.79535	1.05698	1.82728	0.728774	0.899197	0.191957	1.14428	No	Simple Control	Deconvolved_5_11957_slice2_cell1_dendrite1_spines_63x_z2_1024px_avg2_0.35um-stack_1_1_9_spine14.ply	-2.71027	0.734712	1.24912	0	Simple
180	D:\Downloads\spines_2022_modified\Done\Deconvolved_5_11957_slice2_cell1_dendrite1_spines_63x_z2_1024px_avg2_0.35um-stack_1_1_9_spine15.ply		11957	2	1	1	1	1.4154	10.435	2.57343	4.39815	0.709061	1.19296	0.106766	1.0769	No	Simple Control	Deconvolved_5_11957_slice2_cell1_dendrite1_spines_63x_z2_1024px_avg2_0.35um-stack_1_1_9_spine15.ply	-2.6447	1.28667	1.23155	0	Simple
181	D:\Downloads\spines_2022_modified\Done\Deconvolved_5_11957_slice2_cell1_dendrite1_spines_63x_z2_1024px_avg2_0.35um-stack_1_1_9_spine16.ply		11957	2	1	1	1	2.3522	14.9381	3.03623	4.95651	0.632453	1.35293	0.468708	0.969916	No	Simple Control	Deconvolved_5_11957_slice2_cell1_dendrite1_spines_63x_z2_1024px_avg2_0.35um-stack_1_1_9_spine16.ply	0.348774	0.383557	0.571015	2	Simple
182	D:\Downloads\spines_2022_modified\Done\Deconvolved_5_11957_slice2_cell1_dendrite1_spines_63x_z2_1024px_avg2_0.35um-stack_1_1_9_spine17.ply		11957	2	1	1	1	1.48621	10.5819	2.22526	2.91603	0.310423	1.01448	0.290907	1.01122	No	Simple Control	Deconvolved_5_11957_slice2_cell1_dendrite1_spines_63x_z2_1024px_avg2_0.35um-stack_1_1_9_spine17.ply	-1.61054	1.04997	-0.826933	0	Simple
183	D:\Downloads\spines_2022_modified\Done\Deconvolved_5_11957_slice2_cell1_dendrite1_spines_63x_z2_1024px_avg2_0.35um-stack_1_1_9_spine18.ply		11957	2	1	1	1	1.76326	16.5008	3.4294	5.40385	0.57574	1.26665	0.181732	1.12999	No	Simple Control	Deconvolved_5_11957_slice2_cell1_dendrite1_spines_63x_z2_1024px_avg2_0.35um-stack_1_1_9_spine18.ply	-1.80078	1.89151	0.724833	0	Simple
184	D:\Downloads\spines_2022_modified\Done\Deconvolved_5_11957_slice2_cell1_dendrite1_spines_63x_z2_1024px_avg2_0.35um-stack_1_1_9_spine19.ply		11957	2	1	1	1	1.23525	7.26726	1.28753	2.20675	0.713942	0.939819	0.160498	1.20271	No	Simple Control	Deconvolved_5_11957_slice2_cell1_dendrite1_spines_63x_z2_1024px_avg2_0.35um-stack_1_1_9_spine19.ply	-2.87072	1.13948	1.29852	0	Simple
185	D:\Downloads\spines_2022_modified\Done\Deconvolved_5_11957_slice2_cell1_dendrite1_spines_63x_z2_1024px_avg2_0.35um-stack_1_1_9_spine2.ply		11957	2	1	1	2	1.28686	7.06404	1.48758	2.1515	0.446307	0.990408	0.196436	0.937133	No	Simple Control	Deconvolved_5_11957_slice2_cell1_dendrite1_spines_63x_z2_1024px_avg2_0.35um-stack_1_1_9_spine2.ply	-2.27809	0.682384	-0.270946	0	Simple
186	D:\Downloads\spines_2022_modified\Done\Deconvolved_5_11957_slice2_cell1_dendrite1_spines_63x_z2_1024px_avg2_0.35um-stack_1_1_9_spine21_shf.ply		11957	2	1	1	2	3.25521	21.3288	4.75912	7.79176	0.637228	1.6101	0.457526	0.827093	SHF	Simple Control	Deconvolved_5_11957_slice2_cell1_dendrite1_spines_63x_z2_1024px_avg2_0.35um-stack_1_1_9_spine21_shf.ply	1.53925	0.704571	0.580759	1	Simple
187	D:\Downloads\spines_2022_modified\Done\Deconvolved_5_11957_slice2_cell1_dendrite1_spines_63x_z2_1024px_avg2_0.35um-stack_1_1_9_spine23.ply		11957	2	1	1	2	1.06273	5.29393	0.905561	1.59272	0.758826	0.848948	0.141921	0.894876	No	Simple Control	Deconvolved_5_11957_slice2_cell1_dendrite1_spines_63x_z2_1024px_avg2_0.35um-stack_1_1_9_spine23.ply	-2.6735	0.15477	1.12565	0	Simple
188	D:\Downloads\spines_2022_modified\Done\Deconvolved_5_11957_slice2_cell1_dendrite1_spines_63x_z2_1024px_avg2_0.35um-stack_1_1_9_spine24.ply		11957	2	1	1	2	1.50946	6.34068	0.863824	1.35536	0.569028	0.785934	0.485054	0.822824	No	Simple Control	Deconvolved_5_11957_slice2_cell1_dendrite1_spines_63x_z2_1024px_avg2_0.35um-stack_1_1_9_spine24.ply	-0.412815	-0.79592	-0.0775768	3	Simple
189	D:\Downloads\spines_2022_modified\Done\Deconvolved_5_11957_slice2_cell1_dendrite1_spines_63x_z2_1024px_avg2_0.35um-stack_1_1_9_spine25.ply		11957	2	1	1	2	1.54066	9.52975	1.91244	3.39861	0.77711	1.11244	0.266326	0.922741	No	Simple Control	Deconvolved_5_11957_slice2_cell1_dendrite1_spines_63x_z2_1024px_avg2_0.35um-stack_1_1_9_spine25.ply	-1.48568	0.192404	1.22679	0	Simple
190	D:\Downloads\spines_2022_modified\Done\Deconvolved_5_11957_slice2_cell1_dendrite1_spines_63x_z2_1024px_avg2_0.35um-stack_1_1_9_spine3.ply		11957	2	1	1	3	1.1835	6.58529	1.13539	1.9783	0.742388	0.927379	0.160402	1.10814	No	Simple Control	Deconvolved_5_11957_slice2_cell1_dendrite1_spines_63x_z2_1024px_avg2_0.35um-stack_1_1_9_spine3.ply	-2.77995	0.791825	1.30716	0	Simple
191	D:\Downloads\spines_2022_modified\Done\Deconvolved_5_11957_slice2_cell1_dendrite1_spines_63x_z2_1024px_avg2_0.35um-stack_1_1_9_spine5.ply		11957	2	1	1	5	1.05226	4.03928	0.352365	0.644185	0.828174	0.598457	0.400297	0.926411	No	Simple Control	Deconvolved_5_11957_slice2_cell1_dendrite1_spines_63x_z2_1024px_avg2_0.35um-stack_1_1_9_spine5.ply	-1.42709	-0.84837	1.24672	0	Simple
192	D:\Downloads\spines_2022_modified\Done\Deconvolved_5_11957_slice2_cell1_dendrite1_spines_63x_z2_1024px_avg2_0.35um-stack_1_1_9_spine7.ply		11957	2	1	1	7	1.80956	8.01826	1.42174	1.81917	0.279541	1.03143	0.506746	0.687939	No	Simple Control	Deconvolved_5_11957_slice2_cell1_dendrite1_spines_63x_z2_1024px_avg2_0.35um-stack_1_1_9_spine7.ply	0.165118	-0.642569	-1.54301	3	Simple
193	D:\Downloads\spines_2022_modified\Done\Deconvolved_5_11957_slice2_cell1_dendrite1_spines_63x_z2_1024px_avg2_0.35um-stack_1_1_9_spine8.ply		11957	2	1	1	8	1.91546	11.1894	2.07954	2.91323	0.400899	1.06816	0.468768	0.982837	No	Simple Control	Deconvolved_5_11957_slice2_cell1_dendrite1_spines_63x_z2_1024px_avg2_0.35um-stack_1_1_9_spine8.ply	-0.25325	0.360809	-0.558992	3	Simple
194	D:\Downloads\spines_2022_modified\Done\Deconvolved_5_11957_slice2_cell1_dendrite1_spines_63x_z2_1024px_avg2_0.35um-stack_1_1_9_spine9.ply		11957	2	1	1	9	1.50286	6.66755	1.0652	1.47857	0.388065	0.901777	0.426191	0.859076	No	Simple Control	Deconvolved_5_11957_slice2_cell1_dendrite1_spines_63x_z2_1024px_avg2_0.35um-stack_1_1_9_spine9.ply	-0.816056	-0.227204	-0.814944	3	Simple
195	D:\Downloads\spines_2022_modified\Done\Deconvolved_5_11957_slice2_cell1_dendrite2_spines_63x_z2_1024px_avg2_0.35um-stack_1_1_9_spine1.ply		11957	2	1	2	1	1.69539	12.9873	2.68736	3.80476	0.415799	1.09532	0.327951	1.1595	No	Simple Control	Deconvolved_5_11957_slice2_cell1_dendrite2_spines_63x_z2_1024px_avg2_0.35um-stack_1_1_9_spine1.ply	-1.35624	1.39158	-0.15432	0	Simple
196	D:\Downloads\spines_2022_modified\Done\Deconvolved_5_11957_slice2_cell1_dendrite2_spines_63x_z2_1024px_avg2_0.35um-stack_1_1_9_spine10.ply		11957	2	1	2	1	1.5285	5.86241	1.02546	1.47312	0.436544	0.921454	0.389821	0.765461	No	Simple Control	Deconvolved_5_11957_slice2_cell1_dendrite2_spines_63x_z2_1024px_avg2_0.35um-stack_1_1_9_spine10.ply	-0.859812	-0.471969	-0.680181	3	Simple
197	D:\Downloads\spines_2022_modified\Done\Deconvolved_5_11957_slice2_cell1_dendrite2_spines_63x_z2_1024px_avg2_0.35um-stack_1_1_9_spine11.ply		11957	2	1	2	1	0.894189	3.31123	0.4289	0.586179	0.366705	0.626884	0.264738	0.990827	No	Simple Control	Deconvolved_5_11957_slice2_cell1_dendrite2_spines_63x_z2_1024px_avg2_0.35um-stack_1_1_9_spine11.ply	-2.51903	0.330685	-0.708933	0	Simple
198	D:\Downloads\spines_2022_modified\Done\Deconvolved_5_11957_slice2_cell1_dendrite2_spines_63x_z2_1024px_avg2_0.35um-stack_1_1_9_spine12.ply		11957	2	1	2	1	1.19652	5.80895	1.08832	1.87996	0.727398	0.8891	0.210198	0.94919	No	Simple Control	Deconvolved_5_11957_slice2_cell1_dendrite2_spines_63x_z2_1024px_avg2_0.35um-stack_1_1_9_spine12.ply	-2.2872	0.167551	1.0019	0	Simple
199	D:\Downloads\spines_2022_modified\Done\Deconvolved_5_11957_slice2_cell1_dendrite2_spines_63x_z2_1024px_avg2_0.35um-stack_1_1_9_spine13.ply		11957	2	1	2	1	1.09185	3.73173	0.560427	0.805485	0.437271	0.713918	0.314752	0.856689	No	Simple Control	Deconvolved_5_11957_slice2_cell1_dendrite2_spines_63x_z2_1024px_avg2_0.35um-stack_1_1_9_spine13.ply	-1.84414	-0.220209	-0.564048	0	Simple
200	D:\Downloads\spines_2022_modified\Done\Deconvolved_5_11957_slice2_cell1_dendrite2_spines_63x_z2_1024px_avg2_0.35um-stack_1_1_9_spine14.ply		11957	2	1	2	1	1.76599	7.2914	1.37313	1.7011	0.238849	0.977478	0.545438	0.756901	No	Simple Control	Deconvolved_5_11957_slice2_cell1_dendrite2_spines_63x_z2_1024px_avg2_0.35um-stack_1_1_9_spine14.ply	0.172043	-0.605996	-1.69579	3	Simple
201	D:\Downloads\spines_2022_modified\Done\Deconvolved_5_11957_slice2_cell1_dendrite2_spines_63x_z2_1024px_avg2_0.35um-stack_1_1_9_spine15.ply		11957	2	1	2	1	1.69514	10.8274	2.44876	3.45685	0.411674	1.11584	0.29673	0.913716	No	Simple Control	Deconvolved_5_11957_slice2_cell1_dendrite2_spines_63x_z2_1024px_avg2_0.35um-stack_1_1_9_spine15.ply	-1.22113	0.692378	-0.46342	0	Simple
202	D:\Downloads\spines_2022_modified\Done\Deconvolved_5_11957_slice2_cell1_dendrite2_spines_63x_z2_1024px_avg2_0.35um-stack_1_1_9_spine16_shf.ply		11957	2	1	2	1	1.51769	8.65222	1.55991	2.5192	0.61496	0.995748	0.295408	0.908332	SHF	Simple Control	Deconvolved_5_11957_slice2_cell1_dendrite2_spines_63x_z2_1024px_avg2_0.35um-stack_1_1_9_spine16_shf.ply	-1.41284	0.202205	0.425411	0	Simple
203	D:\Downloads\spines_2022_modified\Done\Deconvolved_5_11957_slice2_cell1_dendrite2_spines_63x_z2_1024px_avg2_0.35um-stack_1_1_9_spine17.ply		11957	2	1	2	1	1.68788	7.26062	0.999274	2.00091	1.00236	1.07717	0.369475	0.578841	No	Simple Control	Deconvolved_5_11957_slice2_cell1_dendrite2_spines_63x_z2_1024px_avg2_0.35um-stack_1_1_9_spine17.ply	-0.318559	-1.52145	1.75427	4	Simple
204	D:\Downloads\spines_2022_modified\Done\Deconvolved_5_11957_slice2_cell1_dendrite2_spines_63x_z2_1024px_avg2_0.35um-stack_1_1_9_spine18.ply		11957	2	1	2	1	1.91998	11.8407	2.36178	2.96272	0.254445	1.13855	0.491947	0.700578	No	Simple Control	Deconvolved_5_11957_slice2_cell1_dendrite2_spines_63x_z2_1024px_avg2_0.35um-stack_1_1_9_spine18.ply	0.339598	-0.200687	-1.56954	3	Simple
205	D:\Downloads\spines_2022_modified\Done\Deconvolved_5_11957_slice2_cell1_dendrite2_spines_63x_z2_1024px_avg2_0.35um-stack_1_1_9_spine2.ply		11957	2	1	2	2	1.7948	6.25446	0.877177	1.22697	0.398774	1.04232	0.440285	0.545733	No	Simple Control	Deconvolved_5_11957_slice2_cell1_dendrite2_spines_63x_z2_1024px_avg2_0.35um-stack_1_1_9_spine2.ply	-0.0167751	-1.09016	-1.12999	3	Simple
206	D:\Downloads\spines_2022_modified\Done\Deconvolved_5_11957_slice2_cell1_dendrite2_spines_63x_z2_1024px_avg2_0.35um-stack_1_1_9_spine20.ply		11957	2	1	2	2	1.92168	14.8954	3.30175	5.10796	0.547044	1.26255	0.257326	1.07232	No	Simple Control	Deconvolved_5_11957_slice2_cell1_dendrite2_spines_63x_z2_1024px_avg2_0.35um-stack_1_1_9_spine20.ply	-1.27855	1.41861	0.448281	0	Simple
207	D:\Downloads\spines_2022_modified\Done\Deconvolved_5_11957_slice2_cell1_dendrite2_spines_63x_z2_1024px_avg2_0.35um-stack_1_1_9_spine7.ply		11957	2	1	2	7	2.00098	10.6176	1.9159	3.17712	0.658287	1.16522	0.40688	0.733613	No	Simple Control	Deconvolved_5_11957_slice2_cell1_dendrite2_spines_63x_z2_1024px_avg2_0.35um-stack_1_1_9_spine7.ply	-0.0603207	-0.45757	0.38515	4	Simple
208	D:\Downloads\spines_2022_modified\Done\Deconvolved_5_11957_slice2_cell1_dendrite2_spines_63x_z2_1024px_avg2_0.35um-stack_1_1_9_spine8.ply		11957	2	1	2	8	1.45244	11.095	2.19666	3.43571	0.56406	1.01915	0.297379	1.05239	No	Simple Control	Deconvolved_5_11957_slice2_cell1_dendrite2_spines_63x_z2_1024px_avg2_0.35um-stack_1_1_9_spine8.ply	-1.58005	0.824153	0.388339	0	Simple
209	D:\Downloads\spines_2022_modified\Done\Deconvolved_5_11957_slice2_cell1_dendrite2_spines_63x_z2_1024px_avg2_0.35um-stack_1_1_9_spine9.ply		11957	2	1	2	9	1.64384	12.6816	2.64742	5.09247	0.92356	1.22016	0.183751	1.19984	No	Simple Control	Deconvolved_5_11957_slice2_cell1_dendrite2_spines_63x_z2_1024px_avg2_0.35um-stack_1_1_9_spine9.ply	-2.10463	1.2666	2.34248	0	Simple
210	D:\Downloads\spines_2022_modified\Done\Deconvolved_5_11957_slice2_cell1_dendrite3_spines_63x_z2_1024px_avg2_0.35um-stack_1_1_9_spine11.ply		11957	2	1	3	1	1.8848	12.1848	3.08987	4.22141	0.366212	1.20358	0.276018	0.928391	No	Simple Control	Deconvolved_5_11957_slice2_cell1_dendrite3_spines_63x_z2_1024px_avg2_0.35um-stack_1_1_9_spine11.ply	-1.15302	1.0038	-0.607945	0	Simple
211	D:\Downloads\spines_2022_modified\Done\Deconvolved_5_11957_slice2_cell1_dendrite3_spines_63x_z2_1024px_avg2_0.35um-stack_1_1_9_spine13.ply		11957	2	1	3	1	1.24071	4.61293	0.653391	1.09824	0.68083	0.756453	0.284104	0.891356	No	Simple Control	Deconvolved_5_11957_slice2_cell1_dendrite3_spines_63x_z2_1024px_avg2_0.35um-stack_1_1_9_spine13.ply	-1.84322	-0.261816	0.643893	0	Simple
212	D:\Downloads\spines_2022_modified\Done\Deconvolved_5_11957_slice2_cell1_dendrite3_spines_63x_z2_1024px_avg2_0.35um-stack_1_1_9_spine14.ply		11957	2	1	3	1	1.35404	6.51343	1.18439	1.5981	0.349301	0.840403	0.358421	0.946595	No	Simple Control	Deconvolved_5_11957_slice2_cell1_dendrite3_spines_63x_z2_1024px_avg2_0.35um-stack_1_1_9_spine14.ply	-1.44745	0.249451	-0.845998	0	Simple
213	D:\Downloads\spines_2022_modified\Done\Deconvolved_5_11957_slice2_cell1_dendrite3_spines_63x_z2_1024px_avg2_0.35um-stack_1_1_9_spine15.ply		11957	2	1	3	1	1.64386	12.4956	2.49197	3.04328	0.221235	0.992841	0.466756	1.16032	No	Simple Control	Deconvolved_5_11957_slice2_cell1_dendrite3_spines_63x_z2_1024px_avg2_0.35um-stack_1_1_9_spine15.ply	-0.743934	1.13403	-1.17482	3	Simple
214	D:\Downloads\spines_2022_modified\Done\Deconvolved_5_11957_slice2_cell1_dendrite3_spines_63x_z2_1024px_avg2_0.35um-stack_1_1_9_spine18.ply		11957	2	1	3	1	1.30654	5.35886	0.820296	1.07142	0.306135	0.800398	0.390426	0.764588	No	Simple Control	Deconvolved_5_11957_slice2_cell1_dendrite3_spines_63x_z2_1024px_avg2_0.35um-stack_1_1_9_spine18.ply	-1.0816	-0.375458	-1.30169	3	Simple
215	D:\Downloads\spines_2022_modified\Done\Deconvolved_5_11957_slice2_cell1_dendrite3_spines_63x_z2_1024px_avg2_0.35um-stack_1_1_9_spine1_shf.ply		11957	2	1	3	1	1.67596	5.65951	0.700169	1.24131	0.772866	1.01538	0.46067	0.583589	SHF	Simple Control	Deconvolved_5_11957_slice2_cell1_dendrite3_spines_63x_z2_1024px_avg2_0.35um-stack_1_1_9_spine1_shf.ply	0.00175469	-1.63951	0.603287	4	Simple
216	D:\Downloads\spines_2022_modified\Done\Deconvolved_5_11957_slice2_cell1_dendrite3_spines_63x_z2_1024px_avg2_0.35um-stack_1_1_9_spine2.ply		11957	2	1	3	2	1.598	9.22517	1.94005	3.25684	0.678741	1.13973	0.248974	0.859423	No	Simple Control	Deconvolved_5_11957_slice2_cell1_dendrite3_spines_63x_z2_1024px_avg2_0.35um-stack_1_1_9_spine2.ply	-1.46818	0.206722	0.713956	0	Simple
217	D:\Downloads\spines_2022_modified\Done\Deconvolved_5_11957_slice2_cell1_dendrite3_spines_63x_z2_1024px_avg2_0.35um-stack_1_1_9_spine20.ply		11957	2	1	3	2	1.5191	5.38343	0.738184	1.00877	0.366553	0.871628	0.44226	0.652181	No	Simple Control	Deconvolved_5_11957_slice2_cell1_dendrite3_spines_63x_z2_1024px_avg2_0.35um-stack_1_1_9_spine20.ply	-0.44519	-0.891395	-1.18481	3	Simple
218	D:\Downloads\spines_2022_modified\Done\Deconvolved_5_11957_slice2_cell1_dendrite3_spines_63x_z2_1024px_avg2_0.35um-stack_1_1_9_spine3.ply		11957	2	1	3	3	1.86869	9.59075	1.63076	2.32851	0.427868	1.07257	0.419141	0.826263	No	Simple Control	Deconvolved_5_11957_slice2_cell1_dendrite3_spines_63x_z2_1024px_avg2_0.35um-stack_1_1_9_spine3.ply	-0.36205	-0.0482777	-0.600714	3	Simple
219	D:\Downloads\spines_2022_modified\Done\Deconvolved_5_11957_slice2_cell1_dendrite3_spines_63x_z2_1024px_avg2_0.35um-stack_1_1_9_spine4.ply		11957	2	1	3	4	2.15134	11.7171	2.44616	3.52659	0.441686	1.1884	0.507459	0.9679	No	Simple Control	Deconvolved_5_11957_slice2_cell1_dendrite3_spines_63x_z2_1024px_avg2_0.35um-stack_1_1_9_spine4.ply	0.189795	0.214563	-0.399966	3	Simple
220	D:\Downloads\spines_2022_modified\Done\Deconvolved_5_11957_slice2_cell1_dendrite3_spines_63x_z2_1024px_avg2_0.35um-stack_1_1_9_spine5.ply		11957	2	1	3	5	1.94599	5.68766	0.747893	1.14796	0.534926	0.941259	0.583284	0.621344	No	Simple Control	Deconvolved_5_11957_slice2_cell1_dendrite3_spines_63x_z2_1024px_avg2_0.35um-stack_1_1_9_spine5.ply	0.725654	-1.59119	-0.534988	3	Simple
221	D:\Downloads\spines_2022_modified\Done\Deconvolved_5_11957_slice2_cell1_dendrite3_spines_63x_z2_1024px_avg2_0.35um-stack_1_1_9_spine9.ply		11957	2	1	3	9	1.71247	10.5096	2.21109	3.22139	0.456926	1.03518	0.345244	0.995596	No	Simple Control	Deconvolved_5_11957_slice2_cell1_dendrite3_spines_63x_z2_1024px_avg2_0.35um-stack_1_1_9_spine9.ply	-1.09553	0.654316	-0.204497	0	Simple
222	D:\Downloads\spines_2022_modified\Done\Deconvolved_5_11957_slice2_cell2_dendrite1_spines_63x_z2_1024px_avg2_0.35um-stack_SHF_1_1_9_spine1.ply		11957	2	2	1	1	2.72038	28.167	6.83892	11.1232	0.626456	1.56286	0.423088	1.07616	No	Simple Control	Deconvolved_5_11957_slice2_cell2_dendrite1_spines_63x_z2_1024px_avg2_0.35um-stack_SHF_1_1_9_spine1.ply	0.887514	1.9436	0.91828	2	Simple
223	D:\Downloads\spines_2022_modified\Done\Deconvolved_5_11957_slice2_cell2_dendrite1_spines_63x_z2_1024px_avg2_0.35um-stack_SHF_1_1_9_spine10.ply		11957	2	2	1	1	1.10731	3.02869	0.325999	0.619866	0.901436	0.64104	0.32017	0.886427	No	Simple Control	Deconvolved_5_11957_slice2_cell2_dendrite1_spines_63x_z2_1024px_avg2_0.35um-stack_SHF_1_1_9_spine10.ply	-1.77183	-0.848467	1.59284	0	Simple
224	D:\Downloads\spines_2022_modified\Done\Deconvolved_5_11957_slice2_cell2_dendrite1_spines_63x_z2_1024px_avg2_0.35um-stack_SHF_1_1_9_spine11.ply		11957	2	2	1	1	1.29772	5.40954	0.792993	1.15561	0.45728	0.808845	0.321083	0.882092	No	Simple Control	Deconvolved_5_11957_slice2_cell2_dendrite1_spines_63x_z2_1024px_avg2_0.35um-stack_SHF_1_1_9_spine11.ply	-1.60695	-0.0349051	-0.411808	0	Simple
225	D:\Downloads\spines_2022_modified\Done\Deconvolved_5_11957_slice2_cell2_dendrite1_spines_63x_z2_1024px_avg2_0.35um-stack_SHF_1_1_9_spine12.ply		11957	2	2	1	1	2.38149	19.1791	4.18023	6.56721	0.571015	1.47231	0.402401	1.07535	No	Simple Control	Deconvolved_5_11957_slice2_cell2_dendrite1_spines_63x_z2_1024px_avg2_0.35um-stack_SHF_1_1_9_spine12.ply	0.0493214	1.31361	0.529261	2	Simple
226	D:\Downloads\spines_2022_modified\Done\Deconvolved_5_11957_slice2_cell2_dendrite1_spines_63x_z2_1024px_avg2_0.35um-stack_SHF_1_1_9_spine13.ply		11957	2	2	1	1	0.746244	0.944768	0.059104	0.0837466	0.416936	0.386673	0.513187	0.688974	No	Simple Control	Deconvolved_5_11957_slice2_cell2_dendrite1_spines_63x_z2_1024px_avg2_0.35um-stack_SHF_1_1_9_spine13.ply	-0.932979	-1.59139	-1.07758	3	Simple
227	D:\Downloads\spines_2022_modified\Done\Deconvolved_5_11957_slice2_cell2_dendrite1_spines_63x_z2_1024px_avg2_0.35um-stack_SHF_1_1_9_spine14.ply		11957	2	2	1	1	2.54234	11.5626	2.24245	3.43721	0.53279	1.4928	0.484596	0.528925	No	Simple Control	Deconvolved_5_11957_slice2_cell2_dendrite1_spines_63x_z2_1024px_avg2_0.35um-stack_SHF_1_1_9_spine14.ply	1.11388	-0.92079	-0.450307	1	Simple
228	D:\Downloads\spines_2022_modified\Done\Deconvolved_5_11957_slice2_cell2_dendrite1_spines_63x_z2_1024px_avg2_0.35um-stack_SHF_1_1_9_spine15.ply		11957	2	2	1	1	1.33794	5.76466	0.897356	1.15964	0.292281	0.731172	0.503261	1.06228	No	Simple Control	Deconvolved_5_11957_slice2_cell2_dendrite1_spines_63x_z2_1024px_avg2_0.35um-stack_SHF_1_1_9_spine15.ply	-0.947011	0.0676608	-1.10723	3	Simple
229	D:\Downloads\spines_2022_modified\Done\Deconvolved_5_11957_slice2_cell2_dendrite1_spines_63x_z2_1024px_avg2_0.35um-stack_SHF_1_1_9_spine16.ply		11957	2	2	1	1	1.70329	6.18133	0.983698	1.35512	0.377576	0.943162	0.529764	0.664169	No	Simple Control	Deconvolved_5_11957_slice2_cell2_dendrite1_spines_63x_z2_1024px_avg2_0.35um-stack_SHF_1_1_9_spine16.ply	0.175932	-1.08182	-1.1713	3	Simple
230	D:\Downloads\spines_2022_modified\Done\Deconvolved_5_11957_slice2_cell2_dendrite1_spines_63x_z2_1024px_avg2_0.35um-stack_SHF_1_1_9_spine17.ply		11957	2	2	1	1	1.07816	5.09332	0.842019	1.30034	0.544316	0.790083	0.179544	1.06757	No	Simple Control	Deconvolved_5_11957_slice2_cell2_dendrite1_spines_63x_z2_1024px_avg2_0.35um-stack_SHF_1_1_9_spine17.ply	-2.81828	0.753974	0.304867	0	Simple
231	D:\Downloads\spines_2022_modified\Done\Deconvolved_5_11957_slice2_cell2_dendrite1_spines_63x_z2_1024px_avg2_0.35um-stack_SHF_1_1_9_spine18.ply		11957	2	2	1	1	0.891559	2.74918	0.190743	0.37066	0.943238	0.528477	0.404066	0.710924	No	Simple Control	Deconvolved_5_11957_slice2_cell2_dendrite1_spines_63x_z2_1024px_avg2_0.35um-stack_SHF_1_1_9_spine18.ply	-1.2053	-1.70883	1.49579	4	Simple
232	D:\Downloads\spines_2022_modified\Done\Deconvolved_5_11957_slice2_cell2_dendrite1_spines_63x_z2_1024px_avg2_0.35um-stack_SHF_1_1_9_spine19.ply		11957	2	2	1	1	1.76628	11.775	2.2459	3.33843	0.486452	0.999232	0.420073	0.949722	No	Simple Control	Deconvolved_5_11957_slice2_cell2_dendrite1_spines_63x_z2_1024px_avg2_0.35um-stack_SHF_1_1_9_spine19.ply	-0.513711	0.347414	-0.162716	3	Simple
233	D:\Downloads\spines_2022_modified\Done\Deconvolved_5_11957_slice2_cell2_dendrite1_spines_63x_z2_1024px_avg2_0.35um-stack_SHF_1_1_9_spine2.ply		11957	2	2	1	2	1.24585	5.02775	0.571028	1.02885	0.801743	0.744772	0.323964	0.823867	No	Simple Control	Deconvolved_5_11957_slice2_cell2_dendrite1_spines_63x_z2_1024px_avg2_0.35um-stack_SHF_1_1_9_spine2.ply	-1.46561	-0.705479	1.09531	0	Simple
234	D:\Downloads\spines_2022_modified\Done\Deconvolved_5_11957_slice2_cell2_dendrite1_spines_63x_z2_1024px_avg2_0.35um-stack_SHF_1_1_9_spine20.ply		11957	2	2	1	2	1.12762	4.60831	0.571086	1.21775	1.13234	0.776164	0.268849	1.10221	No	Simple Control	Deconvolved_5_11957_slice2_cell2_dendrite1_spines_63x_z2_1024px_avg2_0.35um-stack_SHF_1_1_9_spine20.ply	-2.24625	-0.295962	2.97252	0	Simple
235	D:\Downloads\spines_2022_modified\Done\Deconvolved_5_11957_slice2_cell2_dendrite1_spines_63x_z2_1024px_avg2_0.35um-stack_SHF_1_1_9_spine21.ply		11957	2	2	1	2	3.19347	21.5065	5.32721	10.3487	0.942604	1.98132	0.43595	0.830084	No	Simple Control	Deconvolved_5_11957_slice2_cell2_dendrite1_spines_63x_z2_1024px_avg2_0.35um-stack_SHF_1_1_9_spine21.ply	1.46145	0.373809	2.0069	4	Simple
236	D:\Downloads\spines_2022_modified\Done\Deconvolved_5_11957_slice2_cell2_dendrite1_spines_63x_z2_1024px_avg2_0.35um-stack_SHF_1_1_9_spine22.ply		11957	2	2	1	2	2.87214	13.1226	2.50734	3.69599	0.474068	1.59079	0.487991	0.687161	No	Simple Control	Deconvolved_5_11957_slice2_cell2_dendrite1_spines_63x_z2_1024px_avg2_0.35um-stack_SHF_1_1_9_spine22.ply	1.18104	-0.261176	-0.498933	1	Simple
237	D:\Downloads\spines_2022_modified\Done\Deconvolved_5_11957_slice2_cell2_dendrite1_spines_63x_z2_1024px_avg2_0.35um-stack_SHF_1_1_9_spine23.ply		11957	2	2	1	2	2.01761	9.25694	1.56283	2.39793	0.534351	1.12595	0.435567	0.749312	No	Simple Control	Deconvolved_5_11957_slice2_cell2_dendrite1_spines_63x_z2_1024px_avg2_0.35um-stack_SHF_1_1_9_spine23.ply	-0.0251081	-0.452255	-0.209984	3	Simple
238	D:\Downloads\spines_2022_modified\Done\Deconvolved_5_11957_slice2_cell2_dendrite1_spines_63x_z2_1024px_avg2_0.35um-stack_SHF_1_1_9_spine24.ply		11957	2	2	1	2	3.44162	17.455	3.79889	5.65731	0.489202	1.97554	0.51541	0.58776	No	Simple Control	Deconvolved_5_11957_slice2_cell2_dendrite1_spines_63x_z2_1024px_avg2_0.35um-stack_SHF_1_1_9_spine24.ply	2.14662	-0.193947	-0.472171	1	Simple
239	D:\Downloads\spines_2022_modified\Done\Deconvolved_5_11957_slice2_cell2_dendrite1_spines_63x_z2_1024px_avg2_0.35um-stack_SHF_1_1_9_spine25.ply		11957	2	2	1	2	2.39768	14.9696	3.02945	5.81891	0.920785	1.26422	0.365181	0.983414	No	Simple Control	Deconvolved_5_11957_slice2_cell2_dendrite1_spines_63x_z2_1024px_avg2_0.35um-stack_SHF_1_1_9_spine25.ply	-0.106966	0.391325	2.00317	4	Simple
240	D:\Downloads\spines_2022_modified\Done\Deconvolved_5_11957_slice2_cell2_dendrite1_spines_63x_z2_1024px_avg2_0.35um-stack_SHF_1_1_9_spine26.ply		11957	2	2	1	2	1.22824	2.64511	0.227351	0.394085	0.733376	0.682705	0.505117	0.61062	No	Simple Control	Deconvolved_5_11957_slice2_cell2_dendrite1_spines_63x_z2_1024px_avg2_0.35um-stack_SHF_1_1_9_spine26.ply	-0.312999	-1.9834	0.346663	4	Simple
241	D:\Downloads\spines_2022_modified\Done\Deconvolved_5_11957_slice2_cell2_dendrite1_spines_63x_z2_1024px_avg2_0.35um-stack_SHF_1_1_9_spine27.ply		11957	2	2	1	2	2.29187	7.7669	1.04355	1.42769	0.368107	1.23014	0.518595	0.441072	No	Simple Control	Deconvolved_5_11957_slice2_cell2_dendrite1_spines_63x_z2_1024px_avg2_0.35um-stack_SHF_1_1_9_spine27.ply	1.0132	-1.38655	-1.40784	3	Simple
242	D:\Downloads\spines_2022_modified\Done\Deconvolved_5_11957_slice2_cell2_dendrite1_spines_63x_z2_1024px_avg2_0.35um-stack_SHF_1_1_9_spine28.ply		11957	2	2	1	2	2.05759	4.08753	0.452403	0.792449	0.751645	1.1936	0.473296	0.393429	No	Simple Control	Deconvolved_5_11957_slice2_cell2_dendrite1_spines_63x_z2_1024px_avg2_0.35um-stack_SHF_1_1_9_spine28.ply	0.587455	-2.21108	0.273259	4	Simple
243	D:\Downloads\spines_2022_modified\Done\Deconvolved_5_11957_slice2_cell2_dendrite1_spines_63x_z2_1024px_avg2_0.35um-stack_SHF_1_1_9_spine29.ply		11957	2	2	1	2	2.7032	7.22449	0.972591	1.55244	0.596192	1.64856	0.437906	0.308494	No	Simple Control	Deconvolved_5_11957_slice2_cell2_dendrite1_spines_63x_z2_1024px_avg2_0.35um-stack_SHF_1_1_9_spine29.ply	1.1524	-1.74036	-0.429115	4	Simple
244	D:\Downloads\spines_2022_modified\Done\Deconvolved_5_11957_slice2_cell2_dendrite1_spines_63x_z2_1024px_avg2_0.35um-stack_SHF_1_1_9_spine3.ply		11957	2	2	1	3	3.03451	20.7555	4.88112	8.03409	0.645953	1.78496	0.464003	0.791671	No	Simple Control	Deconvolved_5_11957_slice2_cell2_dendrite1_spines_63x_z2_1024px_avg2_0.35um-stack_SHF_1_1_9_spine3.ply	1.43874	0.495763	0.553765	1	Simple
245	D:\Downloads\spines_2022_modified\Done\Deconvolved_5_11957_slice2_cell2_dendrite1_spines_63x_z2_1024px_avg2_0.35um-stack_SHF_1_1_9_spine4.ply		11957	2	2	1	4	1.38105	4.32177	0.417207	0.88602	1.12369	0.845567	0.382364	0.579946	No	Simple Control	Deconvolved_5_11957_slice2_cell2_dendrite1_spines_63x_z2_1024px_avg2_0.35um-stack_SHF_1_1_9_spine4.ply	-0.604288	-2.0143	2.24314	4	Simple
246	D:\Downloads\spines_2022_modified\Done\Deconvolved_5_11957_slice2_cell2_dendrite1_spines_63x_z2_1024px_avg2_0.35um-stack_SHF_1_1_9_spine5.ply		11957	2	2	1	5	1.70419	6.04221	0.562534	1.17198	1.08339	0.876391	0.457165	0.613446	No	Simple Control	Deconvolved_5_11957_slice2_cell2_dendrite1_spines_63x_z2_1024px_avg2_0.35um-stack_SHF_1_1_9_spine5.ply	0.0534235	-1.93823	2.0772	4	Simple
247	D:\Downloads\spines_2022_modified\Done\Deconvolved_5_11957_slice2_cell2_dendrite1_spines_63x_z2_1024px_avg2_0.35um-stack_SHF_1_1_9_spine6.ply		11957	2	2	1	6	0.980315	3.03807	0.330073	0.509936	0.544921	0.576753	0.412138	0.868231	No	Simple Control	Deconvolved_5_11957_slice2_cell2_dendrite1_spines_63x_z2_1024px_avg2_0.35um-stack_SHF_1_1_9_spine6.ply	-1.44552	-0.745932	-0.152889	0	Simple
248	D:\Downloads\spines_2022_modified\Done\Deconvolved_5_11957_slice2_cell2_dendrite1_spines_63x_z2_1024px_avg2_0.35um-stack_SHF_1_1_9_spine7.ply		11957	2	2	1	7	1.35135	3.97267	0.411483	0.688777	0.673887	0.663114	0.520764	0.767416	No	Simple Control	Deconvolved_5_11957_slice2_cell2_dendrite1_spines_63x_z2_1024px_avg2_0.35um-stack_SHF_1_1_9_spine7.ply	-0.347233	-1.4215	0.267645	4	Simple
249	D:\Downloads\spines_2022_modified\Done\Deconvolved_5_11957_slice2_cell2_dendrite1_spines_63x_z2_1024px_avg2_0.35um-stack_SHF_1_1_9_spine8.ply		11957	2	2	1	8	0.78415	1.98852	0.206306	0.324231	0.571603	0.533698	0.197301	0.903216	No	Simple Control	Deconvolved_5_11957_slice2_cell2_dendrite1_spines_63x_z2_1024px_avg2_0.35um-stack_SHF_1_1_9_spine8.ply	-2.8247	-0.0689485	0.163512	0	Simple
250	D:\Downloads\spines_2022_modified\Done\Deconvolved_5_11957_slice2_cell2_dendrite1_spines_63x_z2_1024px_avg2_0.35um-stack_SHF_1_1_9_spine9.ply		11957	2	2	1	9	0.854077	2.25359	0.242173	0.397217	0.640217	0.569191	0.265799	0.951846	No	Simple Control	Deconvolved_5_11957_slice2_cell2_dendrite1_spines_63x_z2_1024px_avg2_0.35um-stack_SHF_1_1_9_spine9.ply	-2.46328	-0.238809	0.486222	0	Simple
251	D:\Downloads\spines_2022_modified\Done\Deconvolved_5_11957_slice2_cell2_dendrite2_spines_63x_z2_1024px_avg2_0.35um-stack_SHF_1_1_9_spine12.ply		11957	2	2	2	1	1.6161	7.22389	1.31601	1.66126	0.262346	0.987975	0.437901	0.712745	No	Simple Control	Deconvolved_5_11957_slice2_cell2_dendrite2_spines_63x_z2_1024px_avg2_0.35um-stack_SHF_1_1_9_spine12.ply	-0.428126	-0.41341	-1.55836	3	Simple
252	D:\Downloads\spines_2022_modified\Done\Deconvolved_5_11957_slice2_cell2_dendrite2_spines_63x_z2_1024px_avg2_0.35um-stack_SHF_1_1_9_spine13.ply		11957	2	2	2	1	2.37188	11.8107	2.3504	3.90317	0.660644	1.41213	0.445652	0.626483	No	Simple Control	Deconvolved_5_11957_slice2_cell2_dendrite2_spines_63x_z2_1024px_avg2_0.35um-stack_SHF_1_1_9_spine13.ply	0.66347	-0.71595	0.277735	4	Simple
253	D:\Downloads\spines_2022_modified\Done\Deconvolved_5_11957_slice2_cell2_dendrite2_spines_63x_z2_1024px_avg2_0.35um-stack_SHF_1_1_9_spine15.ply		11957	2	2	2	1	2.98584	10.0957	1.76974	2.98771	0.688217	1.5855	0.58397	0.72155	No	Simple Control	Deconvolved_5_11957_slice2_cell2_dendrite2_spines_63x_z2_1024px_avg2_0.35um-stack_SHF_1_1_9_spine15.ply	1.61126	-1.01706	0.408569	1	Simple
254	D:\Downloads\spines_2022_modified\Done\Deconvolved_5_11957_slice2_cell2_dendrite2_spines_63x_z2_1024px_avg2_0.35um-stack_SHF_1_1_9_spine3.ply		11957	2	2	2	3	1.21548	6.62824	1.22463	1.63894	0.338315	0.860405	0.26459	0.976594	No	Simple Control	Deconvolved_5_11957_slice2_cell2_dendrite2_spines_63x_z2_1024px_avg2_0.35um-stack_SHF_1_1_9_spine3.ply	-2.09063	0.651359	-0.789555	0	Simple
255	D:\Downloads\spines_2022_modified\Done\Deconvolved_5_11957_slice2_cell2_dendrite2_spines_63x_z2_1024px_avg2_0.35um-stack_SHF_1_1_9_spine4.ply		11957	2	2	2	4	1.58227	5.47348	0.564323	1.12288	0.989781	0.792265	0.483265	0.748723	No	Simple Control	Deconvolved_5_11957_slice2_cell2_dendrite2_spines_63x_z2_1024px_avg2_0.35um-stack_SHF_1_1_9_spine4.ply	-0.180902	-1.61395	1.76608	4	Simple
256	D:\Downloads\spines_2022_modified\Done\Deconvolved_5_11957_slice2_cell2_dendrite2_spines_63x_z2_1024px_avg2_0.35um-stack_SHF_1_1_9_spine5.ply		11957	2	2	2	5	4.02721	21.1265	5.09521	9.23819	0.813111	2.13102	0.575661	0.606874	No	Simple Control	Deconvolved_5_11957_slice2_cell2_dendrite2_spines_63x_z2_1024px_avg2_0.35um-stack_SHF_1_1_9_spine5.ply	3.14289	-0.402736	1.07686	1	Simple
257	D:\Downloads\spines_2022_modified\Done\Deconvolved_5_11957_slice2_cell2_dendrite2_spines_63x_z2_1024px_avg2_0.35um-stack_SHF_1_1_9_spine7_shf.ply		11957	2	2	2	7	4.55293	24.4345	6.33998	13.6727	1.15658	2.88347	0.450872	0.645552	SHF	Simple Control	Deconvolved_5_11957_slice2_cell2_dendrite2_spines_63x_z2_1024px_avg2_0.35um-stack_SHF_1_1_9_spine7_shf.ply	3.07807	0.0100332	2.88441	1	Simple
258	D:\Downloads\spines_2022_modified\Done\Deconvolved_5_11957_slice2_cell2_dendrite2_spines_63x_z2_1024px_avg2_0.35um-stack_SHF_1_1_9_spine8.ply		11957	2	2	2	8	1.91921	11.8128	2.39555	3.46282	0.445519	1.11707	0.38272	0.941344	No	Simple Control	Deconvolved_5_11957_slice2_cell2_dendrite2_spines_63x_z2_1024px_avg2_0.35um-stack_SHF_1_1_9_spine8.ply	-0.58857	0.53832	-0.320523	3	Simple
259	D:\Downloads\spines_2022_modified\Done\Deconvolved_5_11957_slice2_cell2_dendrite2_spines_63x_z2_1024px_avg2_0.35um-stack_SHF_1_1_9_spine9.ply		11957	2	2	2	9	3.44535	21.5335	5.2096	7.88094	0.512774	2.00131	0.504374	0.652618	No	Simple Control	Deconvolved_5_11957_slice2_cell2_dendrite2_spines_63x_z2_1024px_avg2_0.35um-stack_SHF_1_1_9_spine9.ply	2.1986	0.307225	-0.219599	1	Simple
260	D:\Downloads\spines_2022_modified\Done\Deconvolved_5_11957_slice2_cell3_dendrite1_spines_63x_z2_1024px_avg2_0.35um-stack_1_1_9_spine1.ply		11957	2	3	1	1	1.93009	9.45778	1.73007	2.42228	0.400107	1.15311	0.440326	0.770372	No	Simple Control	Deconvolved_5_11957_slice2_cell3_dendrite1_spines_63x_z2_1024px_avg2_0.35um-stack_1_1_9_spine1.ply	-0.12521	-0.229113	-0.809406	3	Simple
261	D:\Downloads\spines_2022_modified\Done\Deconvolved_5_11957_slice2_cell3_dendrite1_spines_63x_z2_1024px_avg2_0.35um-stack_1_1_9_spine10.ply		11957	2	3	1	1	1.58152	5.54867	0.607867	1.52306	1.50558	0.859689	0.401918	0.789917	No	Simple Control	Deconvolved_5_11957_slice2_cell3_dendrite1_spines_63x_z2_1024px_avg2_0.35um-stack_1_1_9_spine10.ply	-0.541481	-1.92497	4.2568	4	Simple
262	D:\Downloads\spines_2022_modified\Done\Deconvolved_5_11957_slice2_cell3_dendrite1_spines_63x_z2_1024px_avg2_0.35um-stack_1_1_9_spine13.ply		11957	2	3	1	1	2.04591	5.9292	0.717732	1.30485	0.818019	1.18169	0.480465	0.467653	No	Simple Control	Deconvolved_5_11957_slice2_cell3_dendrite1_spines_63x_z2_1024px_avg2_0.35um-stack_1_1_9_spine13.ply	0.603591	-1.9879	0.68496	4	Simple
263	D:\Downloads\spines_2022_modified\Done\Deconvolved_5_11957_slice2_cell3_dendrite1_spines_63x_z2_1024px_avg2_0.35um-stack_1_1_9_spine14.ply		11957	2	3	1	1	1.21083	7.03615	1.34985	2.10885	0.562283	0.88757	0.198118	1.07624	No	Simple Control	Deconvolved_5_11957_slice2_cell3_dendrite1_spines_63x_z2_1024px_avg2_0.35um-stack_1_1_9_spine14.ply	-2.53106	0.865447	0.417877	0	Simple
264	D:\Downloads\spines_2022_modified\Done\Deconvolved_5_11957_slice2_cell3_dendrite1_spines_63x_z2_1024px_avg2_0.35um-stack_1_1_9_spine15.ply		11957	2	3	1	1	2.99038	13.1359	2.47975	4.57369	0.844415	1.69769	0.498538	0.543543	No	Simple Control	Deconvolved_5_11957_slice2_cell3_dendrite1_spines_63x_z2_1024px_avg2_0.35um-stack_1_1_9_spine15.ply	1.66043	-1.15581	1.03731	4	Simple
265	D:\Downloads\spines_2022_modified\Done\Deconvolved_5_11957_slice2_cell3_dendrite1_spines_63x_z2_1024px_avg2_0.35um-stack_1_1_9_spine16.ply		11957	2	3	1	1	0.885766	3.37181	0.411128	0.726505	0.767103	0.650415	0.20368	0.965548	No	Simple Control	Deconvolved_5_11957_slice2_cell3_dendrite1_spines_63x_z2_1024px_avg2_0.35um-stack_1_1_9_spine16.ply	-2.69808	-0.0680335	1.15606	0	Simple
266	D:\Downloads\spines_2022_modified\Done\Deconvolved_5_11957_slice2_cell3_dendrite1_spines_63x_z2_1024px_avg2_0.35um-stack_1_1_9_spine2.ply		11957	2	3	1	2	1.75272	8.69555	1.84178	2.26923	0.232084	0.997055	0.414211	0.959289	No	Simple Control	Deconvolved_5_11957_slice2_cell3_dendrite1_spines_63x_z2_1024px_avg2_0.35um-stack_1_1_9_spine2.ply	-0.793475	0.491163	-1.36322	3	Simple
267	D:\Downloads\spines_2022_modified\Done\Deconvolved_5_11957_slice2_cell3_dendrite1_spines_63x_z2_1024px_avg2_0.35um-stack_1_1_9_spine3.ply		11957	2	3	1	3	1.34371	3.72042	0.47434	0.659187	0.389694	0.697921	0.453709	0.85054	No	Simple Control	Deconvolved_5_11957_slice2_cell3_dendrite1_spines_63x_z2_1024px_avg2_0.35um-stack_1_1_9_spine3.ply	-0.928535	-0.608258	-0.89224	3	Simple
268	D:\Downloads\spines_2022_modified\Done\Deconvolved_5_11957_slice2_cell3_dendrite1_spines_63x_z2_1024px_avg2_0.35um-stack_1_1_9_spine4.ply		11957	2	3	1	4	1.64166	11.8469	2.54874	3.1437	0.233434	1.06991	0.367905	1.01773	No	Simple Control	Deconvolved_5_11957_slice2_cell3_dendrite1_spines_63x_z2_1024px_avg2_0.35um-stack_1_1_9_spine4.ply	-1.05539	1.03409	-1.21087	3	Simple
269	D:\Downloads\spines_2022_modified\Done\Deconvolved_5_11957_slice2_cell3_dendrite1_spines_63x_z2_1024px_avg2_0.35um-stack_1_1_9_spine5.ply		11957	2	3	1	5	2.58165	11.6451	2.11073	3.27351	0.550887	1.40784	0.485549	0.616191	No	Simple Control	Deconvolved_5_11957_slice2_cell3_dendrite1_spines_63x_z2_1024px_avg2_0.35um-stack_1_1_9_spine5.ply	1.01148	-0.708579	-0.263345	1	Simple
270	D:\Downloads\spines_2022_modified\Done\Deconvolved_5_11957_slice2_cell3_dendrite1_spines_63x_z2_1024px_avg2_0.35um-stack_1_1_9_spine6.ply		11957	2	3	1	6	1.67308	8.09028	1.20998	2.08161	0.720367	0.977669	0.382185	0.830271	No	Simple Control	Deconvolved_5_11957_slice2_cell3_dendrite1_spines_63x_z2_1024px_avg2_0.35um-stack_1_1_9_spine6.ply	-0.712539	-0.462288	0.74819	4	Simple
271	D:\Downloads\spines_2022_modified\Done\Deconvolved_5_11957_slice2_cell3_dendrite1_spines_63x_z2_1024px_avg2_0.35um-stack_1_1_9_spine7.ply		11957	2	3	1	7	2.17581	10.6038	1.90378	3.57647	0.878619	1.17499	0.407847	0.854618	No	Simple Control	Deconvolved_5_11957_slice2_cell3_dendrite1_spines_63x_z2_1024px_avg2_0.35um-stack_1_1_9_spine7.ply	-0.0703341	-0.418781	1.54816	4	Simple
272	D:\Downloads\spines_2022_modified\Done\Deconvolved_5_11957_slice2_cell3_dendrite1_spines_63x_z2_1024px_avg2_0.35um-stack_1_1_9_spine9.ply		11957	2	3	1	9	1.55011	3.57178	0.384	0.616021	0.604222	0.764037	0.581862	0.876449	No	Simple Control	Deconvolved_5_11957_slice2_cell3_dendrite1_spines_63x_z2_1024px_avg2_0.35um-stack_1_1_9_spine9.ply	-0.0977689	-1.25191	0.027529	4	Simple
273	D:\Downloads\spines_2022_modified\Done\Deconvolved_5_11957_slice2_cell3_dendrite2_spines_63x_z2_1024px_avg2_0.35um-stack_1_1_9_spine10.ply		11957	2	3	2	1	1.94754	7.47752	0.913278	1.66794	0.826328	0.984391	0.548554	1.07721	No	Simple Control	Deconvolved_5_11957_slice2_cell3_dendrite2_spines_63x_z2_1024px_avg2_0.35um-stack_1_1_9_spine10.ply	-0.0511143	-0.539903	1.38937	4	Simple
274	D:\Downloads\spines_2022_modified\Done\Deconvolved_5_11957_slice2_cell3_dendrite2_spines_63x_z2_1024px_avg2_0.35um-stack_1_1_9_spine2_shf.ply		11957	2	3	2	2	1.68038	6.87648	0.940244	1.62932	0.732866	1.0235	0.437708	0.783879	SHF	Simple Control	Deconvolved_5_11957_slice2_cell3_dendrite2_spines_63x_z2_1024px_avg2_0.35um-stack_1_1_9_spine2_shf.ply	-0.397702	-0.886806	0.688324	4	Simple
275	D:\Downloads\spines_2022_modified\Done\Deconvolved_5_11957_slice2_cell3_dendrite2_spines_63x_z2_1024px_avg2_0.35um-stack_1_1_9_spine3.ply		11957	2	3	2	3	1.58613	7.19391	1.20448	1.57124	0.304494	0.953497	0.428243	0.755185	No	Simple Control	Deconvolved_5_11957_slice2_cell3_dendrite2_spines_63x_z2_1024px_avg2_0.35um-stack_1_1_9_spine3.ply	-0.563093	-0.334655	-1.30927	3	Simple
276	D:\Downloads\spines_2022_modified\Done\Deconvolved_5_11957_slice2_cell3_dendrite2_spines_63x_z2_1024px_avg2_0.35um-stack_1_1_9_spine4.ply		11957	2	3	2	4	1.55673	4.98624	0.536172	0.931169	0.736699	0.864129	0.480981	0.624396	No	Simple Control	Deconvolved_5_11957_slice2_cell3_dendrite2_spines_63x_z2_1024px_avg2_0.35um-stack_1_1_9_spine4.ply	-0.0937198	-1.62744	0.450622	4	Simple
277	D:\Downloads\spines_2022_modified\Done\Deconvolved_5_11957_slice2_cell3_dendrite2_spines_63x_z2_1024px_avg2_0.35um-stack_1_1_9_spine7.ply		11957	2	3	2	7	2.44829	19.9426	4.8211	6.02382	0.249471	1.43935	0.439897	0.940912	No	Simple Control	Deconvolved_5_11957_slice2_cell3_dendrite2_spines_63x_z2_1024px_avg2_0.35um-stack_1_1_9_spine7.ply	0.478283	1.34573	-1.1228	2	Simple
278	D:\Downloads\spines_2022_modified\Done\Deconvolved_5_11957_slice2_cell3_dendrite2_spines_63x_z2_1024px_avg2_0.35um-stack_1_1_9_spine8.ply		11957	2	3	2	8	2.64303	7.54401	1.20803	2.25315	0.865146	1.4617	0.534265	0.647285	No	Simple Control	Deconvolved_5_11957_slice2_cell3_dendrite2_spines_63x_z2_1024px_avg2_0.35um-stack_1_1_9_spine8.ply	1.13043	-1.54165	1.12196	4	Simple
279	D:\Downloads\spines_2022_modified\Done\Deconvolved_5_11957_slice2_cell3_dendrite2_spines_63x_z2_1024px_avg2_0.35um-stack_1_1_9_spine9.ply		11957	2	3	2	9	2.21427	5.57125	0.780522	1.17525	0.505718	1.02868	0.655001	1.02665	No	Simple Control	Deconvolved_5_11957_slice2_cell3_dendrite2_spines_63x_z2_1024px_avg2_0.35um-stack_1_1_9_spine9.ply	0.612853	-0.708136	-0.246609	3	Simple
280	D:\Downloads\spines_2022_modified\Done\Deconvolved_5_11957_slice2_cell3_dendrite3_spines_63x_z2_1024px_avg2_0.35um-stack_SHF_1_1_9_spine1.ply		11957	2	3	3	1	2.41061	16.7471	3.39919	4.70533	0.384248	1.40749	0.450421	0.874953	No	Simple Control	Deconvolved_5_11957_slice2_cell3_dendrite3_spines_63x_z2_1024px_avg2_0.35um-stack_SHF_1_1_9_spine1.ply	0.485477	0.692331	-0.636404	3	Simple
281	D:\Downloads\spines_2022_modified\Done\Deconvolved_5_11957_slice2_cell3_dendrite3_spines_63x_z2_1024px_avg2_0.35um-stack_SHF_1_1_9_spine2.ply		11957	2	3	3	2	1.54547	6.53888	0.814854	1.1242	0.379639	0.868494	0.476246	1.01059	No	Simple Control	Deconvolved_5_11957_slice2_cell3_dendrite3_spines_63x_z2_1024px_avg2_0.35um-stack_SHF_1_1_9_spine2.ply	-0.783668	0.00318663	-0.719544	3	Simple
282	D:\Downloads\spines_2022_modified\Done\Deconvolved_5_11957_slice2_cell3_dendrite3_spines_63x_z2_1024px_avg2_0.35um-stack_SHF_1_1_9_spine3.ply		11957	2	3	3	3	1.59849	8.06601	1.03305	1.69194	0.637808	0.824901	0.433007	0.958912	No	Simple Control	Deconvolved_5_11957_slice2_cell3_dendrite3_spines_63x_z2_1024px_avg2_0.35um-stack_SHF_1_1_9_spine3.ply	-0.739769	-0.204004	0.470221	0	Simple
283	D:\Downloads\spines_2022_modified\Done\Deconvolved_5_11957_slice2_cell3_dendrite3_spines_63x_z2_1024px_avg2_0.35um-stack_SHF_1_1_9_spine4.ply		11957	2	3	3	4	1.7942	12.6823	2.22575	3.08572	0.386374	1.07803	0.383839	0.975988	No	Simple Control	Deconvolved_5_11957_slice2_cell3_dendrite3_spines_63x_z2_1024px_avg2_0.35um-stack_SHF_1_1_9_spine4.ply	-0.705289	0.75408	-0.547858	3	Simple
284	D:\Downloads\spines_2022_modified\Done\Deconvolved_5_11957_slice2_cell3_dendrite3_spines_63x_z2_1024px_avg2_0.35um-stack_SHF_1_1_9_spine7.ply		11957	2	3	3	7	1.15181	4.40177	0.475402	0.778256	0.637048	0.690416	0.412312	0.844225	No	Simple Control	Deconvolved_5_11957_slice2_cell3_dendrite3_spines_63x_z2_1024px_avg2_0.35um-stack_SHF_1_1_9_spine7.ply	-1.18169	-0.79724	0.272693	0	Simple
285	D:\Downloads\spines_2022_modified\Done\Deconvolved_5_11957_slice2_cell3_dendrite3_spines_63x_z2_1024px_avg2_0.35um-stack_SHF_1_1_9_spine8.ply		11957	2	3	3	8	1.0736	3.69688	0.379922	0.650831	0.713064	0.638835	0.336959	0.909969	No	Simple Control	Deconvolved_5_11957_slice2_cell3_dendrite3_spines_63x_z2_1024px_avg2_0.35um-stack_SHF_1_1_9_spine8.ply	-1.76224	-0.540091	0.746952	0	Simple
286	D:\Downloads\spines_2022_modified\Done\Deconvolved_5_11957_slice2_cell4_dendrite1_spines_63x_z2_1024px_avg2_0.35um-stack_SHF_1_1_9_spine1.ply		11957	2	4	1	1	3.37933	13.6575	2.9245	4.23578	0.44838	2.01411	0.483742	0.724953	No	Simple Control	Deconvolved_5_11957_slice2_cell4_dendrite1_spines_63x_z2_1024px_avg2_0.35um-stack_SHF_1_1_9_spine1.ply	1.49902	0.0137609	-0.53366	1	Simple
287	D:\Downloads\spines_2022_modified\Done\Deconvolved_5_11957_slice2_cell4_dendrite1_spines_63x_z2_1024px_avg2_0.35um-stack_SHF_1_1_9_spine12.ply		11957	2	4	1	1	2.40419	9.9985	1.97364	2.65566	0.345564	1.41113	0.467762	0.715458	No	Simple Control	Deconvolved_5_11957_slice2_cell4_dendrite1_spines_63x_z2_1024px_avg2_0.35um-stack_SHF_1_1_9_spine12.ply	0.481756	-0.27002	-1.11252	3	Simple
288	D:\Downloads\spines_2022_modified\Done\Deconvolved_5_11957_slice2_cell4_dendrite1_spines_63x_z2_1024px_avg2_0.35um-stack_SHF_1_1_9_spine15.ply		11957	2	4	1	1	1.09469	5.10249	0.680183	1.04927	0.542635	0.707465	0.294515	1.02823	No	Simple Control	Deconvolved_5_11957_slice2_cell4_dendrite1_spines_63x_z2_1024px_avg2_0.35um-stack_SHF_1_1_9_spine15.ply	-2.1376	0.262006	0.156632	0	Simple
289	D:\Downloads\spines_2022_modified\Done\Deconvolved_5_11957_slice2_cell4_dendrite1_spines_63x_z2_1024px_avg2_0.35um-stack_SHF_1_1_9_spine2.ply		11957	2	4	1	2	1.72984	7.64928	1.31933	1.86223	0.411502	1.0062	0.430482	0.725874	No	Simple Control	Deconvolved_5_11957_slice2_cell4_dendrite1_spines_63x_z2_1024px_avg2_0.35um-stack_SHF_1_1_9_spine2.ply	-0.343381	-0.504387	-0.837882	3	Simple
290	D:\Downloads\spines_2022_modified\Done\Deconvolved_5_11957_slice2_cell4_dendrite1_spines_63x_z2_1024px_avg2_0.35um-stack_SHF_1_1_9_spine3.ply		11957	2	4	1	3	2.37242	19.0733	4.39985	6.18975	0.40681	1.44045	0.424969	0.73171	No	Simple Control	Deconvolved_5_11957_slice2_cell4_dendrite1_spines_63x_z2_1024px_avg2_0.35um-stack_SHF_1_1_9_spine3.ply	0.687926	0.555952	-0.645374	3	Simple
291	D:\Downloads\spines_2022_modified\Done\Deconvolved_5_11957_slice2_cell4_dendrite1_spines_63x_z2_1024px_avg2_0.35um-stack_SHF_1_1_9_spine4.ply		11957	2	4	1	4	2.43633	9.79654	1.78058	2.65161	0.489185	1.42712	0.470608	0.526499	No	Simple Control	Deconvolved_5_11957_slice2_cell4_dendrite1_spines_63x_z2_1024px_avg2_0.35um-stack_SHF_1_1_9_spine4.ply	0.862924	-0.978259	-0.673847	3	Simple
292	D:\Downloads\spines_2022_modified\Done\Deconvolved_5_11957_slice2_cell4_dendrite1_spines_63x_z2_1024px_avg2_0.35um-stack_SHF_1_1_9_spine5.ply		11957	2	4	1	5	2.24331	9.54703	1.27172	2.41088	0.895766	1.28056	0.438238	0.768341	No	Simple Control	Deconvolved_5_11957_slice2_cell4_dendrite1_spines_63x_z2_1024px_avg2_0.35um-stack_SHF_1_1_9_spine5.ply	0.234129	-0.844449	1.49014	4	Simple
293	D:\Downloads\spines_2022_modified\Done\Deconvolved_5_11957_slice2_cell4_dendrite1_spines_63x_z2_1024px_avg2_0.35um-stack_SHF_1_1_9_spine6.ply		11957	2	4	1	6	1.92885	15.2607	3.40046	4.48417	0.318697	1.2061	0.365252	0.925684	No	Simple Control	Deconvolved_5_11957_slice2_cell4_dendrite1_spines_63x_z2_1024px_avg2_0.35um-stack_SHF_1_1_9_spine6.ply	-0.501882	1.0079	-0.856906	3	Simple
294	D:\Downloads\spines_2022_modified\Done\Deconvolved_5_11957_slice2_cell4_dendrite1_spines_63x_z2_1024px_avg2_0.35um-stack_SHF_1_1_9_spine7.ply		11957	2	4	1	7	2.13984	22.9721	5.74727	9.99919	0.739817	1.46245	0.266825	0.943598	No	Simple Control	Deconvolved_5_11957_slice2_cell4_dendrite1_spines_63x_z2_1024px_avg2_0.35um-stack_SHF_1_1_9_spine7.ply	-0.385366	1.46976	1.30866	2	Simple
295	D:\Downloads\spines_2022_modified\Done\Deconvolved_5_11957_slice2_cell4_dendrite1_spines_63x_z2_1024px_avg2_0.35um-stack_SHF_1_1_9_spine9.ply		11957	2	4	1	9	2.07139	13.308	2.6749	3.99068	0.491899	1.17223	0.463691	1.24829	No	Simple Control	Deconvolved_5_11957_slice2_cell4_dendrite1_spines_63x_z2_1024px_avg2_0.35um-stack_SHF_1_1_9_spine9.ply	-0.47404	1.14002	0.211154	2	Simple
296	D:\Downloads\spines_2022_modified\Done\Deconvolved_5_11957_slice2_cell4_dendrite2_spines_63x_z2_1024px_avg2_0.35um-stack_1_1_9_spine1.ply		11957	2	4	2	1	2.19819	13.2488	2.58202	3.81252	0.476566	1.30523	0.394593	0.7521	No	Simple Control	Deconvolved_5_11957_slice2_cell4_dendrite2_spines_63x_z2_1024px_avg2_0.35um-stack_1_1_9_spine1.ply	0.0819873	0.123802	-0.37012	3	Simple
297	D:\Downloads\spines_2022_modified\Done\Deconvolved_5_11957_slice2_cell4_dendrite2_spines_63x_z2_1024px_avg2_0.35um-stack_1_1_9_spine3.ply		11957	2	4	2	3	1.6607	12.3009	2.34949	3.74986	0.596036	1.08487	0.379419	1.01295	No	Simple Control	Deconvolved_5_11957_slice2_cell4_dendrite2_spines_63x_z2_1024px_avg2_0.35um-stack_1_1_9_spine3.ply	-0.857156	0.526723	0.450592	0	Simple
298	D:\Downloads\spines_2022_modified\Done\Deconvolved_5_11957_slice2_cell4_dendrite2_spines_63x_z2_1024px_avg2_0.35um-stack_1_1_9_spine4.ply		11957	2	4	2	4	1.92482	13.0369	2.31929	3.58253	0.544667	1.14393	0.437454	0.914798	No	Simple Control	Deconvolved_5_11957_slice2_cell4_dendrite2_spines_63x_z2_1024px_avg2_0.35um-stack_1_1_9_spine4.ply	-0.1651	0.244511	0.0775603	3	Simple
299	D:\Downloads\spines_2022_modified\Done\Deconvolved_5_11957_slice2_cell4_dendrite2_spines_63x_z2_1024px_avg2_0.35um-stack_1_1_9_spine5.ply		11957	2	4	2	5	1.1322	6.23439	0.949244	1.75691	0.850854	0.857468	0.183715	1.14733	No	Simple Control	Deconvolved_5_11957_slice2_cell4_dendrite2_spines_63x_z2_1024px_avg2_0.35um-stack_1_1_9_spine5.ply	-2.75241	0.629057	1.82431	0	Simple
300	D:\Downloads\spines_2022_modified\Done\Deconvolved_5_11957_slice2_cell5_dendrite1_spines_63x_z2_1024px_avg2_0.35um-stack_SHF_1_1_9_spine1.ply		11957	2	5	1	1	2.01297	14.8825	2.74287	4.78314	0.743845	1.21642	0.358409	1.0903	No	Simple Control	Deconvolved_5_11957_slice2_cell5_dendrite1_spines_63x_z2_1024px_avg2_0.35um-stack_SHF_1_1_9_spine1.ply	-0.660718	0.863358	1.29542	0	Simple
301	D:\Downloads\spines_2022_modified\Done\Deconvolved_5_11957_slice2_cell5_dendrite1_spines_63x_z2_1024px_avg2_0.35um-stack_SHF_1_1_9_spine10.ply		11957	2	5	1	1	2.23783	26.1402	5.99813	9.28027	0.547194	1.40728	0.370021	1.01998	No	Simple Control	Deconvolved_5_11957_slice2_cell5_dendrite1_spines_63x_z2_1024px_avg2_0.35um-stack_SHF_1_1_9_spine10.ply	0.21524	1.84596	0.476116	2	Simple
302	D:\Downloads\spines_2022_modified\Done\Deconvolved_5_11957_slice2_cell5_dendrite1_spines_63x_z2_1024px_avg2_0.35um-stack_SHF_1_1_9_spine2.ply		11957	2	5	1	2	1.94401	14.2423	2.93686	4.18674	0.425584	1.17413	0.429283	1.03818	No	Simple Control	Deconvolved_5_11957_slice2_cell5_dendrite1_spines_63x_z2_1024px_avg2_0.35um-stack_SHF_1_1_9_spine2.ply	-0.368081	0.855668	-0.302155	3	Simple
303	D:\Downloads\spines_2022_modified\Done\Deconvolved_5_11957_slice2_cell5_dendrite1_spines_63x_z2_1024px_avg2_0.35um-stack_SHF_1_1_9_spine3.ply		11957	2	5	1	3	1.03405	4.63945	0.488093	0.761255	0.559653	0.619084	0.383832	1.14397	No	Simple Control	Deconvolved_5_11957_slice2_cell5_dendrite1_spines_63x_z2_1024px_avg2_0.35um-stack_SHF_1_1_9_spine3.ply	-1.92824	0.185689	0.284259	0	Simple
304	D:\Downloads\spines_2022_modified\Done\Deconvolved_5_11957_slice2_cell5_dendrite1_spines_63x_z2_1024px_avg2_0.35um-stack_SHF_1_1_9_spine5.ply		11957	2	5	1	5	1.18013	4.39284	0.593101	1.08057	0.821897	0.766154	0.285599	0.95789	No	Simple Control	Deconvolved_5_11957_slice2_cell5_dendrite1_spines_63x_z2_1024px_avg2_0.35um-stack_SHF_1_1_9_spine5.ply	-1.96769	-0.313975	1.36237	0	Simple
305	D:\Downloads\spines_2022_modified\Done\Deconvolved_5_11957_slice2_cell5_dendrite1_spines_63x_z2_1024px_avg2_0.35um-stack_SHF_1_1_9_spine6.ply		11957	2	5	1	6	2.1704	7.54633	1.03125	1.90587	0.848126	1.16011	0.498136	0.589939	No	Simple Control	Deconvolved_5_11957_slice2_cell5_dendrite1_spines_63x_z2_1024px_avg2_0.35um-stack_SHF_1_1_9_spine6.ply	0.676349	-1.62165	0.980968	4	Simple
306	D:\Downloads\spines_2022_modified\Done\Deconvolved_5_11957_slice2_cell5_dendrite1_spines_63x_z2_1024px_avg2_0.35um-stack_SHF_1_1_9_spine9.ply		11957	2	5	1	9	1.74865	6.58693	0.795345	1.44859	0.821329	1.03688	0.433029	0.584378	No	Simple Control	Deconvolved_5_11957_slice2_cell5_dendrite1_spines_63x_z2_1024px_avg2_0.35um-stack_SHF_1_1_9_spine9.ply	-0.0296223	-1.52234	0.867942	4	Simple
307	D:\Downloads\spines_2022_modified\Done\Deconvolved_5_11957_slice2_cell5_dendrite2_spines_63x_z2_1024px_avg2_0.35um-stack_1_1_9_spine1.ply		11957	2	5	2	1	2.34709	14.1833	2.85255	4.52487	0.586252	1.32317	0.44974	0.928655	No	Simple Control	Deconvolved_5_11957_slice2_cell5_dendrite2_spines_63x_z2_1024px_avg2_0.35um-stack_1_1_9_spine1.ply	0.264	0.34329	0.315117	3	Simple
308	D:\Downloads\spines_2022_modified\Done\Deconvolved_5_11957_slice2_cell5_dendrite2_spines_63x_z2_1024px_avg2_0.35um-stack_1_1_9_spine12.ply		11957	2	5	2	1	1.24111	6.30573	0.983573	1.52211	0.54753	0.839611	0.300427	0.9675	No	Simple Control	Deconvolved_5_11957_slice2_cell5_dendrite2_spines_63x_z2_1024px_avg2_0.35um-stack_1_1_9_spine12.ply	-1.83166	0.19745	0.129652	0	Simple
309	D:\Downloads\spines_2022_modified\Done\Deconvolved_5_11957_slice2_cell5_dendrite2_spines_63x_z2_1024px_avg2_0.35um-stack_1_1_9_spine15.ply		11957	2	5	2	1	2.50533	14.8802	2.64092	3.91371	0.48195	1.55307	0.43574	0.699097	No	Simple Control	Deconvolved_5_11957_slice2_cell5_dendrite2_spines_63x_z2_1024px_avg2_0.35um-stack_1_1_9_spine15.ply	0.702934	0.0184147	-0.400074	3	Simple
310	D:\Downloads\spines_2022_modified\Done\Deconvolved_5_11957_slice2_cell5_dendrite2_spines_63x_z2_1024px_avg2_0.35um-stack_1_1_9_spine16.ply		11957	2	5	2	1	2.1836	14.3724	2.38484	3.74687	0.57112	1.29076	0.453086	0.904873	No	Simple Control	Deconvolved_5_11957_slice2_cell5_dendrite2_spines_63x_z2_1024px_avg2_0.35um-stack_1_1_9_spine16.ply	0.203846	0.278534	0.208746	3	Simple
311	D:\Downloads\spines_2022_modified\Done\Deconvolved_5_11957_slice2_cell5_dendrite2_spines_63x_z2_1024px_avg2_0.35um-stack_1_1_9_spine18.ply		11957	2	5	2	1	0.991034	3.68767	0.480656	0.898531	0.869383	0.685781	0.211569	1.01562	No	Simple Control	Deconvolved_5_11957_slice2_cell5_dendrite2_spines_63x_z2_1024px_avg2_0.35um-stack_1_1_9_spine18.ply	-2.61882	-0.0617149	1.68872	0	Simple
312	D:\Downloads\spines_2022_modified\Done\Deconvolved_5_11957_slice2_cell5_dendrite2_spines_63x_z2_1024px_avg2_0.35um-stack_1_1_9_spine2.ply		11957	2	5	2	2	1.43161	7.46554	1.1889	1.76068	0.480932	0.928985	0.365903	0.868257	No	Simple Control	Deconvolved_5_11957_slice2_cell5_dendrite2_spines_63x_z2_1024px_avg2_0.35um-stack_1_1_9_spine2.ply	-1.13643	-0.0707501	-0.318883	0	Simple
313	D:\Downloads\spines_2022_modified\Done\Deconvolved_5_11957_slice2_cell5_dendrite2_spines_63x_z2_1024px_avg2_0.35um-stack_1_1_9_spine3.ply		11957	2	5	2	3	1.78796	5.66859	0.652552	1.14915	0.761007	0.900805	0.543461	0.782882	No	Simple Control	Deconvolved_5_11957_slice2_cell5_dendrite2_spines_63x_z2_1024px_avg2_0.35um-stack_1_1_9_spine3.ply	0.184338	-1.37017	0.716777	4	Simple
314	D:\Downloads\spines_2022_modified\Done\Deconvolved_5_11957_slice2_cell5_dendrite2_spines_63x_z2_1024px_avg2_0.35um-stack_1_1_9_spine4.ply		11957	2	5	2	4	3.56177	13.7588	2.85021	4.88702	0.714616	1.81026	0.597605	0.699436	No	Simple Control	Deconvolved_5_11957_slice2_cell5_dendrite2_spines_63x_z2_1024px_avg2_0.35um-stack_1_1_9_spine4.ply	2.34879	-0.769125	0.578787	1	Simple
315	D:\Downloads\spines_2022_modified\Done\Deconvolved_5_11957_slice2_cell5_dendrite2_spines_63x_z2_1024px_avg2_0.35um-stack_1_1_9_spine5.ply		11957	2	5	2	5	1.78599	14.1418	2.71795	4.15717	0.529521	1.15233	0.304441	0.919829	No	Simple Control	Deconvolved_5_11957_slice2_cell5_dendrite2_spines_63x_z2_1024px_avg2_0.35um-stack_1_1_9_spine5.ply	-0.922272	0.800964	0.133097	0	Simple
316	D:\Downloads\spines_2022_modified\Done\Deconvolved_5_11957_slice2_cell5_dendrite2_spines_63x_z2_1024px_avg2_0.35um-stack_1_1_9_spine6.ply		11957	2	5	2	6	2.23673	9.19693	1.50202	2.20605	0.468728	1.16949	0.524999	0.726952	No	Simple Control	Deconvolved_5_11957_slice2_cell5_dendrite2_spines_63x_z2_1024px_avg2_0.35um-stack_1_1_9_spine6.ply	0.626334	-0.696869	-0.601201	3	Simple
317	D:\Downloads\spines_2022_modified\Done\Deconvolved_5_11957_slice2_cell5_dendrite2_spines_63x_z2_1024px_avg2_0.35um-stack_1_1_9_spine7.ply		11957	2	5	2	7	1.67864	10.1649	1.75835	2.5387	0.443798	0.995947	0.428815	1.00465	No	Simple Control	Deconvolved_5_11957_slice2_cell5_dendrite2_spines_63x_z2_1024px_avg2_0.35um-stack_1_1_9_spine7.ply	-0.719334	0.375225	-0.331138	3	Simple
318	D:\Downloads\spines_2022_modified\Done\Deconvolved_5_11957_slice2_cell5_dendrite2_spines_63x_z2_1024px_avg2_0.35um-stack_1_1_9_spine8.ply		11957	2	5	2	8	1.10622	4.43917	0.590187	1.07062	0.81403	0.736869	0.268246	0.908225	No	Simple Control	Deconvolved_5_11957_slice2_cell5_dendrite2_spines_63x_z2_1024px_avg2_0.35um-stack_1_1_9_spine8.ply	-2.03096	-0.381355	1.27967	0	Simple
319	D:\Downloads\spines_2022_modified\Done\Deconvolved_5_11957_slice2_cell6_dendrite1_spines_63x_z2_1024px_avg2_0.35um-stack_SHF_1_1_9_spine1.ply		11957	2	6	1	1	3.19397	16.5371	3.67817	6.44392	0.751936	1.75317	0.535467	0.781269	No	Simple Control	Deconvolved_5_11957_slice2_cell6_dendrite1_spines_63x_z2_1024px_avg2_0.35um-stack_SHF_1_1_9_spine1.ply	1.7612	-0.232399	0.91719	1	Simple
320	D:\Downloads\spines_2022_modified\Done\Deconvolved_5_11957_slice2_cell6_dendrite1_spines_63x_z2_1024px_avg2_0.35um-stack_SHF_1_1_9_spine10.ply		11957	2	6	1	1	1.48603	6.81155	1.18874	1.60835	0.35298	0.945952	0.427202	0.820095	No	Simple Control	Deconvolved_5_11957_slice2_cell6_dendrite1_spines_63x_z2_1024px_avg2_0.35um-stack_SHF_1_1_9_spine10.ply	-0.75983	-0.275518	-1.02126	3	Simple
321	D:\Downloads\spines_2022_modified\Done\Deconvolved_5_11957_slice2_cell6_dendrite1_spines_63x_z2_1024px_avg2_0.35um-stack_SHF_1_1_9_spine11.ply		11957	2	6	1	1	1.91638	7.57044	0.976158	2.16952	1.22251	1.06312	0.412748	0.714348	No	Simple Control	Deconvolved_5_11957_slice2_cell6_dendrite1_spines_63x_z2_1024px_avg2_0.35um-stack_SHF_1_1_9_spine11.ply	-0.0740959	-1.55539	2.90563	4	Simple
322	D:\Downloads\spines_2022_modified\Done\Deconvolved_5_11957_slice2_cell6_dendrite1_spines_63x_z2_1024px_avg2_0.35um-stack_SHF_1_1_9_spine13.ply		11957	2	6	1	1	2.07808	15.7288	3.40171	5.06619	0.489305	1.3871	0.381489	0.729503	No	Simple Control	Deconvolved_5_11957_slice2_cell6_dendrite1_spines_63x_z2_1024px_avg2_0.35um-stack_SHF_1_1_9_spine13.ply	0.0910926	0.270984	-0.29723	3	Simple
323	D:\Downloads\spines_2022_modified\Done\Deconvolved_5_11957_slice2_cell6_dendrite1_spines_63x_z2_1024px_avg2_0.35um-stack_SHF_1_1_9_spine4.ply		11957	2	6	1	4	2.40081	13.6185	3.24118	4.15552	0.282102	1.41563	0.475621	0.615081	No	Simple Control	Deconvolved_5_11957_slice2_cell6_dendrite1_spines_63x_z2_1024px_avg2_0.35um-stack_SHF_1_1_9_spine4.ply	0.857885	-0.182834	-1.47476	3	Simple
324	D:\Downloads\spines_2022_modified\Done\Deconvolved_5_11957_slice2_cell6_dendrite1_spines_63x_z2_1024px_avg2_0.35um-stack_SHF_1_1_9_spine5.ply		11957	2	6	1	5	2.34	21.6866	6.2019	7.58294	0.22268	1.43048	0.381837	0.993648	No	Simple Control	Deconvolved_5_11957_slice2_cell6_dendrite1_spines_63x_z2_1024px_avg2_0.35um-stack_SHF_1_1_9_spine5.ply	0.0869859	1.8406	-1.11715	2	Simple
325	D:\Downloads\spines_2022_modified\Done\Deconvolved_5_11957_slice2_cell6_dendrite1_spines_63x_z2_1024px_avg2_0.35um-stack_SHF_1_1_9_spine8.ply		11957	2	6	1	8	2.7462	13.8634	2.66021	4.632	0.741214	1.62678	0.493974	0.637415	No	Simple Control	Deconvolved_5_11957_slice2_cell6_dendrite1_spines_63x_z2_1024px_avg2_0.35um-stack_SHF_1_1_9_spine8.ply	1.30657	-0.737409	0.671797	4	Simple
326	D:\Downloads\spines_2022_modified\Done\Deconvolved_5_11957_slice2_cell6_dendrite1_spines_63x_z2_1024px_avg2_0.35um-stack_SHF_1_1_9_spine9.ply		11957	2	6	1	9	2.67823	19.6164	4.7117	6.73361	0.429126	1.53833	0.439923	0.826021	No	Simple Control	Deconvolved_5_11957_slice2_cell6_dendrite1_spines_63x_z2_1024px_avg2_0.35um-stack_SHF_1_1_9_spine9.ply	0.87283	0.813645	-0.420884	2	Simple
327	D:\Downloads\spines_2022_modified\Done\Deconvolved_5_11957_slice2_cell6_dendrite2_spines_63x_z2_1024px_avg2_0.35um-stack_1_1_9_spine1.ply		11957	2	6	2	1	1.34849	4.87435	0.685891	0.901815	0.314808	0.720116	0.514977	0.983015	No	Simple Control	Deconvolved_5_11957_slice2_cell6_dendrite2_spines_63x_z2_1024px_avg2_0.35um-stack_1_1_9_spine1.ply	-0.785149	-0.279037	-1.11754	3	Simple
328	D:\Downloads\spines_2022_modified\Done\Deconvolved_5_11957_slice2_cell6_dendrite2_spines_63x_z2_1024px_avg2_0.35um-stack_1_1_9_spine3.ply		11957	2	6	2	3	1.69162	12.2902	2.61256	3.67072	0.40503	1.07742	0.335229	1.02694	No	Simple Control	Deconvolved_5_11957_slice2_cell6_dendrite2_spines_63x_z2_1024px_avg2_0.35um-stack_1_1_9_spine3.ply	-1.1379	0.979993	-0.373866	0	Simple
329	D:\Downloads\spines_2022_modified\Done\Deconvolved_5_11957_slice2_cell6_dendrite2_spines_63x_z2_1024px_avg2_0.35um-stack_1_1_9_spine4.ply		11957	2	6	2	4	0.988443	4.10556	0.637079	1.03345	0.62217	0.754643	0.158333	1.02522	No	Simple Control	Deconvolved_5_11957_slice2_cell6_dendrite2_spines_63x_z2_1024px_avg2_0.35um-stack_1_1_9_spine4.ply	-2.95719	0.516643	0.612422	0	Simple
330	D:\Downloads\spines_2022_modified\Done\Deconvolved_5_11957_slice2_cell6_dendrite2_spines_63x_z2_1024px_avg2_0.35um-stack_1_1_9_spine5.ply		11957	2	6	2	5	1.25226	7.53802	1.14545	1.57948	0.378908	0.781763	0.34827	1.04862	No	Simple Control	Deconvolved_5_11957_slice2_cell6_dendrite2_spines_63x_z2_1024px_avg2_0.35um-stack_1_1_9_spine5.ply	-1.68779	0.574423	-0.573842	0	Simple
331	D:\Downloads\spines_2022_modified\Done\Deconvolved_5_11957_slice2_cell6_dendrite2_spines_63x_z2_1024px_avg2_0.35um-stack_1_1_9_spine6.ply		11957	2	6	2	6	1.36389	10.5514	2.09307	3.11381	0.487674	1.01746	0.192368	1.01971	No	Simple Control	Deconvolved_5_11957_slice2_cell6_dendrite2_spines_63x_z2_1024px_avg2_0.35um-stack_1_1_9_spine6.ply	-2.18977	1.14633	0.0737065	0	Simple
332	D:\Downloads\spines_2022_modified\Done\Deconvolved_5_11957_slice2_cell6_dendrite2_spines_63x_z2_1024px_avg2_0.35um-stack_1_1_9_spine7.ply		11957	2	6	2	7	1.23237	6.03239	0.909946	1.74552	0.918268	0.876662	0.233505	0.881442	No	Simple Control	Deconvolved_5_11957_slice2_cell6_dendrite2_spines_63x_z2_1024px_avg2_0.35um-stack_1_1_9_spine7.ply	-1.96477	-0.325525	1.78775	0	Simple
333	D:\Downloads\spines_2022_modified\Done\Deconvolved_5_11957_slice2_cell6_dendrite2_spines_63x_z2_1024px_avg2_0.35um-stack_1_1_9_spine8.ply		11957	2	6	2	8	1.56254	8.36093	1.42445	2.02849	0.424056	0.901302	0.409316	1.04525	No	Simple Control	Deconvolved_5_11957_slice2_cell6_dendrite2_spines_63x_z2_1024px_avg2_0.35um-stack_1_1_9_spine8.ply	-1.07458	0.411408	-0.391532	0	Simple
334	D:\Downloads\spines_2022_modified\Done\Deconvolved_5_11957_slice2_cell6_dendrite2_spines_63x_z2_1024px_avg2_0.35um-stack_1_1_9_spine9.ply		11957	2	6	2	9	1.3926	4.95035	0.596997	1.09976	0.842151	0.823098	0.444105	0.796978	No	Simple Control	Deconvolved_5_11957_slice2_cell6_dendrite2_spines_63x_z2_1024px_avg2_0.35um-stack_1_1_9_spine9.ply	-0.674201	-1.22557	1.15692	4	Simple
335	D:\Downloads\spines_2022_modified\Done\Deconvolved_5_11957_slice2_cell6_dendrite3_spines_63x_z2_1024px_avg2_0.35um-stack_1_1_9_spine11.ply		11957	2	6	3	1	2.58464	22.0727	5.03512	7.48211	0.485984	1.50798	0.475387	1.01941	No	Simple Control	Deconvolved_5_11957_slice2_cell6_dendrite3_spines_63x_z2_1024px_avg2_0.35um-stack_1_1_9_spine11.ply	0.805392	1.29809	0.0657805	2	Simple
336	D:\Downloads\spines_2022_modified\Done\Deconvolved_5_11957_slice2_cell6_dendrite3_spines_63x_z2_1024px_avg2_0.35um-stack_1_1_9_spine1_shf.ply		11957	2	6	3	1	3.57215	12.7455	2.54446	3.8507	0.513365	2.01519	0.537259	0.55244	SHF	Simple Control	Deconvolved_5_11957_slice2_cell6_dendrite3_spines_63x_z2_1024px_avg2_0.35um-stack_1_1_9_spine1_shf.ply	2.18291	-0.748737	-0.481554	1	Simple
337	D:\Downloads\spines_2022_modified\Done\Deconvolved_5_11957_slice2_cell6_dendrite3_spines_63x_z2_1024px_avg2_0.35um-stack_1_1_9_spine2.ply		11957	2	6	3	2	3.64603	18.4675	4.57408	6.68664	0.461855	2.03716	0.555646	0.898756	No	Simple Control	Deconvolved_5_11957_slice2_cell6_dendrite3_spines_63x_z2_1024px_avg2_0.35um-stack_1_1_9_spine2.ply	2.03678	0.629067	-0.245252	1	Simple
338	D:\Downloads\spines_2022_modified\Done\Deconvolved_5_11957_slice2_cell6_dendrite3_spines_63x_z2_1024px_avg2_0.35um-stack_1_1_9_spine3.ply		11957	2	6	3	3	2.02885	11.7925	2.15248	3.48961	0.621201	1.20538	0.443492	0.769659	No	Simple Control	Deconvolved_5_11957_slice2_cell6_dendrite3_spines_63x_z2_1024px_avg2_0.35um-stack_1_1_9_spine3.ply	0.143167	-0.340539	0.244345	3	Simple
339	D:\Downloads\spines_2022_modified\Done\Deconvolved_5_11957_slice2_cell6_dendrite3_spines_63x_z2_1024px_avg2_0.35um-stack_1_1_9_spine4.ply		11957	2	6	3	4	1.72455	16.8619	4.06607	5.55947	0.367285	1.18529	0.286753	1.23913	No	Simple Control	Deconvolved_5_11957_slice2_cell6_dendrite3_spines_63x_z2_1024px_avg2_0.35um-stack_1_1_9_spine4.ply	-1.49662	2.12122	-0.192792	0	Simple
340	D:\Downloads\spines_2022_modified\Done\Deconvolved_5_11957_slice2_cell6_dendrite3_spines_63x_z2_1024px_avg2_0.35um-stack_1_1_9_spine5.ply		11957	2	6	3	5	2.11342	13.0156	2.57837	3.82641	0.484045	1.21281	0.395403	0.879	No	Simple Control	Deconvolved_5_11957_slice2_cell6_dendrite3_spines_63x_z2_1024px_avg2_0.35um-stack_1_1_9_spine5.ply	-0.199886	0.408292	-0.19756	3	Simple
341	D:\Downloads\spines_2022_modified\Done\Deconvolved_5_11957_slice2_cell6_dendrite3_spines_63x_z2_1024px_avg2_0.35um-stack_1_1_9_spine6.ply		11957	2	6	3	6	2.08639	6.44356	0.790669	1.91927	1.4274	1.06501	0.49498	0.731239	No	Simple Control	Deconvolved_5_11957_slice2_cell6_dendrite3_spines_63x_z2_1024px_avg2_0.35um-stack_1_1_9_spine6.ply	0.451009	-2.13567	3.7926	4	Simple
342	D:\Downloads\spines_2022_modified\Done\Deconvolved_5_11957_slice2_cell6_dendrite3_spines_63x_z2_1024px_avg2_0.35um-stack_1_1_9_spine7.ply		11957	2	6	3	7	3.76051	17.0391	3.91801	8.09033	1.06491	2.26468	0.461577	0.583501	No	Simple Control	Deconvolved_5_11957_slice2_cell6_dendrite3_spines_63x_z2_1024px_avg2_0.35um-stack_1_1_9_spine7.ply	2.23726	-0.785796	2.22938	4	Simple
343	D:\Downloads\spines_2022_modified\Done\Deconvolved_5_11957_slice2_cell6_dendrite3_spines_63x_z2_1024px_avg2_0.35um-stack_1_1_9_spine8.ply		11957	2	6	3	8	4.03197	31.5265	9.29859	12.8205	0.378756	2.25376	0.516883	0.727399	No	Simple Control	Deconvolved_5_11957_slice2_cell6_dendrite3_spines_63x_z2_1024px_avg2_0.35um-stack_1_1_9_spine8.ply	3.06053	1.53778	-0.581554	1	Simple
344	D:\Downloads\spines_2022_modified\Done\Deconvolved_5_11957_slice2_cell6_dendrite3_spines_63x_z2_1024px_avg2_0.35um-stack_1_1_9_spine9.ply		11957	2	6	3	9	1.93145	18.0936	4.56444	7.87555	0.725414	1.35507	0.210388	0.989851	No	Simple Control	Deconvolved_5_11957_slice2_cell6_dendrite3_spines_63x_z2_1024px_avg2_0.35um-stack_1_1_9_spine9.ply	-1.16969	1.37931	1.26017	0	Simple
345	D:\Downloads\spines_2022_modified\Done\Deconvolved_5_11957_slice2_cell6_dendrite4_spines_63x_z2_1024px_avg2_0.35um-stack_1_1_9_spine11_shf.ply		11957	2	6	4	1	2.37578	16.4538	3.49899	5.17368	0.478622	1.32676	0.43782	0.821102	SHF	Simple Control	Deconvolved_5_11957_slice2_cell6_dendrite4_spines_63x_z2_1024px_avg2_0.35um-stack_1_1_9_spine11_shf.ply	0.492144	0.43754	-0.260113	3	Simple
346	D:\Downloads\spines_2022_modified\Done\Deconvolved_5_11957_slice2_cell6_dendrite4_spines_63x_z2_1024px_avg2_0.35um-stack_1_1_9_spine12.ply		11957	2	6	4	1	1.48293	6.80858	0.904205	1.58867	0.75698	0.855785	0.434103	0.831557	No	Simple Control	Deconvolved_5_11957_slice2_cell6_dendrite4_spines_63x_z2_1024px_avg2_0.35um-stack_1_1_9_spine12.ply	-0.642545	-0.821456	0.845495	4	Simple
347	D:\Downloads\spines_2022_modified\Done\Deconvolved_5_11957_slice2_cell6_dendrite4_spines_63x_z2_1024px_avg2_0.35um-stack_1_1_9_spine13.ply		11957	2	6	4	1	1.45293	6.46784	1.12952	1.45587	0.288924	0.872617	0.424226	0.905949	No	Simple Control	Deconvolved_5_11957_slice2_cell6_dendrite4_spines_63x_z2_1024px_avg2_0.35um-stack_1_1_9_spine13.ply	-0.977841	0.0125479	-1.22104	3	Simple
348	D:\Downloads\spines_2022_modified\Done\Deconvolved_5_11957_slice2_cell6_dendrite4_spines_63x_z2_1024px_avg2_0.35um-stack_1_1_9_spine2.ply		11957	2	6	4	2	1.43426	4.71535	0.704484	0.922947	0.310105	0.842466	0.420206	0.756516	No	Simple Control	Deconvolved_5_11957_slice2_cell6_dendrite4_spines_63x_z2_1024px_avg2_0.35um-stack_1_1_9_spine2.ply	-0.847793	-0.534531	-1.31988	3	Simple
349	D:\Downloads\spines_2022_modified\Done\Deconvolved_5_11957_slice2_cell6_dendrite4_spines_63x_z2_1024px_avg2_0.35um-stack_1_1_9_spine3.ply		11957	2	6	4	3	1.91026	8.66505	1.51369	2.11755	0.398932	0.9992	0.513533	1.0614	No	Simple Control	Deconvolved_5_11957_slice2_cell6_dendrite4_spines_63x_z2_1024px_avg2_0.35um-stack_1_1_9_spine3.ply	-0.284044	0.211319	-0.551589	3	Simple
350	D:\Downloads\spines_2022_modified\Done\Deconvolved_5_11957_slice2_cell6_dendrite4_spines_63x_z2_1024px_avg2_0.35um-stack_1_1_9_spine4.ply		11957	2	6	4	4	1.11608	3.20823	0.356934	0.525495	0.472247	0.569172	0.556709	0.94969	No	Simple Control	Deconvolved_5_11957_slice2_cell6_dendrite4_spines_63x_z2_1024px_avg2_0.35um-stack_1_1_9_spine4.ply	-0.731548	-0.895846	-0.503672	3	Simple
351	D:\Downloads\spines_2022_modified\Done\Deconvolved_5_11957_slice2_cell6_dendrite4_spines_63x_z2_1024px_avg2_0.35um-stack_1_1_9_spine7.ply		11957	2	6	4	7	3.36974	18.6222	3.98025	7.02768	0.765636	1.94662	0.494313	0.548046	No	Simple Control	Deconvolved_5_11957_slice2_cell6_dendrite4_spines_63x_z2_1024px_avg2_0.35um-stack_1_1_9_spine7.ply	2.17851	-0.520571	0.784791	1	Simple
352	D:\Downloads\spines_2022_modified\Done\Deconvolved_5_11957_slice2_cell7_dendrite1_spines_63x_z2_1024px_avg2_0.35um-stack_SHF_1_1_9_spine1.ply		11957	2	7	1	1	1.99376	8.2947	1.37952	1.96964	0.427774	1.19305	0.457961	0.567205	No	Simple Control	Deconvolved_5_11957_slice2_cell7_dendrite1_spines_63x_z2_1024px_avg2_0.35um-stack_SHF_1_1_9_spine1.ply	0.302126	-0.938554	-0.945491	3	Simple
353	D:\Downloads\spines_2022_modified\Done\Deconvolved_5_11957_slice2_cell7_dendrite1_spines_63x_z2_1024px_avg2_0.35um-stack_SHF_1_1_9_spine10.ply		11957	2	7	1	1	1.84248	8.63169	1.60863	2.07158	0.28779	1.08323	0.441291	0.778354	No	Simple Control	Deconvolved_5_11957_slice2_cell7_dendrite1_spines_63x_z2_1024px_avg2_0.35um-stack_SHF_1_1_9_spine10.ply	-0.27056	-0.138973	-1.33488	3	Simple
354	D:\Downloads\spines_2022_modified\Done\Deconvolved_5_11957_slice2_cell7_dendrite1_spines_63x_z2_1024px_avg2_0.35um-stack_SHF_1_1_9_spine11.ply		11957	2	7	1	1	1.42902	3.9527	0.5309	0.660435	0.243992	0.800889	0.531354	0.715241	No	Simple Control	Deconvolved_5_11957_slice2_cell7_dendrite1_spines_63x_z2_1024px_avg2_0.35um-stack_SHF_1_1_9_spine11.ply	-0.25635	-0.995775	-1.77621	3	Simple
355	D:\Downloads\spines_2022_modified\Done\Deconvolved_5_11957_slice2_cell7_dendrite1_spines_63x_z2_1024px_avg2_0.35um-stack_SHF_1_1_9_spine12.ply		11957	2	7	1	1	2.36205	11.8837	2.02278	3.19487	0.579441	1.35157	0.487856	0.776949	No	Simple Control	Deconvolved_5_11957_slice2_cell7_dendrite1_spines_63x_z2_1024px_avg2_0.35um-stack_SHF_1_1_9_spine12.ply	0.608769	-0.354559	0.0435193	3	Simple
356	D:\Downloads\spines_2022_modified\Done\Deconvolved_5_11957_slice2_cell7_dendrite1_spines_63x_z2_1024px_avg2_0.35um-stack_SHF_1_1_9_spine2.ply		11957	2	7	1	2	1.92667	7.71951	1.15885	1.74354	0.504539	1.01279	0.540159	0.751976	No	Simple Control	Deconvolved_5_11957_slice2_cell7_dendrite1_spines_63x_z2_1024px_avg2_0.35um-stack_SHF_1_1_9_spine2.ply	0.363361	-0.902314	-0.458974	3	Simple
357	D:\Downloads\spines_2022_modified\Done\Deconvolved_5_11957_slice2_cell7_dendrite1_spines_63x_z2_1024px_avg2_0.35um-stack_SHF_1_1_9_spine3.ply		11957	2	7	1	3	2.7558	18.7948	3.86963	6.41606	0.658053	1.61624	0.449062	0.782319	No	Simple Control	Deconvolved_5_11957_slice2_cell7_dendrite1_spines_63x_z2_1024px_avg2_0.35um-stack_SHF_1_1_9_spine3.ply	1.06831	0.303319	0.566879	1	Simple
358	D:\Downloads\spines_2022_modified\Done\Deconvolved_5_11957_slice2_cell7_dendrite1_spines_63x_z2_1024px_avg2_0.35um-stack_SHF_1_1_9_spine6.ply		11957	2	7	1	6	1.7154	5.39573	0.638556	0.934935	0.464139	0.92639	0.531549	0.669366	No	Simple Control	Deconvolved_5_11957_slice2_cell7_dendrite1_spines_63x_z2_1024px_avg2_0.35um-stack_SHF_1_1_9_spine6.ply	0.167418	-1.25333	-0.77915	3	Simple
359	D:\Downloads\spines_2022_modified\Done\Deconvolved_5_11957_slice2_cell7_dendrite1_spines_63x_z2_1024px_avg2_0.35um-stack_SHF_1_1_9_spine7.ply		11957	2	7	1	7	1.71563	15.3475	3.05785	4.26407	0.394467	1.1513	0.335183	1.03693	No	Simple Control	Deconvolved_5_11957_slice2_cell7_dendrite1_spines_63x_z2_1024px_avg2_0.35um-stack_SHF_1_1_9_spine7.ply	-0.982447	1.26893	-0.364892	0	Simple
360	D:\Downloads\spines_2022_modified\Done\Deconvolved_5_11957_slice2_cell7_dendrite1_spines_63x_z2_1024px_avg2_0.35um-stack_SHF_1_1_9_spine8.ply		11957	2	7	1	8	1.45527	6.28633	0.984465	1.28767	0.307989	0.854559	0.434628	0.859995	No	Simple Control	Deconvolved_5_11957_slice2_cell7_dendrite1_spines_63x_z2_1024px_avg2_0.35um-stack_SHF_1_1_9_spine8.ply	-0.849224	-0.182933	-1.19771	3	Simple
361	D:\Downloads\spines_2022_modified\Done\Deconvolved_5_11957_slice2_cell7_dendrite1_spines_63x_z2_1024px_avg2_0.35um-stack_SHF_1_1_9_spine9.ply		11957	2	7	1	9	1.22033	3.23601	0.362397	0.571857	0.577982	0.727063	0.433045	0.637227	No	Simple Control	Deconvolved_5_11957_slice2_cell7_dendrite1_spines_63x_z2_1024px_avg2_0.35um-stack_SHF_1_1_9_spine9.ply	-0.750268	-1.40835	-0.269383	3	Simple
362	D:\Downloads\spines_2022_modified\Done\Deconvolved_5_11957_slice2_cell7_dendrite2_spines_63x_z2_1024px_avg2_0.35um-stack_SHF_1_1_9_spine10.ply		11957	2	7	2	1	1.90217	10.9853	2.09194	2.9059	0.389093	1.06724	0.421829	1.18508	No	Simple Control	Deconvolved_5_11957_slice2_cell7_dendrite2_spines_63x_z2_1024px_avg2_0.35um-stack_SHF_1_1_9_spine10.ply	-0.860762	1.04607	-0.343645	0	Simple
363	D:\Downloads\spines_2022_modified\Done\Deconvolved_5_11957_slice2_cell7_dendrite2_spines_63x_z2_1024px_avg2_0.35um-stack_SHF_1_1_9_spine11.ply		11957	2	7	2	1	1.37363	4.88402	0.744907	1.15932	0.556326	0.835874	0.372884	0.805483	No	Simple Control	Deconvolved_5_11957_slice2_cell7_dendrite2_spines_63x_z2_1024px_avg2_0.35um-stack_SHF_1_1_9_spine11.ply	-1.15202	-0.576942	-0.0913293	0	Simple
364	D:\Downloads\spines_2022_modified\Done\Deconvolved_5_11957_slice2_cell7_dendrite2_spines_63x_z2_1024px_avg2_0.35um-stack_SHF_1_1_9_spine2.ply		11957	2	7	2	2	1.97228	7.6947	1.35322	1.697	0.254043	1.18128	0.453878	0.579589	No	Simple Control	Deconvolved_5_11957_slice2_cell7_dendrite2_spines_63x_z2_1024px_avg2_0.35um-stack_SHF_1_1_9_spine2.ply	0.168827	-0.706749	-1.73732	3	Simple
365	D:\Downloads\spines_2022_modified\Done\Deconvolved_5_11957_slice2_cell7_dendrite2_spines_63x_z2_1024px_avg2_0.35um-stack_SHF_1_1_9_spine4.ply		11957	2	7	2	4	2.13433	6.77367	1.15099	1.69225	0.470256	1.26207	0.478441	0.506692	No	Simple Control	Deconvolved_5_11957_slice2_cell7_dendrite2_spines_63x_z2_1024px_avg2_0.35um-stack_SHF_1_1_9_spine4.ply	0.549302	-1.32265	-0.851481	3	Simple
366	D:\Downloads\spines_2022_modified\Done\Deconvolved_5_11957_slice2_cell7_dendrite2_spines_63x_z2_1024px_avg2_0.35um-stack_SHF_1_1_9_spine5.ply		11957	2	7	2	5	1.19944	5.12292	0.725305	1.0391	0.432636	0.75053	0.379855	0.863133	No	Simple Control	Deconvolved_5_11957_slice2_cell7_dendrite2_spines_63x_z2_1024px_avg2_0.35um-stack_SHF_1_1_9_spine5.ply	-1.36242	-0.291946	-0.605947	0	Simple
367	D:\Downloads\spines_2022_modified\Done\Deconvolved_5_11957_slice2_cell7_dendrite2_spines_63x_z2_1024px_avg2_0.35um-stack_SHF_1_1_9_spine6.ply		11957	2	7	2	6	1.52517	8.4236	1.41469	2.07165	0.464379	0.968373	0.401401	0.872844	No	Simple Control	Deconvolved_5_11957_slice2_cell7_dendrite2_spines_63x_z2_1024px_avg2_0.35um-stack_SHF_1_1_9_spine6.ply	-0.842564	-0.0661915	-0.400173	3	Simple
368	D:\Downloads\spines_2022_modified\Done\Deconvolved_5_11957_slice2_cell7_dendrite2_spines_63x_z2_1024px_avg2_0.35um-stack_SHF_1_1_9_spine7.ply		11957	2	7	2	7	1.13845	5.70168	0.783826	1.0444	0.332443	0.694082	0.410048	1.03942	No	Simple Control	Deconvolved_5_11957_slice2_cell7_dendrite2_spines_63x_z2_1024px_avg2_0.35um-stack_SHF_1_1_9_spine7.ply	-1.54066	0.235783	-0.883109	0	Simple
369	D:\Downloads\spines_2022_modified\Done\Deconvolved_5_11957_slice2_cell7_dendrite2_spines_63x_z2_1024px_avg2_0.35um-stack_SHF_1_1_9_spine8.ply		11957	2	7	2	8	1.90428	20.1617	4.52769	6.54951	0.446546	1.30254	0.304549	0.944715	No	Simple Control	Deconvolved_5_11957_slice2_cell7_dendrite2_spines_63x_z2_1024px_avg2_0.35um-stack_SHF_1_1_9_spine8.ply	-0.586112	1.47939	-0.125565	2	Simple
370	D:\Downloads\spines_2022_modified\Done\Deconvolved_5_11959_slice1_cell1_dendrite1_spines_63x_z2_1024px_avg2_0.35um-stack_SHF_1_1_9_spine1.ply		11959	1	1	1	1	2.53202	18.2529	4.63592	6.84943	0.477469	1.56709	0.441973	0.937272	No	Simple Control	Deconvolved_5_11959_slice1_cell1_dendrite1_spines_63x_z2_1024px_avg2_0.35um-stack_SHF_1_1_9_spine1.ply	0.529634	0.89684	-0.0993424	2	Simple
371	D:\Downloads\spines_2022_modified\Done\Deconvolved_5_11959_slice1_cell1_dendrite1_spines_63x_z2_1024px_avg2_0.35um-stack_SHF_1_1_9_spine10.ply		11959	1	1	1	1	2.98858	18.937	4.7552	6.29044	0.322857	1.72658	0.479701	0.762804	No	Simple Control	Deconvolved_5_11959_slice1_cell1_dendrite1_spines_63x_z2_1024px_avg2_0.35um-stack_SHF_1_1_9_spine10.ply	1.35905	0.65457	-1.00897	1	Simple
372	D:\Downloads\spines_2022_modified\Done\Deconvolved_5_11959_slice1_cell1_dendrite1_spines_63x_z2_1024px_avg2_0.35um-stack_SHF_1_1_9_spine11.ply		11959	1	1	1	1	2.19293	12.0706	2.56646	3.57967	0.394787	1.28077	0.435949	0.867121	No	Simple Control	Deconvolved_5_11959_slice1_cell1_dendrite1_spines_63x_z2_1024px_avg2_0.35um-stack_SHF_1_1_9_spine11.ply	0.0211505	0.297409	-0.665337	3	Simple
373	D:\Downloads\spines_2022_modified\Done\Deconvolved_5_11959_slice1_cell1_dendrite1_spines_63x_z2_1024px_avg2_0.35um-stack_SHF_1_1_9_spine12.ply		11959	1	1	1	1	2.23484	11.7189	2.33538	3.08376	0.320456	1.2979	0.441352	0.696479	No	Simple Control	Deconvolved_5_11959_slice1_cell1_dendrite1_spines_63x_z2_1024px_avg2_0.35um-stack_SHF_1_1_9_spine12.ply	0.329337	-0.0849082	-1.21238	3	Simple
374	D:\Downloads\spines_2022_modified\Done\Deconvolved_5_11959_slice1_cell1_dendrite1_spines_63x_z2_1024px_avg2_0.35um-stack_SHF_1_1_9_spine13.ply		11959	1	1	1	1	1.64081	5.61173	0.721983	1.23448	0.709843	0.888158	0.451525	0.822996	No	Simple Control	Deconvolved_5_11959_slice1_cell1_dendrite1_spines_63x_z2_1024px_avg2_0.35um-stack_SHF_1_1_9_spine13.ply	-0.491326	-0.908787	0.595442	4	Simple
375	D:\Downloads\spines_2022_modified\Done\Deconvolved_5_11959_slice1_cell1_dendrite1_spines_63x_z2_1024px_avg2_0.35um-stack_SHF_1_1_9_spine2.ply		11959	1	1	1	2	2.63233	18.1941	4.5403	6.80191	0.49812	1.50667	0.407591	0.774168	No	Simple Control	Deconvolved_5_11959_slice1_cell1_dendrite1_spines_63x_z2_1024px_avg2_0.35um-stack_SHF_1_1_9_spine2.ply	0.700008	0.574458	-0.159721	2	Simple
376	D:\Downloads\spines_2022_modified\Done\Deconvolved_5_11959_slice1_cell1_dendrite1_spines_63x_z2_1024px_avg2_0.35um-stack_SHF_1_1_9_spine3.ply		11959	1	1	1	3	2.06678	17.5778	4.10726	6.03352	0.468991	1.33728	0.322386	0.881109	No	Simple Control	Deconvolved_5_11959_slice1_cell1_dendrite1_spines_63x_z2_1024px_avg2_0.35um-stack_SHF_1_1_9_spine3.ply	-0.39076	1.04235	-0.139447	2	Simple
377	D:\Downloads\spines_2022_modified\Done\Deconvolved_5_11959_slice1_cell1_dendrite1_spines_63x_z2_1024px_avg2_0.35um-stack_SHF_1_1_9_spine4.ply		11959	1	1	1	4	1.98648	11.2298	1.87961	3.30219	0.756853	1.1663	0.389787	0.824283	No	Simple Control	Deconvolved_5_11959_slice1_cell1_dendrite1_spines_63x_z2_1024px_avg2_0.35um-stack_SHF_1_1_9_spine4.ply	-0.255867	-0.250829	0.966213	4	Simple
378	D:\Downloads\spines_2022_modified\Done\Deconvolved_5_11959_slice1_cell1_dendrite1_spines_63x_z2_1024px_avg2_0.35um-stack_SHF_1_1_9_spine5.ply		11959	1	1	1	5	1.7826	10.6481	2.13562	2.89024	0.353348	1.11853	0.405382	0.841902	No	Simple Control	Deconvolved_5_11959_slice1_cell1_dendrite1_spines_63x_z2_1024px_avg2_0.35um-stack_SHF_1_1_9_spine5.ply	-0.489873	0.211646	-0.903479	3	Simple
379	D:\Downloads\spines_2022_modified\Done\Deconvolved_5_11959_slice1_cell1_dendrite1_spines_63x_z2_1024px_avg2_0.35um-stack_SHF_1_1_9_spine6.ply		11959	1	1	1	6	2.44058	14.54	3.54412	4.45232	0.256257	1.43505	0.446192	0.859042	No	Simple Control	Deconvolved_5_11959_slice1_cell1_dendrite1_spines_63x_z2_1024px_avg2_0.35um-stack_SHF_1_1_9_spine6.ply	0.366641	0.668679	-1.27094	3	Simple
380	D:\Downloads\spines_2022_modified\Done\Deconvolved_5_11959_slice1_cell1_dendrite1_spines_63x_z2_1024px_avg2_0.35um-stack_SHF_1_1_9_spine8.ply		11959	1	1	1	8	1.87848	12.2404	2.85894	3.99158	0.396173	1.1962	0.32992	0.957053	No	Simple Control	Deconvolved_5_11959_slice1_cell1_dendrite1_spines_63x_z2_1024px_avg2_0.35um-stack_SHF_1_1_9_spine8.ply	-0.912787	0.855532	-0.481399	0	Simple
381	D:\Downloads\spines_2022_modified\Done\Deconvolved_5_11959_slice1_cell1_dendrite1_spines_63x_z2_1024px_avg2_0.35um-stack_SHF_1_1_9_spine9.ply		11959	1	1	1	9	2.1291	13.6696	2.79989	4.0015	0.42916	1.23765	0.402033	0.887222	No	Simple Control	Deconvolved_5_11959_slice1_cell1_dendrite1_spines_63x_z2_1024px_avg2_0.35um-stack_SHF_1_1_9_spine9.ply	-0.147451	0.536656	-0.435763	3	Simple
382	D:\Downloads\spines_2022_modified\Done\Deconvolved_5_11959_slice1_cell1_dendrite2_spines_63x_z2_1024px_avg2_0.35um-stack_1_1_9_spine1.ply		11959	1	1	2	1	2.39407	12.4571	2.33752	3.47714	0.487531	1.3434	0.442635	0.744909	No	Simple Control	Deconvolved_5_11959_slice1_cell1_dendrite2_spines_63x_z2_1024px_avg2_0.35um-stack_1_1_9_spine1.ply	0.455593	-0.105857	-0.368689	3	Simple
383	D:\Downloads\spines_2022_modified\Done\Deconvolved_5_11959_slice1_cell1_dendrite2_spines_63x_z2_1024px_avg2_0.35um-stack_1_1_9_spine10.ply		11959	1	1	2	1	2.84651	21.9784	4.98521	7.70868	0.546311	1.58309	0.501838	0.879324	No	Simple Control	Deconvolved_5_11959_slice1_cell1_dendrite2_spines_63x_z2_1024px_avg2_0.35um-stack_1_1_9_spine10.ply	1.38613	0.796236	0.172407	1	Simple
384	D:\Downloads\spines_2022_modified\Done\Deconvolved_5_11959_slice1_cell1_dendrite2_spines_63x_z2_1024px_avg2_0.35um-stack_1_1_9_spine11.ply		11959	1	1	2	1	2.04768	12.9816	2.70718	3.97415	0.468002	1.22505	0.37274	0.852489	No	Simple Control	Deconvolved_5_11959_slice1_cell1_dendrite2_spines_63x_z2_1024px_avg2_0.35um-stack_1_1_9_spine11.ply	-0.32972	0.425516	-0.287354	3	Simple
385	D:\Downloads\spines_2022_modified\Done\Deconvolved_5_11959_slice1_cell1_dendrite2_spines_63x_z2_1024px_avg2_0.35um-stack_1_1_9_spine12.ply		11959	1	1	2	1	1.5901	11.2029	2.13159	3.54306	0.662167	1.03438	0.339425	0.923791	No	Simple Control	Deconvolved_5_11959_slice1_cell1_dendrite2_spines_63x_z2_1024px_avg2_0.35um-stack_1_1_9_spine12.ply	-1.01047	0.242539	0.665127	0	Simple
386	D:\Downloads\spines_2022_modified\Done\Deconvolved_5_11959_slice1_cell1_dendrite2_spines_63x_z2_1024px_avg2_0.35um-stack_1_1_9_spine2.ply		11959	1	1	2	2	2.19325	12.1816	2.25681	3.3107	0.466984	1.31105	0.444213	1.03181	No	Simple Control	Deconvolved_5_11959_slice1_cell1_dendrite2_spines_63x_z2_1024px_avg2_0.35um-stack_1_1_9_spine2.ply	-0.18652	0.607914	-0.147586	3	Simple
387	D:\Downloads\spines_2022_modified\Done\Deconvolved_5_11959_slice1_cell1_dendrite2_spines_63x_z2_1024px_avg2_0.35um-stack_1_1_9_spine3.ply		11959	1	1	2	3	1.56928	9.26797	1.5857	2.11406	0.333198	0.9335	0.396872	1.07774	No	Simple Control	Deconvolved_5_11959_slice1_cell1_dendrite2_spines_63x_z2_1024px_avg2_0.35um-stack_1_1_9_spine3.ply	-1.16554	0.736325	-0.748085	0	Simple
388	D:\Downloads\spines_2022_modified\Done\Deconvolved_5_11959_slice1_cell1_dendrite2_spines_63x_z2_1024px_avg2_0.35um-stack_1_1_9_spine4.ply		11959	1	1	2	4	1.86139	6.33559	0.790588	1.49451	0.890373	1.01164	0.493341	0.799425	No	Simple Control	Deconvolved_5_11959_slice1_cell1_dendrite2_spines_63x_z2_1024px_avg2_0.35um-stack_1_1_9_spine4.ply	0.0166041	-1.26579	1.38705	4	Simple
389	D:\Downloads\spines_2022_modified\Done\Deconvolved_5_11959_slice1_cell1_dendrite2_spines_63x_z2_1024px_avg2_0.35um-stack_1_1_9_spine5.ply		11959	1	1	2	5	1.11398	3.28681	0.328117	0.506253	0.542904	0.667113	0.393399	0.725767	No	Simple Control	Deconvolved_5_11959_slice1_cell1_dendrite2_spines_63x_z2_1024px_avg2_0.35um-stack_1_1_9_spine5.ply	-1.19251	-1.00736	-0.300405	3	Simple
390	D:\Downloads\spines_2022_modified\Done\Deconvolved_5_11959_slice1_cell1_dendrite2_spines_63x_z2_1024px_avg2_0.35um-stack_1_1_9_spine7.ply		11959	1	1	2	7	1.9396	15.4504	2.81294	4.88777	0.737605	1.25913	0.296825	0.939976	No	Simple Control	Deconvolved_5_11959_slice1_cell1_dendrite2_spines_63x_z2_1024px_avg2_0.35um-stack_1_1_9_spine7.ply	-0.759894	0.725731	1.14822	0	Simple
391	D:\Downloads\spines_2022_modified\Done\Deconvolved_5_11959_slice1_cell1_dendrite2_spines_63x_z2_1024px_avg2_0.35um-stack_1_1_9_spine8.ply		11959	1	1	2	8	1.98133	11.3658	1.85703	3.55124	0.912322	1.1094	0.352381	0.903608	No	Simple Control	Deconvolved_5_11959_slice1_cell1_dendrite2_spines_63x_z2_1024px_avg2_0.35um-stack_1_1_9_spine8.ply	-0.541811	-0.117927	1.80657	4	Simple
392	D:\Downloads\spines_2022_modified\Done\Deconvolved_5_11959_slice1_cell1_dendrite2_spines_63x_z2_1024px_avg2_0.35um-stack_1_1_9_spine9.ply		11959	1	1	2	9	2.30073	8.04874	1.41892	2.64042	0.860863	1.41051	0.487953	0.597601	No	Simple Control	Deconvolved_5_11959_slice1_cell1_dendrite2_spines_63x_z2_1024px_avg2_0.35um-stack_1_1_9_spine9.ply	0.737512	-1.52228	1.07159	4	Simple
393	D:\Downloads\spines_2022_modified\Done\Deconvolved_5_11959_slice1_cell1_dendrite3_spines_63x_z2_1024px_avg2_0.35um-stack_SHF_1_1_9_spine1.ply		11959	1	1	3	1	2.04384	8.63936	1.68479	2.29655	0.363104	1.19191	0.44484	0.569487	No	Simple Control	Deconvolved_5_11959_slice1_cell1_dendrite3_spines_63x_z2_1024px_avg2_0.35um-stack_SHF_1_1_9_spine1.ply	0.268577	-0.763385	-1.22171	3	Simple
394	D:\Downloads\spines_2022_modified\Done\Deconvolved_5_11959_slice1_cell1_dendrite3_spines_63x_z2_1024px_avg2_0.35um-stack_SHF_1_1_9_spine10.ply		11959	1	1	3	1	2.672	21.1733	6.39571	8.69651	0.359742	1.60795	0.383902	0.815782	No	Simple Control	Deconvolved_5_11959_slice1_cell1_dendrite3_spines_63x_z2_1024px_avg2_0.35um-stack_SHF_1_1_9_spine10.ply	0.653999	1.19774	-0.682935	2	Simple
395	D:\Downloads\spines_2022_modified\Done\Deconvolved_5_11959_slice1_cell1_dendrite3_spines_63x_z2_1024px_avg2_0.35um-stack_SHF_1_1_9_spine11.ply		11959	1	1	3	1	3.5404	33.8615	10.016	16.8079	0.678107	2.07265	0.467439	0.853733	No	Simple Control	Deconvolved_5_11959_slice1_cell1_dendrite3_spines_63x_z2_1024px_avg2_0.35um-stack_SHF_1_1_9_spine11.ply	2.41562	1.73311	0.990413	2	Simple
396	D:\Downloads\spines_2022_modified\Done\Deconvolved_5_11959_slice1_cell1_dendrite3_spines_63x_z2_1024px_avg2_0.35um-stack_SHF_1_1_9_spine12.ply		11959	1	1	3	1	1.44151	5.39244	0.623505	0.850819	0.364573	0.699166	0.570481	0.884338	No	Simple Control	Deconvolved_5_11959_slice1_cell1_dendrite3_spines_63x_z2_1024px_avg2_0.35um-stack_SHF_1_1_9_spine12.ply	-0.219977	-0.737725	-1.03634	3	Simple
397	D:\Downloads\spines_2022_modified\Done\Deconvolved_5_11959_slice1_cell1_dendrite3_spines_63x_z2_1024px_avg2_0.35um-stack_SHF_1_1_9_spine13.ply		11959	1	1	3	1	2.49245	11.4457	2.16753	3.1173	0.438181	1.42813	0.458535	0.660541	No	Simple Control	Deconvolved_5_11959_slice1_cell1_dendrite3_spines_63x_z2_1024px_avg2_0.35um-stack_SHF_1_1_9_spine13.ply	0.689633	-0.377235	-0.716071	3	Simple
398	D:\Downloads\spines_2022_modified\Done\Deconvolved_5_11959_slice1_cell1_dendrite3_spines_63x_z2_1024px_avg2_0.35um-stack_SHF_1_1_9_spine14.ply		11959	1	1	3	1	4.17758	26.2106	6.74581	12.5972	0.867406	2.36818	0.501215	0.593409	No	Simple Control	Deconvolved_5_11959_slice1_cell1_dendrite3_spines_63x_z2_1024px_avg2_0.35um-stack_SHF_1_1_9_spine14.ply	3.16358	0.175489	1.45596	1	Simple
399	D:\Downloads\spines_2022_modified\Done\Deconvolved_5_11959_slice1_cell1_dendrite3_spines_63x_z2_1024px_avg2_0.35um-stack_SHF_1_1_9_spine15.ply		11959	1	1	3	1	4.52092	31.0148	9.05872	14.7039	0.623173	2.68274	0.479242	0.640667	No	Simple Control	Deconvolved_5_11959_slice1_cell1_dendrite3_spines_63x_z2_1024px_avg2_0.35um-stack_SHF_1_1_9_spine15.ply	3.41291	1.14828	0.494277	1	Simple
400	D:\Downloads\spines_2022_modified\Done\Deconvolved_5_11959_slice1_cell1_dendrite3_spines_63x_z2_1024px_avg2_0.35um-stack_SHF_1_1_9_spine16.ply		11959	1	1	3	1	2.56935	16.8496	3.814	6.18505	0.621669	1.44093	0.403434	0.79479	No	Simple Control	Deconvolved_5_11959_slice1_cell1_dendrite3_spines_63x_z2_1024px_avg2_0.35um-stack_SHF_1_1_9_spine16.ply	0.558651	0.3559	0.413127	2	Simple
401	D:\Downloads\spines_2022_modified\Done\Deconvolved_5_11959_slice1_cell1_dendrite3_spines_63x_z2_1024px_avg2_0.35um-stack_SHF_1_1_9_spine17.ply		11959	1	1	3	1	1.79697	11.309	2.16953	3.50258	0.614438	1.00236	0.427755	0.93123	No	Simple Control	Deconvolved_5_11959_slice1_cell1_dendrite3_spines_63x_z2_1024px_avg2_0.35um-stack_SHF_1_1_9_spine17.ply	-0.410776	0.0660747	0.393435	0	Simple
402	D:\Downloads\spines_2022_modified\Done\Deconvolved_5_11959_slice1_cell1_dendrite3_spines_63x_z2_1024px_avg2_0.35um-stack_SHF_1_1_9_spine19.ply		11959	1	1	3	1	2.1945	9.96821	1.86088	2.79548	0.502233	1.19192	0.44048	0.939672	No	Simple Control	Deconvolved_5_11959_slice1_cell1_dendrite3_spines_63x_z2_1024px_avg2_0.35um-stack_SHF_1_1_9_spine19.ply	-0.155807	0.156202	-0.121176	3	Simple
403	D:\Downloads\spines_2022_modified\Done\Deconvolved_5_11959_slice1_cell1_dendrite3_spines_63x_z2_1024px_avg2_0.35um-stack_SHF_1_1_9_spine20.ply		11959	1	1	3	2	1.61982	5.6741	0.849307	1.39061	0.63735	0.956112	0.451214	0.732045	No	Simple Control	Deconvolved_5_11959_slice1_cell1_dendrite3_spines_63x_z2_1024px_avg2_0.35um-stack_SHF_1_1_9_spine20.ply	-0.371999	-1.04395	0.156453	4	Simple
404	D:\Downloads\spines_2022_modified\Done\Deconvolved_5_11959_slice1_cell1_dendrite3_spines_63x_z2_1024px_avg2_0.35um-stack_SHF_1_1_9_spine3.ply		11959	1	1	3	3	0.888352	2.638	0.233939	0.377759	0.614773	0.510655	0.44558	1.02317	No	Simple Control	Deconvolved_5_11959_slice1_cell1_dendrite3_spines_63x_z2_1024px_avg2_0.35um-stack_SHF_1_1_9_spine3.ply	-1.60139	-0.60036	0.309129	0	Simple
405	D:\Downloads\spines_2022_modified\Done\Deconvolved_5_11959_slice1_cell1_dendrite3_spines_63x_z2_1024px_avg2_0.35um-stack_SHF_1_1_9_spine4.ply		11959	1	1	3	4	1.79299	5.22938	0.652967	0.91929	0.407867	1.04107	0.461019	0.557427	No	Simple Control	Deconvolved_5_11959_slice1_cell1_dendrite3_spines_63x_z2_1024px_avg2_0.35um-stack_SHF_1_1_9_spine4.ply	0.0206321	-1.22568	-1.10698	3	Simple
406	D:\Downloads\spines_2022_modified\Done\Deconvolved_5_11959_slice1_cell1_dendrite3_spines_63x_z2_1024px_avg2_0.35um-stack_SHF_1_1_9_spine5.ply		11959	1	1	3	5	2.40562	18.1928	4.62938	6.41109	0.38487	1.51911	0.395517	0.87544	No	Simple Control	Deconvolved_5_11959_slice1_cell1_dendrite3_spines_63x_z2_1024px_avg2_0.35um-stack_SHF_1_1_9_spine5.ply	0.267608	0.99629	-0.566307	2	Simple
407	D:\Downloads\spines_2022_modified\Done\Deconvolved_5_11959_slice1_cell1_dendrite3_spines_63x_z2_1024px_avg2_0.35um-stack_SHF_1_1_9_spine6.ply		11959	1	1	3	6	1.56172	6.35215	0.860649	1.81372	1.10739	0.961032	0.391096	0.686518	No	Simple Control	Deconvolved_5_11959_slice1_cell1_dendrite3_spines_63x_z2_1024px_avg2_0.35um-stack_SHF_1_1_9_spine6.ply	-0.500318	-1.5525	2.32397	4	Simple
408	D:\Downloads\spines_2022_modified\Done\Deconvolved_5_11959_slice1_cell1_dendrite3_spines_63x_z2_1024px_avg2_0.35um-stack_SHF_1_1_9_spine7.ply		11959	1	1	3	7	1.94521	9.66656	1.75827	3.12911	0.779656	1.1861	0.371671	0.759457	No	Simple Control	Deconvolved_5_11959_slice1_cell1_dendrite3_spines_63x_z2_1024px_avg2_0.35um-stack_SHF_1_1_9_spine7.ply	-0.348015	-0.520129	0.986086	4	Simple
409	D:\Downloads\spines_2022_modified\Done\Deconvolved_5_11959_slice1_cell1_dendrite3_spines_63x_z2_1024px_avg2_0.35um-stack_SHF_1_1_9_spine8.ply		11959	1	1	3	8	2.24941	9.03812	1.45071	2.58683	0.783143	1.18976	0.473025	0.723483	No	Simple Control	Deconvolved_5_11959_slice1_cell1_dendrite3_spines_63x_z2_1024px_avg2_0.35um-stack_SHF_1_1_9_spine8.ply	0.441201	-0.966784	0.883697	4	Simple
410	D:\Downloads\spines_2022_modified\Done\Deconvolved_5_11959_slice1_cell1_dendrite3_spines_63x_z2_1024px_avg2_0.35um-stack_SHF_1_1_9_spine9_shf.ply		11959	1	1	3	9	2.51249	11.6707	2.15667	3.48416	0.615527	1.40286	0.467422	0.570072	SHF	Simple Control	Deconvolved_5_11959_slice1_cell1_dendrite3_spines_63x_z2_1024px_avg2_0.35um-stack_SHF_1_1_9_spine9_shf.ply	0.959197	-0.863884	-0.00760379	4	Simple
411	D:\Downloads\spines_2022_modified\Done\Deconvolved_5_11959_slice1_cell2_dendrite1_spines_63x_z2_1024px_avg2_0.35um-stack_SHF_1_1_9_spine1.ply		11959	1	2	1	1	1.47717	5.36327	0.907754	1.16485	0.283222	0.837123	0.471296	0.824739	No	Simple Control	Deconvolved_5_11959_slice1_cell2_dendrite1_spines_63x_z2_1024px_avg2_0.35um-stack_SHF_1_1_9_spine1.ply	-0.635346	-0.437115	-1.3954	3	Simple
412	D:\Downloads\spines_2022_modified\Done\Deconvolved_5_11959_slice1_cell2_dendrite1_spines_63x_z2_1024px_avg2_0.35um-stack_SHF_1_1_9_spine11.ply		11959	1	2	1	1	2.90558	18.0995	3.88977	6.98074	0.794643	1.64485	0.427741	0.813401	No	Simple Control	Deconvolved_5_11959_slice1_cell2_dendrite1_spines_63x_z2_1024px_avg2_0.35um-stack_SHF_1_1_9_spine11.ply	1.01664	0.240417	1.24758	4	Simple
413	D:\Downloads\spines_2022_modified\Done\Deconvolved_5_11959_slice1_cell2_dendrite1_spines_63x_z2_1024px_avg2_0.35um-stack_SHF_1_1_9_spine12.ply		11959	1	2	1	1	2.17662	7.24044	1.12877	2.18182	0.932911	1.14676	0.488072	0.769649	No	Simple Control	Deconvolved_5_11959_slice1_cell2_dendrite1_spines_63x_z2_1024px_avg2_0.35um-stack_SHF_1_1_9_spine12.ply	0.333776	-1.25855	1.5836	4	Simple
414	D:\Downloads\spines_2022_modified\Done\Deconvolved_5_11959_slice1_cell2_dendrite1_spines_63x_z2_1024px_avg2_0.35um-stack_SHF_1_1_9_spine13.ply		11959	1	2	1	1	2.30152	9.48772	1.50198	2.89252	0.92581	1.21244	0.482992	0.739712	No	Simple Control	Deconvolved_5_11959_slice1_cell2_dendrite1_spines_63x_z2_1024px_avg2_0.35um-stack_SHF_1_1_9_spine13.ply	0.564976	-1.10893	1.56029	4	Simple
415	D:\Downloads\spines_2022_modified\Done\Deconvolved_5_11959_slice1_cell2_dendrite1_spines_63x_z2_1024px_avg2_0.35um-stack_SHF_1_1_9_spine14.ply		11959	1	2	1	1	2.40185	8.39065	1.13327	2.70816	1.38968	1.17715	0.497441	0.692666	No	Simple Control	Deconvolved_5_11959_slice1_cell2_dendrite1_spines_63x_z2_1024px_avg2_0.35um-stack_SHF_1_1_9_spine14.ply	0.856659	-1.98503	3.61834	4	Simple
416	D:\Downloads\spines_2022_modified\Done\Deconvolved_5_11959_slice1_cell2_dendrite1_spines_63x_z2_1024px_avg2_0.35um-stack_SHF_1_1_9_spine15.ply		11959	1	2	1	1	1.4153	3.72262	0.372697	0.641526	0.721306	0.794097	0.411368	0.641953	No	Simple Control	Deconvolved_5_11959_slice1_cell2_dendrite1_spines_63x_z2_1024px_avg2_0.35um-stack_SHF_1_1_9_spine15.ply	-0.663263	-1.44583	0.43187	4	Simple
417	D:\Downloads\spines_2022_modified\Done\Deconvolved_5_11959_slice1_cell2_dendrite1_spines_63x_z2_1024px_avg2_0.35um-stack_SHF_1_1_9_spine16.ply		11959	1	2	1	1	1.99456	9.39606	1.49523	2.67877	0.791547	1.06637	0.463919	0.743152	No	Simple Control	Deconvolved_5_11959_slice1_cell2_dendrite1_spines_63x_z2_1024px_avg2_0.35um-stack_SHF_1_1_9_spine16.ply	0.188938	-0.909446	0.943725	4	Simple
418	D:\Downloads\spines_2022_modified\Done\Deconvolved_5_11959_slice1_cell2_dendrite1_spines_63x_z2_1024px_avg2_0.35um-stack_SHF_1_1_9_spine17.ply		11959	1	2	1	1	4.09716	13.3317	2.97746	4.61022	0.548373	2.30819	0.517075	0.354582	No	Simple Control	Deconvolved_5_11959_slice1_cell2_dendrite1_spines_63x_z2_1024px_avg2_0.35um-stack_SHF_1_1_9_spine17.ply	2.84281	-1.10792	-0.49477	1	Simple
419	D:\Downloads\spines_2022_modified\Done\Deconvolved_5_11959_slice1_cell2_dendrite1_spines_63x_z2_1024px_avg2_0.35um-stack_SHF_1_1_9_spine18.ply		11959	1	2	1	1	1.87021	5.61283	0.759388	1.42096	0.871185	0.995936	0.502966	0.596181	No	Simple Control	Deconvolved_5_11959_slice1_cell2_dendrite1_spines_63x_z2_1024px_avg2_0.35um-stack_SHF_1_1_9_spine18.ply	0.371427	-1.85785	1.04527	4	Simple
420	D:\Downloads\spines_2022_modified\Done\Deconvolved_5_11959_slice1_cell2_dendrite1_spines_63x_z2_1024px_avg2_0.35um-stack_SHF_1_1_9_spine19.ply		11959	1	2	1	1	1.25938	2.80678	0.266192	0.53736	1.01869	0.717718	0.444196	0.634034	No	Simple Control	Deconvolved_5_11959_slice1_cell2_dendrite1_spines_63x_z2_1024px_avg2_0.35um-stack_SHF_1_1_9_spine19.ply	-0.566974	-2.08421	1.74195	4	Simple
421	D:\Downloads\spines_2022_modified\Done\Deconvolved_5_11959_slice1_cell2_dendrite1_spines_63x_z2_1024px_avg2_0.35um-stack_SHF_1_1_9_spine2.ply		11959	1	2	1	2	1.131	4.95296	0.797592	1.15347	0.446193	0.780032	0.319638	0.808534	No	Simple Control	Deconvolved_5_11959_slice1_cell2_dendrite1_spines_63x_z2_1024px_avg2_0.35um-stack_SHF_1_1_9_spine2.ply	-1.64356	-0.270371	-0.562808	0	Simple
422	D:\Downloads\spines_2022_modified\Done\Deconvolved_5_11959_slice1_cell2_dendrite1_spines_63x_z2_1024px_avg2_0.35um-stack_SHF_1_1_9_spine20.ply		11959	1	2	1	2	3.14531	13.1425	2.93449	4.34421	0.480395	1.90473	0.45756	0.530706	No	Simple Control	Deconvolved_5_11959_slice1_cell2_dendrite1_spines_63x_z2_1024px_avg2_0.35um-stack_SHF_1_1_9_spine20.ply	1.49174	-0.525331	-0.61002	1	Simple
423	D:\Downloads\spines_2022_modified\Done\Deconvolved_5_11959_slice1_cell2_dendrite1_spines_63x_z2_1024px_avg2_0.35um-stack_SHF_1_1_9_spine3.ply		11959	1	2	1	3	1.31889	5.84848	0.66706	1.11675	0.674135	0.714617	0.504645	0.873753	No	Simple Control	Deconvolved_5_11959_slice1_cell2_dendrite1_spines_63x_z2_1024px_avg2_0.35um-stack_SHF_1_1_9_spine3.ply	-0.537539	-0.945175	0.430961	4	Simple
424	D:\Downloads\spines_2022_modified\Done\Deconvolved_5_11959_slice1_cell2_dendrite1_spines_63x_z2_1024px_avg2_0.35um-stack_SHF_1_1_9_spine4.ply		11959	1	2	1	4	1.77847	7.14669	1.08756	1.87467	0.723736	1.02405	0.433472	0.747398	No	Simple Control	Deconvolved_5_11959_slice1_cell2_dendrite1_spines_63x_z2_1024px_avg2_0.35um-stack_SHF_1_1_9_spine4.ply	-0.273399	-0.916824	0.617024	4	Simple
425	D:\Downloads\spines_2022_modified\Done\Deconvolved_5_11959_slice1_cell2_dendrite1_spines_63x_z2_1024px_avg2_0.35um-stack_SHF_1_1_9_spine5.ply		11959	1	2	1	5	0.98532	2.27234	0.197784	0.303494	0.534469	0.553888	0.476428	0.744822	No	Simple Control	Deconvolved_5_11959_slice1_cell2_dendrite1_spines_63x_z2_1024px_avg2_0.35um-stack_SHF_1_1_9_spine5.ply	-0.940577	-1.33424	-0.408494	3	Simple
426	D:\Downloads\spines_2022_modified\Done\Deconvolved_5_11959_slice1_cell2_dendrite1_spines_63x_z2_1024px_avg2_0.35um-stack_SHF_1_1_9_spine6.ply		11959	1	2	1	6	1.58193	4.95559	0.572447	1.12714	0.968986	0.911033	0.44458	0.744705	No	Simple Control	Deconvolved_5_11959_slice1_cell2_dendrite1_spines_63x_z2_1024px_avg2_0.35um-stack_SHF_1_1_9_spine6.ply	-0.409024	-1.50445	1.69043	4	Simple
427	D:\Downloads\spines_2022_modified\Done\Deconvolved_5_11959_slice1_cell2_dendrite1_spines_63x_z2_1024px_avg2_0.35um-stack_SHF_1_1_9_spine7.ply		11959	1	2	1	7	1.19427	6.24342	1.21765	1.90066	0.560921	0.865561	0.219521	1.05617	No	Simple Control	Deconvolved_5_11959_slice1_cell2_dendrite1_spines_63x_z2_1024px_avg2_0.35um-stack_SHF_1_1_9_spine7.ply	-2.43891	0.675367	0.357995	0	Simple
428	D:\Downloads\spines_2022_modified\Done\Deconvolved_5_11959_slice1_cell2_dendrite1_spines_63x_z2_1024px_avg2_0.35um-stack_SHF_1_1_9_spine8.ply		11959	1	2	1	8	1.27705	8.14122	1.35874	1.96755	0.448065	0.874882	0.276495	1.01983	No	Simple Control	Deconvolved_5_11959_slice1_cell2_dendrite1_spines_63x_z2_1024px_avg2_0.35um-stack_SHF_1_1_9_spine8.ply	-1.94848	0.704304	-0.218757	0	Simple
429	D:\Downloads\spines_2022_modified\Done\Deconvolved_5_11959_slice1_cell2_dendrite1_spines_63x_z2_1024px_avg2_0.35um-stack_SHF_1_1_9_spine9.ply		11959	1	2	1	9	4.12582	15.8442	3.59382	6.60438	0.837706	2.34771	0.510266	0.511119	No	Simple Control	Deconvolved_5_11959_slice1_cell2_dendrite1_spines_63x_z2_1024px_avg2_0.35um-stack_SHF_1_1_9_spine9.ply	2.7697	-0.866421	1.06217	1	Simple
430	D:\Downloads\spines_2022_modified\Done\Deconvolved_5_11959_slice1_cell2_dendrite2_spines_63x_z2_1024px_avg2_0.35um-stack_SHF_1_1_9_spine1.ply		11959	1	2	2	1	2.83298	19.2342	3.91283	6.68764	0.709157	1.7011	0.450412	0.63736	No	Simple Control	Deconvolved_5_11959_slice1_cell2_dendrite2_spines_63x_z2_1024px_avg2_0.35um-stack_SHF_1_1_9_spine1.ply	1.41145	-0.100308	0.643827	1	Simple
431	D:\Downloads\spines_2022_modified\Done\Deconvolved_5_11959_slice1_cell2_dendrite2_spines_63x_z2_1024px_avg2_0.35um-stack_SHF_1_1_9_spine2.ply		11959	1	2	2	2	2.93375	21.4071	4.76467	7.08938	0.487907	1.70377	0.436383	0.970613	No	Simple Control	Deconvolved_5_11959_slice1_cell2_dendrite2_spines_63x_z2_1024px_avg2_0.35um-stack_SHF_1_1_9_spine2.ply	0.912179	1.30737	0.0605081	2	Simple
432	D:\Downloads\spines_2022_modified\Done\Deconvolved_5_11959_slice1_cell2_dendrite2_spines_63x_z2_1024px_avg2_0.35um-stack_SHF_1_1_9_spine3.ply		11959	1	2	2	3	3.25399	11.1356	1.79683	3.15106	0.753682	1.70091	0.536626	0.536565	No	Simple Control	Deconvolved_5_11959_slice1_cell2_dendrite2_spines_63x_z2_1024px_avg2_0.35um-stack_SHF_1_1_9_spine3.ply	1.94468	-1.29728	0.565367	1	Simple
433	D:\Downloads\spines_2022_modified\Done\Deconvolved_5_11959_slice1_cell2_dendrite2_spines_63x_z2_1024px_avg2_0.35um-stack_SHF_1_1_9_spine4.ply		11959	1	2	2	4	1.48985	8.0608	1.1676	1.78789	0.531257	0.866506	0.412672	0.957652	No	Simple Control	Deconvolved_5_11959_slice1_cell2_dendrite2_spines_63x_z2_1024px_avg2_0.35um-stack_SHF_1_1_9_spine4.ply	-0.953515	-0.0104053	-0.0108271	0	Simple
434	D:\Downloads\spines_2022_modified\Done\Deconvolved_5_11959_slice1_cell2_dendrite2_spines_63x_z2_1024px_avg2_0.35um-stack_SHF_1_1_9_spine5.ply		11959	1	2	2	5	2.39144	12.5095	2.13617	4.64846	1.17607	1.3644	0.464687	0.71509	No	Simple Control	Deconvolved_5_11959_slice1_cell2_dendrite2_spines_63x_z2_1024px_avg2_0.35um-stack_SHF_1_1_9_spine5.ply	0.796848	-1.19507	2.74805	4	Simple
435	D:\Downloads\spines_2022_modified\Done\Deconvolved_5_11959_slice1_cell2_dendrite2_spines_63x_z2_1024px_avg2_0.35um-stack_SHF_1_1_9_spine6.ply		11959	1	2	2	6	2.50289	20.6232	4.95822	8.66142	0.746879	1.41315	0.380359	1.23242	No	Simple Control	Deconvolved_5_11959_slice1_cell2_dendrite2_spines_63x_z2_1024px_avg2_0.35um-stack_SHF_1_1_9_spine6.ply	-0.118282	1.6937	1.56687	2	Simple
436	D:\Downloads\spines_2022_modified\Done\Deconvolved_5_11959_slice1_cell2_dendrite2_spines_63x_z2_1024px_avg2_0.35um-stack_SHF_1_1_9_spine7.ply		11959	1	2	2	7	2.26259	20.2037	4.32126	6.35222	0.469992	1.36747	0.352794	0.923574	No	Simple Control	Deconvolved_5_11959_slice1_cell2_dendrite2_spines_63x_z2_1024px_avg2_0.35um-stack_SHF_1_1_9_spine7.ply	-0.0196615	1.2893	-0.0617582	2	Simple
437	D:\Downloads\spines_2022_modified\Done\Deconvolved_5_11959_slice1_cell2_dendrite3_spines_63x_z2_1024px_avg2_0.35um-stack_SHF_1_1_9_spine1.ply		11959	1	2	3	1	1.98011	13.2318	2.87918	4.02695	0.398642	1.14906	0.377916	0.96358	No	Simple Control	Deconvolved_5_11959_slice1_cell2_dendrite3_spines_63x_z2_1024px_avg2_0.35um-stack_SHF_1_1_9_spine1.ply	-0.544049	0.800203	-0.482389	3	Simple
438	D:\Downloads\spines_2022_modified\Done\Deconvolved_5_11959_slice1_cell2_dendrite3_spines_63x_z2_1024px_avg2_0.35um-stack_SHF_1_1_9_spine10.ply		11959	1	2	3	1	2.56127	8.54332	1.28119	2.27699	0.777253	1.27901	0.569202	0.59637	No	Simple Control	Deconvolved_5_11959_slice1_cell2_dendrite3_spines_63x_z2_1024px_avg2_0.35um-stack_SHF_1_1_9_spine10.ply	1.36589	-1.60803	0.639308	4	Simple
439	D:\Downloads\spines_2022_modified\Done\Deconvolved_5_11959_slice1_cell2_dendrite3_spines_63x_z2_1024px_avg2_0.35um-stack_SHF_1_1_9_spine11.ply		11959	1	2	3	1	2.26932	6.16003	0.86587	1.38412	0.598536	1.20842	0.531191	0.591882	No	Simple Control	Deconvolved_5_11959_slice1_cell2_dendrite3_spines_63x_z2_1024px_avg2_0.35um-stack_SHF_1_1_9_spine11.ply	0.786224	-1.48408	-0.207849	4	Simple
440	D:\Downloads\spines_2022_modified\Done\Deconvolved_5_11959_slice1_cell2_dendrite3_spines_63x_z2_1024px_avg2_0.35um-stack_SHF_1_1_9_spine12.ply		11959	1	2	3	1	1.63492	5.64701	0.741998	1.41225	0.903313	0.919054	0.424594	0.743611	No	Simple Control	Deconvolved_5_11959_slice1_cell2_dendrite3_spines_63x_z2_1024px_avg2_0.35um-stack_SHF_1_1_9_spine12.ply	-0.453156	-1.28488	1.41665	4	Simple
441	D:\Downloads\spines_2022_modified\Done\Deconvolved_5_11959_slice1_cell2_dendrite3_spines_63x_z2_1024px_avg2_0.35um-stack_SHF_1_1_9_spine13.ply		11959	1	2	3	1	2.21325	6.923	0.877622	2.07042	1.35913	1.09043	0.525478	0.757241	No	Simple Control	Deconvolved_5_11959_slice1_cell2_dendrite3_spines_63x_z2_1024px_avg2_0.35um-stack_SHF_1_1_9_spine13.ply	0.670269	-2.02035	3.49712	4	Simple
442	D:\Downloads\spines_2022_modified\Done\Deconvolved_5_11959_slice1_cell2_dendrite3_spines_63x_z2_1024px_avg2_0.35um-stack_SHF_1_1_9_spine14.ply		11959	1	2	3	1	2.25047	5.71453	0.644026	1.3964	1.16824	1.05647	0.54657	0.585323	No	Simple Control	Deconvolved_5_11959_slice1_cell2_dendrite3_spines_63x_z2_1024px_avg2_0.35um-stack_SHF_1_1_9_spine14.ply	0.985611	-2.37016	2.38628	4	Simple
443	D:\Downloads\spines_2022_modified\Done\Deconvolved_5_11959_slice1_cell2_dendrite3_spines_63x_z2_1024px_avg2_0.35um-stack_SHF_1_1_9_spine2.ply		11959	1	2	3	2	3.96791	33.1778	9.40038	15.9733	0.69922	2.26216	0.475065	0.84286	No	Simple Control	Deconvolved_5_11959_slice1_cell2_dendrite3_spines_63x_z2_1024px_avg2_0.35um-stack_SHF_1_1_9_spine2.ply	2.76642	1.66609	1.08257	1	Simple
444	D:\Downloads\spines_2022_modified\Done\Deconvolved_5_11959_slice1_cell2_dendrite3_spines_63x_z2_1024px_avg2_0.35um-stack_SHF_1_1_9_spine3.ply		11959	1	2	3	3	3.3563	27.711	7.36245	11.6119	0.577179	1.74152	0.497115	0.92232	No	Simple Control	Deconvolved_5_11959_slice1_cell2_dendrite3_spines_63x_z2_1024px_avg2_0.35um-stack_SHF_1_1_9_spine3.ply	1.97616	1.42506	0.480435	2	Simple
445	D:\Downloads\spines_2022_modified\Done\Deconvolved_5_11959_slice1_cell2_dendrite3_spines_63x_z2_1024px_avg2_0.35um-stack_SHF_1_1_9_spine4.ply		11959	1	2	3	4	2.22984	10.342	1.87513	3.43255	0.830564	1.22738	0.472556	0.787852	No	Simple Control	Deconvolved_5_11959_slice1_cell2_dendrite3_spines_63x_z2_1024px_avg2_0.35um-stack_SHF_1_1_9_spine4.ply	0.395399	-0.761415	1.19484	4	Simple
446	D:\Downloads\spines_2022_modified\Done\Deconvolved_5_11959_slice1_cell2_dendrite3_spines_63x_z2_1024px_avg2_0.35um-stack_SHF_1_1_9_spine5.ply		11959	1	2	3	5	2.64831	11.5159	1.97537	4.37935	1.21698	1.4189	0.489018	0.70829	No	Simple Control	Deconvolved_5_11959_slice1_cell2_dendrite3_spines_63x_z2_1024px_avg2_0.35um-stack_SHF_1_1_9_spine5.ply	1.08881	-1.38905	2.90804	4	Simple
447	D:\Downloads\spines_2022_modified\Done\Deconvolved_5_11959_slice1_cell2_dendrite3_spines_63x_z2_1024px_avg2_0.35um-stack_SHF_1_1_9_spine6.ply		11959	1	2	3	6	2.5018	11.5406	2.17118	3.65337	0.682665	1.43231	0.450278	0.635695	No	Simple Control	Deconvolved_5_11959_slice1_cell2_dendrite3_spines_63x_z2_1024px_avg2_0.35um-stack_SHF_1_1_9_spine6.ply	0.762015	-0.737957	0.389223	4	Simple
448	D:\Downloads\spines_2022_modified\Done\Deconvolved_5_11959_slice1_cell2_dendrite3_spines_63x_z2_1024px_avg2_0.35um-stack_SHF_1_1_9_spine7.ply		11959	1	2	3	7	1.76974	6.17562	0.909612	1.52981	0.681828	1.05502	0.423002	0.580764	No	Simple Control	Deconvolved_5_11959_slice1_cell2_dendrite3_spines_63x_z2_1024px_avg2_0.35um-stack_SHF_1_1_9_spine7.ply	-0.116827	-1.33628	0.225239	4	Simple
449	D:\Downloads\spines_2022_modified\Done\Deconvolved_5_11959_slice1_cell2_dendrite3_spines_63x_z2_1024px_avg2_0.35um-stack_SHF_1_1_9_spine8.ply		11959	1	2	3	8	3.60873	15.2273	3.24733	6.07065	0.869427	2.06468	0.516554	0.64147	No	Simple Control	Deconvolved_5_11959_slice1_cell2_dendrite3_spines_63x_z2_1024px_avg2_0.35um-stack_SHF_1_1_9_spine8.ply	2.17121	-0.727291	1.31593	1	Simple
450	D:\Downloads\spines_2022_modified\Done\Deconvolved_5_11959_slice1_cell2_dendrite3_spines_63x_z2_1024px_avg2_0.35um-stack_SHF_1_1_9_spine9_shf.ply		11959	1	2	3	9	1.49327	4.71957	0.567746	1.27163	1.2398	0.791438	0.410567	0.927671	SHF	Simple Control	Deconvolved_5_11959_slice1_cell2_dendrite3_spines_63x_z2_1024px_avg2_0.35um-stack_SHF_1_1_9_spine9_shf.ply	-0.903157	-1.31451	3.16875	4	Simple
451	D:\Downloads\spines_2022_modified\Done\Deconvolved_5_11959_slice1_cell3_dendrite1_spines_63x_z2_1024px_avg2_0.35um-stack_1_1_9_spine1.ply		11959	1	3	1	1	2.98022	24.4387	6.28583	8.92976	0.420618	1.71813	0.444805	1.05559	No	Simple Control	Deconvolved_5_11959_slice1_cell3_dendrite1_spines_63x_z2_1024px_avg2_0.35um-stack_1_1_9_spine1.ply	0.987844	1.84138	-0.110954	2	Simple
452	D:\Downloads\spines_2022_modified\Done\Deconvolved_5_11959_slice1_cell3_dendrite1_spines_63x_z2_1024px_avg2_0.35um-stack_1_1_9_spine10.ply		11959	1	3	1	1	1.75163	4.41027	0.513422	0.8655	0.685748	0.879272	0.549901	0.694487	No	Simple Control	Deconvolved_5_11959_slice1_cell3_dendrite1_spines_63x_z2_1024px_avg2_0.35um-stack_1_1_9_spine10.ply	0.254686	-1.62623	0.242242	4	Simple
453	D:\Downloads\spines_2022_modified\Done\Deconvolved_5_11959_slice1_cell3_dendrite1_spines_63x_z2_1024px_avg2_0.35um-stack_1_1_9_spine11.ply		11959	1	3	1	1	2.11557	11.793	2.04946	3.73692	0.823373	1.1968	0.406908	0.810538	No	Simple Control	Deconvolved_5_11959_slice1_cell3_dendrite1_spines_63x_z2_1024px_avg2_0.35um-stack_1_1_9_spine11.ply	1.03e-06	-0.369803	1.25761	4	Simple
454	D:\Downloads\spines_2022_modified\Done\Deconvolved_5_11959_slice1_cell3_dendrite1_spines_63x_z2_1024px_avg2_0.35um-stack_1_1_9_spine12.ply		11959	1	3	1	1	1.72451	10.4058	2.06136	3.17506	0.540273	1.09446	0.324569	0.893841	No	Simple Control	Deconvolved_5_11959_slice1_cell3_dendrite1_spines_63x_z2_1024px_avg2_0.35um-stack_1_1_9_spine12.ply	-1.00882	0.340625	0.0776979	0	Simple
455	D:\Downloads\spines_2022_modified\Done\Deconvolved_5_11959_slice1_cell3_dendrite1_spines_63x_z2_1024px_avg2_0.35um-stack_1_1_9_spine13.ply		11959	1	3	1	1	0.706769	1.25146	0.0733954	0.139071	0.894813	0.405272	0.38934	0.750102	No	Simple Control	Deconvolved_5_11959_slice1_cell3_dendrite1_spines_63x_z2_1024px_avg2_0.35um-stack_1_1_9_spine13.ply	-1.57652	-1.64055	1.29836	4	Simple
456	D:\Downloads\spines_2022_modified\Done\Deconvolved_5_11959_slice1_cell3_dendrite1_spines_63x_z2_1024px_avg2_0.35um-stack_1_1_9_spine14.ply		11959	1	3	1	1	2.3598	9.09281	1.3934	3.04727	1.18694	1.21317	0.52419	0.787249	No	Simple Control	Deconvolved_5_11959_slice1_cell3_dendrite1_spines_63x_z2_1024px_avg2_0.35um-stack_1_1_9_spine14.ply	0.791482	-1.50512	2.7803	4	Simple
457	D:\Downloads\spines_2022_modified\Done\Deconvolved_5_11959_slice1_cell3_dendrite1_spines_63x_z2_1024px_avg2_0.35um-stack_1_1_9_spine15.ply		11959	1	3	1	1	3.00744	27.8707	7.99326	12.2957	0.538262	1.83852	0.421427	0.779376	No	Simple Control	Deconvolved_5_11959_slice1_cell3_dendrite1_spines_63x_z2_1024px_avg2_0.35um-stack_1_1_9_spine15.ply	1.55373	1.32138	0.181781	2	Simple
458	D:\Downloads\spines_2022_modified\Done\Deconvolved_5_11959_slice1_cell3_dendrite1_spines_63x_z2_1024px_avg2_0.35um-stack_1_1_9_spine16.ply		11959	1	3	1	1	3.53359	34.146	10.0294	15.2437	0.519903	2.15352	0.430496	0.800483	No	Simple Control	Deconvolved_5_11959_slice1_cell3_dendrite1_spines_63x_z2_1024px_avg2_0.35um-stack_1_1_9_spine16.ply	2.28029	1.95909	0.235209	2	Simple
459	D:\Downloads\spines_2022_modified\Done\Deconvolved_5_11959_slice1_cell3_dendrite1_spines_63x_z2_1024px_avg2_0.35um-stack_1_1_9_spine17.ply		11959	1	3	1	1	2.65381	15.2584	3.52831	5.37087	0.52222	1.61285	0.420205	0.84821	No	Simple Control	Deconvolved_5_11959_slice1_cell3_dendrite1_spines_63x_z2_1024px_avg2_0.35um-stack_1_1_9_spine17.ply	0.513932	0.45976	-0.0152378	3	Simple
460	D:\Downloads\spines_2022_modified\Done\Deconvolved_5_11959_slice1_cell3_dendrite1_spines_63x_z2_1024px_avg2_0.35um-stack_1_1_9_spine18.ply		11959	1	3	1	1	1.57638	7.90947	1.18316	2.20136	0.860588	0.859392	0.418664	0.89602	No	Simple Control	Deconvolved_5_11959_slice1_cell3_dendrite1_spines_63x_z2_1024px_avg2_0.35um-stack_1_1_9_spine18.ply	-0.677839	-0.638499	1.43121	4	Simple
461	D:\Downloads\spines_2022_modified\Done\Deconvolved_5_11959_slice1_cell3_dendrite1_spines_63x_z2_1024px_avg2_0.35um-stack_1_1_9_spine19_shf.ply		11959	1	3	1	1	1.45949	4.45437	0.545504	0.993158	0.820625	0.855767	0.458182	0.752355	SHF	Simple Control	Deconvolved_5_11959_slice1_cell3_dendrite1_spines_63x_z2_1024px_avg2_0.35um-stack_1_1_9_spine19_shf.ply	-0.506358	-1.38925	0.990918	4	Simple
462	D:\Downloads\spines_2022_modified\Done\Deconvolved_5_11959_slice1_cell3_dendrite1_spines_63x_z2_1024px_avg2_0.35um-stack_1_1_9_spine20.ply		11959	1	3	1	2	1.40155	3.57286	0.410215	0.610646	0.488601	0.767979	0.466815	0.654255	No	Simple Control	Deconvolved_5_11959_slice1_cell3_dendrite1_spines_63x_z2_1024px_avg2_0.35um-stack_1_1_9_spine20.ply	-0.470563	-1.30122	-0.674186	3	Simple
463	D:\Downloads\spines_2022_modified\Done\Deconvolved_5_11959_slice1_cell3_dendrite1_spines_63x_z2_1024px_avg2_0.35um-stack_1_1_9_spine21.ply		11959	1	3	1	2	1.42816	5.20032	0.817109	1.23552	0.512069	0.832291	0.414011	0.7845	No	Simple Control	Deconvolved_5_11959_slice1_cell3_dendrite1_spines_63x_z2_1024px_avg2_0.35um-stack_1_1_9_spine21.ply	-0.855346	-0.678249	-0.345999	3	Simple
464	D:\Downloads\spines_2022_modified\Done\Deconvolved_5_11959_slice1_cell3_dendrite1_spines_63x_z2_1024px_avg2_0.35um-stack_1_1_9_spine22.ply		11959	1	3	1	2	1.46972	6.03212	0.942387	1.38904	0.473956	0.886954	0.394318	0.808957	No	Simple Control	Deconvolved_5_11959_slice1_cell3_dendrite1_spines_63x_z2_1024px_avg2_0.35um-stack_1_1_9_spine22.ply	-0.935053	-0.421497	-0.462184	3	Simple
465	D:\Downloads\spines_2022_modified\Done\Deconvolved_5_11959_slice1_cell3_dendrite1_spines_63x_z2_1024px_avg2_0.35um-stack_1_1_9_spine23.ply		11959	1	3	1	2	1.05357	4.28779	0.545067	1.03804	0.904422	0.727709	0.233596	0.927418	No	Simple Control	Deconvolved_5_11959_slice1_cell3_dendrite1_spines_63x_z2_1024px_avg2_0.35um-stack_1_1_9_spine23.ply	-2.26908	-0.356437	1.74171	0	Simple
466	D:\Downloads\spines_2022_modified\Done\Deconvolved_5_11959_slice1_cell3_dendrite1_spines_63x_z2_1024px_avg2_0.35um-stack_1_1_9_spine24.ply		11959	1	3	1	2	1.5723	3.98679	0.378802	0.905749	1.39109	0.820711	0.490015	0.707464	No	Simple Control	Deconvolved_5_11959_slice1_cell3_dendrite1_spines_63x_z2_1024px_avg2_0.35um-stack_1_1_9_spine24.ply	-0.0583308	-2.41261	3.53747	4	Simple
467	D:\Downloads\spines_2022_modified\Done\Deconvolved_5_11959_slice1_cell3_dendrite1_spines_63x_z2_1024px_avg2_0.35um-stack_1_1_9_spine25.ply		11959	1	3	1	2	2.93619	22.6703	5.814	8.51499	0.464565	1.66779	0.477433	0.789127	No	Simple Control	Deconvolved_5_11959_slice1_cell3_dendrite1_spines_63x_z2_1024px_avg2_0.35um-stack_1_1_9_spine25.ply	1.49139	0.827211	-0.272795	1	Simple
468	D:\Downloads\spines_2022_modified\Done\Deconvolved_5_11959_slice1_cell3_dendrite1_spines_63x_z2_1024px_avg2_0.35um-stack_1_1_9_spine26.ply		11959	1	3	1	2	4.08501	35.1563	10.6688	17.2678	0.618536	2.47382	0.431701	0.683037	No	Simple Control	Deconvolved_5_11959_slice1_cell3_dendrite1_spines_63x_z2_1024px_avg2_0.35um-stack_1_1_9_spine26.ply	2.97572	1.68704	0.597768	1	Simple
469	D:\Downloads\spines_2022_modified\Done\Deconvolved_5_11959_slice1_cell3_dendrite1_spines_63x_z2_1024px_avg2_0.35um-stack_1_1_9_spine27.ply		11959	1	3	1	2	2.12446	21.5879	5.44582	7.15506	0.313862	1.29657	0.369009	0.994798	No	Simple Control	Deconvolved_5_11959_slice1_cell3_dendrite1_spines_63x_z2_1024px_avg2_0.35um-stack_1_1_9_spine27.ply	-0.126567	1.71962	-0.69894	2	Simple
470	D:\Downloads\spines_2022_modified\Done\Deconvolved_5_11959_slice1_cell3_dendrite1_spines_63x_z2_1024px_avg2_0.35um-stack_1_1_9_spine28.ply		11959	1	3	1	2	2.74613	22.5692	5.53705	8.45641	0.527242	1.63721	0.416213	0.798063	No	Simple Control	Deconvolved_5_11959_slice1_cell3_dendrite1_spines_63x_z2_1024px_avg2_0.35um-stack_1_1_9_spine28.ply	1.0231	0.935841	0.065033	2	Simple
471	D:\Downloads\spines_2022_modified\Done\Deconvolved_5_11959_slice1_cell3_dendrite1_spines_63x_z2_1024px_avg2_0.35um-stack_1_1_9_spine29.ply		11959	1	3	1	2	2.06022	13.44	2.51613	4.02399	0.599278	1.14115	0.410774	1.00031	No	Simple Control	Deconvolved_5_11959_slice1_cell3_dendrite1_spines_63x_z2_1024px_avg2_0.35um-stack_1_1_9_spine29.ply	-0.311136	0.538936	0.463683	0	Simple
472	D:\Downloads\spines_2022_modified\Done\Deconvolved_5_11959_slice1_cell3_dendrite1_spines_63x_z2_1024px_avg2_0.35um-stack_1_1_9_spine5.ply		11959	1	3	1	5	0.917782	2.59503	0.2356	0.520444	1.20902	0.568803	0.302355	0.923082	No	Simple Control	Deconvolved_5_11959_slice1_cell3_dendrite1_spines_63x_z2_1024px_avg2_0.35um-stack_1_1_9_spine5.ply	-2.01339	-1.17766	3.04892	4	Simple
473	D:\Downloads\spines_2022_modified\Done\Deconvolved_5_11959_slice1_cell3_dendrite1_spines_63x_z2_1024px_avg2_0.35um-stack_1_1_9_spine6.ply		11959	1	3	1	6	1.46358	6.21025	0.807839	1.23666	0.530829	0.83479	0.458284	0.775993	No	Simple Control	Deconvolved_5_11959_slice1_cell3_dendrite1_spines_63x_z2_1024px_avg2_0.35um-stack_1_1_9_spine6.ply	-0.525811	-0.791631	-0.289746	3	Simple
474	D:\Downloads\spines_2022_modified\Done\Deconvolved_5_11959_slice1_cell3_dendrite1_spines_63x_z2_1024px_avg2_0.35um-stack_1_1_9_spine7.ply		11959	1	3	1	7	0.883553	3.46654	0.4506	0.858156	0.904474	0.680055	0.158409	1.02945	No	Simple Control	Deconvolved_5_11959_slice1_cell3_dendrite1_spines_63x_z2_1024px_avg2_0.35um-stack_1_1_9_spine7.ply	-3.00396	0.0736849	1.90139	0	Simple
475	D:\Downloads\spines_2022_modified\Done\Deconvolved_5_11959_slice1_cell3_dendrite1_spines_63x_z2_1024px_avg2_0.35um-stack_1_1_9_spine8.ply		11959	1	3	1	8	3.32672	13.5438	2.66995	4.80696	0.800393	1.83166	0.504003	0.504121	No	Simple Control	Deconvolved_5_11959_slice1_cell3_dendrite1_spines_63x_z2_1024px_avg2_0.35um-stack_1_1_9_spine8.ply	2.01835	-1.12868	0.809254	1	Simple
476	D:\Downloads\spines_2022_modified\Done\Deconvolved_5_11959_slice1_cell3_dendrite1_spines_63x_z2_1024px_avg2_0.35um-stack_1_1_9_spine9.ply		11959	1	3	1	9	2.30532	14.5828	3.12626	4.35741	0.393809	1.40789	0.446925	0.775511	No	Simple Control	Deconvolved_5_11959_slice1_cell3_dendrite1_spines_63x_z2_1024px_avg2_0.35um-stack_1_1_9_spine9.ply	0.445282	0.242085	-0.74213	3	Simple
477	D:\Downloads\spines_2022_modified\Done\Deconvolved_5_11959_slice1_cell3_dendrite2_spines_63x_z2_1024px_avg2_0.35um-stack_1_1_9_spine1.ply		11959	1	3	2	1	2.34231	12.9653	2.42694	3.53792	0.457771	1.39612	0.420747	0.880247	No	Simple Control	Deconvolved_5_11959_slice1_cell3_dendrite2_spines_63x_z2_1024px_avg2_0.35um-stack_1_1_9_spine1.ply	0.0941695	0.39421	-0.326132	3	Simple
478	D:\Downloads\spines_2022_modified\Done\Deconvolved_5_11959_slice1_cell3_dendrite2_spines_63x_z2_1024px_avg2_0.35um-stack_1_1_9_spine10.ply		11959	1	3	2	1	3.19443	16.6182	3.26844	5.2851	0.617012	1.89771	0.476881	0.513953	No	Simple Control	Deconvolved_5_11959_slice1_cell3_dendrite2_spines_63x_z2_1024px_avg2_0.35um-stack_1_1_9_spine10.ply	1.87125	-0.535806	0.0367365	1	Simple
479	D:\Downloads\spines_2022_modified\Done\Deconvolved_5_11959_slice1_cell3_dendrite2_spines_63x_z2_1024px_avg2_0.35um-stack_1_1_9_spine11.ply		11959	1	3	2	1	2.00551	8.25518	1.32304	2.00149	0.512794	1.19902	0.471989	0.683985	No	Simple Control	Deconvolved_5_11959_slice1_cell3_dendrite2_spines_63x_z2_1024px_avg2_0.35um-stack_1_1_9_spine11.ply	0.208886	-0.800154	-0.430568	3	Simple
480	D:\Downloads\spines_2022_modified\Done\Deconvolved_5_11959_slice1_cell3_dendrite2_spines_63x_z2_1024px_avg2_0.35um-stack_1_1_9_spine12.ply		11959	1	3	2	1	3.03484	14.5547	3.05617	4.805	0.572228	1.77916	0.462368	0.54678	No	Simple Control	Deconvolved_5_11959_slice1_cell3_dendrite2_spines_63x_z2_1024px_avg2_0.35um-stack_1_1_9_spine12.ply	1.50263	-0.530802	-0.158308	1	Simple
481	D:\Downloads\spines_2022_modified\Done\Deconvolved_5_11959_slice1_cell3_dendrite2_spines_63x_z2_1024px_avg2_0.35um-stack_1_1_9_spine13.ply		11959	1	3	2	1	1.74075	9.07614	1.618	2.40342	0.485428	1.10618	0.394255	0.599167	No	Simple Control	Deconvolved_5_11959_slice1_cell3_dendrite2_spines_63x_z2_1024px_avg2_0.35um-stack_1_1_9_spine13.ply	-0.221114	-0.694506	-0.592674	3	Simple
482	D:\Downloads\spines_2022_modified\Done\Deconvolved_5_11959_slice1_cell3_dendrite2_spines_63x_z2_1024px_avg2_0.35um-stack_1_1_9_spine2.ply		11959	1	3	2	2	2.33811	10.0031	1.86724	2.46774	0.321602	1.24768	0.509529	0.70549	No	Simple Control	Deconvolved_5_11959_slice1_cell3_dendrite2_spines_63x_z2_1024px_avg2_0.35um-stack_1_1_9_spine2.ply	0.661564	-0.417495	-1.27286	3	Simple
483	D:\Downloads\spines_2022_modified\Done\Deconvolved_5_11959_slice1_cell3_dendrite2_spines_63x_z2_1024px_avg2_0.35um-stack_1_1_9_spine3.ply		11959	1	3	2	3	2.4754	14.4	2.54354	5.0989	1.00465	1.41828	0.439735	0.672127	No	Simple Control	Deconvolved_5_11959_slice1_cell3_dendrite2_spines_63x_z2_1024px_avg2_0.35um-stack_1_1_9_spine3.ply	0.854696	-0.822086	1.96243	4	Simple
484	D:\Downloads\spines_2022_modified\Done\Deconvolved_5_11959_slice1_cell3_dendrite2_spines_63x_z2_1024px_avg2_0.35um-stack_1_1_9_spine4.ply		11959	1	3	2	4	1.04636	3.01967	0.340214	0.435971	0.281462	0.636046	0.429485	0.670141	No	Simple Control	Deconvolved_5_11959_slice1_cell3_dendrite2_spines_63x_z2_1024px_avg2_0.35um-stack_1_1_9_spine4.ply	-1.04167	-0.952019	-1.60595	3	Simple
485	D:\Downloads\spines_2022_modified\Done\Deconvolved_5_11959_slice1_cell3_dendrite2_spines_63x_z2_1024px_avg2_0.35um-stack_1_1_9_spine5.ply		11959	1	3	2	5	1.45083	4.50357	0.473033	0.953595	1.01592	0.874669	0.455067	0.676809	No	Simple Control	Deconvolved_5_11959_slice1_cell3_dendrite2_spines_63x_z2_1024px_avg2_0.35um-stack_1_1_9_spine5.ply	-0.350721	-1.8391	1.80511	4	Simple
486	D:\Downloads\spines_2022_modified\Done\Deconvolved_5_11959_slice1_cell3_dendrite2_spines_63x_z2_1024px_avg2_0.35um-stack_1_1_9_spine6.ply		11959	1	3	2	6	1.56787	7.79016	1.03474	1.68483	0.628269	0.817434	0.482645	1.05424	No	Simple Control	Deconvolved_5_11959_slice1_cell3_dendrite2_spines_63x_z2_1024px_avg2_0.35um-stack_1_1_9_spine6.ply	-0.678725	-0.140769	0.48953	0	Simple
487	D:\Downloads\spines_2022_modified\Done\Deconvolved_5_11959_slice1_cell3_dendrite2_spines_63x_z2_1024px_avg2_0.35um-stack_1_1_9_spine7.ply		11959	1	3	2	7	2.50421	10.6343	1.79031	2.95411	0.650058	1.13861	0.607284	0.747479	No	Simple Control	Deconvolved_5_11959_slice1_cell3_dendrite2_spines_63x_z2_1024px_avg2_0.35um-stack_1_1_9_spine7.ply	1.34481	-1.01458	0.224411	1	Simple
488	D:\Downloads\spines_2022_modified\Done\Deconvolved_5_11959_slice1_cell3_dendrite2_spines_63x_z2_1024px_avg2_0.35um-stack_1_1_9_spine8.ply		11959	1	3	2	8	1.27398	3.72249	0.48937	0.667994	0.36501	0.749645	0.417901	0.721343	No	Simple Control	Deconvolved_5_11959_slice1_cell3_dendrite2_spines_63x_z2_1024px_avg2_0.35um-stack_1_1_9_spine8.ply	-0.958956	-0.799006	-1.12945	3	Simple
489	D:\Downloads\spines_2022_modified\Done\Deconvolved_5_11959_slice1_cell3_dendrite2_spines_63x_z2_1024px_avg2_0.35um-stack_1_1_9_spine9.ply		11959	1	3	2	9	1.60261	9.15828	1.63681	2.24972	0.374461	1.07903	0.37165	0.768862	No	Simple Control	Deconvolved_5_11959_slice1_cell3_dendrite2_spines_63x_z2_1024px_avg2_0.35um-stack_1_1_9_spine9.ply	-0.751387	-0.0401695	-0.894551	3	Simple
490	D:\Downloads\spines_2022_modified\Done\Deconvolved_5_11959_slice1_cell4_dendrite1_spines_63x_z2_1024px_avg2_0.35um-stack_SHF_1_1_9_spine1.ply		11959	1	4	1	1	2.89058	8.65877	1.36074	2.18335	0.604531	1.38212	0.562975	0.628449	No	Simple Control	Deconvolved_5_11959_slice1_cell4_dendrite1_spines_63x_z2_1024px_avg2_0.35um-stack_SHF_1_1_9_spine1.ply	1.48997	-1.20358	-0.0932057	1	Simple
491	D:\Downloads\spines_2022_modified\Done\Deconvolved_5_11959_slice1_cell4_dendrite1_spines_63x_z2_1024px_avg2_0.35um-stack_SHF_1_1_9_spine10.ply		11959	1	4	1	1	2.84703	18.658	4.30517	9.6675	1.24556	1.60208	0.447978	1.20559	No	Simple Control	Deconvolved_5_11959_slice1_cell4_dendrite1_spines_63x_z2_1024px_avg2_0.35um-stack_SHF_1_1_9_spine10.ply	0.566359	0.610912	3.76512	4	Simple
492	D:\Downloads\spines_2022_modified\Done\Deconvolved_5_11959_slice1_cell4_dendrite1_spines_63x_z2_1024px_avg2_0.35um-stack_SHF_1_1_9_spine11.ply		11959	1	4	1	1	4.63521	35.2008	10.4834	19.9099	0.89918	2.61086	0.503316	0.717718	No	Simple Control	Deconvolved_5_11959_slice1_cell4_dendrite1_spines_63x_z2_1024px_avg2_0.35um-stack_SHF_1_1_9_spine11.ply	3.78159	1.24292	1.90127	1	Simple
493	D:\Downloads\spines_2022_modified\Done\Deconvolved_5_11959_slice1_cell4_dendrite1_spines_63x_z2_1024px_avg2_0.35um-stack_SHF_1_1_9_spine12.ply		11959	1	4	1	1	2.2549	8.47569	1.39691	2.22588	0.593426	1.37585	0.468256	0.778811	No	Simple Control	Deconvolved_5_11959_slice1_cell4_dendrite1_spines_63x_z2_1024px_avg2_0.35um-stack_SHF_1_1_9_spine12.ply	0.250728	-0.591589	0.0706558	3	Simple
494	D:\Downloads\spines_2022_modified\Done\Deconvolved_5_11959_slice1_cell4_dendrite1_spines_63x_z2_1024px_avg2_0.35um-stack_SHF_1_1_9_spine13.ply		11959	1	4	1	1	2.24954	18.8905	5.04899	7.50172	0.485786	1.47472	0.380284	0.861599	No	Simple Control	Deconvolved_5_11959_slice1_cell4_dendrite1_spines_63x_z2_1024px_avg2_0.35um-stack_SHF_1_1_9_spine13.ply	0.154729	0.904819	-0.103689	2	Simple
495	D:\Downloads\spines_2022_modified\Done\Deconvolved_5_11959_slice1_cell4_dendrite1_spines_63x_z2_1024px_avg2_0.35um-stack_SHF_1_1_9_spine14.ply		11959	1	4	1	1	3.1825	12.7219	2.4833	4.13719	0.666006	1.8187	0.52151	0.498339	No	Simple Control	Deconvolved_5_11959_slice1_cell4_dendrite1_spines_63x_z2_1024px_avg2_0.35um-stack_SHF_1_1_9_spine14.ply	1.9346	-1.11018	0.149342	1	Simple
496	D:\Downloads\spines_2022_modified\Done\Deconvolved_5_11959_slice1_cell4_dendrite1_spines_63x_z2_1024px_avg2_0.35um-stack_SHF_1_1_9_spine15.ply		11959	1	4	1	1	2.03142	13.8308	3.00292	5.16999	0.721652	1.2623	0.327803	1.02033	No	Simple Control	Deconvolved_5_11959_slice1_cell4_dendrite1_spines_63x_z2_1024px_avg2_0.35um-stack_SHF_1_1_9_spine15.ply	-0.749867	0.735836	1.12348	0	Simple
497	D:\Downloads\spines_2022_modified\Done\Deconvolved_5_11959_slice1_cell4_dendrite1_spines_63x_z2_1024px_avg2_0.35um-stack_SHF_1_1_9_spine16.ply		11959	1	4	1	1	3.66065	17.7275	3.71032	5.88918	0.587241	2.03509	0.512065	0.604417	No	Simple Control	Deconvolved_5_11959_slice1_cell4_dendrite1_spines_63x_z2_1024px_avg2_0.35um-stack_SHF_1_1_9_spine16.ply	2.30536	-0.214744	0.0173836	1	Simple
498	D:\Downloads\spines_2022_modified\Done\Deconvolved_5_11959_slice1_cell4_dendrite1_spines_63x_z2_1024px_avg2_0.35um-stack_SHF_1_1_9_spine17.ply		11959	1	4	1	1	2.43394	16.69	3.08404	6.11798	0.983758	1.38854	0.45083	0.884905	No	Simple Control	Deconvolved_5_11959_slice1_cell4_dendrite1_spines_63x_z2_1024px_avg2_0.35um-stack_SHF_1_1_9_spine17.ply	0.638168	-0.101934	2.13456	4	Simple
499	D:\Downloads\spines_2022_modified\Done\Deconvolved_5_11959_slice1_cell4_dendrite1_spines_63x_z2_1024px_avg2_0.35um-stack_SHF_1_1_9_spine18.ply		11959	1	4	1	1	1.91162	12.641	1.90189	3.62532	0.906167	1.11802	0.371207	0.818442	No	Simple Control	Deconvolved_5_11959_slice1_cell4_dendrite1_spines_63x_z2_1024px_avg2_0.35um-stack_SHF_1_1_9_spine18.ply	-0.289465	-0.30551	1.67861	4	Simple
500	D:\Downloads\spines_2022_modified\Done\Deconvolved_5_11959_slice1_cell4_dendrite1_spines_63x_z2_1024px_avg2_0.35um-stack_SHF_1_1_9_spine2.ply		11959	1	4	1	2	1.50891	4.60639	0.493358	1.0413	1.11064	0.925948	0.410847	0.600139	No	Simple Control	Deconvolved_5_11959_slice1_cell4_dendrite1_spines_63x_z2_1024px_avg2_0.35um-stack_SHF_1_1_9_spine2.ply	-0.381078	-1.99793	2.19398	4	Simple
501	D:\Downloads\spines_2022_modified\Done\Deconvolved_5_11959_slice1_cell4_dendrite1_spines_63x_z2_1024px_avg2_0.35um-stack_SHF_1_1_9_spine3.ply		11959	1	4	1	3	3.82209	15.6817	3.95493	7.0331	0.778313	1.80603	0.60324	0.872227	No	Simple Control	Deconvolved_5_11959_slice1_cell4_dendrite1_spines_63x_z2_1024px_avg2_0.35um-stack_SHF_1_1_9_spine3.ply	2.40074	-0.22891	1.11	1	Simple
502	D:\Downloads\spines_2022_modified\Done\Deconvolved_5_11959_slice1_cell4_dendrite1_spines_63x_z2_1024px_avg2_0.35um-stack_SHF_1_1_9_spine4.ply		11959	1	4	1	4	1.53332	6.77843	1.04732	1.69578	0.619168	0.938962	0.378353	0.8671	No	Simple Control	Deconvolved_5_11959_slice1_cell4_dendrite1_spines_63x_z2_1024px_avg2_0.35um-stack_SHF_1_1_9_spine4.ply	-0.992675	-0.343245	0.30129	0	Simple
503	D:\Downloads\spines_2022_modified\Done\Deconvolved_5_11959_slice1_cell4_dendrite1_spines_63x_z2_1024px_avg2_0.35um-stack_SHF_1_1_9_spine5.ply		11959	1	4	1	5	3.14372	16.4247	3.49934	5.85151	0.672173	1.70935	0.484292	0.788184	No	Simple Control	Deconvolved_5_11959_slice1_cell4_dendrite1_spines_63x_z2_1024px_avg2_0.35um-stack_SHF_1_1_9_spine5.ply	1.41754	0.0530947	0.596353	1	Simple
504	D:\Downloads\spines_2022_modified\Done\Deconvolved_5_11959_slice1_cell4_dendrite1_spines_63x_z2_1024px_avg2_0.35um-stack_SHF_1_1_9_spine6.ply		11959	1	4	1	6	2.69635	19.8963	4.97424	7.72541	0.553082	1.62316	0.417387	0.788313	No	Simple Control	Deconvolved_5_11959_slice1_cell4_dendrite1_spines_63x_z2_1024px_avg2_0.35um-stack_SHF_1_1_9_spine6.ply	0.877344	0.649264	0.129887	2	Simple
505	D:\Downloads\spines_2022_modified\Done\Deconvolved_5_11959_slice1_cell4_dendrite1_spines_63x_z2_1024px_avg2_0.35um-stack_SHF_1_1_9_spine7.ply		11959	1	4	1	7	2.51308	16.1001	3.09259	5.70301	0.844091	1.44058	0.442106	0.729373	No	Simple Control	Deconvolved_5_11959_slice1_cell4_dendrite1_spines_63x_z2_1024px_avg2_0.35um-stack_SHF_1_1_9_spine7.ply	0.846289	-0.320059	1.31471	4	Simple
506	D:\Downloads\spines_2022_modified\Done\Deconvolved_5_11959_slice1_cell4_dendrite1_spines_63x_z2_1024px_avg2_0.35um-stack_SHF_1_1_9_spine8.ply		11959	1	4	1	8	2.34028	14.944	3.47165	5.12112	0.475126	1.42945	0.37054	0.745041	No	Simple Control	Deconvolved_5_11959_slice1_cell4_dendrite1_spines_63x_z2_1024px_avg2_0.35um-stack_SHF_1_1_9_spine8.ply	0.161582	0.349207	-0.33214	3	Simple
507	D:\Downloads\spines_2022_modified\Done\Deconvolved_5_11959_slice1_cell4_dendrite1_spines_63x_z2_1024px_avg2_0.35um-stack_SHF_1_1_9_spine9.ply		11959	1	4	1	9	2.26435	20.83	5.12196	8.45945	0.651605	1.39495	0.412016	0.955472	No	Simple Control	Deconvolved_5_11959_slice1_cell4_dendrite1_spines_63x_z2_1024px_avg2_0.35um-stack_SHF_1_1_9_spine9.ply	0.317012	0.971171	0.770871	2	Simple
508	D:\Downloads\spines_2022_modified\Done\Deconvolved_5_11959_slice1_cell4_dendrite2_spines_63x_z2_1024px_avg2_0.35um-stack_1_1_9_spine1.ply		11959	1	4	2	1	2.27193	17.287	3.87313	5.73092	0.479661	1.37734	0.382528	0.923716	No	Simple Control	Deconvolved_5_11959_slice1_cell4_dendrite2_spines_63x_z2_1024px_avg2_0.35um-stack_1_1_9_spine1.ply	-0.00436034	0.942635	-0.0839759	2	Simple
509	D:\Downloads\spines_2022_modified\Done\Deconvolved_5_11959_slice1_cell4_dendrite2_spines_63x_z2_1024px_avg2_0.35um-stack_1_1_9_spine10.ply		11959	1	4	2	1	1.915	10.9084	1.86259	3.20476	0.72059	1.21229	0.424842	0.763165	No	Simple Control	Deconvolved_5_11959_slice1_cell4_dendrite2_spines_63x_z2_1024px_avg2_0.35um-stack_1_1_9_spine10.ply	-0.0496674	-0.518485	0.690571	4	Simple
510	D:\Downloads\spines_2022_modified\Done\Deconvolved_5_11959_slice1_cell4_dendrite2_spines_63x_z2_1024px_avg2_0.35um-stack_1_1_9_spine11.ply		11959	1	4	2	1	1.92772	12.8579	2.35451	4.38797	0.863646	1.24347	0.340641	0.828658	No	Simple Control	Deconvolved_5_11959_slice1_cell4_dendrite2_spines_63x_z2_1024px_avg2_0.35um-stack_1_1_9_spine11.ply	-0.454235	-0.0957772	1.52432	4	Simple
511	D:\Downloads\spines_2022_modified\Done\Deconvolved_5_11959_slice1_cell4_dendrite2_spines_63x_z2_1024px_avg2_0.35um-stack_1_1_9_spine12.ply		11959	1	4	2	1	2.37323	13.5678	2.77704	4.1147	0.481685	1.52295	0.39897	0.604896	No	Simple Control	Deconvolved_5_11959_slice1_cell4_dendrite2_spines_63x_z2_1024px_avg2_0.35um-stack_1_1_9_spine12.ply	0.500663	-0.226702	-0.506234	3	Simple
512	D:\Downloads\spines_2022_modified\Done\Deconvolved_5_11959_slice1_cell4_dendrite2_spines_63x_z2_1024px_avg2_0.35um-stack_1_1_9_spine13.ply		11959	1	4	2	1	2.61436	12.52	2.34018	3.21111	0.372163	1.40963	0.508503	0.438972	No	Simple Control	Deconvolved_5_11959_slice1_cell4_dendrite2_spines_63x_z2_1024px_avg2_0.35um-stack_1_1_9_spine13.ply	1.45211	-0.929397	-1.29574	1	Simple
513	D:\Downloads\spines_2022_modified\Done\Deconvolved_5_11959_slice1_cell4_dendrite2_spines_63x_z2_1024px_avg2_0.35um-stack_1_1_9_spine2.ply		11959	1	4	2	2	1.73468	9.81536	1.77991	2.84413	0.597911	1.08692	0.344502	0.840335	No	Simple Control	Deconvolved_5_11959_slice1_cell4_dendrite2_spines_63x_z2_1024px_avg2_0.35um-stack_1_1_9_spine2.ply	-0.822927	0.00869732	0.256325	0	Simple
514	D:\Downloads\spines_2022_modified\Done\Deconvolved_5_11959_slice1_cell4_dendrite2_spines_63x_z2_1024px_avg2_0.35um-stack_1_1_9_spine3.ply		11959	1	4	2	3	5.49585	28.7639	9.08699	12.4855	0.373999	3.03545	0.557466	0.754434	No	Simple Control	Deconvolved_5_11959_slice1_cell4_dendrite2_spines_63x_z2_1024px_avg2_0.35um-stack_1_1_9_spine3.ply	4.18888	1.49719	-0.564439	1	Simple
515	D:\Downloads\spines_2022_modified\Done\Deconvolved_5_11959_slice1_cell4_dendrite2_spines_63x_z2_1024px_avg2_0.35um-stack_1_1_9_spine4.ply		11959	1	4	2	4	2.91209	23.102	5.47262	8.73901	0.59686	1.73468	0.457237	0.97721	No	Simple Control	Deconvolved_5_11959_slice1_cell4_dendrite2_spines_63x_z2_1024px_avg2_0.35um-stack_1_1_9_spine4.ply	1.10883	1.23604	0.575739	2	Simple
516	D:\Downloads\spines_2022_modified\Done\Deconvolved_5_11959_slice1_cell4_dendrite2_spines_63x_z2_1024px_avg2_0.35um-stack_1_1_9_spine5.ply		11959	1	4	2	5	1.69542	7.07156	1.00856	1.62891	0.615082	0.954958	0.434352	0.831267	No	Simple Control	Deconvolved_5_11959_slice1_cell4_dendrite2_spines_63x_z2_1024px_avg2_0.35um-stack_1_1_9_spine5.ply	-0.50311	-0.573149	0.207583	3	Simple
517	D:\Downloads\spines_2022_modified\Done\Deconvolved_5_11959_slice1_cell4_dendrite2_spines_63x_z2_1024px_avg2_0.35um-stack_1_1_9_spine6.ply		11959	1	4	2	6	1.99936	8.44671	1.24575	1.97855	0.588234	1.17091	0.445464	0.636496	No	Simple Control	Deconvolved_5_11959_slice1_cell4_dendrite2_spines_63x_z2_1024px_avg2_0.35um-stack_1_1_9_spine6.ply	0.173674	-0.921153	-0.113746	3	Simple
518	D:\Downloads\spines_2022_modified\Done\Deconvolved_5_11959_slice1_cell4_dendrite2_spines_63x_z2_1024px_avg2_0.35um-stack_1_1_9_spine7.ply		11959	1	4	2	7	2.84727	17.6637	3.80408	6.21453	0.633649	1.73025	0.447214	0.679561	No	Simple Control	Deconvolved_5_11959_slice1_cell4_dendrite2_spines_63x_z2_1024px_avg2_0.35um-stack_1_1_9_spine7.ply	1.23509	0.000374335	0.325705	1	Simple
519	D:\Downloads\spines_2022_modified\Done\Deconvolved_5_11959_slice1_cell4_dendrite2_spines_63x_z2_1024px_avg2_0.35um-stack_1_1_9_spine8.ply		11959	1	4	2	8	2.08066	12.0095	2.15594	3.68918	0.711172	1.20607	0.371814	0.82725	No	Simple Control	Deconvolved_5_11959_slice1_cell4_dendrite2_spines_63x_z2_1024px_avg2_0.35um-stack_1_1_9_spine8.ply	-0.255563	-0.0410192	0.791059	4	Simple
520	D:\Downloads\spines_2022_modified\Done\Deconvolved_5_11959_slice1_cell4_dendrite2_spines_63x_z2_1024px_avg2_0.35um-stack_1_1_9_spine9.ply		11959	1	4	2	9	3.43837	12.3579	2.26581	3.66294	0.61661	2.06824	0.47099	0.353461	No	Simple Control	Deconvolved_5_11959_slice1_cell4_dendrite2_spines_63x_z2_1024px_avg2_0.35um-stack_1_1_9_spine9.ply	2.07376	-1.23264	-0.194604	1	Simple
521	D:\Downloads\spines_2022_modified\Done\Deconvolved_5_11959_slice1_cell4_dendrite3_spines_63x_z2_1024px_avg2_0.35um-stack_SHF_1_1_9_spine1.ply		11959	1	4	3	1	1.23096	3.16304	0.326959	0.578457	0.769204	0.778607	0.414644	0.570502	No	Simple Control	Deconvolved_5_11959_slice1_cell4_dendrite3_spines_63x_z2_1024px_avg2_0.35um-stack_SHF_1_1_9_spine1.ply	-0.682233	-1.78369	0.548357	4	Simple
522	D:\Downloads\spines_2022_modified\Done\Deconvolved_5_11959_slice1_cell4_dendrite3_spines_63x_z2_1024px_avg2_0.35um-stack_SHF_1_1_9_spine2.ply		11959	1	4	3	2	1.70464	9.08718	1.50825	2.15963	0.431875	1.12094	0.371094	0.691596	No	Simple Control	Deconvolved_5_11959_slice1_cell4_dendrite3_spines_63x_z2_1024px_avg2_0.35um-stack_SHF_1_1_9_spine2.ply	-0.537254	-0.306396	-0.714641	3	Simple
523	D:\Downloads\spines_2022_modified\Done\Deconvolved_5_11959_slice1_cell4_dendrite3_spines_63x_z2_1024px_avg2_0.35um-stack_SHF_1_1_9_spine3.ply		11959	1	4	3	3	2.96572	11.9434	2.13931	3.30529	0.545027	1.73128	0.464505	0.457884	No	Simple Control	Deconvolved_5_11959_slice1_cell4_dendrite3_spines_63x_z2_1024px_avg2_0.35um-stack_SHF_1_1_9_spine3.ply	1.4693	-0.952541	-0.430229	1	Simple
524	D:\Downloads\spines_2022_modified\Done\Deconvolved_5_11959_slice1_cell5_dendrite1_spines_63x_z2_1024px_avg2_0.35um-stack_1_1_9_spine1.ply		11959	1	5	1	1	1.91093	4.67601	0.52128	0.862935	0.655416	1.11597	0.483575	0.410129	No	Simple Control	Deconvolved_5_11959_slice1_cell5_dendrite1_spines_63x_z2_1024px_avg2_0.35um-stack_1_1_9_spine1.ply	0.50854	-2.04897	-0.158505	4	Simple
525	D:\Downloads\spines_2022_modified\Done\Deconvolved_5_11959_slice1_cell5_dendrite1_spines_63x_z2_1024px_avg2_0.35um-stack_1_1_9_spine2.ply		11959	1	5	1	2	2.32769	10.9927	1.8052	3.28509	0.819793	1.28559	0.495559	0.812784	No	Simple Control	Deconvolved_5_11959_slice1_cell5_dendrite1_spines_63x_z2_1024px_avg2_0.35um-stack_1_1_9_spine2.ply	0.578714	-0.692705	1.1699	4	Simple
526	D:\Downloads\spines_2022_modified\Done\Deconvolved_5_11959_slice1_cell5_dendrite1_spines_63x_z2_1024px_avg2_0.35um-stack_1_1_9_spine3.ply		11959	1	5	1	3	2.74432	21.2238	4.75944	7.36943	0.548382	1.45769	0.47313	0.895607	No	Simple Control	Deconvolved_5_11959_slice1_cell5_dendrite1_spines_63x_z2_1024px_avg2_0.35um-stack_1_1_9_spine3.ply	1.09321	0.857232	0.208029	2	Simple
527	D:\Downloads\spines_2022_modified\Done\Deconvolved_5_11959_slice1_cell5_dendrite1_spines_63x_z2_1024px_avg2_0.35um-stack_1_1_9_spine4.ply		11959	1	5	1	4	1.88872	13.6121	2.73135	3.85481	0.411321	1.1689	0.413185	0.964188	No	Simple Control	Deconvolved_5_11959_slice1_cell5_dendrite1_spines_63x_z2_1024px_avg2_0.35um-stack_1_1_9_spine4.ply	-0.406438	0.678427	-0.45234	3	Simple
528	D:\Downloads\spines_2022_modified\Done\Deconvolved_5_11959_slice1_cell5_dendrite1_spines_63x_z2_1024px_avg2_0.35um-stack_1_1_9_spine5.ply		11959	1	5	1	5	2.98804	18.3395	4.06248	5.56175	0.369055	1.50194	0.522194	0.827464	No	Simple Control	Deconvolved_5_11959_slice1_cell5_dendrite1_spines_63x_z2_1024px_avg2_0.35um-stack_1_1_9_spine5.ply	1.45428	0.565797	-0.765695	1	Simple
529	D:\Downloads\spines_2022_modified\Done\Deconvolved_5_11959_slice1_cell5_dendrite1_spines_63x_z2_1024px_avg2_0.35um-stack_1_1_9_spine6.ply		11959	1	5	1	6	3.5042	27.1266	6.11123	8.87847	0.452812	1.82528	0.532317	0.698793	No	Simple Control	Deconvolved_5_11959_slice1_cell5_dendrite1_spines_63x_z2_1024px_avg2_0.35um-stack_1_1_9_spine6.ply	2.58413	0.869936	-0.380487	1	Simple
530	D:\Downloads\spines_2022_modified\Done\Deconvolved_5_11959_slice1_cell5_dendrite2_spines_63x_z2_1024px_avg2_0.35um-stack_SHF_1_1_9_spine1.ply		11959	1	5	2	1	1.32329	4.37693	0.462442	0.733874	0.586953	0.670663	0.526215	0.882413	No	Simple Control	Deconvolved_5_11959_slice1_cell5_dendrite2_spines_63x_z2_1024px_avg2_0.35um-stack_SHF_1_1_9_spine1.ply	-0.533413	-0.994748	0.000480651	3	Simple
531	D:\Downloads\spines_2022_modified\Done\Deconvolved_5_11959_slice1_cell5_dendrite2_spines_63x_z2_1024px_avg2_0.35um-stack_SHF_1_1_9_spine10.ply		11959	1	5	2	1	1.30552	3.63409	0.325614	0.597368	0.834587	0.753343	0.438788	0.641833	No	Simple Control	Deconvolved_5_11959_slice1_cell5_dendrite2_spines_63x_z2_1024px_avg2_0.35um-stack_SHF_1_1_9_spine10.ply	-0.577907	-1.72031	0.922789	4	Simple
532	D:\Downloads\spines_2022_modified\Done\Deconvolved_5_11959_slice1_cell5_dendrite2_spines_63x_z2_1024px_avg2_0.35um-stack_SHF_1_1_9_spine11.ply		11959	1	5	2	1	1.60967	11.2299	1.8674	3.02997	0.622561	0.998112	0.338894	0.949829	No	Simple Control	Deconvolved_5_11959_slice1_cell5_dendrite2_spines_63x_z2_1024px_avg2_0.35um-stack_SHF_1_1_9_spine11.ply	-1.05071	0.371566	0.514922	0	Simple
533	D:\Downloads\spines_2022_modified\Done\Deconvolved_5_11959_slice1_cell5_dendrite2_spines_63x_z2_1024px_avg2_0.35um-stack_SHF_1_1_9_spine12.ply		11959	1	5	2	1	1.95614	6.78126	0.900339	1.3836	0.536753	1.03161	0.522525	0.739648	No	Simple Control	Deconvolved_5_11959_slice1_cell5_dendrite2_spines_63x_z2_1024px_avg2_0.35um-stack_SHF_1_1_9_spine12.ply	0.273815	-0.987811	-0.322308	3	Simple
534	D:\Downloads\spines_2022_modified\Done\Deconvolved_5_11959_slice1_cell5_dendrite2_spines_63x_z2_1024px_avg2_0.35um-stack_SHF_1_1_9_spine13.ply		11959	1	5	2	1	1.0679	2.97998	0.299441	0.480213	0.6037	0.575956	0.381716	0.910558	No	Simple Control	Deconvolved_5_11959_slice1_cell5_dendrite2_spines_63x_z2_1024px_avg2_0.35um-stack_SHF_1_1_9_spine13.ply	-1.59764	-0.601491	0.196119	0	Simple
535	D:\Downloads\spines_2022_modified\Done\Deconvolved_5_11959_slice1_cell5_dendrite2_spines_63x_z2_1024px_avg2_0.35um-stack_SHF_1_1_9_spine2.ply		11959	1	5	2	2	1.79059	9.3871	1.548	2.74292	0.771915	1.06139	0.323151	1.07907	No	Simple Control	Deconvolved_5_11959_slice1_cell5_dendrite2_spines_63x_z2_1024px_avg2_0.35um-stack_SHF_1_1_9_spine2.ply	-1.26942	0.440923	1.34838	0	Simple
536	D:\Downloads\spines_2022_modified\Done\Deconvolved_5_11959_slice1_cell5_dendrite2_spines_63x_z2_1024px_avg2_0.35um-stack_SHF_1_1_9_spine3.ply		11959	1	5	2	3	0.87461	3.03094	0.329299	0.503083	0.527739	0.603805	0.302544	0.884869	No	Simple Control	Deconvolved_5_11959_slice1_cell5_dendrite2_spines_63x_z2_1024px_avg2_0.35um-stack_SHF_1_1_9_spine3.ply	-2.13201	-0.320422	-0.127218	0	Simple
537	D:\Downloads\spines_2022_modified\Done\Deconvolved_5_11959_slice1_cell5_dendrite2_spines_63x_z2_1024px_avg2_0.35um-stack_SHF_1_1_9_spine4.ply		11959	1	5	2	4	1.848	8.7778	1.42046	2.03223	0.430688	1.05397	0.435485	0.68917	No	Simple Control	Deconvolved_5_11959_slice1_cell5_dendrite2_spines_63x_z2_1024px_avg2_0.35um-stack_SHF_1_1_9_spine4.ply	-0.103887	-0.533463	-0.773171	3	Simple
538	D:\Downloads\spines_2022_modified\Done\Deconvolved_5_11959_slice1_cell5_dendrite2_spines_63x_z2_1024px_avg2_0.35um-stack_SHF_1_1_9_spine5.ply		11959	1	5	2	5	1.61485	14.0303	2.78519	3.99725	0.435182	1.07767	0.359875	1.16652	No	Simple Control	Deconvolved_5_11959_slice1_cell5_dendrite2_spines_63x_z2_1024px_avg2_0.35um-stack_SHF_1_1_9_spine5.ply	-1.20296	1.34362	-0.0729121	0	Simple
539	D:\Downloads\spines_2022_modified\Done\Deconvolved_5_11959_slice1_cell5_dendrite2_spines_63x_z2_1024px_avg2_0.35um-stack_SHF_1_1_9_spine6.ply		11959	1	5	2	6	2.65226	9.42032	1.54306	2.67671	0.734677	1.40078	0.579969	0.576327	No	Simple Control	Deconvolved_5_11959_slice1_cell5_dendrite2_spines_63x_z2_1024px_avg2_0.35um-stack_SHF_1_1_9_spine6.ply	1.55862	-1.55391	0.429038	4	Simple
540	D:\Downloads\spines_2022_modified\Done\Deconvolved_5_11959_slice1_cell5_dendrite2_spines_63x_z2_1024px_avg2_0.35um-stack_SHF_1_1_9_spine7.ply		11959	1	5	2	7	1.17063	5.57725	0.574123	1.0455	0.821034	0.738641	0.384946	1.05312	No	Simple Control	Deconvolved_5_11959_slice1_cell5_dendrite2_spines_63x_z2_1024px_avg2_0.35um-stack_SHF_1_1_9_spine7.ply	-1.5529	-0.313559	1.40249	0	Simple
541	D:\Downloads\spines_2022_modified\Done\Deconvolved_5_11959_slice1_cell5_dendrite2_spines_63x_z2_1024px_avg2_0.35um-stack_SHF_1_1_9_spine8.ply		11959	1	5	2	8	1.04546	4.60588	0.575224	0.900462	0.565409	0.662969	0.320099	1.07998	No	Simple Control	Deconvolved_5_11959_slice1_cell5_dendrite2_spines_63x_z2_1024px_avg2_0.35um-stack_SHF_1_1_9_spine8.ply	-2.14688	0.229737	0.290019	0	Simple
542	D:\Downloads\spines_2022_modified\Done\Deconvolved_5_11959_slice1_cell5_dendrite2_spines_63x_z2_1024px_avg2_0.35um-stack_SHF_1_1_9_spine9.ply		11959	1	5	2	9	2.58067	14.0038	2.3604	4.02442	0.704977	1.38965	0.508035	0.616909	No	Simple Control	Deconvolved_5_11959_slice1_cell5_dendrite2_spines_63x_z2_1024px_avg2_0.35um-stack_SHF_1_1_9_spine9.ply	1.28767	-0.805931	0.462311	1	Simple
543	D:\Downloads\spines_2022_modified\Done\Deconvolved_5_11959_slice1_cell5_dendrite3_spines_63x_z2_1024px_avg2_0.35um-stack_1_1_9_spine1.ply		11959	1	5	3	1	1.01415	3.22839	0.361287	0.55096	0.524992	0.641937	0.373777	0.739987	No	Simple Control	Deconvolved_5_11959_slice1_cell5_dendrite3_spines_63x_z2_1024px_avg2_0.35um-stack_1_1_9_spine1.ply	-1.40193	-0.899675	-0.356434	3	Simple
544	D:\Downloads\spines_2022_modified\Done\Deconvolved_5_11959_slice1_cell5_dendrite3_spines_63x_z2_1024px_avg2_0.35um-stack_1_1_9_spine10.ply		11959	1	5	3	1	1.90307	16.4719	3.81369	5.8212	0.526397	1.23442	0.296375	0.963589	No	Simple Control	Deconvolved_5_11959_slice1_cell5_dendrite3_spines_63x_z2_1024px_avg2_0.35um-stack_1_1_9_spine10.ply	-0.830546	1.15251	0.2167	0	Simple
545	D:\Downloads\spines_2022_modified\Done\Deconvolved_5_11959_slice1_cell5_dendrite3_spines_63x_z2_1024px_avg2_0.35um-stack_1_1_9_spine11.ply		11959	1	5	3	1	3.04069	14.6779	3.38441	5.30914	0.568702	1.92907	0.433044	0.667832	No	Simple Control	Deconvolved_5_11959_slice1_cell5_dendrite3_spines_63x_z2_1024px_avg2_0.35um-stack_1_1_9_spine11.ply	1.15649	-0.0993508	-0.00773689	1	Simple
546	D:\Downloads\spines_2022_modified\Done\Deconvolved_5_11959_slice1_cell5_dendrite3_spines_63x_z2_1024px_avg2_0.35um-stack_1_1_9_spine12.ply		11959	1	5	3	1	1.64542	6.73423	0.874914	1.46117	0.670069	0.902728	0.490483	0.650626	No	Simple Control	Deconvolved_5_11959_slice1_cell5_dendrite3_spines_63x_z2_1024px_avg2_0.35um-stack_1_1_9_spine12.ply	0.0519076	-1.3465	0.196879	4	Simple
547	D:\Downloads\spines_2022_modified\Done\Deconvolved_5_11959_slice1_cell5_dendrite3_spines_63x_z2_1024px_avg2_0.35um-stack_1_1_9_spine13.ply		11959	1	5	3	1	1.98855	16.3986	3.65964	5.32533	0.455152	1.21607	0.385037	1.00021	No	Simple Control	Deconvolved_5_11959_slice1_cell5_dendrite3_spines_63x_z2_1024px_avg2_0.35um-stack_1_1_9_spine13.ply	-0.38463	1.04844	-0.139117	2	Simple
548	D:\Downloads\spines_2022_modified\Done\Deconvolved_5_11959_slice1_cell5_dendrite3_spines_63x_z2_1024px_avg2_0.35um-stack_1_1_9_spine14.ply		11959	1	5	3	1	3.16314	16.3886	3.31976	5.97961	0.801221	1.81042	0.480861	0.762231	No	Simple Control	Deconvolved_5_11959_slice1_cell5_dendrite3_spines_63x_z2_1024px_avg2_0.35um-stack_1_1_9_spine14.ply	1.48857	-0.178388	1.16368	1	Simple
549	D:\Downloads\spines_2022_modified\Done\Deconvolved_5_11959_slice1_cell5_dendrite3_spines_63x_z2_1024px_avg2_0.35um-stack_1_1_9_spine15.ply		11959	1	5	3	1	1.10762	3.46406	0.374654	0.580313	0.548929	0.626685	0.430775	0.833515	No	Simple Control	Deconvolved_5_11959_slice1_cell5_dendrite3_spines_63x_z2_1024px_avg2_0.35um-stack_1_1_9_spine15.ply	-1.17094	-0.850644	-0.176866	3	Simple
550	D:\Downloads\spines_2022_modified\Done\Deconvolved_5_11959_slice1_cell5_dendrite3_spines_63x_z2_1024px_avg2_0.35um-stack_1_1_9_spine16.ply		11959	1	5	3	1	3.22621	25.5214	6.04081	9.49561	0.57191	1.94839	0.409535	0.849056	No	Simple Control	Deconvolved_5_11959_slice1_cell5_dendrite3_spines_63x_z2_1024px_avg2_0.35um-stack_1_1_9_spine16.ply	1.42786	1.34619	0.405217	2	Simple
551	D:\Downloads\spines_2022_modified\Done\Deconvolved_5_11959_slice1_cell5_dendrite3_spines_63x_z2_1024px_avg2_0.35um-stack_1_1_9_spine17.ply		11959	1	5	3	1	1.663	9.03104	1.34104	2.1312	0.589212	1.05819	0.417576	0.882954	No	Simple Control	Deconvolved_5_11959_slice1_cell5_dendrite3_spines_63x_z2_1024px_avg2_0.35um-stack_1_1_9_spine17.ply	-0.607828	-0.194422	0.189169	3	Simple
552	D:\Downloads\spines_2022_modified\Done\Deconvolved_5_11959_slice1_cell5_dendrite3_spines_63x_z2_1024px_avg2_0.35um-stack_1_1_9_spine2.ply		11959	1	5	3	2	3.08595	16.7987	3.97571	6.41274	0.612979	1.81053	0.490425	0.653538	No	Simple Control	Deconvolved_5_11959_slice1_cell5_dendrite3_spines_63x_z2_1024px_avg2_0.35um-stack_1_1_9_spine2.ply	1.63532	-0.217265	0.165079	1	Simple
553	D:\Downloads\spines_2022_modified\Done\Deconvolved_5_11959_slice1_cell5_dendrite3_spines_63x_z2_1024px_avg2_0.35um-stack_1_1_9_spine3.ply		11959	1	5	3	3	1.18345	7.01886	1.25619	2.05824	0.63848	0.897909	0.198967	0.959949	No	Simple Control	Deconvolved_5_11959_slice1_cell5_dendrite3_spines_63x_z2_1024px_avg2_0.35um-stack_1_1_9_spine3.ply	-2.33438	0.450042	0.631416	0	Simple
554	D:\Downloads\spines_2022_modified\Done\Deconvolved_5_11959_slice1_cell5_dendrite3_spines_63x_z2_1024px_avg2_0.35um-stack_1_1_9_spine4.ply		11959	1	5	3	4	2.20083	9.3355	1.54978	2.38699	0.540208	1.28647	0.477146	0.875923	No	Simple Control	Deconvolved_5_11959_slice1_cell5_dendrite3_spines_63x_z2_1024px_avg2_0.35um-stack_1_1_9_spine4.ply	0.124819	-0.237107	-0.0597175	3	Simple
555	D:\Downloads\spines_2022_modified\Done\Deconvolved_5_11959_slice1_cell5_dendrite3_spines_63x_z2_1024px_avg2_0.35um-stack_1_1_9_spine5.ply		11959	1	5	3	5	1.96874	12.7309	2.76954	3.77034	0.361363	1.2374	0.39374	0.810095	No	Simple Control	Deconvolved_5_11959_slice1_cell5_dendrite3_spines_63x_z2_1024px_avg2_0.35um-stack_1_1_9_spine5.ply	-0.248361	0.355364	-0.852882	3	Simple
556	D:\Downloads\spines_2022_modified\Done\Deconvolved_5_11959_slice1_cell5_dendrite3_spines_63x_z2_1024px_avg2_0.35um-stack_1_1_9_spine6_shf.ply		11959	1	5	3	6	1.64255	6.16452	0.839406	1.45433	0.732571	1.07163	0.402948	0.588819	SHF	Simple Control	Deconvolved_5_11959_slice1_cell5_dendrite3_spines_63x_z2_1024px_avg2_0.35um-stack_1_1_9_spine6_shf.ply	-0.318949	-1.33759	0.47758	4	Simple
557	D:\Downloads\spines_2022_modified\Done\Deconvolved_5_11959_slice1_cell5_dendrite3_spines_63x_z2_1024px_avg2_0.35um-stack_1_1_9_spine7_shf.ply		11959	1	5	3	7	2.22142	9.26856	1.62456	2.45095	0.508688	1.23663	0.443946	0.59799	SHF	Simple Control	Deconvolved_5_11959_slice1_cell5_dendrite3_spines_63x_z2_1024px_avg2_0.35um-stack_1_1_9_spine7_shf.ply	0.419504	-0.805033	-0.498764	3	Simple
558	D:\Downloads\spines_2022_modified\Done\Deconvolved_5_11959_slice1_cell5_dendrite3_spines_63x_z2_1024px_avg2_0.35um-stack_1_1_9_spine8.ply		11959	1	5	3	8	2.34818	14.2229	3.15261	4.24185	0.345505	1.31167	0.446551	0.844919	No	Simple Control	Deconvolved_5_11959_slice1_cell5_dendrite3_spines_63x_z2_1024px_avg2_0.35um-stack_1_1_9_spine8.ply	0.328867	0.468232	-0.88662	3	Simple
559	D:\Downloads\spines_2022_modified\Done\Deconvolved_5_11959_slice1_cell5_dendrite3_spines_63x_z2_1024px_avg2_0.35um-stack_1_1_9_spine9.ply		11959	1	5	3	9	2.42403	7.45377	1.05375	1.902	0.804978	1.44409	0.471861	0.492648	No	Simple Control	Deconvolved_5_11959_slice1_cell5_dendrite3_spines_63x_z2_1024px_avg2_0.35um-stack_1_1_9_spine9.ply	0.876845	-1.69087	0.704484	4	Simple
560	D:\Downloads\spines_2022_modified\Done\Deconvolved_5_11959_slice1_cell6_dendrite1_spines_63x_z2_1024px_avg2_0.35um-stack_SHF_1_1_9_spine10.ply		11959	1	6	1	1	2.64382	13.0962	2.59042	3.77599	0.457676	1.53102	0.472374	0.66087	No	Simple Control	Deconvolved_5_11959_slice1_cell6_dendrite1_spines_63x_z2_1024px_avg2_0.35um-stack_SHF_1_1_9_spine10.ply	0.965449	-0.293521	-0.604949	3	Simple
561	D:\Downloads\spines_2022_modified\Done\Deconvolved_5_11959_slice1_cell6_dendrite1_spines_63x_z2_1024px_avg2_0.35um-stack_SHF_1_1_9_spine1_shf.ply		11959	1	6	1	1	3.64239	34.6144	10.1405	16.6118	0.638166	2.12941	0.453104	0.902279	SHF	Simple Control	Deconvolved_5_11959_slice1_cell6_dendrite1_spines_63x_z2_1024px_avg2_0.35um-stack_SHF_1_1_9_spine1_shf.ply	2.36477	2.04033	0.891466	2	Simple
562	D:\Downloads\spines_2022_modified\Done\Deconvolved_5_11959_slice1_cell6_dendrite1_spines_63x_z2_1024px_avg2_0.35um-stack_SHF_1_1_9_spine3.ply		11959	1	6	1	3	2.2335	8.4689	1.32238	2.09973	0.587846	1.2697	0.482451	0.640605	No	Simple Control	Deconvolved_5_11959_slice1_cell6_dendrite1_spines_63x_z2_1024px_avg2_0.35um-stack_SHF_1_1_9_spine3.ply	0.538212	-0.996494	-0.128227	3	Simple
563	D:\Downloads\spines_2022_modified\Done\Deconvolved_5_11959_slice1_cell6_dendrite1_spines_63x_z2_1024px_avg2_0.35um-stack_SHF_1_1_9_spine4.ply		11959	1	6	1	4	2.90204	10.4441	1.83093	3.05251	0.667193	1.40402	0.615283	0.945566	No	Simple Control	Deconvolved_5_11959_slice1_cell6_dendrite1_spines_63x_z2_1024px_avg2_0.35um-stack_SHF_1_1_9_spine4.ply	1.35022	-0.499226	0.545483	1	Simple
564	D:\Downloads\spines_2022_modified\Done\Deconvolved_5_11959_slice1_cell6_dendrite1_spines_63x_z2_1024px_avg2_0.35um-stack_SHF_1_1_9_spine5.ply		11959	1	6	1	5	1.87677	12.4029	2.5874	3.97066	0.534615	1.15517	0.334308	0.984333	No	Simple Control	Deconvolved_5_11959_slice1_cell6_dendrite1_spines_63x_z2_1024px_avg2_0.35um-stack_SHF_1_1_9_spine5.ply	-0.893127	0.735214	0.185998	0	Simple
565	D:\Downloads\spines_2022_modified\Done\Deconvolved_5_11959_slice1_cell6_dendrite1_spines_63x_z2_1024px_avg2_0.35um-stack_SHF_1_1_9_spine6.ply		11959	1	6	1	6	3.43438	20.2344	5.2643	8.34574	0.585347	2.0313	0.436699	0.836031	No	Simple Control	Deconvolved_5_11959_slice1_cell6_dendrite1_spines_63x_z2_1024px_avg2_0.35um-stack_SHF_1_1_9_spine6.ply	1.48091	0.812501	0.36376	1	Simple
566	D:\Downloads\spines_2022_modified\Done\Deconvolved_5_11959_slice1_cell6_dendrite1_spines_63x_z2_1024px_avg2_0.35um-stack_SHF_1_1_9_spine7.ply		11959	1	6	1	7	2.9736	20.6592	5.11349	7.9012	0.545168	1.77247	0.432744	0.700941	No	Simple Control	Deconvolved_5_11959_slice1_cell6_dendrite1_spines_63x_z2_1024px_avg2_0.35um-stack_SHF_1_1_9_spine7.ply	1.3501	0.486903	0.00610514	1	Simple
567	D:\Downloads\spines_2022_modified\Done\Deconvolved_5_11959_slice1_cell6_dendrite1_spines_63x_z2_1024px_avg2_0.35um-stack_SHF_1_1_9_spine8.ply		11959	1	6	1	8	2.82207	10.7807	1.83374	3.30171	0.800532	1.39646	0.561885	0.616391	No	Simple Control	Deconvolved_5_11959_slice1_cell6_dendrite1_spines_63x_z2_1024px_avg2_0.35um-stack_SHF_1_1_9_spine8.ply	1.61156	-1.34042	0.823003	4	Simple
568	D:\Downloads\spines_2022_modified\Done\Deconvolved_5_11959_slice1_cell6_dendrite1_spines_63x_z2_1024px_avg2_0.35um-stack_SHF_1_1_9_spine9.ply		11959	1	6	1	9	3.37106	20.2724	4.54274	7.28891	0.604519	2.03495	0.486974	0.677404	No	Simple Control	Deconvolved_5_11959_slice1_cell6_dendrite1_spines_63x_z2_1024px_avg2_0.35um-stack_SHF_1_1_9_spine9.ply	1.96856	0.193228	0.223329	1	Simple
569	D:\Downloads\spines_2022_modified\Done\Deconvolved_5_11959_slice1_cell6_dendrite2_spines_63x_z2_1024px_avg2_0.35um-stack_1_1_9_spine1.ply		11959	1	6	2	1	1.68212	8.25941	1.04374	2.11952	1.03071	0.920397	0.45693	0.828266	No	Simple Control	Deconvolved_5_11959_slice1_cell6_dendrite2_spines_63x_z2_1024px_avg2_0.35um-stack_1_1_9_spine1.ply	-0.223093	-1.13301	2.11482	4	Simple
570	D:\Downloads\spines_2022_modified\Done\Deconvolved_5_11959_slice1_cell6_dendrite2_spines_63x_z2_1024px_avg2_0.35um-stack_1_1_9_spine10.ply		11959	1	6	2	1	1.85459	12.1158	1.91101	3.35628	0.756287	1.08951	0.44163	0.870929	No	Simple Control	Deconvolved_5_11959_slice1_cell6_dendrite2_spines_63x_z2_1024px_avg2_0.35um-stack_1_1_9_spine10.ply	-0.11632	-0.258051	0.979897	4	Simple
571	D:\Downloads\spines_2022_modified\Done\Deconvolved_5_11959_slice1_cell6_dendrite2_spines_63x_z2_1024px_avg2_0.35um-stack_1_1_9_spine11.ply		11959	1	6	2	1	0.948164	3.22946	0.312159	0.489733	0.568857	0.543637	0.409696	1.0303	No	Simple Control	Deconvolved_5_11959_slice1_cell6_dendrite2_spines_63x_z2_1024px_avg2_0.35um-stack_1_1_9_spine11.ply	-1.73755	-0.338532	0.147999	0	Simple
572	D:\Downloads\spines_2022_modified\Done\Deconvolved_5_11959_slice1_cell6_dendrite2_spines_63x_z2_1024px_avg2_0.35um-stack_1_1_9_spine12.ply		11959	1	6	2	1	2.22194	25.9075	5.03195	7.60403	0.511148	1.26487	0.448605	1.10358	No	Simple Control	Deconvolved_5_11959_slice1_cell6_dendrite2_spines_63x_z2_1024px_avg2_0.35um-stack_1_1_9_spine12.ply	0.454145	1.8212	0.337135	2	Simple
573	D:\Downloads\spines_2022_modified\Done\Deconvolved_5_11959_slice1_cell6_dendrite2_spines_63x_z2_1024px_avg2_0.35um-stack_1_1_9_spine2.ply		11959	1	6	2	2	2.93076	18.5271	3.5751	6.86481	0.920175	1.64879	0.470865	0.816963	No	Simple Control	Deconvolved_5_11959_slice1_cell6_dendrite2_spines_63x_z2_1024px_avg2_0.35um-stack_1_1_9_spine2.ply	1.30953	-0.0315522	1.80113	4	Simple
574	D:\Downloads\spines_2022_modified\Done\Deconvolved_5_11959_slice1_cell6_dendrite2_spines_63x_z2_1024px_avg2_0.35um-stack_1_1_9_spine3.ply		11959	1	6	2	3	2.32017	16.1475	2.99694	4.63332	0.546021	1.33095	0.433855	0.902026	No	Simple Control	Deconvolved_5_11959_slice1_cell6_dendrite2_spines_63x_z2_1024px_avg2_0.35um-stack_1_1_9_spine3.ply	0.295594	0.536063	0.139543	2	Simple
575	D:\Downloads\spines_2022_modified\Done\Deconvolved_5_11959_slice1_cell6_dendrite2_spines_63x_z2_1024px_avg2_0.35um-stack_1_1_9_spine4.ply		11959	1	6	2	4	1.83145	16.4306	2.86435	4.46247	0.557931	1.08668	0.370728	1.12378	No	Simple Control	Deconvolved_5_11959_slice1_cell6_dendrite2_spines_63x_z2_1024px_avg2_0.35um-stack_1_1_9_spine4.ply	-0.756841	1.25542	0.480668	0	Simple
576	D:\Downloads\spines_2022_modified\Done\Deconvolved_5_11959_slice1_cell6_dendrite2_spines_63x_z2_1024px_avg2_0.35um-stack_1_1_9_spine5.ply		11959	1	6	2	5	1.83238	15.6925	2.42771	4.18079	0.722113	1.13777	0.303118	0.891937	No	Simple Control	Deconvolved_5_11959_slice1_cell6_dendrite2_spines_63x_z2_1024px_avg2_0.35um-stack_1_1_9_spine5.ply	-0.718981	0.601791	1.01356	0	Simple
577	D:\Downloads\spines_2022_modified\Done\Deconvolved_5_11959_slice1_cell6_dendrite2_spines_63x_z2_1024px_avg2_0.35um-stack_1_1_9_spine6.ply		11959	1	6	2	6	1.77799	10.9389	1.68246	2.77156	0.647325	0.987567	0.444118	1.11558	No	Simple Control	Deconvolved_5_11959_slice1_cell6_dendrite2_spines_63x_z2_1024px_avg2_0.35um-stack_1_1_9_spine6.ply	-0.658142	0.411877	0.738167	0	Simple
578	D:\Downloads\spines_2022_modified\Done\Deconvolved_5_11959_slice1_cell6_dendrite2_spines_63x_z2_1024px_avg2_0.35um-stack_1_1_9_spine7.ply		11959	1	6	2	7	3.05903	18.6818	3.87596	6.19316	0.597838	1.76063	0.481936	0.671706	No	Simple Control	Deconvolved_5_11959_slice1_cell6_dendrite2_spines_63x_z2_1024px_avg2_0.35um-stack_1_1_9_spine7.ply	1.63301	0.0259156	0.149507	1	Simple
579	D:\Downloads\spines_2022_modified\Done\Deconvolved_5_11959_slice1_cell6_dendrite2_spines_63x_z2_1024px_avg2_0.35um-stack_1_1_9_spine8.ply		11959	1	6	2	8	2.08892	15.9761	2.80625	4.24343	0.512136	1.22296	0.465892	0.852568	No	Simple Control	Deconvolved_5_11959_slice1_cell6_dendrite2_spines_63x_z2_1024px_avg2_0.35um-stack_1_1_9_spine8.ply	0.354312	0.291351	-0.115887	3	Simple
580	D:\Downloads\spines_2022_modified\Done\Deconvolved_5_11959_slice1_cell6_dendrite2_spines_63x_z2_1024px_avg2_0.35um-stack_1_1_9_spine9.ply		11959	1	6	2	9	3.00453	9.35467	1.58408	2.44772	0.545201	1.57348	0.587964	0.61524	No	Simple Control	Deconvolved_5_11959_slice1_cell6_dendrite2_spines_63x_z2_1024px_avg2_0.35um-stack_1_1_9_spine9.ply	1.74955	-1.16839	-0.385902	1	Simple
581	D:\Downloads\spines_2022_modified\Done\Deconvolved_5_11959_slice1_cell6_dendrite3_spines_63x_z2_1024px_avg2_0.35um-stack_1_1_9_spine1.ply		11959	1	6	3	1	2.50852	9.9453	1.65859	2.36442	0.425566	1.40831	0.51521	0.663462	No	Simple Control	Deconvolved_5_11959_slice1_cell6_dendrite3_spines_63x_z2_1024px_avg2_0.35um-stack_1_1_9_spine1.ply	0.913572	-0.664581	-0.839077	3	Simple
582	D:\Downloads\spines_2022_modified\Done\Deconvolved_5_11959_slice1_cell6_dendrite3_spines_63x_z2_1024px_avg2_0.35um-stack_1_1_9_spine2.ply		11959	1	6	3	2	2.40495	17.0618	3.34762	4.55449	0.360516	1.45366	0.415558	0.829124	No	Simple Control	Deconvolved_5_11959_slice1_cell6_dendrite3_spines_63x_z2_1024px_avg2_0.35um-stack_1_1_9_spine2.ply	0.385271	0.749571	-0.765322	3	Simple
583	D:\Downloads\spines_2022_modified\Done\Deconvolved_5_11959_slice1_cell6_dendrite3_spines_63x_z2_1024px_avg2_0.35um-stack_1_1_9_spine3.ply		11959	1	6	3	3	1.24209	3.74394	0.368443	0.920754	1.49904	0.743649	0.31257	0.796424	No	Simple Control	Deconvolved_5_11959_slice1_cell6_dendrite3_spines_63x_z2_1024px_avg2_0.35um-stack_1_1_9_spine3.ply	-1.37081	-1.79244	4.26348	4	Simple
584	D:\Downloads\spines_2022_modified\Done\Deconvolved_5_11959_slice1_cell6_dendrite3_spines_63x_z2_1024px_avg2_0.35um-stack_1_1_9_spine4.ply		11959	1	6	3	4	1.1893	4.3012	0.446263	0.701739	0.572478	0.710237	0.394396	0.620419	No	Simple Control	Deconvolved_5_11959_slice1_cell6_dendrite3_spines_63x_z2_1024px_avg2_0.35um-stack_1_1_9_spine4.ply	-0.894785	-1.23167	-0.268093	3	Simple
585	D:\Downloads\spines_2022_modified\Done\Deconvolved_5_11959_slice1_cell6_dendrite3_spines_63x_z2_1024px_avg2_0.35um-stack_1_1_9_spine5.ply		11959	1	6	3	5	2.03822	12.0524	2.37775	3.57317	0.502752	1.21541	0.425772	0.828251	No	Simple Control	Deconvolved_5_11959_slice1_cell6_dendrite3_spines_63x_z2_1024px_avg2_0.35um-stack_1_1_9_spine5.ply	-0.0573413	0.0568106	-0.213861	3	Simple
586	D:\Downloads\spines_2022_modified\Done\Deconvolved_5_11959_slice1_cell6_dendrite3_spines_63x_z2_1024px_avg2_0.35um-stack_1_1_9_spine6.ply		11959	1	6	3	6	2.32103	11.9922	2.23065	3.62882	0.626799	1.25574	0.481727	0.779855	No	Simple Control	Deconvolved_5_11959_slice1_cell6_dendrite3_spines_63x_z2_1024px_avg2_0.35um-stack_1_1_9_spine6.ply	0.55848	-0.388684	0.269261	4	Simple
587	D:\Downloads\spines_2022_modified\Done\Deconvolved_5_11959_slice1_cell6_dendrite3_spines_63x_z2_1024px_avg2_0.35um-stack_1_1_9_spine7.ply		11959	1	6	3	7	1.77198	6.23031	0.636462	1.01414	0.593404	0.87467	0.525828	1.09896	No	Simple Control	Deconvolved_5_11959_slice1_cell6_dendrite3_spines_63x_z2_1024px_avg2_0.35um-stack_1_1_9_spine7.ply	-0.462247	-0.216141	0.333444	3	Simple
588	D:\Downloads\spines_2022_modified\Done\Deconvolved_5_11959_slice1_cell6_dendrite3_spines_63x_z2_1024px_avg2_0.35um-stack_1_1_9_spine8.ply		11959	1	6	3	8	2.80134	22.5168	4.98523	8.32523	0.66998	1.49021	0.525296	1.20035	No	Simple Control	Deconvolved_5_11959_slice1_cell6_dendrite3_spines_63x_z2_1024px_avg2_0.35um-stack_1_1_9_spine8.ply	0.997487	1.41765	1.09912	2	Simple
589	D:\Downloads\spines_2022_modified\Done\Deconvolved_5_11959_slice1_cell7_dendrite1_spines_63x_z2_1024px_avg2_0.35um-stack_SHF_1_1_9_spine1.ply		11959	1	7	1	1	1.77013	8.49734	1.22186	2.19343	0.795156	1.07872	0.437955	0.843869	No	Simple Control	Deconvolved_5_11959_slice1_cell7_dendrite1_spines_63x_z2_1024px_avg2_0.35um-stack_SHF_1_1_9_spine1.ply	-0.329936	-0.672105	1.07297	4	Simple
590	D:\Downloads\spines_2022_modified\Done\Deconvolved_5_11959_slice1_cell7_dendrite1_spines_63x_z2_1024px_avg2_0.35um-stack_SHF_1_1_9_spine2.ply		11959	1	7	1	2	3.71597	39.3668	11.1782	17.1551	0.534692	2.075	0.456734	0.964401	No	Simple Control	Deconvolved_5_11959_slice1_cell7_dendrite1_spines_63x_z2_1024px_avg2_0.35um-stack_SHF_1_1_9_spine2.ply	2.55313	2.72276	0.557628	2	Simple
591	D:\Downloads\spines_2022_modified\Done\Deconvolved_5_11959_slice1_cell7_dendrite1_spines_63x_z2_1024px_avg2_0.35um-stack_SHF_1_1_9_spine3.ply		11959	1	7	1	3	2.48363	27.2785	6.94721	10.095	0.453094	1.61654	0.39674	0.965976	No	Simple Control	Deconvolved_5_11959_slice1_cell7_dendrite1_spines_63x_z2_1024px_avg2_0.35um-stack_SHF_1_1_9_spine3.ply	0.665376	1.87375	-0.0114602	2	Simple
592	D:\Downloads\spines_2022_modified\Done\Deconvolved_5_11959_slice1_cell7_dendrite1_spines_63x_z2_1024px_avg2_0.35um-stack_SHF_1_1_9_spine4.ply		11959	1	7	1	4	1.50325	9.19046	1.137	2.31339	1.03463	0.860741	0.373667	0.817148	No	Simple Control	Deconvolved_5_11959_slice1_cell7_dendrite1_spines_63x_z2_1024px_avg2_0.35um-stack_SHF_1_1_9_spine4.ply	-0.726863	-0.836221	2.19312	4	Simple
593	D:\Downloads\spines_2022_modified\Done\Deconvolved_5_11959_slice1_cell7_dendrite1_spines_63x_z2_1024px_avg2_0.35um-stack_SHF_1_1_9_spine5.ply		11959	1	7	1	5	1.37189	4.78625	0.584983	0.904887	0.546859	0.803115	0.445528	0.931673	No	Simple Control	Deconvolved_5_11959_slice1_cell7_dendrite1_spines_63x_z2_1024px_avg2_0.35um-stack_SHF_1_1_9_spine5.ply	-0.991065	-0.493599	-0.0509465	0	Simple
594	D:\Downloads\spines_2022_modified\Done\Deconvolved_5_11959_slice1_cell7_dendrite1_spines_63x_z2_1024px_avg2_0.35um-stack_SHF_1_1_9_spine6.ply		11959	1	7	1	6	1.63385	9.8028	1.96099	3.11851	0.590275	1.13164	0.301223	0.822161	No	Simple Control	Deconvolved_5_11959_slice1_cell7_dendrite1_spines_63x_z2_1024px_avg2_0.35um-stack_SHF_1_1_9_spine6.ply	-1.09794	0.102926	0.230444	0	Simple
595	D:\Downloads\spines_2022_modified\Done\Deconvolved_5_11959_slice1_cell7_dendrite2_spines_63x_z2_1024px_avg2_0.35um-stack_1_1_9_spine1.ply		11959	1	7	2	1	4.23244	39.993	13.1978	20.5797	0.55933	2.45897	0.450867	0.962487	No	Simple Control	Deconvolved_5_11959_slice1_cell7_dendrite2_spines_63x_z2_1024px_avg2_0.35um-stack_1_1_9_spine1.ply	2.9535	2.84012	0.711754	2	Simple
596	D:\Downloads\spines_2022_modified\Done\Deconvolved_5_11959_slice1_cell7_dendrite2_spines_63x_z2_1024px_avg2_0.35um-stack_1_1_9_spine2.ply		11959	1	7	2	2	2.99122	34.6869	7.74371	11.7854	0.521938	1.64497	0.441059	1.04427	No	Simple Control	Deconvolved_5_11959_slice1_cell7_dendrite2_spines_63x_z2_1024px_avg2_0.35um-stack_1_1_9_spine2.ply	1.54741	2.50753	0.495625	2	Simple
597	D:\Downloads\spines_2022_modified\Done\Deconvolved_5_11959_slice1_cell7_dendrite2_spines_63x_z2_1024px_avg2_0.35um-stack_1_1_9_spine3.ply		11959	1	7	2	3	1.43636	7.30559	0.868738	1.6581	0.908628	0.760228	0.422337	1.08343	No	Simple Control	Deconvolved_5_11959_slice1_cell7_dendrite2_spines_63x_z2_1024px_avg2_0.35um-stack_1_1_9_spine3.ply	-1.09623	-0.300558	1.84963	0	Simple
598	D:\Downloads\spines_2022_modified\Done\Deconvolved_5_11959_slice1_cell7_dendrite2_spines_63x_z2_1024px_avg2_0.35um-stack_1_1_9_spine4.ply		11959	1	7	2	4	2.84834	17.1458	3.72519	6.10476	0.638779	1.63333	0.484694	0.883253	No	Simple Control	Deconvolved_5_11959_slice1_cell7_dendrite2_spines_63x_z2_1024px_avg2_0.35um-stack_1_1_9_spine4.ply	1.06652	0.353267	0.546417	1	Simple
599	D:\Downloads\spines_2022_modified\Done\Deconvolved_5_11959_slice1_cell7_dendrite2_spines_63x_z2_1024px_avg2_0.35um-stack_1_1_9_spine5.ply		11959	1	7	2	5	2.25705	25.4004	6.0497	8.68554	0.435697	1.33786	0.414688	1.23953	No	Simple Control	Deconvolved_5_11959_slice1_cell7_dendrite2_spines_63x_z2_1024px_avg2_0.35um-stack_1_1_9_spine5.ply	0.0304336	2.35983	0.170182	2	Simple
600	D:\Downloads\spines_2022_modified\Done\Deconvolved_5_11959_slice1_cell7_dendrite2_spines_63x_z2_1024px_avg2_0.35um-stack_1_1_9_spine6.ply		11959	1	7	2	6	2.17694	17.0985	3.63093	4.71887	0.299633	1.28932	0.415016	1.04844	No	Simple Control	Deconvolved_5_11959_slice1_cell7_dendrite2_spines_63x_z2_1024px_avg2_0.35um-stack_1_1_9_spine6.ply	-0.16972	1.37026	-0.803329	2	Simple
601	D:\Downloads\spines_2022_modified\Done\Deconvolved_5_11959_slice1_cell7_dendrite2_spines_63x_z2_1024px_avg2_0.35um-stack_1_1_9_spine7.ply		11959	1	7	2	7	1.88783	5.4797	0.660373	1.31031	0.984202	1.03336	0.513088	0.670039	No	Simple Control	Deconvolved_5_11959_slice1_cell7_dendrite2_spines_63x_z2_1024px_avg2_0.35um-stack_1_1_9_spine7.ply	0.336208	-1.86242	1.64157	4	Simple
602	D:\Downloads\spines_2022_modified\Done\Deconvolved_5_11959_slice1_cell7_dendrite2_spines_63x_z2_1024px_avg2_0.35um-stack_1_1_9_spine8.ply		11959	1	7	2	8	1.26203	2.46844	0.20504	0.341944	0.667696	0.704849	0.493186	0.542423	No	Simple Control	Deconvolved_5_11959_slice1_cell7_dendrite2_spines_63x_z2_1024px_avg2_0.35um-stack_1_1_9_spine8.ply	-0.26182	-2.03871	-0.0253436	4	Simple
603	D:\Downloads\spines_2022_modified\Done\Deconvolved_5_11959_slice1_cell7_dendrite2_spines_63x_z2_1024px_avg2_0.35um-stack_1_1_9_spine9.ply		11959	1	7	2	9	1.99599	16.6223	2.67677	5.0313	0.879613	1.03985	0.400688	1.12058	No	Simple Control	Deconvolved_5_11959_slice1_cell7_dendrite2_spines_63x_z2_1024px_avg2_0.35um-stack_1_1_9_spine9.ply	-0.378746	0.747729	1.94452	0	Simple
604	D:\Downloads\spines_2022_modified\Done\Deconvolved_5_11959_slice1_cell8_dendrite1_spines_63x_z2_1024px_avg2_0.35um-stack_1_1_9_spine1.ply		11959	1	8	1	1	1.32326	5.10958	0.635414	1.02107	0.606936	0.769599	0.462166	0.859544	No	Simple Control	Deconvolved_5_11959_slice1_cell8_dendrite1_spines_63x_z2_1024px_avg2_0.35um-stack_1_1_9_spine1.ply	-0.788104	-0.802701	0.130144	3	Simple
605	D:\Downloads\spines_2022_modified\Done\Deconvolved_5_11959_slice1_cell8_dendrite1_spines_63x_z2_1024px_avg2_0.35um-stack_1_1_9_spine2.ply		11959	1	8	1	2	1.91548	8.34843	1.12751	1.77949	0.578243	1.12725	0.469908	0.863329	No	Simple Control	Deconvolved_5_11959_slice1_cell8_dendrite1_spines_63x_z2_1024px_avg2_0.35um-stack_1_1_9_spine2.ply	-0.148259	-0.423144	0.0764235	3	Simple
606	D:\Downloads\spines_2022_modified\Done\Deconvolved_5_11959_slice1_cell8_dendrite1_spines_63x_z2_1024px_avg2_0.35um-stack_1_1_9_spine3.ply		11959	1	8	1	3	1.60835	7.23009	1.01106	1.81155	0.79174	0.9711	0.393129	0.815788	No	Simple Control	Deconvolved_5_11959_slice1_cell8_dendrite1_spines_63x_z2_1024px_avg2_0.35um-stack_1_1_9_spine3.ply	-0.705807	-0.714499	1.0346	4	Simple
607	D:\Downloads\spines_2022_modified\Done\Deconvolved_5_11959_slice1_cell8_dendrite1_spines_63x_z2_1024px_avg2_0.35um-stack_1_1_9_spine4.ply		11959	1	8	1	4	1.107	3.9411	0.473317	0.8056	0.702029	0.698351	0.287538	0.942062	No	Simple Control	Deconvolved_5_11959_slice1_cell8_dendrite1_spines_63x_z2_1024px_avg2_0.35um-stack_1_1_9_spine4.ply	-2.03991	-0.24651	0.780028	0	Simple
608	D:\Downloads\spines_2022_modified\Done\Deconvolved_5_11959_slice1_cell8_dendrite1_spines_63x_z2_1024px_avg2_0.35um-stack_1_1_9_spine5.ply		11959	1	8	1	5	1.59981	3.75648	0.370377	0.679564	0.834791	0.837996	0.540472	0.684908	No	Simple Control	Deconvolved_5_11959_slice1_cell8_dendrite1_spines_63x_z2_1024px_avg2_0.35um-stack_1_1_9_spine5.ply	0.111148	-1.89957	0.906964	4	Simple
609	D:\Downloads\spines_2022_modified\Done\Deconvolved_5_11959_slice1_cell8_dendrite1_spines_63x_z2_1024px_avg2_0.35um-stack_1_1_9_spine6.ply		11959	1	8	1	6	3.27369	19.8231	4.37916	7.58106	0.731168	1.91835	0.492516	0.610627	No	Simple Control	Deconvolved_5_11959_slice1_cell8_dendrite1_spines_63x_z2_1024px_avg2_0.35um-stack_1_1_9_spine6.ply	2.04494	-0.224475	0.71228	1	Simple
610	D:\Downloads\spines_2022_modified\Done\Deconvolved_5_11959_slice1_cell8_dendrite1_spines_63x_z2_1024px_avg2_0.35um-stack_1_1_9_spine7.ply		11959	1	8	1	7	2.77693	13.8671	2.6048	4.3638	0.675294	1.5345	0.468467	0.764884	No	Simple Control	Deconvolved_5_11959_slice1_cell8_dendrite1_spines_63x_z2_1024px_avg2_0.35um-stack_1_1_9_spine7.ply	0.966446	-0.222678	0.53908	1	Simple
611	D:\Downloads\spines_2022_modified\Done\Deconvolved_5_11959_slice1_cell8_dendrite1_spines_63x_z2_1024px_avg2_0.35um-stack_1_1_9_spine8.ply		11959	1	8	1	8	1.04536	3.83113	0.482098	0.907685	0.882781	0.710334	0.250906	0.87614	No	Simple Control	Deconvolved_5_11959_slice1_cell8_dendrite1_spines_63x_z2_1024px_avg2_0.35um-stack_1_1_9_spine8.ply	-2.12781	-0.557723	1.56115	0	Simple
612	D:\Downloads\spines_2022_modified\Done\Deconvolved_5_11959_slice1_cell8_dendrite2_spines_63x_z2_1024px_avg2_0.35um-stack_SHF_1_1_9_spine1.ply		11959	1	8	2	1	2.40597	16.7191	3.81742	5.11791	0.340673	1.34244	0.429259	1.00474	No	Simple Control	Deconvolved_5_11959_slice1_cell8_dendrite2_spines_63x_z2_1024px_avg2_0.35um-stack_SHF_1_1_9_spine1.ply	0.141627	1.15927	-0.669652	2	Simple
613	D:\Downloads\spines_2022_modified\Done\Deconvolved_5_11959_slice1_cell8_dendrite2_spines_63x_z2_1024px_avg2_0.35um-stack_SHF_1_1_9_spine10.ply		11959	1	8	2	1	3.29059	25.1726	6.32448	10.5605	0.669783	1.91111	0.480755	1.02184	No	Simple Control	Deconvolved_5_11959_slice1_cell8_dendrite2_spines_63x_z2_1024px_avg2_0.35um-stack_SHF_1_1_9_spine10.ply	1.56776	1.40009	0.994827	2	Simple
614	D:\Downloads\spines_2022_modified\Done\Deconvolved_5_11959_slice1_cell8_dendrite2_spines_63x_z2_1024px_avg2_0.35um-stack_SHF_1_1_9_spine11.ply		11959	1	8	2	1	1.75285	10.9743	1.95249	2.70103	0.383382	0.942751	0.47884	0.940002	No	Simple Control	Deconvolved_5_11959_slice1_cell8_dendrite2_spines_63x_z2_1024px_avg2_0.35um-stack_SHF_1_1_9_spine11.ply	-0.267008	0.194433	-0.709873	3	Simple
615	D:\Downloads\spines_2022_modified\Done\Deconvolved_5_11959_slice1_cell8_dendrite2_spines_63x_z2_1024px_avg2_0.35um-stack_SHF_1_1_9_spine12.ply		11959	1	8	2	1	2.04097	17.644	3.25535	6.08347	0.86876	1.19962	0.374155	1.00997	No	Simple Control	Deconvolved_5_11959_slice1_cell8_dendrite2_spines_63x_z2_1024px_avg2_0.35um-stack_SHF_1_1_9_spine12.ply	-0.249273	0.65513	1.80607	0	Simple
616	D:\Downloads\spines_2022_modified\Done\Deconvolved_5_11959_slice1_cell8_dendrite2_spines_63x_z2_1024px_avg2_0.35um-stack_SHF_1_1_9_spine13.ply		11959	1	8	2	1	2.2365	9.31611	1.33964	2.61078	0.948871	1.23179	0.473304	0.599533	No	Simple Control	Deconvolved_5_11959_slice1_cell8_dendrite2_spines_63x_z2_1024px_avg2_0.35um-stack_SHF_1_1_9_spine13.ply	0.696545	-1.49633	1.50604	4	Simple
617	D:\Downloads\spines_2022_modified\Done\Deconvolved_5_11959_slice1_cell8_dendrite2_spines_63x_z2_1024px_avg2_0.35um-stack_SHF_1_1_9_spine2.ply		11959	1	8	2	2	1.41303	6.36227	0.913561	1.32799	0.453642	0.832002	0.448905	0.988167	No	Simple Control	Deconvolved_5_11959_slice1_cell8_dendrite2_spines_63x_z2_1024px_avg2_0.35um-stack_SHF_1_1_9_spine2.ply	-0.979563	-0.0982161	-0.392071	3	Simple
618	D:\Downloads\spines_2022_modified\Done\Deconvolved_5_11959_slice1_cell8_dendrite2_spines_63x_z2_1024px_avg2_0.35um-stack_SHF_1_1_9_spine3.ply		11959	1	8	2	3	3.21618	26.9858	7.19595	12.6589	0.759171	1.94512	0.407669	0.991337	No	Simple Control	Deconvolved_5_11959_slice1_cell8_dendrite2_spines_63x_z2_1024px_avg2_0.35um-stack_SHF_1_1_9_spine3.ply	1.29552	1.58269	1.45426	2	Simple
619	D:\Downloads\spines_2022_modified\Done\Deconvolved_5_11959_slice1_cell8_dendrite2_spines_63x_z2_1024px_avg2_0.35um-stack_SHF_1_1_9_spine4.ply		11959	1	8	2	4	2.67851	15.3939	3.01106	4.29666	0.426958	1.4419	0.50251	0.899687	No	Simple Control	Deconvolved_5_11959_slice1_cell8_dendrite2_spines_63x_z2_1024px_avg2_0.35um-stack_SHF_1_1_9_spine4.ply	0.86048	0.455579	-0.45944	3	Simple
620	D:\Downloads\spines_2022_modified\Done\Deconvolved_5_11959_slice1_cell8_dendrite2_spines_63x_z2_1024px_avg2_0.35um-stack_SHF_1_1_9_spine5.ply		11959	1	8	2	5	2.16913	10.5892	1.76442	2.85091	0.615772	1.061	0.471644	0.91157	No	Simple Control	Deconvolved_5_11959_slice1_cell8_dendrite2_spines_63x_z2_1024px_avg2_0.35um-stack_SHF_1_1_9_spine5.ply	0.0960873	-0.133593	0.350481	3	Simple
621	D:\Downloads\spines_2022_modified\Done\Deconvolved_5_11959_slice1_cell8_dendrite2_spines_63x_z2_1024px_avg2_0.35um-stack_SHF_1_1_9_spine6.ply		11959	1	8	2	6	1.9377	9.43805	1.51178	2.33572	0.545008	1.05962	0.475763	0.834493	No	Simple Control	Deconvolved_5_11959_slice1_cell8_dendrite2_spines_63x_z2_1024px_avg2_0.35um-stack_SHF_1_1_9_spine6.ply	-0.00512685	-0.382179	-0.0976756	3	Simple
622	D:\Downloads\spines_2022_modified\Done\Deconvolved_5_11959_slice1_cell8_dendrite2_spines_63x_z2_1024px_avg2_0.35um-stack_SHF_1_1_9_spine7.ply		11959	1	8	2	7	3.94468	32.8763	9.14562	14.6189	0.598457	2.51666	0.417104	0.639404	No	Simple Control	Deconvolved_5_11959_slice1_cell8_dendrite2_spines_63x_z2_1024px_avg2_0.35um-stack_SHF_1_1_9_spine7.ply	2.74418	1.44557	0.425869	1	Simple
623	D:\Downloads\spines_2022_modified\Done\Deconvolved_5_11959_slice1_cell8_dendrite2_spines_63x_z2_1024px_avg2_0.35um-stack_SHF_1_1_9_spine8.ply		11959	1	8	2	8	1.70179	9.65831	1.35258	2.45758	0.816959	0.92307	0.483277	1.06937	No	Simple Control	Deconvolved_5_11959_slice1_cell8_dendrite2_spines_63x_z2_1024px_avg2_0.35um-stack_SHF_1_1_9_spine8.ply	-0.455784	-0.189506	1.40975	4	Simple
624	D:\Downloads\spines_2022_modified\Done\Deconvolved_5_11959_slice1_cell8_dendrite2_spines_63x_z2_1024px_avg2_0.35um-stack_SHF_1_1_9_spine9.ply		11959	1	8	2	9	1.83025	11.7784	1.96256	3.46716	0.766657	1.10896	0.388535	0.952032	No	Simple Control	Deconvolved_5_11959_slice1_cell8_dendrite2_spines_63x_z2_1024px_avg2_0.35um-stack_SHF_1_1_9_spine9.ply	-0.563122	0.0904141	1.15959	0	Simple
625	D:\Downloads\spines_2022_modified\Done\Deconvolved_5_11959_slice1_cell8_dendrite3_spines_63x_z2_1024px_avg2_0.35um-stack_1_1_9_spine10.ply		11959	1	8	3	1	1.06838	3.24658	0.35307	0.516181	0.461981	0.646784	0.421867	0.760468	No	Simple Control	Deconvolved_5_11959_slice1_cell8_dendrite3_spines_63x_z2_1024px_avg2_0.35um-stack_1_1_9_spine10.ply	-1.15839	-0.915329	-0.65958	3	Simple
626	D:\Downloads\spines_2022_modified\Done\Deconvolved_5_11959_slice1_cell8_dendrite3_spines_63x_z2_1024px_avg2_0.35um-stack_1_1_9_spine11.ply		11959	1	8	3	1	1.41503	7.57769	1.28614	2.08116	0.618141	0.936875	0.280763	0.889378	No	Simple Control	Deconvolved_5_11959_slice1_cell8_dendrite3_spines_63x_z2_1024px_avg2_0.35um-stack_1_1_9_spine11.ply	-1.58967	0.0959824	0.408897	0	Simple
627	D:\Downloads\spines_2022_modified\Done\Deconvolved_5_11959_slice1_cell8_dendrite3_spines_63x_z2_1024px_avg2_0.35um-stack_1_1_9_spine12.ply		11959	1	8	3	1	1.54388	9.89251	1.90636	3.52149	0.847236	1.10931	0.22345	0.930148	No	Simple Control	Deconvolved_5_11959_slice1_cell8_dendrite3_spines_63x_z2_1024px_avg2_0.35um-stack_1_1_9_spine12.ply	-1.68382	0.292964	1.59941	0	Simple
628	D:\Downloads\spines_2022_modified\Done\Deconvolved_5_11959_slice1_cell8_dendrite3_spines_63x_z2_1024px_avg2_0.35um-stack_1_1_9_spine1_shf.ply		11959	1	8	3	1	2.66436	20.2548	4.72019	8.14938	0.726494	1.52605	0.411927	0.944505	SHF	Simple Control	Deconvolved_5_11959_slice1_cell8_dendrite3_spines_63x_z2_1024px_avg2_0.35um-stack_1_1_9_spine1_shf.ply	0.62605	0.861162	1.11692	2	Simple
629	D:\Downloads\spines_2022_modified\Done\Deconvolved_5_11959_slice1_cell8_dendrite3_spines_63x_z2_1024px_avg2_0.35um-stack_1_1_9_spine2.ply		11959	1	8	3	2	3.18669	16.9173	3.96789	7.3083	0.841859	1.73007	0.495379	0.666654	No	Simple Control	Deconvolved_5_11959_slice1_cell8_dendrite3_spines_63x_z2_1024px_avg2_0.35um-stack_1_1_9_spine2.ply	1.77964	-0.486292	1.23695	1	Simple
630	D:\Downloads\spines_2022_modified\Done\Deconvolved_5_11959_slice1_cell8_dendrite3_spines_63x_z2_1024px_avg2_0.35um-stack_1_1_9_spine3.ply		11959	1	8	3	3	2.77146	11.4614	2.17854	4.08754	0.876278	1.5076	0.549597	0.751155	No	Simple Control	Deconvolved_5_11959_slice1_cell8_dendrite3_spines_63x_z2_1024px_avg2_0.35um-stack_1_1_9_spine3.ply	1.33797	-1.00485	1.34507	4	Simple
631	D:\Downloads\spines_2022_modified\Done\Deconvolved_5_11959_slice1_cell8_dendrite3_spines_63x_z2_1024px_avg2_0.35um-stack_1_1_9_spine4.ply		11959	1	8	3	4	2.21268	19.6695	4.43879	7.34996	0.65585	1.30981	0.406306	0.990011	No	Simple Control	Deconvolved_5_11959_slice1_cell8_dendrite3_spines_63x_z2_1024px_avg2_0.35um-stack_1_1_9_spine4.ply	0.131888	0.973551	0.815343	2	Simple
632	D:\Downloads\spines_2022_modified\Done\Deconvolved_5_11959_slice1_cell8_dendrite3_spines_63x_z2_1024px_avg2_0.35um-stack_1_1_9_spine5.ply		11959	1	8	3	5	4.23135	29.4326	8.22163	12.207	0.484742	2.54995	0.463725	0.482806	No	Simple Control	Deconvolved_5_11959_slice1_cell8_dendrite3_spines_63x_z2_1024px_avg2_0.35um-stack_1_1_9_spine5.ply	3.26066	0.805258	-0.352027	1	Simple
633	D:\Downloads\spines_2022_modified\Done\Deconvolved_5_11959_slice1_cell8_dendrite3_spines_63x_z2_1024px_avg2_0.35um-stack_1_1_9_spine6.ply		11959	1	8	3	6	1.97473	7.45766	1.09936	1.66592	0.515354	1.03965	0.533113	0.73158	No	Simple Control	Deconvolved_5_11959_slice1_cell8_dendrite3_spines_63x_z2_1024px_avg2_0.35um-stack_1_1_9_spine6.ply	0.386093	-0.958865	-0.428069	3	Simple
634	D:\Downloads\spines_2022_modified\Done\Deconvolved_5_11959_slice1_cell8_dendrite3_spines_63x_z2_1024px_avg2_0.35um-stack_1_1_9_spine7.ply		11959	1	8	3	7	1.99189	14.8724	3.28355	4.5168	0.375584	1.14476	0.435251	1.09436	No	Simple Control	Deconvolved_5_11959_slice1_cell8_dendrite3_spines_63x_z2_1024px_avg2_0.35um-stack_1_1_9_spine7.ply	-0.374982	1.10787	-0.460326	2	Simple
635	D:\Downloads\spines_2022_modified\Done\Deconvolved_5_11959_slice1_cell8_dendrite3_spines_63x_z2_1024px_avg2_0.35um-stack_1_1_9_spine8.ply		11959	1	8	3	8	2.49637	22.2377	6.08032	7.67584	0.262407	1.56816	0.391615	0.941919	No	Simple Control	Deconvolved_5_11959_slice1_cell8_dendrite3_spines_63x_z2_1024px_avg2_0.35um-stack_1_1_9_spine8.ply	0.381018	1.68817	-0.985579	2	Simple
636	D:\Downloads\spines_2022_modified\Done\Deconvolved_5_11959_slice1_cell8_dendrite3_spines_63x_z2_1024px_avg2_0.35um-stack_1_1_9_spine9.ply		11959	1	8	3	9	2.63139	18.7213	4.38333	6.62329	0.511018	1.58494	0.433651	0.799762	No	Simple Control	Deconvolved_5_11959_slice1_cell8_dendrite3_spines_63x_z2_1024px_avg2_0.35um-stack_1_1_9_spine9.ply	0.823404	0.575814	-0.0848319	2	Simple
637	D:\Downloads\spines_2022_modified\Done\Deconvolved_5_11959_slice2_cell1_dendrite1_spines_63x_z2_1024px_avg2_0.35um-stack_1_1_9_spine1.ply		11959	2	1	1	1	2.07099	10.4776	1.82381	2.62274	0.438055	1.17531	0.428045	0.888588	No	Simple Control	Deconvolved_5_11959_slice2_cell1_dendrite1_spines_63x_z2_1024px_avg2_0.35um-stack_1_1_9_spine1.ply	-0.218886	0.173837	-0.464812	3	Simple
638	D:\Downloads\spines_2022_modified\Done\Deconvolved_5_11959_slice2_cell1_dendrite1_spines_63x_z2_1024px_avg2_0.35um-stack_1_1_9_spine10.ply		11959	2	1	1	1	2.41518	13.5794	2.82878	3.83542	0.355856	1.2863	0.471038	0.884551	No	Simple Control	Deconvolved_5_11959_slice2_cell1_dendrite1_spines_63x_z2_1024px_avg2_0.35um-stack_1_1_9_spine10.ply	0.411038	0.432707	-0.819173	3	Simple
639	D:\Downloads\spines_2022_modified\Done\Deconvolved_5_11959_slice2_cell1_dendrite1_spines_63x_z2_1024px_avg2_0.35um-stack_1_1_9_spine11.ply		11959	2	1	1	1	2.23293	19.9883	4.29865	6.36298	0.480226	1.37192	0.402403	0.907724	No	Simple Control	Deconvolved_5_11959_slice2_cell1_dendrite1_spines_63x_z2_1024px_avg2_0.35um-stack_1_1_9_spine11.ply	0.235944	1.04135	-0.0792339	2	Simple
640	D:\Downloads\spines_2022_modified\Done\Deconvolved_5_11959_slice2_cell1_dendrite1_spines_63x_z2_1024px_avg2_0.35um-stack_1_1_9_spine12.ply		11959	2	1	1	1	2.08203	7.3977	1.03916	1.80532	0.737291	1.12502	0.509669	0.704421	No	Simple Control	Deconvolved_5_11959_slice2_cell1_dendrite1_spines_63x_z2_1024px_avg2_0.35um-stack_1_1_9_spine12.ply	0.44294	-1.23874	0.586672	4	Simple
641	D:\Downloads\spines_2022_modified\Done\Deconvolved_5_11959_slice2_cell1_dendrite1_spines_63x_z2_1024px_avg2_0.35um-stack_1_1_9_spine13.ply		11959	2	1	1	1	1.94414	7.80716	0.957948	2.08562	1.17718	1.04512	0.469615	0.775403	No	Simple Control	Deconvolved_5_11959_slice2_cell1_dendrite1_spines_63x_z2_1024px_avg2_0.35um-stack_1_1_9_spine13.ply	0.143369	-1.5067	2.72521	4	Simple
642	D:\Downloads\spines_2022_modified\Done\Deconvolved_5_11959_slice2_cell1_dendrite1_spines_63x_z2_1024px_avg2_0.35um-stack_1_1_9_spine14.ply		11959	2	1	1	1	2.54407	27.3081	6.21298	8.23441	0.325355	1.44884	0.415127	1.10081	No	Simple Control	Deconvolved_5_11959_slice2_cell1_dendrite1_spines_63x_z2_1024px_avg2_0.35um-stack_1_1_9_spine14.ply	0.550938	2.34805	-0.454787	2	Simple
643	D:\Downloads\spines_2022_modified\Done\Deconvolved_5_11959_slice2_cell1_dendrite1_spines_63x_z2_1024px_avg2_0.35um-stack_1_1_9_spine15.ply		11959	2	1	1	1	2.86723	22.3403	4.76939	8.78677	0.842325	1.5892	0.48882	0.988192	No	Simple Control	Deconvolved_5_11959_slice2_cell1_dendrite1_spines_63x_z2_1024px_avg2_0.35um-stack_1_1_9_spine15.ply	1.24546	0.752719	1.67823	2	Simple
644	D:\Downloads\spines_2022_modified\Done\Deconvolved_5_11959_slice2_cell1_dendrite1_spines_63x_z2_1024px_avg2_0.35um-stack_1_1_9_spine16.ply		11959	2	1	1	1	3.43588	26.152	6.49489	11.9226	0.83569	2.02794	0.506976	0.926044	No	Simple Control	Deconvolved_5_11959_slice2_cell1_dendrite1_spines_63x_z2_1024px_avg2_0.35um-stack_1_1_9_spine16.ply	2.06733	0.936686	1.64803	1	Simple
645	D:\Downloads\spines_2022_modified\Done\Deconvolved_5_11959_slice2_cell1_dendrite1_spines_63x_z2_1024px_avg2_0.35um-stack_1_1_9_spine17.ply		11959	2	1	1	1	1.6338	19.346	3.76832	5.28561	0.402643	1.12364	0.276019	1.03594	No	Simple Control	Deconvolved_5_11959_slice2_cell1_dendrite1_spines_63x_z2_1024px_avg2_0.35um-stack_1_1_9_spine17.ply	-1.14512	1.76467	-0.225215	0	Simple
646	D:\Downloads\spines_2022_modified\Done\Deconvolved_5_11959_slice2_cell1_dendrite1_spines_63x_z2_1024px_avg2_0.35um-stack_1_1_9_spine18.ply		11959	2	1	1	1	3.56785	21.024	4.88869	7.15773	0.464141	1.88487	0.551863	0.831884	No	Simple Control	Deconvolved_5_11959_slice2_cell1_dendrite1_spines_63x_z2_1024px_avg2_0.35um-stack_1_1_9_spine18.ply	2.20162	0.65633	-0.276068	1	Simple
647	D:\Downloads\spines_2022_modified\Done\Deconvolved_5_11959_slice2_cell1_dendrite1_spines_63x_z2_1024px_avg2_0.35um-stack_1_1_9_spine19.ply		11959	2	1	1	1	3.60422	38.6983	12.278	16.8787	0.374706	2.2032	0.402245	1.09497	No	Simple Control	Deconvolved_5_11959_slice2_cell1_dendrite1_spines_63x_z2_1024px_avg2_0.35um-stack_1_1_9_spine19.ply	1.89007	3.39623	0.00197128	2	Simple
648	D:\Downloads\spines_2022_modified\Done\Deconvolved_5_11959_slice2_cell1_dendrite1_spines_63x_z2_1024px_avg2_0.35um-stack_1_1_9_spine2.ply		11959	2	1	1	2	2.98745	43.947	11.099	15.3346	0.381627	1.73322	0.434138	1.14073	No	Simple Control	Deconvolved_5_11959_slice2_cell1_dendrite1_spines_63x_z2_1024px_avg2_0.35um-stack_1_1_9_spine2.ply	1.78682	3.71335	0.102306	2	Simple
649	D:\Downloads\spines_2022_modified\Done\Deconvolved_5_11959_slice2_cell1_dendrite1_spines_63x_z2_1024px_avg2_0.35um-stack_1_1_9_spine20.ply		11959	2	1	1	2	2.30432	20.0557	4.31201	7.26281	0.684323	1.31146	0.3669	1.23474	No	Simple Control	Deconvolved_5_11959_slice2_cell1_dendrite1_spines_63x_z2_1024px_avg2_0.35um-stack_1_1_9_spine20.ply	-0.387467	1.75306	1.27347	2	Simple
650	D:\Downloads\spines_2022_modified\Done\Deconvolved_5_11959_slice2_cell1_dendrite1_spines_63x_z2_1024px_avg2_0.35um-stack_1_1_9_spine21.ply		11959	2	1	1	2	1.89823	12.9279	2.42314	3.26936	0.349225	1.12883	0.414547	0.977039	No	Simple Control	Deconvolved_5_11959_slice2_cell1_dendrite1_spines_63x_z2_1024px_avg2_0.35um-stack_1_1_9_spine21.ply	-0.464537	0.738803	-0.733853	3	Simple
651	D:\Downloads\spines_2022_modified\Done\Deconvolved_5_11959_slice2_cell1_dendrite1_spines_63x_z2_1024px_avg2_0.35um-stack_1_1_9_spine22.ply		11959	2	1	1	2	1.56123	6.9003	0.993551	1.58867	0.598984	0.965301	0.428231	0.91449	No	Simple Control	Deconvolved_5_11959_slice2_cell1_dendrite1_spines_63x_z2_1024px_avg2_0.35um-stack_1_1_9_spine22.ply	-0.788378	-0.34955	0.224967	0	Simple
652	D:\Downloads\spines_2022_modified\Done\Deconvolved_5_11959_slice2_cell1_dendrite1_spines_63x_z2_1024px_avg2_0.35um-stack_1_1_9_spine23.ply		11959	2	1	1	2	1.91272	4.13815	0.447243	0.815584	0.82358	1.09197	0.523803	0.533797	No	Simple Control	Deconvolved_5_11959_slice2_cell1_dendrite1_spines_63x_z2_1024px_avg2_0.35um-stack_1_1_9_spine23.ply	0.529115	-2.13769	0.717366	4	Simple
653	D:\Downloads\spines_2022_modified\Done\Deconvolved_5_11959_slice2_cell1_dendrite1_spines_63x_z2_1024px_avg2_0.35um-stack_1_1_9_spine24.ply		11959	2	1	1	2	2.05491	6.6619	0.854271	1.68974	0.977987	1.14086	0.499234	0.607916	No	Simple Control	Deconvolved_5_11959_slice2_cell1_dendrite1_spines_63x_z2_1024px_avg2_0.35um-stack_1_1_9_spine24.ply	0.552582	-1.84571	1.57919	4	Simple
654	D:\Downloads\spines_2022_modified\Done\Deconvolved_5_11959_slice2_cell1_dendrite1_spines_63x_z2_1024px_avg2_0.35um-stack_1_1_9_spine25.ply		11959	2	1	1	2	2.10501	20.3677	4.28199	5.91665	0.381754	1.278	0.376873	1.10799	No	Simple Control	Deconvolved_5_11959_slice2_cell1_dendrite1_spines_63x_z2_1024px_avg2_0.35um-stack_1_1_9_spine25.ply	-0.334622	1.79371	-0.280836	2	Simple
655	D:\Downloads\spines_2022_modified\Done\Deconvolved_5_11959_slice2_cell1_dendrite1_spines_63x_z2_1024px_avg2_0.35um-stack_1_1_9_spine26.ply		11959	2	1	1	2	1.74615	5.19243	0.585514	1.2493	1.13368	0.955548	0.472531	0.672658	No	Simple Control	Deconvolved_5_11959_slice2_cell1_dendrite1_spines_63x_z2_1024px_avg2_0.35um-stack_1_1_9_spine26.ply	0.0357632	-1.96658	2.35432	4	Simple
656	D:\Downloads\spines_2022_modified\Done\Deconvolved_5_11959_slice2_cell1_dendrite1_spines_63x_z2_1024px_avg2_0.35um-stack_1_1_9_spine3.ply		11959	2	1	1	3	3.80251	18.8611	4.58932	7.21104	0.571265	1.87995	0.636923	1.04837	No	Simple Control	Deconvolved_5_11959_slice2_cell1_dendrite1_spines_63x_z2_1024px_avg2_0.35um-stack_1_1_9_spine3.ply	2.37861	0.646989	0.378227	1	Simple
657	D:\Downloads\spines_2022_modified\Done\Deconvolved_5_11959_slice2_cell1_dendrite1_spines_63x_z2_1024px_avg2_0.35um-stack_1_1_9_spine4.ply		11959	2	1	1	4	2.41261	21.1666	4.56558	7.29588	0.598019	1.46015	0.394992	0.830055	No	Simple Control	Deconvolved_5_11959_slice2_cell1_dendrite1_spines_63x_z2_1024px_avg2_0.35um-stack_1_1_9_spine4.ply	0.55291	0.828016	0.406418	2	Simple
658	D:\Downloads\spines_2022_modified\Done\Deconvolved_5_11959_slice2_cell1_dendrite1_spines_63x_z2_1024px_avg2_0.35um-stack_1_1_9_spine5.ply		11959	2	1	1	5	2.41942	9.16345	1.57486	2.56844	0.630898	1.33666	0.530329	1.10139	No	Simple Control	Deconvolved_5_11959_slice2_cell1_dendrite1_spines_63x_z2_1024px_avg2_0.35um-stack_1_1_9_spine5.ply	0.205691	0.0654295	0.584116	4	Simple
659	D:\Downloads\spines_2022_modified\Done\Deconvolved_5_11959_slice2_cell1_dendrite1_spines_63x_z2_1024px_avg2_0.35um-stack_1_1_9_spine6.ply		11959	2	1	1	6	1.48913	10.134	1.49677	2.11843	0.415338	0.842858	0.397651	1.10697	No	Simple Control	Deconvolved_5_11959_slice2_cell1_dendrite1_spines_63x_z2_1024px_avg2_0.35um-stack_1_1_9_spine6.ply	-1.20539	0.753537	-0.328673	0	Simple
660	D:\Downloads\spines_2022_modified\Done\Deconvolved_5_11959_slice2_cell1_dendrite1_spines_63x_z2_1024px_avg2_0.35um-stack_1_1_9_spine7.ply		11959	2	1	1	7	2.40569	41.3002	8.9233	13.8319	0.550087	1.49723	0.302552	1.12185	No	Simple Control	Deconvolved_5_11959_slice2_cell1_dendrite1_spines_63x_z2_1024px_avg2_0.35um-stack_1_1_9_spine7.ply	0.597151	3.57873	0.894462	2	Simple
661	D:\Downloads\spines_2022_modified\Done\Deconvolved_5_11959_slice2_cell1_dendrite1_spines_63x_z2_1024px_avg2_0.35um-stack_1_1_9_spine8.ply		11959	2	1	1	8	1.69879	5.87909	0.632322	1.14029	0.803334	0.97222	0.458137	0.641164	No	Simple Control	Deconvolved_5_11959_slice2_cell1_dendrite1_spines_63x_z2_1024px_avg2_0.35um-stack_1_1_9_spine8.ply	-0.0715123	-1.50122	0.816794	4	Simple
662	D:\Downloads\spines_2022_modified\Done\Deconvolved_5_11959_slice2_cell1_dendrite1_spines_63x_z2_1024px_avg2_0.35um-stack_1_1_9_spine9.ply		11959	2	1	1	9	2.58944	13.5216	2.7048	4.02949	0.489756	1.54643	0.464619	0.713616	No	Simple Control	Deconvolved_5_11959_slice2_cell1_dendrite1_spines_63x_z2_1024px_avg2_0.35um-stack_1_1_9_spine9.ply	0.825636	-0.148405	-0.386571	3	Simple
663	D:\Downloads\spines_2022_modified\Done\Deconvolved_5_11959_slice2_cell1_dendrite2_spines_63x_z2_1024px_avg2_0.35um-stack_1_1_9_spine1.ply		11959	2	1	2	1	3.22417	22.4334	4.91968	7.81947	0.589427	1.93103	0.46209	0.708182	No	Simple Control	Deconvolved_5_11959_slice2_cell1_dendrite2_spines_63x_z2_1024px_avg2_0.35um-stack_1_1_9_spine1.ply	1.78307	0.527835	0.233619	1	Simple
664	D:\Downloads\spines_2022_modified\Done\Deconvolved_5_11959_slice2_cell1_dendrite2_spines_63x_z2_1024px_avg2_0.35um-stack_1_1_9_spine10.ply		11959	2	1	2	1	2.15643	19.2031	3.971	5.82246	0.466243	1.42094	0.384103	0.853044	No	Simple Control	Deconvolved_5_11959_slice2_cell1_dendrite2_spines_63x_z2_1024px_avg2_0.35um-stack_1_1_9_spine10.ply	0.129895	0.905626	-0.207381	2	Simple
665	D:\Downloads\spines_2022_modified\Done\Deconvolved_5_11959_slice2_cell1_dendrite2_spines_63x_z2_1024px_avg2_0.35um-stack_1_1_9_spine11.ply		11959	2	1	2	1	1.24349	8.93084	1.48311	2.57766	0.738018	0.95284	0.177909	0.965284	No	Simple Control	Deconvolved_5_11959_slice2_cell1_dendrite2_spines_63x_z2_1024px_avg2_0.35um-stack_1_1_9_spine11.ply	-2.28487	0.563311	1.14458	0	Simple
666	D:\Downloads\spines_2022_modified\Done\Deconvolved_5_11959_slice2_cell1_dendrite2_spines_63x_z2_1024px_avg2_0.35um-stack_1_1_9_spine12.ply		11959	2	1	2	1	1.38522	10.9651	1.63367	2.36748	0.44918	0.808442	0.35136	1.12916	No	Simple Control	Deconvolved_5_11959_slice2_cell1_dendrite2_spines_63x_z2_1024px_avg2_0.35um-stack_1_1_9_spine12.ply	-1.51211	0.973479	-0.102239	0	Simple
667	D:\Downloads\spines_2022_modified\Done\Deconvolved_5_11959_slice2_cell1_dendrite2_spines_63x_z2_1024px_avg2_0.35um-stack_1_1_9_spine13.ply		11959	2	1	2	1	2.48573	36.3631	9.09883	13.5211	0.486029	1.64329	0.348017	1.28008	No	Simple Control	Deconvolved_5_11959_slice2_cell1_dendrite2_spines_63x_z2_1024px_avg2_0.35um-stack_1_1_9_spine13.ply	0.361458	3.54014	0.67731	2	Simple
668	D:\Downloads\spines_2022_modified\Done\Deconvolved_5_11959_slice2_cell1_dendrite2_spines_63x_z2_1024px_avg2_0.35um-stack_1_1_9_spine14.ply		11959	2	1	2	1	3.17547	24.8805	5.86659	9.91772	0.690541	1.85741	0.448652	0.941109	No	Simple Control	Deconvolved_5_11959_slice2_cell1_dendrite2_spines_63x_z2_1024px_avg2_0.35um-stack_1_1_9_spine14.ply	1.43796	1.22966	1.01298	2	Simple
669	D:\Downloads\spines_2022_modified\Done\Deconvolved_5_11959_slice2_cell1_dendrite2_spines_63x_z2_1024px_avg2_0.35um-stack_1_1_9_spine2.ply		11959	2	1	2	2	2.30337	21.5244	5.04532	7.14985	0.417125	1.40814	0.379203	0.966972	No	Simple Control	Deconvolved_5_11959_slice2_cell1_dendrite2_spines_63x_z2_1024px_avg2_0.35um-stack_1_1_9_spine2.ply	0.131291	1.49587	-0.255311	2	Simple
670	D:\Downloads\spines_2022_modified\Done\Deconvolved_5_11959_slice2_cell1_dendrite2_spines_63x_z2_1024px_avg2_0.35um-stack_1_1_9_spine3.ply		11959	2	1	2	3	1.88767	11.6031	2.1946	3.72932	0.699316	1.18826	0.329278	0.863772	No	Simple Control	Deconvolved_5_11959_slice2_cell1_dendrite2_spines_63x_z2_1024px_avg2_0.35um-stack_1_1_9_spine3.ply	-0.708909	0.151953	0.79757	0	Simple
671	D:\Downloads\spines_2022_modified\Done\Deconvolved_5_11959_slice2_cell1_dendrite2_spines_63x_z2_1024px_avg2_0.35um-stack_1_1_9_spine4.ply		11959	2	1	2	4	2.04016	18.2194	3.72733	5.74447	0.541173	1.26895	0.384709	1.05257	No	Simple Control	Deconvolved_5_11959_slice2_cell1_dendrite2_spines_63x_z2_1024px_avg2_0.35um-stack_1_1_9_spine4.ply	-0.319563	1.22253	0.347184	2	Simple
672	D:\Downloads\spines_2022_modified\Done\Deconvolved_5_11959_slice2_cell1_dendrite2_spines_63x_z2_1024px_avg2_0.35um-stack_1_1_9_spine5.ply		11959	2	1	2	5	2.02349	14.0803	3.20943	3.97021	0.237044	1.2332	0.416091	1.06507	No	Simple Control	Deconvolved_5_11959_slice2_cell1_dendrite2_spines_63x_z2_1024px_avg2_0.35um-stack_1_1_9_spine5.ply	-0.478505	1.22854	-1.12568	3	Simple
673	D:\Downloads\spines_2022_modified\Done\Deconvolved_5_11959_slice2_cell1_dendrite2_spines_63x_z2_1024px_avg2_0.35um-stack_1_1_9_spine6.ply		11959	2	1	2	6	2.38102	20.795	4.56906	6.56586	0.437027	1.45486	0.366911	0.826471	No	Simple Control	Deconvolved_5_11959_slice2_cell1_dendrite2_spines_63x_z2_1024px_avg2_0.35um-stack_1_1_9_spine6.ply	0.327908	1.09999	-0.322464	2	Simple
674	D:\Downloads\spines_2022_modified\Done\Deconvolved_5_11959_slice2_cell1_dendrite2_spines_63x_z2_1024px_avg2_0.35um-stack_1_1_9_spine7.ply		11959	2	1	2	7	2.17118	16.1584	2.80576	4.55072	0.62192	1.15941	0.417945	1.2502	No	Simple Control	Deconvolved_5_11959_slice2_cell1_dendrite2_spines_63x_z2_1024px_avg2_0.35um-stack_1_1_9_spine7.ply	-0.462254	1.36931	0.897204	2	Simple
675	D:\Downloads\spines_2022_modified\Done\Deconvolved_5_11959_slice2_cell1_dendrite2_spines_63x_z2_1024px_avg2_0.35um-stack_1_1_9_spine8.ply		11959	2	1	2	8	2.11753	20.3077	4.91846	6.37083	0.295289	1.31744	0.387677	1.02762	No	Simple Control	Deconvolved_5_11959_slice2_cell1_dendrite2_spines_63x_z2_1024px_avg2_0.35um-stack_1_1_9_spine8.ply	-0.159299	1.66269	-0.781077	2	Simple
676	D:\Downloads\spines_2022_modified\Done\Deconvolved_5_11959_slice2_cell1_dendrite3_spines_63x_z2_1024px_avg2_0.35um-stack_SHF_1_1_9_spine1.ply		11959	2	1	3	1	2.82989	17.0992	3.40694	5.86122	0.720378	1.53272	0.521086	0.855049	No	Simple Control	Deconvolved_5_11959_slice2_cell1_dendrite3_spines_63x_z2_1024px_avg2_0.35um-stack_SHF_1_1_9_spine1.ply	1.30879	0.0365937	0.857221	1	Simple
677	D:\Downloads\spines_2022_modified\Done\Deconvolved_5_11959_slice2_cell1_dendrite3_spines_63x_z2_1024px_avg2_0.35um-stack_SHF_1_1_9_spine10.ply		11959	2	1	3	1	2.96822	25.0193	5.71738	9.0192	0.577504	1.66835	0.438952	1.02106	No	Simple Control	Deconvolved_5_11959_slice2_cell1_dendrite3_spines_63x_z2_1024px_avg2_0.35um-stack_SHF_1_1_9_spine10.ply	1.07556	1.602	0.583835	2	Simple
678	D:\Downloads\spines_2022_modified\Done\Deconvolved_5_11959_slice2_cell1_dendrite3_spines_63x_z2_1024px_avg2_0.35um-stack_SHF_1_1_9_spine11.ply		11959	2	1	3	1	2.24364	17.9178	3.66151	5.95061	0.625178	1.33392	0.407059	1.13166	No	Simple Control	Deconvolved_5_11959_slice2_cell1_dendrite3_spines_63x_z2_1024px_avg2_0.35um-stack_SHF_1_1_9_spine11.ply	-0.175339	1.2465	0.813747	2	Simple
679	D:\Downloads\spines_2022_modified\Done\Deconvolved_5_11959_slice2_cell1_dendrite3_spines_63x_z2_1024px_avg2_0.35um-stack_SHF_1_1_9_spine12.ply		11959	2	1	3	1	2.13192	13.4707	2.31447	3.65181	0.577818	1.18463	0.438732	0.821307	No	Simple Control	Deconvolved_5_11959_slice2_cell1_dendrite3_spines_63x_z2_1024px_avg2_0.35um-stack_SHF_1_1_9_spine12.ply	0.184753	0.0206605	0.138726	3	Simple
680	D:\Downloads\spines_2022_modified\Done\Deconvolved_5_11959_slice2_cell1_dendrite3_spines_63x_z2_1024px_avg2_0.35um-stack_SHF_1_1_9_spine13.ply		11959	2	1	3	1	3.25658	17.0046	3.37829	5.25204	0.554643	1.69352	0.559361	0.995832	No	Simple Control	Deconvolved_5_11959_slice2_cell1_dendrite3_spines_63x_z2_1024px_avg2_0.35um-stack_SHF_1_1_9_spine13.ply	1.54878	0.560695	0.247984	1	Simple
681	D:\Downloads\spines_2022_modified\Done\Deconvolved_5_11959_slice2_cell1_dendrite3_spines_63x_z2_1024px_avg2_0.35um-stack_SHF_1_1_9_spine14.ply		11959	2	1	3	1	4.0156	26.6588	6.15981	9.83013	0.595851	2.06023	0.545256	0.725938	No	Simple Control	Deconvolved_5_11959_slice2_cell1_dendrite3_spines_63x_z2_1024px_avg2_0.35um-stack_SHF_1_1_9_spine14.ply	3.00459	0.748365	0.320283	1	Simple
682	D:\Downloads\spines_2022_modified\Done\Deconvolved_5_11959_slice2_cell1_dendrite3_spines_63x_z2_1024px_avg2_0.35um-stack_SHF_1_1_9_spine15.ply		11959	2	1	3	1	1.54732	6.41162	0.784326	1.40963	0.797251	0.872787	0.471568	0.813071	No	Simple Control	Deconvolved_5_11959_slice2_cell1_dendrite3_spines_63x_z2_1024px_avg2_0.35um-stack_SHF_1_1_9_spine15.ply	-0.376923	-1.07439	0.975964	4	Simple
683	D:\Downloads\spines_2022_modified\Done\Deconvolved_5_11959_slice2_cell1_dendrite3_spines_63x_z2_1024px_avg2_0.35um-stack_SHF_1_1_9_spine16.ply		11959	2	1	3	1	2.19089	16.4277	2.65978	5.12725	0.927696	1.07738	0.423527	1.10737	No	Simple Control	Deconvolved_5_11959_slice2_cell1_dendrite3_spines_63x_z2_1024px_avg2_0.35um-stack_SHF_1_1_9_spine16.ply	-0.0877771	0.586017	2.13953	4	Simple
684	D:\Downloads\spines_2022_modified\Done\Deconvolved_5_11959_slice2_cell1_dendrite3_spines_63x_z2_1024px_avg2_0.35um-stack_SHF_1_1_9_spine2.ply		11959	2	1	3	2	1.88837	14.0894	2.16956	3.6516	0.683105	1.13195	0.402209	0.849399	No	Simple Control	Deconvolved_5_11959_slice2_cell1_dendrite3_spines_63x_z2_1024px_avg2_0.35um-stack_SHF_1_1_9_spine2.ply	-0.178697	0.084718	0.681751	4	Simple
685	D:\Downloads\spines_2022_modified\Done\Deconvolved_5_11959_slice2_cell1_dendrite3_spines_63x_z2_1024px_avg2_0.35um-stack_SHF_1_1_9_spine4.ply		11959	2	1	3	4	1.66524	9.51036	1.36467	2.46389	0.805494	0.988202	0.429662	0.850424	No	Simple Control	Deconvolved_5_11959_slice2_cell1_dendrite3_spines_63x_z2_1024px_avg2_0.35um-stack_SHF_1_1_9_spine4.ply	-0.408801	-0.57707	1.14399	4	Simple
686	D:\Downloads\spines_2022_modified\Done\Deconvolved_5_11959_slice2_cell1_dendrite3_spines_63x_z2_1024px_avg2_0.35um-stack_SHF_1_1_9_spine5.ply		11959	2	1	3	5	2.46972	23.1653	5.1404	7.0973	0.380691	1.42131	0.412168	0.948486	No	Simple Control	Deconvolved_5_11959_slice2_cell1_dendrite3_spines_63x_z2_1024px_avg2_0.35um-stack_SHF_1_1_9_spine5.ply	0.53535	1.5429	-0.43867	2	Simple
687	D:\Downloads\spines_2022_modified\Done\Deconvolved_5_11959_slice2_cell1_dendrite3_spines_63x_z2_1024px_avg2_0.35um-stack_SHF_1_1_9_spine6.ply		11959	2	1	3	6	2.23466	25.2115	4.95505	7.79496	0.573133	1.26563	0.36673	1.18693	No	Simple Control	Deconvolved_5_11959_slice2_cell1_dendrite3_spines_63x_z2_1024px_avg2_0.35um-stack_SHF_1_1_9_spine6.ply	-0.124546	2.18152	0.777861	2	Simple
688	D:\Downloads\spines_2022_modified\Done\Deconvolved_5_11959_slice2_cell1_dendrite3_spines_63x_z2_1024px_avg2_0.35um-stack_SHF_1_1_9_spine7.ply		11959	2	1	3	7	1.25087	7.12229	0.874269	1.53529	0.756081	0.789533	0.343801	0.977735	No	Simple Control	Deconvolved_5_11959_slice2_cell1_dendrite3_spines_63x_z2_1024px_avg2_0.35um-stack_SHF_1_1_9_spine7.ply	-1.51916	-0.142771	1.07764	0	Simple
689	D:\Downloads\spines_2022_modified\Done\Deconvolved_5_11959_slice2_cell1_dendrite3_spines_63x_z2_1024px_avg2_0.35um-stack_SHF_1_1_9_spine8.ply		11959	2	1	3	8	2.65	8.47501	1.29741	2.33417	0.79911	1.38787	0.573435	0.735347	No	Simple Control	Deconvolved_5_11959_slice2_cell1_dendrite3_spines_63x_z2_1024px_avg2_0.35um-stack_SHF_1_1_9_spine8.ply	1.22473	-1.28153	0.901286	4	Simple
690	D:\Downloads\spines_2022_modified\Done\Deconvolved_5_11959_slice2_cell1_dendrite3_spines_63x_z2_1024px_avg2_0.35um-stack_SHF_1_1_9_spine9.ply		11959	2	1	3	9	3.52782	16.3098	3.3937	5.39974	0.591105	1.76357	0.607951	0.780474	No	Simple Control	Deconvolved_5_11959_slice2_cell1_dendrite3_spines_63x_z2_1024px_avg2_0.35um-stack_SHF_1_1_9_spine9.ply	2.3415	-0.227033	0.130867	1	Simple
691	D:\Downloads\spines_2022_modified\Done\Deconvolved_5_11959_slice2_cell2_dendrite1_spines_63x_z2_1024px_avg2_0.35um-stack_1_1_9_spine1.ply		11959	2	2	1	1	3.32775	21.6789	5.2351	8.93039	0.705869	1.85782	0.498928	0.852323	No	Simple Control	Deconvolved_5_11959_slice2_cell2_dendrite1_spines_63x_z2_1024px_avg2_0.35um-stack_1_1_9_spine1.ply	1.80415	0.574201	0.900506	1	Simple
692	D:\Downloads\spines_2022_modified\Done\Deconvolved_5_11959_slice2_cell2_dendrite1_spines_63x_z2_1024px_avg2_0.35um-stack_1_1_9_spine10.ply		11959	2	2	1	1	2.48932	13.4675	2.80187	4.80057	0.713345	1.49018	0.439754	0.620034	No	Simple Control	Deconvolved_5_11959_slice2_cell2_dendrite1_spines_63x_z2_1024px_avg2_0.35um-stack_1_1_9_spine10.ply	0.830384	-0.632429	0.548514	4	Simple
693	D:\Downloads\spines_2022_modified\Done\Deconvolved_5_11959_slice2_cell2_dendrite1_spines_63x_z2_1024px_avg2_0.35um-stack_1_1_9_spine11.ply		11959	2	2	1	1	0.778596	1.84453	0.15982	0.294911	0.845269	0.495967	0.296497	1.00406	No	Simple Control	Deconvolved_5_11959_slice2_cell2_dendrite1_spines_63x_z2_1024px_avg2_0.35um-stack_1_1_9_spine11.ply	-2.41548	-0.533543	1.45464	0	Simple
694	D:\Downloads\spines_2022_modified\Done\Deconvolved_5_11959_slice2_cell2_dendrite1_spines_63x_z2_1024px_avg2_0.35um-stack_1_1_9_spine2.ply		11959	2	2	1	2	1.67931	8.07059	1.38983	2.37705	0.710321	1.02578	0.347686	0.870864	No	Simple Control	Deconvolved_5_11959_slice2_cell2_dendrite1_spines_63x_z2_1024px_avg2_0.35um-stack_1_1_9_spine2.ply	-0.960019	-0.22486	0.77783	0	Simple
695	D:\Downloads\spines_2022_modified\Done\Deconvolved_5_11959_slice2_cell2_dendrite1_spines_63x_z2_1024px_avg2_0.35um-stack_1_1_9_spine3.ply		11959	2	2	1	3	1.95361	5.93746	0.661443	1.47326	1.22734	1.00558	0.530349	0.77039	No	Simple Control	Deconvolved_5_11959_slice2_cell2_dendrite1_spines_63x_z2_1024px_avg2_0.35um-stack_1_1_9_spine3.ply	0.393874	-1.94493	2.87279	4	Simple
696	D:\Downloads\spines_2022_modified\Done\Deconvolved_5_11959_slice2_cell2_dendrite1_spines_63x_z2_1024px_avg2_0.35um-stack_1_1_9_spine4.ply		11959	2	2	1	4	2.31844	8.77933	1.45057	2.32229	0.600957	1.33832	0.49217	0.705168	No	Simple Control	Deconvolved_5_11959_slice2_cell2_dendrite1_spines_63x_z2_1024px_avg2_0.35um-stack_1_1_9_spine4.ply	0.564552	-0.840905	0.00805528	4	Simple
697	D:\Downloads\spines_2022_modified\Done\Deconvolved_5_11959_slice2_cell2_dendrite1_spines_63x_z2_1024px_avg2_0.35um-stack_1_1_9_spine5.ply		11959	2	2	1	5	4.87644	32.1318	10.1696	19.0582	0.874042	2.85839	0.510375	0.650653	No	Simple Control	Deconvolved_5_11959_slice2_cell2_dendrite1_spines_63x_z2_1024px_avg2_0.35um-stack_1_1_9_spine5.ply	3.94863	0.873169	1.6707	1	Simple
698	D:\Downloads\spines_2022_modified\Done\Deconvolved_5_11959_slice2_cell2_dendrite1_spines_63x_z2_1024px_avg2_0.35um-stack_1_1_9_spine6.ply		11959	2	2	1	6	3.30577	18.1485	4.44799	7.12217	0.601212	1.94295	0.46405	0.559852	No	Simple Control	Deconvolved_5_11959_slice2_cell2_dendrite1_spines_63x_z2_1024px_avg2_0.35um-stack_1_1_9_spine6.ply	1.88581	-0.209899	0.0564525	1	Simple
699	D:\Downloads\spines_2022_modified\Done\Deconvolved_5_11959_slice2_cell2_dendrite1_spines_63x_z2_1024px_avg2_0.35um-stack_1_1_9_spine7.ply		11959	2	2	1	7	1.50357	7.82775	1.4544	2.20518	0.516216	0.922421	0.37718	0.939851	No	Simple Control	Deconvolved_5_11959_slice2_cell2_dendrite1_spines_63x_z2_1024px_avg2_0.35um-stack_1_1_9_spine7.ply	-1.11517	0.0695023	-0.0736713	0	Simple
700	D:\Downloads\spines_2022_modified\Done\Deconvolved_5_11959_slice2_cell2_dendrite1_spines_63x_z2_1024px_avg2_0.35um-stack_1_1_9_spine8.ply		11959	2	2	1	8	6.4486	33.0626	11.3619	18.2792	0.608824	3.80518	0.546308	0.598805	No	Simple Control	Deconvolved_5_11959_slice2_cell2_dendrite1_spines_63x_z2_1024px_avg2_0.35um-stack_1_1_9_spine8.ply	5.38951	1.31193	0.46153	1	Simple
701	D:\Downloads\spines_2022_modified\Done\Deconvolved_5_11959_slice2_cell2_dendrite1_spines_63x_z2_1024px_avg2_0.35um-stack_1_1_9_spine9.ply		11959	2	2	1	9	0.954505	3.77176	0.462015	0.593602	0.284811	0.571199	0.395377	1.16144	No	Simple Control	Deconvolved_5_11959_slice2_cell2_dendrite1_spines_63x_z2_1024px_avg2_0.35um-stack_1_1_9_spine9.ply	-2.07141	0.483925	-0.987255	0	Simple
702	D:\Downloads\spines_2022_modified\Done\Deconvolved_5_11959_slice2_cell2_dendrite2_spines_63x_z2_1024px_avg2_0.35um-stack_1_1_9_spine1.ply		11959	2	2	2	1	2.59846	26.6048	5.35685	8.15427	0.522214	1.44671	0.452896	1.0938	No	Simple Control	Deconvolved_5_11959_slice2_cell2_dendrite2_spines_63x_z2_1024px_avg2_0.35um-stack_1_1_9_spine1.ply	0.815532	1.88413	0.404409	2	Simple
703	D:\Downloads\spines_2022_modified\Done\Deconvolved_5_11959_slice2_cell2_dendrite2_spines_63x_z2_1024px_avg2_0.35um-stack_1_1_9_spine2.ply		11959	2	2	2	2	4.00949	39.5316	10.428	15.9022	0.524952	2.22703	0.485311	0.991039	No	Simple Control	Deconvolved_5_11959_slice2_cell2_dendrite2_spines_63x_z2_1024px_avg2_0.35um-stack_1_1_9_spine2.ply	2.88567	2.76898	0.538617	2	Simple
704	D:\Downloads\spines_2022_modified\Done\Deconvolved_5_11959_slice2_cell2_dendrite2_spines_63x_z2_1024px_avg2_0.35um-stack_1_1_9_spine3.ply		11959	2	2	2	3	2.3451	11.4953	1.78646	3.03644	0.6997	1.21827	0.521775	1.02306	No	Simple Control	Deconvolved_5_11959_slice2_cell2_dendrite2_spines_63x_z2_1024px_avg2_0.35um-stack_1_1_9_spine3.ply	0.372983	-0.0287957	0.847097	4	Simple
705	D:\Downloads\spines_2022_modified\Done\Deconvolved_5_11959_slice2_cell2_dendrite2_spines_63x_z2_1024px_avg2_0.35um-stack_1_1_9_spine4.ply		11959	2	2	2	4	2.32422	36.8161	8.53588	12.1756	0.426406	1.45599	0.340275	1.09136	No	Simple Control	Deconvolved_5_11959_slice2_cell2_dendrite2_spines_63x_z2_1024px_avg2_0.35um-stack_1_1_9_spine4.ply	0.522636	3.16649	0.188374	2	Simple
706	D:\Downloads\spines_2022_modified\Done\Deconvolved_5_11959_slice2_cell2_dendrite2_spines_63x_z2_1024px_avg2_0.35um-stack_1_1_9_spine5.ply		11959	2	2	2	5	2.09625	32.4513	7.58247	10.3244	0.36162	1.40528	0.321237	1.40036	No	Simple Control	Deconvolved_5_11959_slice2_cell2_dendrite2_spines_63x_z2_1024px_avg2_0.35um-stack_1_1_9_spine5.ply	-0.506122	3.73765	0.187448	2	Simple
707	D:\Downloads\spines_2022_modified\Done\Deconvolved_5_11959_slice2_cell2_dendrite2_spines_63x_z2_1024px_avg2_0.35um-stack_1_1_9_spine6.ply		11959	2	2	2	6	3.6561	47.5169	13.3561	17.4246	0.304619	2.06561	0.442009	1.07682	No	Simple Control	Deconvolved_5_11959_slice2_cell2_dendrite2_spines_63x_z2_1024px_avg2_0.35um-stack_1_1_9_spine6.ply	2.60285	4.02138	-0.243189	2	Simple
708	D:\Downloads\spines_2022_modified\Done\Deconvolved_5_11959_slice2_cell2_dendrite2_spines_63x_z2_1024px_avg2_0.35um-stack_1_1_9_spine7.ply		11959	2	2	2	7	3.48879	28.8491	7.05623	8.87238	0.257382	1.72668	0.563354	0.899743	No	Simple Control	Deconvolved_5_11959_slice2_cell2_dendrite2_spines_63x_z2_1024px_avg2_0.35um-stack_1_1_9_spine7.ply	2.43797	1.68787	-1.04889	1	Simple
709	D:\Downloads\spines_2022_modified\Done\Deconvolved_5_11959_slice2_cell2_dendrite3_spines_63x_z2_1024px_avg2_0.35um-stack_1_1_9_spine1.ply		11959	2	2	3	1	1.82605	11.0125	1.97412	2.78932	0.412947	1.11701	0.419988	0.880718	No	Simple Control	Deconvolved_5_11959_slice2_cell2_dendrite3_spines_63x_z2_1024px_avg2_0.35um-stack_1_1_9_spine1.ply	-0.411595	0.21743	-0.588661	3	Simple
710	D:\Downloads\spines_2022_modified\Done\Deconvolved_5_11959_slice2_cell2_dendrite3_spines_63x_z2_1024px_avg2_0.35um-stack_1_1_9_spine10.ply		11959	2	2	3	1	2.49054	13.9907	2.71604	3.93981	0.450571	1.42814	0.44645	0.790412	No	Simple Control	Deconvolved_5_11959_slice2_cell2_dendrite3_spines_63x_z2_1024px_avg2_0.35um-stack_1_1_9_spine10.ply	0.541606	0.188452	-0.461503	3	Simple
711	D:\Downloads\spines_2022_modified\Done\Deconvolved_5_11959_slice2_cell2_dendrite3_spines_63x_z2_1024px_avg2_0.35um-stack_1_1_9_spine11.ply		11959	2	2	3	1	1.59442	13.1359	3.01991	4.61476	0.528115	1.18047	0.171664	1.03857	No	Simple Control	Deconvolved_5_11959_slice2_cell2_dendrite3_spines_63x_z2_1024px_avg2_0.35um-stack_1_1_9_spine11.ply	-2.01294	1.45628	0.349601	0	Simple
712	D:\Downloads\spines_2022_modified\Done\Deconvolved_5_11959_slice2_cell2_dendrite3_spines_63x_z2_1024px_avg2_0.35um-stack_1_1_9_spine12.ply		11959	2	2	3	1	2.36959	12.9697	2.61651	3.89685	0.489329	1.33216	0.485911	0.96325	No	Simple Control	Deconvolved_5_11959_slice2_cell2_dendrite3_spines_63x_z2_1024px_avg2_0.35um-stack_1_1_9_spine12.ply	0.325693	0.347893	-0.137578	3	Simple
713	D:\Downloads\spines_2022_modified\Done\Deconvolved_5_11959_slice2_cell2_dendrite3_spines_63x_z2_1024px_avg2_0.35um-stack_1_1_9_spine13.ply		11959	2	2	3	1	1.81341	13.1613	2.79895	3.65242	0.304928	1.13698	0.383524	1.0365	No	Simple Control	Deconvolved_5_11959_slice2_cell2_dendrite3_spines_63x_z2_1024px_avg2_0.35um-stack_1_1_9_spine13.ply	-0.789734	1.06523	-0.844309	3	Simple
714	D:\Downloads\spines_2022_modified\Done\Deconvolved_5_11959_slice2_cell2_dendrite3_spines_63x_z2_1024px_avg2_0.35um-stack_1_1_9_spine14.ply		11959	2	2	3	1	1.58663	5.40157	0.694994	1.20847	0.738826	0.873642	0.37948	0.871438	No	Simple Control	Deconvolved_5_11959_slice2_cell2_dendrite3_spines_63x_z2_1024px_avg2_0.35um-stack_1_1_9_spine14.ply	-0.99407	-0.60032	0.838996	0	Simple
715	D:\Downloads\spines_2022_modified\Done\Deconvolved_5_11959_slice2_cell2_dendrite3_spines_63x_z2_1024px_avg2_0.35um-stack_1_1_9_spine15.ply		11959	2	2	3	1	2.74936	16.9741	3.33756	5.59378	0.676009	1.503	0.49956	0.796928	No	Simple Control	Deconvolved_5_11959_slice2_cell2_dendrite3_spines_63x_z2_1024px_avg2_0.35um-stack_1_1_9_spine15.ply	1.21471	-0.00342832	0.597341	1	Simple
716	D:\Downloads\spines_2022_modified\Done\Deconvolved_5_11959_slice2_cell2_dendrite3_spines_63x_z2_1024px_avg2_0.35um-stack_1_1_9_spine16.ply		11959	2	2	3	1	1.55226	8.33325	1.63773	3.02854	0.849226	1.0686	0.239399	0.880597	No	Simple Control	Deconvolved_5_11959_slice2_cell2_dendrite3_spines_63x_z2_1024px_avg2_0.35um-stack_1_1_9_spine16.ply	-1.59066	-0.0167716	1.51557	0	Simple
717	D:\Downloads\spines_2022_modified\Done\Deconvolved_5_11959_slice2_cell2_dendrite3_spines_63x_z2_1024px_avg2_0.35um-stack_1_1_9_spine17.ply		11959	2	2	3	1	2.94861	35.1378	9.57564	15.675	0.636969	1.86805	0.398284	0.977375	No	Simple Control	Deconvolved_5_11959_slice2_cell2_dendrite3_spines_63x_z2_1024px_avg2_0.35um-stack_1_1_9_spine17.ply	1.45538	2.35257	0.987516	2	Simple
718	D:\Downloads\spines_2022_modified\Done\Deconvolved_5_11959_slice2_cell2_dendrite3_spines_63x_z2_1024px_avg2_0.35um-stack_1_1_9_spine18.ply		11959	2	2	3	1	1.17518	4.48842	0.481038	0.725624	0.508454	0.696953	0.392314	0.836231	No	Simple Control	Deconvolved_5_11959_slice2_cell2_dendrite3_spines_63x_z2_1024px_avg2_0.35um-stack_1_1_9_spine18.ply	-1.28375	-0.562988	-0.309161	0	Simple
719	D:\Downloads\spines_2022_modified\Done\Deconvolved_5_11959_slice2_cell2_dendrite3_spines_63x_z2_1024px_avg2_0.35um-stack_1_1_9_spine19.ply		11959	2	2	3	1	2.63805	10.3997	1.72127	3.17847	0.846584	1.52794	0.483018	0.525762	No	Simple Control	Deconvolved_5_11959_slice2_cell2_dendrite3_spines_63x_z2_1024px_avg2_0.35um-stack_1_1_9_spine19.ply	1.20319	-1.42885	0.979997	4	Simple
720	D:\Downloads\spines_2022_modified\Done\Deconvolved_5_11959_slice2_cell2_dendrite3_spines_63x_z2_1024px_avg2_0.35um-stack_1_1_9_spine2.ply		11959	2	2	3	2	3.76874	26.0049	6.58759	11.219	0.703048	2.26112	0.464752	0.918987	No	Simple Control	Deconvolved_5_11959_slice2_cell2_dendrite3_spines_63x_z2_1024px_avg2_0.35um-stack_1_1_9_spine2.ply	2.06762	1.28802	1.08109	1	Simple
721	D:\Downloads\spines_2022_modified\Done\Deconvolved_5_11959_slice2_cell2_dendrite3_spines_63x_z2_1024px_avg2_0.35um-stack_1_1_9_spine20.ply		11959	2	2	3	2	0.789341	2.37166	0.237996	0.353761	0.486417	0.51706	0.365724	0.943114	No	Simple Control	Deconvolved_5_11959_slice2_cell2_dendrite3_spines_63x_z2_1024px_avg2_0.35um-stack_1_1_9_spine20.ply	-2.007	-0.396606	-0.317102	0	Simple
722	D:\Downloads\spines_2022_modified\Done\Deconvolved_5_11959_slice2_cell2_dendrite3_spines_63x_z2_1024px_avg2_0.35um-stack_1_1_9_spine3.ply		11959	2	2	3	3	2.55163	9.97503	1.57887	2.60986	0.652992	1.50319	0.47421	0.529709	No	Simple Control	Deconvolved_5_11959_slice2_cell2_dendrite3_spines_63x_z2_1024px_avg2_0.35um-stack_1_1_9_spine3.ply	1.01422	-1.17241	0.0898571	4	Simple
723	D:\Downloads\spines_2022_modified\Done\Deconvolved_5_11959_slice2_cell2_dendrite3_spines_63x_z2_1024px_avg2_0.35um-stack_1_1_9_spine4.ply		11959	2	2	3	4	1.78536	8.75787	1.40278	2.27613	0.622592	1.09587	0.401415	0.679673	No	Simple Control	Deconvolved_5_11959_slice2_cell2_dendrite3_spines_63x_z2_1024px_avg2_0.35um-stack_1_1_9_spine4.ply	-0.265969	-0.714854	0.12374	3	Simple
724	D:\Downloads\spines_2022_modified\Done\Deconvolved_5_11959_slice2_cell2_dendrite3_spines_63x_z2_1024px_avg2_0.35um-stack_1_1_9_spine5.ply		11959	2	2	3	5	2.52918	17.0625	3.68641	5.39822	0.464358	1.54565	0.431312	0.683668	No	Simple Control	Deconvolved_5_11959_slice2_cell2_dendrite3_spines_63x_z2_1024px_avg2_0.35um-stack_1_1_9_spine5.ply	0.831085	0.195899	-0.462021	3	Simple
725	D:\Downloads\spines_2022_modified\Done\Deconvolved_5_11959_slice2_cell2_dendrite3_spines_63x_z2_1024px_avg2_0.35um-stack_1_1_9_spine6.ply		11959	2	2	3	6	2.65104	22.8026	5.61516	8.80723	0.568474	1.60101	0.375932	1.12793	No	Simple Control	Deconvolved_5_11959_slice2_cell2_dendrite3_spines_63x_z2_1024px_avg2_0.35um-stack_1_1_9_spine6.ply	0.211415	1.8793	0.668545	2	Simple
726	D:\Downloads\spines_2022_modified\Done\Deconvolved_5_11959_slice2_cell2_dendrite3_spines_63x_z2_1024px_avg2_0.35um-stack_1_1_9_spine7.ply		11959	2	2	3	7	1.41035	4.94308	0.57128	0.906709	0.587153	0.803058	0.455181	0.816772	No	Simple Control	Deconvolved_5_11959_slice2_cell2_dendrite3_spines_63x_z2_1024px_avg2_0.35um-stack_1_1_9_spine7.ply	-0.70111	-0.861832	-0.0021683	3	Simple
727	D:\Downloads\spines_2022_modified\Done\Deconvolved_5_11959_slice2_cell2_dendrite3_spines_63x_z2_1024px_avg2_0.35um-stack_1_1_9_spine8.ply		11959	2	2	3	8	2.22649	7.67743	1.12784	2.08138	0.845456	1.25419	0.473239	0.637363	No	Simple Control	Deconvolved_5_11959_slice2_cell2_dendrite3_spines_63x_z2_1024px_avg2_0.35um-stack_1_1_9_spine8.ply	0.51498	-1.3892	1.04944	4	Simple
728	D:\Downloads\spines_2022_modified\Done\Deconvolved_5_11959_slice2_cell2_dendrite3_spines_63x_z2_1024px_avg2_0.35um-stack_1_1_9_spine9.ply		11959	2	2	3	9	2.0898	14.3279	3.00138	4.65815	0.552004	1.26389	0.393686	0.870278	No	Simple Control	Deconvolved_5_11959_slice2_cell2_dendrite3_spines_63x_z2_1024px_avg2_0.35um-stack_1_1_9_spine9.ply	-0.127443	0.399747	0.124396	3	Simple
729	D:\Downloads\spines_2022_modified\Done\Deconvolved_5_11959_slice2_cell3_dendrite1_spines_63x_z2_1024px_avg2_0.35um-stack_1_1_9_spine1.ply		11959	2	3	1	1	3.41515	33.9939	9.91195	15.7516	0.589152	1.88771	0.458363	1.21083	No	Simple Control	Deconvolved_5_11959_slice2_cell3_dendrite1_spines_63x_z2_1024px_avg2_0.35um-stack_1_1_9_spine1.ply	1.66088	2.80466	0.997033	2	Simple
730	D:\Downloads\spines_2022_modified\Done\Deconvolved_5_11959_slice2_cell3_dendrite1_spines_63x_z2_1024px_avg2_0.35um-stack_1_1_9_spine2.ply		11959	2	3	1	2	1.46355	7.16722	0.936223	1.55067	0.656304	0.815657	0.460959	0.897399	No	Simple Control	Deconvolved_5_11959_slice2_cell3_dendrite1_spines_63x_z2_1024px_avg2_0.35um-stack_1_1_9_spine2.ply	-0.633699	-0.579662	0.440102	4	Simple
731	D:\Downloads\spines_2022_modified\Done\Deconvolved_5_11959_slice2_cell3_dendrite1_spines_63x_z2_1024px_avg2_0.35um-stack_1_1_9_spine3.ply		11959	2	3	1	3	2.61043	11.8339	2.07358	3.0317	0.462058	1.38807	0.499718	0.750845	No	Simple Control	Deconvolved_5_11959_slice2_cell3_dendrite1_spines_63x_z2_1024px_avg2_0.35um-stack_1_1_9_spine3.ply	0.869449	-0.265857	-0.523709	3	Simple
732	D:\Downloads\spines_2022_modified\Done\Deconvolved_5_11959_slice2_cell3_dendrite1_spines_63x_z2_1024px_avg2_0.35um-stack_1_1_9_spine4.ply		11959	2	3	1	4	1.9048	7.03786	0.944197	1.40933	0.49262	0.935111	0.558243	0.915939	No	Simple Control	Deconvolved_5_11959_slice2_cell3_dendrite1_spines_63x_z2_1024px_avg2_0.35um-stack_1_1_9_spine4.ply	0.129521	-0.579726	-0.350223	3	Simple
733	D:\Downloads\spines_2022_modified\Done\Deconvolved_5_11959_slice2_cell3_dendrite1_spines_63x_z2_1024px_avg2_0.35um-stack_1_1_9_spine5.ply		11959	2	3	1	5	3.20976	14.2527	2.76668	5.00528	0.809125	1.84283	0.516207	0.814977	No	Simple Control	Deconvolved_5_11959_slice2_cell3_dendrite1_spines_63x_z2_1024px_avg2_0.35um-stack_1_1_9_spine5.ply	1.5131	-0.336467	1.20306	1	Simple
734	D:\Downloads\spines_2022_modified\Done\Deconvolved_5_11959_slice2_cell3_dendrite1_spines_63x_z2_1024px_avg2_0.35um-stack_1_1_9_spine6.ply		11959	2	3	1	6	3.97204	22.9773	5.18679	9.65835	0.862106	2.30086	0.506379	0.491273	No	Simple Control	Deconvolved_5_11959_slice2_cell3_dendrite1_spines_63x_z2_1024px_avg2_0.35um-stack_1_1_9_spine6.ply	3.03899	-0.393344	1.25027	1	Simple
735	D:\Downloads\spines_2022_modified\Done\Deconvolved_5_11959_slice2_cell3_dendrite1_spines_63x_z2_1024px_avg2_0.35um-stack_1_1_9_spine7.ply		11959	2	3	1	7	3.038	14.5459	2.89217	4.60899	0.593612	1.7887	0.498431	0.65496	No	Simple Control	Deconvolved_5_11959_slice2_cell3_dendrite1_spines_63x_z2_1024px_avg2_0.35um-stack_1_1_9_spine7.ply	1.51814	-0.402693	0.0353314	1	Simple
736	D:\Downloads\spines_2022_modified\Done\Deconvolved_5_11959_slice2_cell3_dendrite1_spines_63x_z2_1024px_avg2_0.35um-stack_1_1_9_spine8.ply		11959	2	3	1	8	2.04356	8.31716	1.24181	2.43087	0.957531	1.1715	0.440152	0.582693	No	Simple Control	Deconvolved_5_11959_slice2_cell3_dendrite1_spines_63x_z2_1024px_avg2_0.35um-stack_1_1_9_spine8.ply	0.356404	-1.54983	1.5287	4	Simple
737	D:\Downloads\spines_2022_modified\Done\Deconvolved_5_11959_slice2_cell3_dendrite1_spines_63x_z2_1024px_avg2_0.35um-stack_1_1_9_spine9.ply		11959	2	3	1	9	2.24603	18.3157	3.45386	5.9282	0.716401	1.30926	0.469884	0.960983	No	Simple Control	Deconvolved_5_11959_slice2_cell3_dendrite1_spines_63x_z2_1024px_avg2_0.35um-stack_1_1_9_spine9.ply	0.484582	0.494075	0.989436	2	Simple
738	D:\Downloads\spines_2022_modified\Done\Deconvolved_5_11959_slice2_cell3_dendrite2_spines_63x_z2_1024px_avg2_0.35um-stack_1_1_9_spine1.ply		11959	2	3	2	1	5.12344	21.7438	7.14922	12.3138	0.7224	2.49983	0.652797	0.940916	No	Simple Control	Deconvolved_5_11959_slice2_cell3_dendrite2_spines_63x_z2_1024px_avg2_0.35um-stack_1_1_9_spine1.ply	3.82401	0.556232	1.05215	1	Simple
739	D:\Downloads\spines_2022_modified\Done\Deconvolved_5_11959_slice2_cell3_dendrite2_spines_63x_z2_1024px_avg2_0.35um-stack_1_1_9_spine10.ply		11959	2	3	2	1	1.35409	6.56439	0.934391	1.38635	0.483695	0.835264	0.417003	0.833123	No	Simple Control	Deconvolved_5_11959_slice2_cell3_dendrite2_spines_63x_z2_1024px_avg2_0.35um-stack_1_1_9_spine10.ply	-0.91398	-0.426565	-0.407012	3	Simple
740	D:\Downloads\spines_2022_modified\Done\Deconvolved_5_11959_slice2_cell3_dendrite2_spines_63x_z2_1024px_avg2_0.35um-stack_1_1_9_spine11.ply		11959	2	3	2	1	1.82354	11.6741	2.20254	3.11891	0.41605	1.1515	0.389019	0.796386	No	Simple Control	Deconvolved_5_11959_slice2_cell3_dendrite2_spines_63x_z2_1024px_avg2_0.35um-stack_1_1_9_spine11.ply	-0.400026	0.152726	-0.636667	3	Simple
741	D:\Downloads\spines_2022_modified\Done\Deconvolved_5_11959_slice2_cell3_dendrite2_spines_63x_z2_1024px_avg2_0.35um-stack_1_1_9_spine12.ply		11959	2	3	2	1	4.2151	22.5564	6.6293	10.7372	0.619662	2.43611	0.525407	0.772767	No	Simple Control	Deconvolved_5_11959_slice2_cell3_dendrite2_spines_63x_z2_1024px_avg2_0.35um-stack_1_1_9_spine12.ply	2.76818	0.611178	0.451956	1	Simple
742	D:\Downloads\spines_2022_modified\Done\Deconvolved_5_11959_slice2_cell3_dendrite2_spines_63x_z2_1024px_avg2_0.35um-stack_1_1_9_spine13.ply		11959	2	3	2	1	2.70354	11.4165	1.95953	3.16282	0.614066	1.48654	0.495038	0.631337	No	Simple Control	Deconvolved_5_11959_slice2_cell3_dendrite2_spines_63x_z2_1024px_avg2_0.35um-stack_1_1_9_spine13.ply	1.13214	-0.786054	0.0405464	1	Simple
743	D:\Downloads\spines_2022_modified\Done\Deconvolved_5_11959_slice2_cell3_dendrite2_spines_63x_z2_1024px_avg2_0.35um-stack_1_1_9_spine14.ply		11959	2	3	2	1	2.38376	7.60505	1.04432	1.9615	0.878256	1.1288	0.548314	0.680253	No	Simple Control	Deconvolved_5_11959_slice2_cell3_dendrite2_spines_63x_z2_1024px_avg2_0.35um-stack_1_1_9_spine14.ply	0.959884	-1.56022	1.19514	4	Simple
744	D:\Downloads\spines_2022_modified\Done\Deconvolved_5_11959_slice2_cell3_dendrite2_spines_63x_z2_1024px_avg2_0.35um-stack_1_1_9_spine15_shf.ply		11959	2	3	2	1	1.7795	13.4884	2.7445	4.19392	0.528118	1.10109	0.358267	1.05987	SHF	Simple Control	Deconvolved_5_11959_slice2_cell3_dendrite2_spines_63x_z2_1024px_avg2_0.35um-stack_1_1_9_spine15_shf.ply	-0.913124	0.928846	0.23397	0	Simple
745	D:\Downloads\spines_2022_modified\Done\Deconvolved_5_11959_slice2_cell3_dendrite2_spines_63x_z2_1024px_avg2_0.35um-stack_1_1_9_spine16.ply		11959	2	3	2	1	1.11635	3.70404	0.381544	0.608172	0.593975	0.695068	0.409033	0.767153	No	Simple Control	Deconvolved_5_11959_slice2_cell3_dendrite2_spines_63x_z2_1024px_avg2_0.35um-stack_1_1_9_spine16.ply	-1.14357	-0.989382	-0.0242438	3	Simple
746	D:\Downloads\spines_2022_modified\Done\Deconvolved_5_11959_slice2_cell3_dendrite2_spines_63x_z2_1024px_avg2_0.35um-stack_1_1_9_spine17.ply		11959	2	3	2	1	1.58484	14.7003	3.05171	4.96657	0.627472	1.07692	0.275984	1.13224	No	Simple Control	Deconvolved_5_11959_slice2_cell3_dendrite2_spines_63x_z2_1024px_avg2_0.35um-stack_1_1_9_spine17.ply	-1.52453	1.32912	0.850578	0	Simple
747	D:\Downloads\spines_2022_modified\Done\Deconvolved_5_11959_slice2_cell3_dendrite2_spines_63x_z2_1024px_avg2_0.35um-stack_1_1_9_spine18.ply		11959	2	3	2	1	1.17551	5.63418	0.792516	1.41895	0.790437	0.69116	0.397306	1.16647	No	Simple Control	Deconvolved_5_11959_slice2_cell3_dendrite2_spines_63x_z2_1024px_avg2_0.35um-stack_1_1_9_spine18.ply	-1.67879	-0.0140201	1.38372	0	Simple
748	D:\Downloads\spines_2022_modified\Done\Deconvolved_5_11959_slice2_cell3_dendrite2_spines_63x_z2_1024px_avg2_0.35um-stack_1_1_9_spine2.ply		11959	2	3	2	2	3.74471	13.1712	2.83994	5.16224	0.81773	2.30359	0.486684	0.596275	No	Simple Control	Deconvolved_5_11959_slice2_cell3_dendrite2_spines_63x_z2_1024px_avg2_0.35um-stack_1_1_9_spine2.ply	2.07407	-0.813402	1.02819	1	Simple
749	D:\Downloads\spines_2022_modified\Done\Deconvolved_5_11959_slice2_cell3_dendrite2_spines_63x_z2_1024px_avg2_0.35um-stack_1_1_9_spine3.ply		11959	2	3	2	3	1.35378	5.10064	0.731539	1.04746	0.431852	0.820864	0.418164	0.726243	No	Simple Control	Deconvolved_5_11959_slice2_cell3_dendrite2_spines_63x_z2_1024px_avg2_0.35um-stack_1_1_9_spine3.ply	-0.817827	-0.754967	-0.791756	3	Simple
750	D:\Downloads\spines_2022_modified\Done\Deconvolved_5_11959_slice2_cell3_dendrite2_spines_63x_z2_1024px_avg2_0.35um-stack_1_1_9_spine4.ply		11959	2	3	2	4	3.13774	11.0018	1.83846	3.21456	0.748505	1.67961	0.553456	0.582652	No	Simple Control	Deconvolved_5_11959_slice2_cell3_dendrite2_spines_63x_z2_1024px_avg2_0.35um-stack_1_1_9_spine4.ply	1.85997	-1.25816	0.572402	1	Simple
751	D:\Downloads\spines_2022_modified\Done\Deconvolved_5_11959_slice2_cell3_dendrite2_spines_63x_z2_1024px_avg2_0.35um-stack_1_1_9_spine5.ply		11959	2	3	2	5	1.85218	10.751	1.93091	3.08429	0.597322	1.10426	0.395966	0.867228	No	Simple Control	Deconvolved_5_11959_slice2_cell3_dendrite2_spines_63x_z2_1024px_avg2_0.35um-stack_1_1_9_spine5.ply	-0.461724	-0.00321469	0.262026	3	Simple
752	D:\Downloads\spines_2022_modified\Done\Deconvolved_5_11959_slice2_cell3_dendrite2_spines_63x_z2_1024px_avg2_0.35um-stack_1_1_9_spine6.ply		11959	2	3	2	6	2.3695	20.8458	4.03956	7.16269	0.773138	1.40522	0.424763	0.832746	No	Simple Control	Deconvolved_5_11959_slice2_cell3_dendrite2_spines_63x_z2_1024px_avg2_0.35um-stack_1_1_9_spine6.ply	0.699969	0.460884	1.18359	2	Simple
753	D:\Downloads\spines_2022_modified\Done\Deconvolved_5_11959_slice2_cell3_dendrite2_spines_63x_z2_1024px_avg2_0.35um-stack_1_1_9_spine7.ply		11959	2	3	2	7	2.02929	11.0018	1.84002	2.8308	0.538456	1.09438	0.474388	1.04438	No	Simple Control	Deconvolved_5_11959_slice2_cell3_dendrite2_spines_63x_z2_1024px_avg2_0.35um-stack_1_1_9_spine7.ply	-0.215469	0.317804	0.144338	3	Simple
754	D:\Downloads\spines_2022_modified\Done\Deconvolved_5_11959_slice2_cell3_dendrite2_spines_63x_z2_1024px_avg2_0.35um-stack_1_1_9_spine8.ply		11959	2	3	2	8	2.12583	12.9479	2.45191	3.3618	0.37109	1.19963	0.481888	0.959733	No	Simple Control	Deconvolved_5_11959_slice2_cell3_dendrite2_spines_63x_z2_1024px_avg2_0.35um-stack_1_1_9_spine8.ply	0.0954631	0.471722	-0.696458	3	Simple
755	D:\Downloads\spines_2022_modified\Done\Deconvolved_5_11959_slice2_cell3_dendrite2_spines_63x_z2_1024px_avg2_0.35um-stack_1_1_9_spine9.ply		11959	2	3	2	9	2.82986	11.0265	1.86543	2.70883	0.452118	1.41593	0.562824	0.625193	No	Simple Control	Deconvolved_5_11959_slice2_cell3_dendrite2_spines_63x_z2_1024px_avg2_0.35um-stack_1_1_9_spine9.ply	1.53163	-0.824375	-0.767174	1	Simple
756	D:\Downloads\spines_2022_modified\Done\Deconvolved_5_11959_slice2_cell3_dendrite3_spines_63x_z2_1024px_avg2_0.35um-stack_1_1_9_spine1.ply		11959	2	3	3	1	8.3207	44.8712	18.1041	29.6101	0.635546	5.53722	0.410283	0.278048	No	Simple Control	Deconvolved_5_11959_slice2_cell3_dendrite3_spines_63x_z2_1024px_avg2_0.35um-stack_1_1_9_spine1.ply	7.23786	2.16325	0.603788	1	Simple
757	D:\Downloads\spines_2022_modified\Done\Deconvolved_5_11959_slice2_cell3_dendrite3_spines_63x_z2_1024px_avg2_0.35um-stack_1_1_9_spine10.ply		11959	2	3	3	1	1.57594	8.15234	1.15768	2.11457	0.82656	0.978142	0.348984	0.801784	No	Simple Control	Deconvolved_5_11959_slice2_cell3_dendrite3_spines_63x_z2_1024px_avg2_0.35um-stack_1_1_9_spine10.ply	-0.881937	-0.578301	1.22716	4	Simple
758	D:\Downloads\spines_2022_modified\Done\Deconvolved_5_11959_slice2_cell3_dendrite3_spines_63x_z2_1024px_avg2_0.35um-stack_1_1_9_spine11.ply		11959	2	3	3	1	1.91142	5.14687	0.580877	0.995924	0.714518	1.01665	0.489152	0.530029	No	Simple Control	Deconvolved_5_11959_slice2_cell3_dendrite3_spines_63x_z2_1024px_avg2_0.35um-stack_1_1_9_spine11.ply	0.376928	-1.7991	0.254616	4	Simple
759	D:\Downloads\spines_2022_modified\Done\Deconvolved_5_11959_slice2_cell3_dendrite3_spines_63x_z2_1024px_avg2_0.35um-stack_1_1_9_spine12.ply		11959	2	3	3	1	1.38747	5.57283	0.625116	1.08122	0.729632	0.833285	0.377617	0.690071	No	Simple Control	Deconvolved_5_11959_slice2_cell3_dendrite3_spines_63x_z2_1024px_avg2_0.35um-stack_1_1_9_spine12.ply	-0.844407	-1.07265	0.579552	4	Simple
760	D:\Downloads\spines_2022_modified\Done\Deconvolved_5_11959_slice2_cell3_dendrite3_spines_63x_z2_1024px_avg2_0.35um-stack_1_1_9_spine13.ply		11959	2	3	3	1	1.60899	12.4784	2.34801	3.69788	0.574896	1.08772	0.264067	0.936462	No	Simple Control	Deconvolved_5_11959_slice2_cell3_dendrite3_spines_63x_z2_1024px_avg2_0.35um-stack_1_1_9_spine13.ply	-1.36897	0.75883	0.360726	0	Simple
761	D:\Downloads\spines_2022_modified\Done\Deconvolved_5_11959_slice2_cell3_dendrite3_spines_63x_z2_1024px_avg2_0.35um-stack_1_1_9_spine2.ply		11959	2	3	3	2	1.41347	4.73548	0.494123	0.938145	0.898607	0.767008	0.368352	0.736652	No	Simple Control	Deconvolved_5_11959_slice2_cell3_dendrite3_spines_63x_z2_1024px_avg2_0.35um-stack_1_1_9_spine2.ply	-0.951218	-1.21277	1.40819	4	Simple
762	D:\Downloads\spines_2022_modified\Done\Deconvolved_5_11959_slice2_cell3_dendrite3_spines_63x_z2_1024px_avg2_0.35um-stack_1_1_9_spine3.ply		11959	2	3	3	3	1.49132	4.86106	0.596805	0.952415	0.595856	0.863881	0.386871	0.699841	No	Simple Control	Deconvolved_5_11959_slice2_cell3_dendrite3_spines_63x_z2_1024px_avg2_0.35um-stack_1_1_9_spine3.ply	-0.80451	-0.936164	-0.0371602	3	Simple
763	D:\Downloads\spines_2022_modified\Done\Deconvolved_5_11959_slice2_cell3_dendrite3_spines_63x_z2_1024px_avg2_0.35um-stack_1_1_9_spine4.ply		11959	2	3	3	4	4.13488	13.5024	2.79581	3.73441	0.335717	2.10882	0.578729	0.369757	No	Simple Control	Deconvolved_5_11959_slice2_cell3_dendrite3_spines_63x_z2_1024px_avg2_0.35um-stack_1_1_9_spine4.ply	3.12361	-0.970377	-1.50284	1	Simple
764	D:\Downloads\spines_2022_modified\Done\Deconvolved_5_11959_slice2_cell3_dendrite3_spines_63x_z2_1024px_avg2_0.35um-stack_1_1_9_spine5.ply		11959	2	3	3	5	1.06438	4.35662	0.552733	0.912345	0.650607	0.698662	0.26779	0.876909	No	Simple Control	Deconvolved_5_11959_slice2_cell3_dendrite3_spines_63x_z2_1024px_avg2_0.35um-stack_1_1_9_spine5.ply	-2.05838	-0.251813	0.488069	0	Simple
765	D:\Downloads\spines_2022_modified\Done\Deconvolved_5_11959_slice2_cell3_dendrite3_spines_63x_z2_1024px_avg2_0.35um-stack_1_1_9_spine6.ply		11959	2	3	3	6	2.74289	10.7852	1.81312	3.10659	0.71339	1.68216	0.434525	0.396748	No	Simple Control	Deconvolved_5_11959_slice2_cell3_dendrite3_spines_63x_z2_1024px_avg2_0.35um-stack_1_1_9_spine6.ply	1.22973	-1.36781	0.269534	4	Simple
766	D:\Downloads\spines_2022_modified\Done\Deconvolved_5_11959_slice2_cell3_dendrite3_spines_63x_z2_1024px_avg2_0.35um-stack_1_1_9_spine7.ply		11959	2	3	3	7	2.71555	11.1313	1.80346	2.91352	0.615513	1.59116	0.450435	0.433512	No	Simple Control	Deconvolved_5_11959_slice2_cell3_dendrite3_spines_63x_z2_1024px_avg2_0.35um-stack_1_1_9_spine7.ply	1.2239	-1.17018	-0.148141	1	Simple
767	D:\Downloads\spines_2022_modified\Done\Deconvolved_5_11959_slice2_cell3_dendrite3_spines_63x_z2_1024px_avg2_0.35um-stack_1_1_9_spine8.ply		11959	2	3	3	8	2.83814	12.7015	2.05601	3.34503	0.626952	1.50795	0.498119	0.527377	No	Simple Control	Deconvolved_5_11959_slice2_cell3_dendrite3_spines_63x_z2_1024px_avg2_0.35um-stack_1_1_9_spine8.ply	1.49282	-0.959685	0.00317974	1	Simple
768	D:\Downloads\spines_2022_modified\Done\Deconvolved_5_11959_slice2_cell3_dendrite3_spines_63x_z2_1024px_avg2_0.35um-stack_1_1_9_spine9.ply		11959	2	3	3	9	1.50147	5.52915	0.705923	1.11834	0.584219	0.939927	0.379079	0.64209	No	Simple Control	Deconvolved_5_11959_slice2_cell3_dendrite3_spines_63x_z2_1024px_avg2_0.35um-stack_1_1_9_spine9.ply	-0.709813	-0.988668	-0.140776	3	Simple
769	D:\Downloads\spines_2022_modified\Done\Deconvolved_5_11959_slice2_cell4_dendrite1_spines_63x_z2_1024px_avg2_0.35um-stack_1_1_9_spine1.ply		11959	2	4	1	1	3.98603	23.6906	6.61768	11.1244	0.68101	2.45312	0.467817	0.731469	No	Simple Control	Deconvolved_5_11959_slice2_cell4_dendrite1_spines_63x_z2_1024px_avg2_0.35um-stack_1_1_9_spine1.ply	2.43655	0.670697	0.738313	1	Simple
770	D:\Downloads\spines_2022_modified\Done\Deconvolved_5_11959_slice2_cell4_dendrite1_spines_63x_z2_1024px_avg2_0.35um-stack_1_1_9_spine10.ply		11959	2	4	1	1	0.975281	1.86383	0.150347	0.249041	0.656447	0.561065	0.401949	0.752268	No	Simple Control	Deconvolved_5_11959_slice2_cell4_dendrite1_spines_63x_z2_1024px_avg2_0.35um-stack_1_1_9_spine10.ply	-1.34078	-1.2595	0.217205	0	Simple
771	D:\Downloads\spines_2022_modified\Done\Deconvolved_5_11959_slice2_cell4_dendrite1_spines_63x_z2_1024px_avg2_0.35um-stack_1_1_9_spine11.ply		11959	2	4	1	1	1.92527	4.60505	0.459266	0.83137	0.810216	1.12388	0.50487	0.564499	No	Simple Control	Deconvolved_5_11959_slice2_cell4_dendrite1_spines_63x_z2_1024px_avg2_0.35um-stack_1_1_9_spine11.ply	0.408636	-1.93506	0.714738	4	Simple
772	D:\Downloads\spines_2022_modified\Done\Deconvolved_5_11959_slice2_cell4_dendrite1_spines_63x_z2_1024px_avg2_0.35um-stack_1_1_9_spine12.ply		11959	2	4	1	1	2.69852	11.2618	2.2005	3.58355	0.628513	1.63805	0.452977	0.678864	No	Simple Control	Deconvolved_5_11959_slice2_cell4_dendrite1_spines_63x_z2_1024px_avg2_0.35um-stack_1_1_9_spine12.ply	0.824263	-0.550656	0.19466	4	Simple
773	D:\Downloads\spines_2022_modified\Done\Deconvolved_5_11959_slice2_cell4_dendrite1_spines_63x_z2_1024px_avg2_0.35um-stack_1_1_9_spine2.ply		11959	2	4	1	2	2.49534	16.8151	3.79511	5.22883	0.377782	1.48167	0.443443	0.897182	No	Simple Control	Deconvolved_5_11959_slice2_cell4_dendrite1_spines_63x_z2_1024px_avg2_0.35um-stack_1_1_9_spine2.ply	0.477501	0.802492	-0.628859	3	Simple
774	D:\Downloads\spines_2022_modified\Done\Deconvolved_5_11959_slice2_cell4_dendrite1_spines_63x_z2_1024px_avg2_0.35um-stack_1_1_9_spine3.ply		11959	2	4	1	3	5.43479	31.9762	9.94144	15.386	0.547662	2.63226	0.571161	0.794247	No	Simple Control	Deconvolved_5_11959_slice2_cell4_dendrite1_spines_63x_z2_1024px_avg2_0.35um-stack_1_1_9_spine3.ply	4.35716	1.56336	0.313018	1	Simple
775	D:\Downloads\spines_2022_modified\Done\Deconvolved_5_11959_slice2_cell4_dendrite1_spines_63x_z2_1024px_avg2_0.35um-stack_1_1_9_spine4.ply		11959	2	4	1	4	2.07385	10.8868	1.96601	3.25109	0.653651	1.1508	0.449531	0.812835	No	Simple Control	Deconvolved_5_11959_slice2_cell4_dendrite1_spines_63x_z2_1024px_avg2_0.35um-stack_1_1_9_spine4.ply	0.0983225	-0.358171	0.427953	4	Simple
776	D:\Downloads\spines_2022_modified\Done\Deconvolved_5_11959_slice2_cell4_dendrite1_spines_63x_z2_1024px_avg2_0.35um-stack_1_1_9_spine5.ply		11959	2	4	1	5	2.13489	17.7394	3.55723	5.27233	0.482143	1.20039	0.387079	0.942585	No	Simple Control	Deconvolved_5_11959_slice2_cell4_dendrite1_spines_63x_z2_1024px_avg2_0.35um-stack_1_1_9_spine5.ply	-0.0915357	0.98611	-0.0555608	2	Simple
777	D:\Downloads\spines_2022_modified\Done\Deconvolved_5_11959_slice2_cell4_dendrite1_spines_63x_z2_1024px_avg2_0.35um-stack_1_1_9_spine6.ply		11959	2	4	1	6	1.54815	5.66846	0.856609	1.24276	0.45079	0.935895	0.396027	0.670641	No	Simple Control	Deconvolved_5_11959_slice2_cell4_dendrite1_spines_63x_z2_1024px_avg2_0.35um-stack_1_1_9_spine6.ply	-0.66032	-0.771708	-0.731336	3	Simple
778	D:\Downloads\spines_2022_modified\Done\Deconvolved_5_11959_slice2_cell4_dendrite1_spines_63x_z2_1024px_avg2_0.35um-stack_1_1_9_spine7.ply		11959	2	4	1	7	1.98262	7.52415	1.18342	1.86567	0.576503	1.14709	0.439614	0.512228	No	Simple Control	Deconvolved_5_11959_slice2_cell4_dendrite1_spines_63x_z2_1024px_avg2_0.35um-stack_1_1_9_spine7.ply	0.287759	-1.28489	-0.321171	3	Simple
779	D:\Downloads\spines_2022_modified\Done\Deconvolved_5_11959_slice2_cell4_dendrite1_spines_63x_z2_1024px_avg2_0.35um-stack_1_1_9_spine8.ply		11959	2	4	1	8	1.87041	5.71761	0.621361	1.42177	1.28816	1.03867	0.479974	0.680629	No	Simple Control	Deconvolved_5_11959_slice2_cell4_dendrite1_spines_63x_z2_1024px_avg2_0.35um-stack_1_1_9_spine8.ply	0.221407	-2.11963	3.08298	4	Simple
780	D:\Downloads\spines_2022_modified\Done\Deconvolved_5_11959_slice2_cell4_dendrite1_spines_63x_z2_1024px_avg2_0.35um-stack_1_1_9_spine9.ply		11959	2	4	1	9	2.2784	8.03131	1.08343	2.24201	1.06936	1.155	0.493273	0.747675	No	Simple Control	Deconvolved_5_11959_slice2_cell4_dendrite1_spines_63x_z2_1024px_avg2_0.35um-stack_1_1_9_spine9.ply	0.549841	-1.4397	2.19909	4	Simple
781	D:\Downloads\spines_2022_modified\Done\Deconvolved_5_11959_slice2_cell4_dendrite2_spines_63x_z2_1024px_avg2_0.35um-stack_1_1_9_spine1.ply		11959	2	4	2	1	2.14823	7.31282	1.11325	1.77349	0.593079	1.19848	0.500661	0.727461	No	Simple Control	Deconvolved_5_11959_slice2_cell4_dendrite2_spines_63x_z2_1024px_avg2_0.35um-stack_1_1_9_spine1.ply	0.366114	-0.946824	-0.040409	3	Simple
782	D:\Downloads\spines_2022_modified\Done\Deconvolved_5_11959_slice2_cell4_dendrite2_spines_63x_z2_1024px_avg2_0.35um-stack_1_1_9_spine10.ply		11959	2	4	2	1	1.90958	12.192	2.43295	3.43776	0.413001	1.16443	0.412135	0.826215	No	Simple Control	Deconvolved_5_11959_slice2_cell4_dendrite2_spines_63x_z2_1024px_avg2_0.35um-stack_1_1_9_spine10.ply	-0.238065	0.210691	-0.623078	3	Simple
783	D:\Downloads\spines_2022_modified\Done\Deconvolved_5_11959_slice2_cell4_dendrite2_spines_63x_z2_1024px_avg2_0.35um-stack_1_1_9_spine11.ply		11959	2	4	2	1	3.34856	23.9073	5.92845	7.8331	0.321272	1.93772	0.47029	0.766297	No	Simple Control	Deconvolved_5_11959_slice2_cell4_dendrite2_spines_63x_z2_1024px_avg2_0.35um-stack_1_1_9_spine11.ply	1.83016	1.15521	-0.91166	1	Simple
784	D:\Downloads\spines_2022_modified\Done\Deconvolved_5_11959_slice2_cell4_dendrite2_spines_63x_z2_1024px_avg2_0.35um-stack_1_1_9_spine12.ply		11959	2	4	2	1	2.34257	17.7599	4.06934	5.29755	0.301821	1.3098	0.426377	0.927261	No	Simple Control	Deconvolved_5_11959_slice2_cell4_dendrite2_spines_63x_z2_1024px_avg2_0.35um-stack_1_1_9_spine12.ply	0.251783	1.09326	-0.924151	2	Simple
785	D:\Downloads\spines_2022_modified\Done\Deconvolved_5_11959_slice2_cell4_dendrite2_spines_63x_z2_1024px_avg2_0.35um-stack_1_1_9_spine13.ply		11959	2	4	2	1	2.02376	3.67767	0.325948	0.71517	1.19412	1.02537	0.553067	0.461258	No	Simple Control	Deconvolved_5_11959_slice2_cell4_dendrite2_spines_63x_z2_1024px_avg2_0.35um-stack_1_1_9_spine13.ply	0.958059	-2.95108	2.31389	4	Simple
786	D:\Downloads\spines_2022_modified\Done\Deconvolved_5_11959_slice2_cell4_dendrite2_spines_63x_z2_1024px_avg2_0.35um-stack_1_1_9_spine2.ply		11959	2	4	2	2	2.17253	11.7474	1.81962	3.13165	0.721046	1.20727	0.447323	0.819686	No	Simple Control	Deconvolved_5_11959_slice2_cell4_dendrite2_spines_63x_z2_1024px_avg2_0.35um-stack_1_1_9_spine2.ply	0.211061	-0.339548	0.766014	4	Simple
787	D:\Downloads\spines_2022_modified\Done\Deconvolved_5_11959_slice2_cell4_dendrite2_spines_63x_z2_1024px_avg2_0.35um-stack_1_1_9_spine3.ply		11959	2	4	2	3	2.47364	12.5667	1.96175	3.16418	0.612937	1.25609	0.515672	0.770287	No	Simple Control	Deconvolved_5_11959_slice2_cell4_dendrite2_spines_63x_z2_1024px_avg2_0.35um-stack_1_1_9_spine3.ply	0.893396	-0.440149	0.182963	1	Simple
788	D:\Downloads\spines_2022_modified\Done\Deconvolved_5_11959_slice2_cell4_dendrite2_spines_63x_z2_1024px_avg2_0.35um-stack_1_1_9_spine4.ply		11959	2	4	2	4	1.94984	16.5937	2.77956	4.45362	0.602274	1.23128	0.369229	0.898048	No	Simple Control	Deconvolved_5_11959_slice2_cell4_dendrite2_spines_63x_z2_1024px_avg2_0.35um-stack_1_1_9_spine4.ply	-0.278437	0.645391	0.433596	0	Simple
789	D:\Downloads\spines_2022_modified\Done\Deconvolved_5_11959_slice2_cell4_dendrite2_spines_63x_z2_1024px_avg2_0.35um-stack_1_1_9_spine5.ply		11959	2	4	2	5	3.66377	36.286	9.88494	15.6382	0.582021	2.04842	0.474209	0.890005	No	Simple Control	Deconvolved_5_11959_slice2_cell4_dendrite2_spines_63x_z2_1024px_avg2_0.35um-stack_1_1_9_spine5.ply	2.58354	2.14959	0.626816	2	Simple
790	D:\Downloads\spines_2022_modified\Done\Deconvolved_5_11959_slice2_cell4_dendrite2_spines_63x_z2_1024px_avg2_0.35um-stack_1_1_9_spine6.ply		11959	2	4	2	6	2.07664	25.4733	5.20594	7.59469	0.458851	1.32776	0.355438	1.20229	No	Simple Control	Deconvolved_5_11959_slice2_cell4_dendrite2_spines_63x_z2_1024px_avg2_0.35um-stack_1_1_9_spine6.ply	-0.344189	2.41097	0.274064	2	Simple
791	D:\Downloads\spines_2022_modified\Done\Deconvolved_5_11959_slice2_cell4_dendrite2_spines_63x_z2_1024px_avg2_0.35um-stack_1_1_9_spine7.ply		11959	2	4	2	7	3.89727	20.5174	4.65797	8.50362	0.825607	2.13843	0.508206	0.728509	No	Simple Control	Deconvolved_5_11959_slice2_cell4_dendrite2_spines_63x_z2_1024px_avg2_0.35um-stack_1_1_9_spine7.ply	2.46004	0.0584262	1.31539	1	Simple
792	D:\Downloads\spines_2022_modified\Done\Deconvolved_5_11959_slice2_cell4_dendrite2_spines_63x_z2_1024px_avg2_0.35um-stack_1_1_9_spine8.ply		11959	2	4	2	8	2.04607	9.75017	1.32785	2.58573	0.947303	1.09623	0.467309	0.74209	No	Simple Control	Deconvolved_5_11959_slice2_cell4_dendrite2_spines_63x_z2_1024px_avg2_0.35um-stack_1_1_9_spine8.ply	0.305123	-1.09955	1.6646	4	Simple
793	D:\Downloads\spines_2022_modified\Done\Deconvolved_5_11959_slice2_cell4_dendrite2_spines_63x_z2_1024px_avg2_0.35um-stack_1_1_9_spine9.ply		11959	2	4	2	9	1.60415	5.66123	0.722286	1.139	0.576932	0.890572	0.489678	0.709298	No	Simple Control	Deconvolved_5_11959_slice2_cell4_dendrite2_spines_63x_z2_1024px_avg2_0.35um-stack_1_1_9_spine9.ply	-0.160291	-1.1566	-0.181151	3	Simple
794	D:\Downloads\spines_2022_modified\Done\Deconvolved_5_11959_slice2_cell4_dendrite3_spines_63x_z2_1024px_avg2_0.35um-stack_1_1_9_spine1.ply		11959	2	4	3	1	2.24971	13.9989	2.59947	4.331	0.666111	1.51996	0.356162	0.558944	No	Simple Control	Deconvolved_5_11959_slice2_cell4_dendrite3_spines_63x_z2_1024px_avg2_0.35um-stack_1_1_9_spine1.ply	0.329078	-0.436755	0.324511	4	Simple
795	D:\Downloads\spines_2022_modified\Done\Deconvolved_5_11959_slice2_cell4_dendrite3_spines_63x_z2_1024px_avg2_0.35um-stack_1_1_9_spine10.ply		11959	2	4	3	1	2.48897	21.8456	4.75747	7.19467	0.512291	1.58808	0.356607	0.723428	No	Simple Control	Deconvolved_5_11959_slice2_cell4_dendrite3_spines_63x_z2_1024px_avg2_0.35um-stack_1_1_9_spine10.ply	0.600656	0.866506	-0.0654011	2	Simple
796	D:\Downloads\spines_2022_modified\Done\Deconvolved_5_11959_slice2_cell4_dendrite3_spines_63x_z2_1024px_avg2_0.35um-stack_1_1_9_spine11.ply		11959	2	4	3	1	3.61836	45.8705	13.1369	18.5255	0.410188	2.33147	0.38107	0.628161	No	Simple Control	Deconvolved_5_11959_slice2_cell4_dendrite3_spines_63x_z2_1024px_avg2_0.35um-stack_1_1_9_spine11.ply	2.94736	2.78163	-0.252144	2	Simple
797	D:\Downloads\spines_2022_modified\Done\Deconvolved_5_11959_slice2_cell4_dendrite3_spines_63x_z2_1024px_avg2_0.35um-stack_1_1_9_spine12.ply		11959	2	4	3	1	4.22435	27.5363	6.56948	10.4088	0.584413	2.80053	0.405982	0.347904	No	Simple Control	Deconvolved_5_11959_slice2_cell4_dendrite3_spines_63x_z2_1024px_avg2_0.35um-stack_1_1_9_spine12.ply	3.1063	0.364075	-0.0293724	1	Simple
798	D:\Downloads\spines_2022_modified\Done\Deconvolved_5_11959_slice2_cell4_dendrite3_spines_63x_z2_1024px_avg2_0.35um-stack_1_1_9_spine13.ply		11959	2	4	3	1	2.45678	16.8491	3.32585	5.05677	0.520445	1.52016	0.38155	0.654039	No	Simple Control	Deconvolved_5_11959_slice2_cell4_dendrite3_spines_63x_z2_1024px_avg2_0.35um-stack_1_1_9_spine13.ply	0.568587	0.184333	-0.203804	3	Simple
799	D:\Downloads\spines_2022_modified\Done\Deconvolved_5_11959_slice2_cell4_dendrite3_spines_63x_z2_1024px_avg2_0.35um-stack_1_1_9_spine14.ply		11959	2	4	3	1	2.52503	15.1024	2.70503	4.77537	0.765367	1.45272	0.421489	0.609406	No	Simple Control	Deconvolved_5_11959_slice2_cell4_dendrite3_spines_63x_z2_1024px_avg2_0.35um-stack_1_1_9_spine14.ply	0.87655	-0.531649	0.81676	4	Simple
800	D:\Downloads\spines_2022_modified\Done\Deconvolved_5_11959_slice2_cell4_dendrite3_spines_63x_z2_1024px_avg2_0.35um-stack_1_1_9_spine2.ply		11959	2	4	3	2	3.24072	18.599	3.84635	7.16308	0.862303	1.90932	0.437829	0.509696	No	Simple Control	Deconvolved_5_11959_slice2_cell4_dendrite3_spines_63x_z2_1024px_avg2_0.35um-stack_1_1_9_spine2.ply	1.87276	-0.581283	1.2249	1	Simple
801	D:\Downloads\spines_2022_modified\Done\Deconvolved_5_11959_slice2_cell4_dendrite3_spines_63x_z2_1024px_avg2_0.35um-stack_1_1_9_spine3.ply		11959	2	4	3	3	2.20302	5.62478	0.656327	0.952264	0.450899	1.27323	0.465176	0.399565	No	Simple Control	Deconvolved_5_11959_slice2_cell4_dendrite3_spines_63x_z2_1024px_avg2_0.35um-stack_1_1_9_spine3.ply	0.646752	-1.60979	-1.06649	3	Simple
802	D:\Downloads\spines_2022_modified\Done\Deconvolved_5_11959_slice2_cell4_dendrite3_spines_63x_z2_1024px_avg2_0.35um-stack_1_1_9_spine4.ply		11959	2	4	3	4	2.96673	15.158	2.89079	4.15871	0.438607	1.80691	0.408993	0.467243	No	Simple Control	Deconvolved_5_11959_slice2_cell4_dendrite3_spines_63x_z2_1024px_avg2_0.35um-stack_1_1_9_spine4.ply	1.30154	-0.334949	-0.815863	1	Simple
803	D:\Downloads\spines_2022_modified\Done\Deconvolved_5_11959_slice2_cell4_dendrite3_spines_63x_z2_1024px_avg2_0.35um-stack_1_1_9_spine5.ply		11959	2	4	3	5	3.76951	23.3794	5.24837	8.16425	0.555578	2.14341	0.471686	0.464595	No	Simple Control	Deconvolved_5_11959_slice2_cell4_dendrite3_spines_63x_z2_1024px_avg2_0.35um-stack_1_1_9_spine5.ply	2.69174	0.0733422	-0.167952	1	Simple
804	D:\Downloads\spines_2022_modified\Done\Deconvolved_5_11959_slice2_cell4_dendrite3_spines_63x_z2_1024px_avg2_0.35um-stack_1_1_9_spine6.ply		11959	2	4	3	6	2.74696	12.5305	2.22656	4.3936	0.973273	1.58041	0.503198	0.4988	No	Simple Control	Deconvolved_5_11959_slice2_cell4_dendrite3_spines_63x_z2_1024px_avg2_0.35um-stack_1_1_9_spine6.ply	1.57776	-1.55288	1.55222	4	Simple
805	D:\Downloads\spines_2022_modified\Done\Deconvolved_5_11959_slice2_cell4_dendrite3_spines_63x_z2_1024px_avg2_0.35um-stack_1_1_9_spine7.ply		11959	2	4	3	7	5.09071	22.9805	5.99842	9.43403	0.572753	2.89714	0.536461	0.413646	No	Simple Control	Deconvolved_5_11959_slice2_cell4_dendrite3_spines_63x_z2_1024px_avg2_0.35um-stack_1_1_9_spine7.ply	4.09654	-0.118025	-0.133879	1	Simple
806	D:\Downloads\spines_2022_modified\Done\Deconvolved_5_11959_slice2_cell4_dendrite3_spines_63x_z2_1024px_avg2_0.35um-stack_1_1_9_spine8.ply		11959	2	4	3	8	1.96304	9.41791	1.45078	2.51001	0.730106	1.26774	0.386406	0.590738	No	Simple Control	Deconvolved_5_11959_slice2_cell4_dendrite3_spines_63x_z2_1024px_avg2_0.35um-stack_1_1_9_spine8.ply	-0.000715077	-0.959109	0.547704	4	Simple
807	D:\Downloads\spines_2022_modified\Done\Deconvolved_5_11959_slice2_cell4_dendrite3_spines_63x_z2_1024px_avg2_0.35um-stack_1_1_9_spine9.ply		11959	2	4	3	9	2.87163	18.1509	3.59175	5.59249	0.557038	1.69991	0.427737	0.549624	No	Simple Control	Deconvolved_5_11959_slice2_cell4_dendrite3_spines_63x_z2_1024px_avg2_0.35um-stack_1_1_9_spine9.ply	1.37413	-0.123217	-0.152647	1	Simple
808	D:\Downloads\spines_2022_modified\Done\Deconvolved_5_11959_slice2_cell5_dendrite1_spines_63x_z2_1024px_avg2_0.35um-stack_SHF_1_1_9_spine1.ply		11959	2	5	1	1	3.77927	38.7523	10.6986	16.2772	0.52143	2.05414	0.467419	0.994872	No	Simple Control	Deconvolved_5_11959_slice2_cell5_dendrite1_spines_63x_z2_1024px_avg2_0.35um-stack_SHF_1_1_9_spine1.ply	2.57099	2.74479	0.517523	2	Simple
809	D:\Downloads\spines_2022_modified\Done\Deconvolved_5_11959_slice2_cell5_dendrite1_spines_63x_z2_1024px_avg2_0.35um-stack_SHF_1_1_9_spine10.ply		11959	2	5	1	1	3.95427	9.63556	1.54699	2.23421	0.444227	2.03008	0.573537	0.365172	No	Simple Control	Deconvolved_5_11959_slice2_cell5_dendrite1_spines_63x_z2_1024px_avg2_0.35um-stack_SHF_1_1_9_spine10.ply	2.79692	-1.45158	-1.07095	1	Simple
810	D:\Downloads\spines_2022_modified\Done\Deconvolved_5_11959_slice2_cell5_dendrite1_spines_63x_z2_1024px_avg2_0.35um-stack_SHF_1_1_9_spine11.ply		11959	2	5	1	1	5.30525	49.9666	17.9998	30.1404	0.674487	3.24855	0.437452	0.737979	No	Simple Control	Deconvolved_5_11959_slice2_cell5_dendrite1_spines_63x_z2_1024px_avg2_0.35um-stack_SHF_1_1_9_spine11.ply	4.60891	3.12022	1.19862	1	Simple
811	D:\Downloads\spines_2022_modified\Done\Deconvolved_5_11959_slice2_cell5_dendrite1_spines_63x_z2_1024px_avg2_0.35um-stack_SHF_1_1_9_spine12.ply		11959	2	5	1	1	1.89236	14.0263	3.34476	5.21769	0.559961	1.24092	0.256736	1.0166	No	Simple Control	Deconvolved_5_11959_slice2_cell5_dendrite1_spines_63x_z2_1024px_avg2_0.35um-stack_SHF_1_1_9_spine12.ply	-1.25195	1.1837	0.429364	0	Simple
812	D:\Downloads\spines_2022_modified\Done\Deconvolved_5_11959_slice2_cell5_dendrite1_spines_63x_z2_1024px_avg2_0.35um-stack_SHF_1_1_9_spine13.ply		11959	2	5	1	1	1.80592	9.57651	1.75788	2.77839	0.580534	1.05521	0.410241	0.895693	No	Simple Control	Deconvolved_5_11959_slice2_cell5_dendrite1_spines_63x_z2_1024px_avg2_0.35um-stack_SHF_1_1_9_spine13.ply	-0.533967	-0.0568914	0.186068	3	Simple
813	D:\Downloads\spines_2022_modified\Done\Deconvolved_5_11959_slice2_cell5_dendrite1_spines_63x_z2_1024px_avg2_0.35um-stack_SHF_1_1_9_spine14.ply		11959	2	5	1	1	2.264	14.7974	3.15393	4.85129	0.538176	1.3378	0.421534	0.795526	No	Simple Control	Deconvolved_5_11959_slice2_cell5_dendrite1_spines_63x_z2_1024px_avg2_0.35um-stack_SHF_1_1_9_spine14.ply	0.295378	0.194789	-0.0324673	3	Simple
814	D:\Downloads\spines_2022_modified\Done\Deconvolved_5_11959_slice2_cell5_dendrite1_spines_63x_z2_1024px_avg2_0.35um-stack_SHF_1_1_9_spine15.ply		11959	2	5	1	1	1.27605	5.60315	0.679353	1.39208	1.04912	0.812898	0.284796	0.865278	No	Simple Control	Deconvolved_5_11959_slice2_cell5_dendrite1_spines_63x_z2_1024px_avg2_0.35um-stack_SHF_1_1_9_spine15.ply	-1.62481	-0.749585	2.32465	0	Simple
815	D:\Downloads\spines_2022_modified\Done\Deconvolved_5_11959_slice2_cell5_dendrite1_spines_63x_z2_1024px_avg2_0.35um-stack_SHF_1_1_9_spine16.ply		11959	2	5	1	1	2.19597	14.3826	3.4654	5.10511	0.473164	1.2994	0.378284	0.891377	No	Simple Control	Deconvolved_5_11959_slice2_cell5_dendrite1_spines_63x_z2_1024px_avg2_0.35um-stack_SHF_1_1_9_spine16.ply	-0.1806	0.637186	-0.194437	3	Simple
816	D:\Downloads\spines_2022_modified\Done\Deconvolved_5_11959_slice2_cell5_dendrite1_spines_63x_z2_1024px_avg2_0.35um-stack_SHF_1_1_9_spine17.ply		11959	2	5	1	1	3.20605	20.7715	6.61969	10.9614	0.655873	2.0543	0.361994	0.902743	No	Simple Control	Deconvolved_5_11959_slice2_cell5_dendrite1_spines_63x_z2_1024px_avg2_0.35um-stack_SHF_1_1_9_spine17.ply	0.851296	1.15179	0.823059	2	Simple
817	D:\Downloads\spines_2022_modified\Done\Deconvolved_5_11959_slice2_cell5_dendrite1_spines_63x_z2_1024px_avg2_0.35um-stack_SHF_1_1_9_spine2.ply		11959	2	5	1	2	2.95368	46.8213	14.777	20.9664	0.418852	1.93394	0.361891	1.03046	No	Simple Control	Deconvolved_5_11959_slice2_cell5_dendrite1_spines_63x_z2_1024px_avg2_0.35um-stack_SHF_1_1_9_spine2.ply	1.72417	3.84822	0.246331	2	Simple
818	D:\Downloads\spines_2022_modified\Done\Deconvolved_5_11959_slice2_cell5_dendrite1_spines_63x_z2_1024px_avg2_0.35um-stack_SHF_1_1_9_spine3.ply		11959	2	5	1	3	2.00302	14.7839	3.04764	4.76219	0.562581	1.24626	0.401282	0.89692	No	Simple Control	Deconvolved_5_11959_slice2_cell5_dendrite1_spines_63x_z2_1024px_avg2_0.35um-stack_SHF_1_1_9_spine3.ply	-0.17152	0.450562	0.199393	3	Simple
819	D:\Downloads\spines_2022_modified\Done\Deconvolved_5_11959_slice2_cell5_dendrite1_spines_63x_z2_1024px_avg2_0.35um-stack_SHF_1_1_9_spine4.ply		11959	2	5	1	4	4.18777	24.3106	6.12101	10.8081	0.765734	2.35057	0.51001	0.780049	No	Simple Control	Deconvolved_5_11959_slice2_cell5_dendrite1_spines_63x_z2_1024px_avg2_0.35um-stack_SHF_1_1_9_spine4.ply	2.78194	0.619435	1.16964	1	Simple
820	D:\Downloads\spines_2022_modified\Done\Deconvolved_5_11959_slice2_cell5_dendrite1_spines_63x_z2_1024px_avg2_0.35um-stack_SHF_1_1_9_spine5.ply		11959	2	5	1	5	3.66545	42.6614	15.0388	21.5145	0.430597	2.2685	0.385825	0.882015	No	Simple Control	Deconvolved_5_11959_slice2_cell5_dendrite1_spines_63x_z2_1024px_avg2_0.35um-stack_SHF_1_1_9_spine5.ply	2.42388	3.14925	0.0875878	2	Simple
821	D:\Downloads\spines_2022_modified\Done\Deconvolved_5_11959_slice2_cell5_dendrite1_spines_63x_z2_1024px_avg2_0.35um-stack_SHF_1_1_9_spine6.ply		11959	2	5	1	6	6.33778	30.4502	8.90961	13.5297	0.518553	3.44891	0.555327	0.487408	No	Simple Control	Deconvolved_5_11959_slice2_cell5_dendrite1_spines_63x_z2_1024px_avg2_0.35um-stack_SHF_1_1_9_spine6.ply	5.3823	0.887034	-0.13483	1	Simple
822	D:\Downloads\spines_2022_modified\Done\Deconvolved_5_11959_slice2_cell5_dendrite1_spines_63x_z2_1024px_avg2_0.35um-stack_SHF_1_1_9_spine7.ply		11959	2	5	1	7	3.75453	28.7545	7.51912	12.6208	0.678488	2.02393	0.500253	0.888163	No	Simple Control	Deconvolved_5_11959_slice2_cell5_dendrite1_spines_63x_z2_1024px_avg2_0.35um-stack_SHF_1_1_9_spine7.ply	2.42937	1.33666	0.942063	1	Simple
823	D:\Downloads\spines_2022_modified\Done\Deconvolved_5_11959_slice2_cell5_dendrite1_spines_63x_z2_1024px_avg2_0.35um-stack_SHF_1_1_9_spine8.ply		11959	2	5	1	8	3.74284	14.4891	2.6025	5.44149	1.09087	1.91161	0.55441	0.510681	No	Simple Control	Deconvolved_5_11959_slice2_cell5_dendrite1_spines_63x_z2_1024px_avg2_0.35um-stack_SHF_1_1_9_spine8.ply	2.70774	-1.5367	2.14881	4	Simple
824	D:\Downloads\spines_2022_modified\Done\Deconvolved_5_11959_slice2_cell5_dendrite1_spines_63x_z2_1024px_avg2_0.35um-stack_SHF_1_1_9_spine9.ply		11959	2	5	1	9	4.971	47.0265	16.3406	24.9847	0.528993	2.94547	0.428139	0.764055	No	Simple Control	Deconvolved_5_11959_slice2_cell5_dendrite1_spines_63x_z2_1024px_avg2_0.35um-stack_SHF_1_1_9_spine9.ply	4.07648	3.12814	0.505312	2	Simple
825	D:\Downloads\spines_2022_modified\Done\Deconvolved_5_11959_slice2_cell5_dendrite2_spines_63x_z2_1024px_avg2_0.35um-stack_1_1_9_spine1.ply		11959	2	5	2	1	3.60371	12.0051	2.56408	4.8533	0.892806	1.82599	0.603759	0.737322	No	Simple Control	Deconvolved_5_11959_slice2_cell5_dendrite2_spines_63x_z2_1024px_avg2_0.35um-stack_1_1_9_spine1.ply	2.30462	-1.06807	1.41441	1	Simple
826	D:\Downloads\spines_2022_modified\Done\Deconvolved_5_11959_slice2_cell5_dendrite2_spines_63x_z2_1024px_avg2_0.35um-stack_1_1_9_spine10.ply		11959	2	5	2	1	1.54797	3.19126	0.310058	0.420008	0.354613	0.800965	0.520757	0.596481	No	Simple Control	Deconvolved_5_11959_slice2_cell5_dendrite2_spines_63x_z2_1024px_avg2_0.35um-stack_1_1_9_spine10.ply	-0.0346192	-1.46041	-1.4002	3	Simple
827	D:\Downloads\spines_2022_modified\Done\Deconvolved_5_11959_slice2_cell5_dendrite2_spines_63x_z2_1024px_avg2_0.35um-stack_1_1_9_spine11.ply		11959	2	5	2	1	1.04832	1.5593	0.104359	0.168419	0.613848	0.606156	0.449833	0.552785	No	Simple Control	Deconvolved_5_11959_slice2_cell5_dendrite2_spines_63x_z2_1024px_avg2_0.35um-stack_1_1_9_spine11.ply	-0.727838	-1.89732	-0.25022	3	Simple
828	D:\Downloads\spines_2022_modified\Done\Deconvolved_5_11959_slice2_cell5_dendrite2_spines_63x_z2_1024px_avg2_0.35um-stack_1_1_9_spine12.ply		11959	2	5	2	1	1.64187	9.66428	1.97286	3.31081	0.678173	1.10375	0.277252	0.921487	No	Simple Control	Deconvolved_5_11959_slice2_cell5_dendrite2_spines_63x_z2_1024px_avg2_0.35um-stack_1_1_9_spine12.ply	-1.36827	0.31412	0.768472	0	Simple
829	D:\Downloads\spines_2022_modified\Done\Deconvolved_5_11959_slice2_cell5_dendrite2_spines_63x_z2_1024px_avg2_0.35um-stack_1_1_9_spine13.ply		11959	2	5	2	1	2.15386	12.5853	2.20658	3.51511	0.593009	1.11607	0.425925	0.918586	No	Simple Control	Deconvolved_5_11959_slice2_cell5_dendrite2_spines_63x_z2_1024px_avg2_0.35um-stack_1_1_9_spine13.ply	-0.0700136	0.229962	0.320298	3	Simple
830	D:\Downloads\spines_2022_modified\Done\Deconvolved_5_11959_slice2_cell5_dendrite2_spines_63x_z2_1024px_avg2_0.35um-stack_1_1_9_spine2.ply		11959	2	5	2	2	2.24553	13.4961	2.61642	3.48385	0.33153	1.29535	0.46389	0.878795	No	Simple Control	Deconvolved_5_11959_slice2_cell5_dendrite2_spines_63x_z2_1024px_avg2_0.35um-stack_1_1_9_spine2.ply	0.244802	0.440687	-0.942543	3	Simple
831	D:\Downloads\spines_2022_modified\Done\Deconvolved_5_11959_slice2_cell5_dendrite2_spines_63x_z2_1024px_avg2_0.35um-stack_1_1_9_spine3.ply		11959	2	5	2	3	3.64017	21.4178	4.73659	7.53053	0.589862	1.90179	0.540347	0.911576	No	Simple Control	Deconvolved_5_11959_slice2_cell5_dendrite2_spines_63x_z2_1024px_avg2_0.35um-stack_1_1_9_spine3.ply	2.11481	0.775211	0.414282	1	Simple
832	D:\Downloads\spines_2022_modified\Done\Deconvolved_5_11959_slice2_cell5_dendrite2_spines_63x_z2_1024px_avg2_0.35um-stack_1_1_9_spine4.ply		11959	2	5	2	4	2.84642	23.398	5.3797	9.51518	0.768718	1.64309	0.447902	0.866556	No	Simple Control	Deconvolved_5_11959_slice2_cell5_dendrite2_spines_63x_z2_1024px_avg2_0.35um-stack_1_1_9_spine4.ply	1.25427	0.758474	1.24703	2	Simple
833	D:\Downloads\spines_2022_modified\Done\Deconvolved_5_11959_slice2_cell5_dendrite2_spines_63x_z2_1024px_avg2_0.35um-stack_1_1_9_spine5.ply		11959	2	5	2	5	3.15657	9.41214	1.68302	2.86583	0.702785	1.98461	0.466533	0.380387	No	Simple Control	Deconvolved_5_11959_slice2_cell5_dendrite2_spines_63x_z2_1024px_avg2_0.35um-stack_1_1_9_spine5.ply	1.66356	-1.54708	0.178153	1	Simple
834	D:\Downloads\spines_2022_modified\Done\Deconvolved_5_11959_slice2_cell5_dendrite2_spines_63x_z2_1024px_avg2_0.35um-stack_1_1_9_spine6.ply		11959	2	5	2	6	1.99362	6.71657	1.03643	1.47675	0.424849	1.19954	0.416666	0.512545	No	Simple Control	Deconvolved_5_11959_slice2_cell5_dendrite2_spines_63x_z2_1024px_avg2_0.35um-stack_1_1_9_spine6.ply	0.0952421	-1.06094	-1.01082	3	Simple
835	D:\Downloads\spines_2022_modified\Done\Deconvolved_5_11959_slice2_cell5_dendrite2_spines_63x_z2_1024px_avg2_0.35um-stack_1_1_9_spine7.ply		11959	2	5	2	7	3.19706	16.1743	3.65725	6.02653	0.64783	1.90718	0.473222	0.663206	No	Simple Control	Deconvolved_5_11959_slice2_cell5_dendrite2_spines_63x_z2_1024px_avg2_0.35um-stack_1_1_9_spine7.ply	1.58962	-0.211969	0.348148	1	Simple
836	D:\Downloads\spines_2022_modified\Done\Deconvolved_5_11959_slice2_cell5_dendrite2_spines_63x_z2_1024px_avg2_0.35um-stack_1_1_9_spine8.ply		11959	2	5	2	8	1.61253	5.90285	0.720331	1.17073	0.625264	0.854114	0.44173	0.777057	No	Simple Control	Deconvolved_5_11959_slice2_cell5_dendrite2_spines_63x_z2_1024px_avg2_0.35um-stack_1_1_9_spine8.ply	-0.493756	-0.860647	0.163804	3	Simple
837	D:\Downloads\spines_2022_modified\Done\Deconvolved_5_11959_slice2_cell5_dendrite2_spines_63x_z2_1024px_avg2_0.35um-stack_1_1_9_spine9.ply		11959	2	5	2	9	1.11247	3.34995	0.439029	0.58783	0.338931	0.667772	0.369954	0.834808	No	Simple Control	Deconvolved_5_11959_slice2_cell5_dendrite2_spines_63x_z2_1024px_avg2_0.35um-stack_1_1_9_spine9.ply	-1.54741	-0.359884	-1.09252	3	Simple
838	D:\Downloads\spines_2022_modified\Done\Deconvolved_5_11959_slice2_cell5_dendrite3_spines_63x_z2_1024px_avg2_0.35um-stack_1_1_9_spine1.ply		11959	2	5	3	1	2.74647	22.3872	6.17305	8.89673	0.44122	1.76645	0.33407	0.829712	No	Simple Control	Deconvolved_5_11959_slice2_cell5_dendrite3_spines_63x_z2_1024px_avg2_0.35um-stack_1_1_9_spine1.ply	0.508832	1.40357	-0.228293	2	Simple
839	D:\Downloads\spines_2022_modified\Done\Deconvolved_5_11959_slice2_cell5_dendrite3_spines_63x_z2_1024px_avg2_0.35um-stack_1_1_9_spine10.ply		11959	2	5	3	1	1.9863	7.81258	1.05332	2.03422	0.931249	1.13103	0.447851	0.616124	No	Simple Control	Deconvolved_5_11959_slice2_cell5_dendrite3_spines_63x_z2_1024px_avg2_0.35um-stack_1_1_9_spine10.ply	0.265084	-1.50329	1.42945	4	Simple
840	D:\Downloads\spines_2022_modified\Done\Deconvolved_5_11959_slice2_cell5_dendrite3_spines_63x_z2_1024px_avg2_0.35um-stack_1_1_9_spine11.ply		11959	2	5	3	1	1.25536	5.79582	0.770105	1.36573	0.773429	0.795281	0.272398	1.01918	No	Simple Control	Deconvolved_5_11959_slice2_cell5_dendrite3_spines_63x_z2_1024px_avg2_0.35um-stack_1_1_9_spine11.ply	-2.02288	0.0816766	1.24599	0	Simple
841	D:\Downloads\spines_2022_modified\Done\Deconvolved_5_11959_slice2_cell5_dendrite3_spines_63x_z2_1024px_avg2_0.35um-stack_1_1_9_spine12.ply		11959	2	5	3	1	2.07806	6.80615	0.841051	1.67764	0.994699	1.0787	0.555764	0.76548	No	Simple Control	Deconvolved_5_11959_slice2_cell5_dendrite3_spines_63x_z2_1024px_avg2_0.35um-stack_1_1_9_spine12.ply	0.614523	-1.63757	1.79479	4	Simple
842	D:\Downloads\spines_2022_modified\Done\Deconvolved_5_11959_slice2_cell5_dendrite3_spines_63x_z2_1024px_avg2_0.35um-stack_1_1_9_spine13.ply		11959	2	5	3	1	2.02089	20.6029	3.87399	6.28563	0.622519	1.31956	0.349399	0.914309	No	Simple Control	Deconvolved_5_11959_slice2_cell5_dendrite3_spines_63x_z2_1024px_avg2_0.35um-stack_1_1_9_spine13.ply	-0.144938	1.06053	0.624674	2	Simple
843	D:\Downloads\spines_2022_modified\Done\Deconvolved_5_11959_slice2_cell5_dendrite3_spines_63x_z2_1024px_avg2_0.35um-stack_1_1_9_spine2.ply		11959	2	5	3	2	3.45888	11.7568	2.09185	3.06662	0.465982	1.73512	0.588834	0.984881	No	Simple Control	Deconvolved_5_11959_slice2_cell5_dendrite3_spines_63x_z2_1024px_avg2_0.35um-stack_1_1_9_spine2.ply	1.58206	0.165939	-0.26267	1	Simple
844	D:\Downloads\spines_2022_modified\Done\Deconvolved_5_11959_slice2_cell5_dendrite3_spines_63x_z2_1024px_avg2_0.35um-stack_1_1_9_spine3.ply		11959	2	5	3	3	5.26639	15.4897	3.94824	7.14095	0.808643	3.30546	0.488624	0.261115	No	Simple Control	Deconvolved_5_11959_slice2_cell5_dendrite3_spines_63x_z2_1024px_avg2_0.35um-stack_1_1_9_spine3.ply	3.90874	-1.24188	0.715596	1	Simple
845	D:\Downloads\spines_2022_modified\Done\Deconvolved_5_11959_slice2_cell5_dendrite3_spines_63x_z2_1024px_avg2_0.35um-stack_1_1_9_spine4.ply		11959	2	5	3	4	3.9838	44.786	13.9812	20.7368	0.483192	2.33214	0.466495	0.834258	No	Simple Control	Deconvolved_5_11959_slice2_cell5_dendrite3_spines_63x_z2_1024px_avg2_0.35um-stack_1_1_9_spine4.ply	3.28894	2.89846	0.255832	2	Simple
846	D:\Downloads\spines_2022_modified\Done\Deconvolved_5_11959_slice2_cell5_dendrite3_spines_63x_z2_1024px_avg2_0.35um-stack_1_1_9_spine5.ply		11959	2	5	3	5	4.18489	25.1561	6.95478	14.3261	1.05989	2.42041	0.525285	0.847094	No	Simple Control	Deconvolved_5_11959_slice2_cell5_dendrite3_spines_63x_z2_1024px_avg2_0.35um-stack_1_1_9_spine5.ply	2.86598	0.407071	2.6006	1	Simple
847	D:\Downloads\spines_2022_modified\Done\Deconvolved_5_11959_slice2_cell5_dendrite3_spines_63x_z2_1024px_avg2_0.35um-stack_1_1_9_spine6.ply		11959	2	5	3	6	3.05792	13.7532	2.54745	4.27528	0.678259	1.52066	0.561644	0.724857	No	Simple Control	Deconvolved_5_11959_slice2_cell5_dendrite3_spines_63x_z2_1024px_avg2_0.35um-stack_1_1_9_spine6.ply	1.72837	-0.61377	0.44264	1	Simple
848	D:\Downloads\spines_2022_modified\Done\Deconvolved_5_11959_slice2_cell5_dendrite3_spines_63x_z2_1024px_avg2_0.35um-stack_1_1_9_spine7.ply		11959	2	5	3	7	4.5282	18.8564	4.30385	7.81096	0.814876	2.58201	0.51487	0.610777	No	Simple Control	Deconvolved_5_11959_slice2_cell5_dendrite3_spines_63x_z2_1024px_avg2_0.35um-stack_1_1_9_spine7.ply	3.07954	-0.284239	1.13515	1	Simple
849	D:\Downloads\spines_2022_modified\Done\Deconvolved_5_11959_slice2_cell5_dendrite3_spines_63x_z2_1024px_avg2_0.35um-stack_1_1_9_spine8.ply		11959	2	5	3	8	3.17417	9.78781	1.45808	2.65205	0.81887	1.85061	0.495772	0.380876	No	Simple Control	Deconvolved_5_11959_slice2_cell5_dendrite3_spines_63x_z2_1024px_avg2_0.35um-stack_1_1_9_spine8.ply	1.87804	-1.77181	0.695071	4	Simple
850	D:\Downloads\spines_2022_modified\Done\Deconvolved_5_11959_slice2_cell5_dendrite3_spines_63x_z2_1024px_avg2_0.35um-stack_1_1_9_spine9.ply		11959	2	5	3	9	3.8662	20.0827	4.74368	9.13209	0.925105	2.3938	0.47966	0.583105	No	Simple Control	Deconvolved_5_11959_slice2_cell5_dendrite3_spines_63x_z2_1024px_avg2_0.35um-stack_1_1_9_spine9.ply	2.53307	-0.397423	1.6207	1	Simple
851	D:\Downloads\spines_2022_modified\Done\Deconvolved_5_11959_slice2_cell6_dendrite1_spines_63x_z2_1024px_avg2_0.35um-stack_1_1_9_spine1.ply		11959	2	6	1	1	1.59617	10.3839	1.96043	2.55341	0.302473	0.961392	0.42177	1.03561	No	Simple Control	Deconvolved_5_11959_slice2_cell6_dendrite1_spines_63x_z2_1024px_avg2_0.35um-stack_1_1_9_spine1.ply	-0.894908	0.676684	-0.941276	3	Simple
852	D:\Downloads\spines_2022_modified\Done\Deconvolved_5_11959_slice2_cell6_dendrite1_spines_63x_z2_1024px_avg2_0.35um-stack_1_1_9_spine10.ply		11959	2	6	1	1	1.37874	2.63937	0.187698	0.406662	1.16657	0.7825	0.480766	0.598995	No	Simple Control	Deconvolved_5_11959_slice2_cell6_dendrite1_spines_63x_z2_1024px_avg2_0.35um-stack_1_1_9_spine10.ply	-0.19775	-2.49651	2.35571	4	Simple
853	D:\Downloads\spines_2022_modified\Done\Deconvolved_5_11959_slice2_cell6_dendrite1_spines_63x_z2_1024px_avg2_0.35um-stack_1_1_9_spine11.ply		11959	2	6	1	1	1.64377	6.01128	1.08523	1.31872	0.215148	0.966643	0.447306	0.662114	No	Simple Control	Deconvolved_5_11959_slice2_cell6_dendrite1_spines_63x_z2_1024px_avg2_0.35um-stack_1_1_9_spine11.ply	-0.347621	-0.605427	-1.85824	3	Simple
854	D:\Downloads\spines_2022_modified\Done\Deconvolved_5_11959_slice2_cell6_dendrite1_spines_63x_z2_1024px_avg2_0.35um-stack_1_1_9_spine12.ply		11959	2	6	1	1	1.26284	4.73483	0.669695	1.35176	1.01847	0.814092	0.228294	0.9232	No	Simple Control	Deconvolved_5_11959_slice2_cell6_dendrite1_spines_63x_z2_1024px_avg2_0.35um-stack_1_1_9_spine12.ply	-2.08003	-0.434345	2.28443	0	Simple
855	D:\Downloads\spines_2022_modified\Done\Deconvolved_5_11959_slice2_cell6_dendrite1_spines_63x_z2_1024px_avg2_0.35um-stack_1_1_9_spine13.ply		11959	2	6	1	1	0.964272	2.46883	0.208738	0.51435	1.4641	0.580258	0.343016	0.857723	No	Simple Control	Deconvolved_5_11959_slice2_cell6_dendrite1_spines_63x_z2_1024px_avg2_0.35um-stack_1_1_9_spine13.ply	-1.59762	-1.83799	4.11405	4	Simple
856	D:\Downloads\spines_2022_modified\Done\Deconvolved_5_11959_slice2_cell6_dendrite1_spines_63x_z2_1024px_avg2_0.35um-stack_1_1_9_spine14.ply		11959	2	6	1	1	1.18846	4.11706	0.459755	0.798801	0.737448	0.653914	0.389631	0.857925	No	Simple Control	Deconvolved_5_11959_slice2_cell6_dendrite1_spines_63x_z2_1024px_avg2_0.35um-stack_1_1_9_spine14.ply	-1.28487	-0.837267	0.767493	0	Simple
857	D:\Downloads\spines_2022_modified\Done\Deconvolved_5_11959_slice2_cell6_dendrite1_spines_63x_z2_1024px_avg2_0.35um-stack_1_1_9_spine15.ply		11959	2	6	1	1	1.4512	4.3343	0.485616	0.778576	0.603275	0.799254	0.45045	0.725601	No	Simple Control	Deconvolved_5_11959_slice2_cell6_dendrite1_spines_63x_z2_1024px_avg2_0.35um-stack_1_1_9_spine15.ply	-0.569854	-1.14667	-0.0362043	3	Simple
858	D:\Downloads\spines_2022_modified\Done\Deconvolved_5_11959_slice2_cell6_dendrite1_spines_63x_z2_1024px_avg2_0.35um-stack_1_1_9_spine16.ply		11959	2	6	1	1	1.24301	6.0333	0.94507	1.66046	0.756974	0.849652	0.261595	0.916679	No	Simple Control	Deconvolved_5_11959_slice2_cell6_dendrite1_spines_63x_z2_1024px_avg2_0.35um-stack_1_1_9_spine16.ply	-1.90945	-0.108504	1.06334	0	Simple
859	D:\Downloads\spines_2022_modified\Done\Deconvolved_5_11959_slice2_cell6_dendrite1_spines_63x_z2_1024px_avg2_0.35um-stack_1_1_9_spine2.ply		11959	2	6	1	2	2.51078	24.2602	6.60017	8.89866	0.348246	1.61568	0.3267	0.847177	No	Simple Control	Deconvolved_5_11959_slice2_cell6_dendrite1_spines_63x_z2_1024px_avg2_0.35um-stack_1_1_9_spine2.ply	0.335795	1.71181	-0.61568	2	Simple
860	D:\Downloads\spines_2022_modified\Done\Deconvolved_5_11959_slice2_cell6_dendrite1_spines_63x_z2_1024px_avg2_0.35um-stack_1_1_9_spine3.ply		11959	2	6	1	3	1.44885	10.9286	2.09589	3.64362	0.738458	1.11941	0.184193	0.980997	No	Simple Control	Deconvolved_5_11959_slice2_cell6_dendrite1_spines_63x_z2_1024px_avg2_0.35um-stack_1_1_9_spine3.ply	-2.02065	0.775757	1.20021	0	Simple
861	D:\Downloads\spines_2022_modified\Done\Deconvolved_5_11959_slice2_cell6_dendrite1_spines_63x_z2_1024px_avg2_0.35um-stack_1_1_9_spine5.ply		11959	2	6	1	5	2.33842	11.8249	2.30936	3.78161	0.637516	1.42414	0.438835	0.640371	No	Simple Control	Deconvolved_5_11959_slice2_cell6_dendrite1_spines_63x_z2_1024px_avg2_0.35um-stack_1_1_9_spine5.ply	0.574148	-0.629218	0.191396	4	Simple
862	D:\Downloads\spines_2022_modified\Done\Deconvolved_5_11959_slice2_cell6_dendrite1_spines_63x_z2_1024px_avg2_0.35um-stack_1_1_9_spine7.ply		11959	2	6	1	7	1.46067	5.22225	0.761111	1.14894	0.509562	0.876214	0.411843	0.694756	No	Simple Control	Deconvolved_5_11959_slice2_cell6_dendrite1_spines_63x_z2_1024px_avg2_0.35um-stack_1_1_9_spine7.ply	-0.691686	-0.893736	-0.45752	3	Simple
863	D:\Downloads\spines_2022_modified\Done\Deconvolved_5_11959_slice2_cell6_dendrite1_spines_63x_z2_1024px_avg2_0.35um-stack_1_1_9_spine8.ply		11959	2	6	1	8	2.19614	10.7351	2.19774	3.04437	0.385223	1.26118	0.476834	0.716124	No	Simple Control	Deconvolved_5_11959_slice2_cell6_dendrite1_spines_63x_z2_1024px_avg2_0.35um-stack_1_1_9_spine8.ply	0.419189	-0.329249	-0.937681	3	Simple
864	D:\Downloads\spines_2022_modified\Done\Deconvolved_5_11959_slice2_cell6_dendrite1_spines_63x_z2_1024px_avg2_0.35um-stack_1_1_9_spine9.ply		11959	2	6	1	9	1.47584	8.12479	1.49914	2.63418	0.757132	1.02057	0.237178	1.04532	No	Simple Control	Deconvolved_5_11959_slice2_cell6_dendrite1_spines_63x_z2_1024px_avg2_0.35um-stack_1_1_9_spine9.ply	-1.96939	0.515786	1.27699	0	Simple
865	D:\Downloads\spines_2022_modified\Done\Deconvolved_5_11959_slice2_cell6_dendrite2_spines_63x_z2_1024px_avg2_0.35um-stack_1_1_9_spine1.ply		11959	2	6	2	1	5.08119	31.5057	9.30946	15.7672	0.693677	3.30313	0.42083	0.377127	No	Simple Control	Deconvolved_5_11959_slice2_cell6_dendrite2_spines_63x_z2_1024px_avg2_0.35um-stack_1_1_9_spine1.ply	4.01303	0.699451	0.600871	1	Simple
866	D:\Downloads\spines_2022_modified\Done\Deconvolved_5_11959_slice2_cell6_dendrite2_spines_63x_z2_1024px_avg2_0.35um-stack_1_1_9_spine10.ply		11959	2	6	2	1	2.10162	10.6122	1.66912	2.89783	0.736144	1.28128	0.377532	0.6174	No	Simple Control	Deconvolved_5_11959_slice2_cell6_dendrite2_spines_63x_z2_1024px_avg2_0.35um-stack_1_1_9_spine10.ply	0.075584	-0.748993	0.638971	4	Simple
867	D:\Downloads\spines_2022_modified\Done\Deconvolved_5_11959_slice2_cell6_dendrite2_spines_63x_z2_1024px_avg2_0.35um-stack_1_1_9_spine11.ply		11959	2	6	2	1	2.62897	15.1113	2.97614	4.88718	0.642123	1.38913	0.485284	0.817077	No	Simple Control	Deconvolved_5_11959_slice2_cell6_dendrite2_spines_63x_z2_1024px_avg2_0.35um-stack_1_1_9_spine11.ply	0.911175	-0.0245437	0.442696	1	Simple
868	D:\Downloads\spines_2022_modified\Done\Deconvolved_5_11959_slice2_cell6_dendrite2_spines_63x_z2_1024px_avg2_0.35um-stack_1_1_9_spine12.ply		11959	2	6	2	1	1.71458	12.3852	2.68926	3.93943	0.464874	1.13212	0.306887	0.984428	No	Simple Control	Deconvolved_5_11959_slice2_cell6_dendrite2_spines_63x_z2_1024px_avg2_0.35um-stack_1_1_9_spine12.ply	-1.17793	0.896597	-0.12132	0	Simple
869	D:\Downloads\spines_2022_modified\Done\Deconvolved_5_11959_slice2_cell6_dendrite2_spines_63x_z2_1024px_avg2_0.35um-stack_1_1_9_spine13.ply		11959	2	6	2	1	1.51806	3.34648	0.323054	0.675611	1.09133	0.819118	0.558168	0.918435	No	Simple Control	Deconvolved_5_11959_slice2_cell6_dendrite2_spines_63x_z2_1024px_avg2_0.35um-stack_1_1_9_spine13.ply	-0.203918	-1.74918	2.3328	4	Simple
870	D:\Downloads\spines_2022_modified\Done\Deconvolved_5_11959_slice2_cell6_dendrite2_spines_63x_z2_1024px_avg2_0.35um-stack_1_1_9_spine2.ply		11959	2	6	2	2	5.48529	26.0016	7.86943	13.1325	0.668795	3.10685	0.560855	0.485975	No	Simple Control	Deconvolved_5_11959_slice2_cell6_dendrite2_spines_63x_z2_1024px_avg2_0.35um-stack_1_1_9_spine2.ply	4.58058	0.162199	0.437747	1	Simple
871	D:\Downloads\spines_2022_modified\Done\Deconvolved_5_11959_slice2_cell6_dendrite2_spines_63x_z2_1024px_avg2_0.35um-stack_1_1_9_spine3.ply		11959	2	6	2	3	6.0205	31.733	9.97508	16.4305	0.64715	3.69978	0.491697	0.433711	No	Simple Control	Deconvolved_5_11959_slice2_cell6_dendrite2_spines_63x_z2_1024px_avg2_0.35um-stack_1_1_9_spine3.ply	4.99797	0.840529	0.448967	1	Simple
872	D:\Downloads\spines_2022_modified\Done\Deconvolved_5_11959_slice2_cell6_dendrite2_spines_63x_z2_1024px_avg2_0.35um-stack_1_1_9_spine4.ply		11959	2	6	2	4	2.38103	8.80563	1.31011	2.48914	0.899942	1.21165	0.529873	0.664291	No	Simple Control	Deconvolved_5_11959_slice2_cell6_dendrite2_spines_63x_z2_1024px_avg2_0.35um-stack_1_1_9_spine4.ply	0.955039	-1.47242	1.30923	4	Simple
873	D:\Downloads\spines_2022_modified\Done\Deconvolved_5_11959_slice2_cell6_dendrite2_spines_63x_z2_1024px_avg2_0.35um-stack_1_1_9_spine5.ply		11959	2	6	2	5	2.2281	11.4944	2.4835	3.48671	0.403948	1.27542	0.460255	0.67071	No	Simple Control	Deconvolved_5_11959_slice2_cell6_dendrite2_spines_63x_z2_1024px_avg2_0.35um-stack_1_1_9_spine5.ply	0.476082	-0.349958	-0.877374	3	Simple
[truncated: 4,063 more rows]

## Sheet: Fig4b
Index	Name	ImageName	Animal	Slice	Cell	Dendrite	Spine	Length	Surface	Volume	Hull Volume	Hull Ratio	Average Distance	CVD	Open Angle	SHF	Group	MeshName	Principal component 1	Principal component 2	Principal component 3	Clusters	Experiment
[truncated: 4,936 more rows]

## Sheet: Fig5
Index	Name	ImageName	Animal	Slice	Cell	Dendrite	Spine	Length	Surface	Volume	Hull Volume	Hull Ratio	Average Distance	CVD	Open Angle	SHF	Group	MeshName	Principal component 1	Principal component 2	Principal component 3	Clusters	Experiment
[truncated: 827 more rows]

[truncated: 2 more sheets: Fig6, Fig7]
