# Supplementary material for: Distinct forms of structural plasticity of adult-born interneuron spines in the mouse olfactory bulb induced by different odor learning paradigms
Source: Commun Biol. 2024 Apr 6;7:420. doi: 10.1038/s42003-024-06115-7 (PMC10998910; doi:10.1038/s42003-024-06115-7)
Supplement: Supplementary file 3 — Supplementary Data 1 [file 42003_2024_6115_MOESM3_ESM.zip › source_data/Fig 1b/spine_density_simple.csv]

Image	Group	Spine number	Total length	Density	Density / um	Animal
11957_slice1_cell1_dendrite1_spines_63x_z2_1024px_avg2_0.35um-stack_SHF.tif	Control	25	55.64479485	0.449278321	1.159882118	11957
11957_slice1_cell1_dendrite2_spines_63x_z2_1024px_avg2_0.35um-stack_SHF.tif	Control	35	114.6758728	0.305208054	0.787942235	11957
11957_slice1_cell1_dendrite3_spines_63x_z2_1024px_avg2_0.35um-stack.tif	Control	18	55.33918141	0.325266828	0.839727091	11957
11957_slice1_cell2_dendrite1_spines_63x_z2_1024px_avg2_0.35um-stack.tif	Control	21	52.07174773	0.403289709	1.041155338	11957
11957_slice1_cell2_dendrite2_spines_63x_z2_1024px_avg2_0.35um-stack.tif	Control	30	69.54245731	0.431391141	1.11370357	11957
11957_slice1_cell2_dendrite3_spines_63x_z2_1024px_avg2_0.35um-stack_SHF.tif	Control	17	58.99651071	0.288152635	0.743911007	11957
11957_slice1_cell2_dendrite4_spines_63x_z2_1024px_avg2_0.35um-stack.tif	Control	22	65.38172736	0.336485451	0.868689716	11957
11957_slice1_cell3_dendrite1_spines_63x_z2_1024px_avg2_0.35um-stack.tif	Control	21	61.69849511	0.340364866	0.878705032	11957
11957_slice1_cell3_dendrite2_spines_63x_z2_1024px_avg2_0.35um-stack_SHF.tif	Control	23	88.35110633	0.26032498	0.672069573	11957
11957_slice1_cell4_dendrite1_spines_63x_z2_1024px_avg2_0.35um-stack.tif	Control	14	54.05445953	0.258998057	0.668643914	11957
11957_slice1_cell4_dendrite2_spines_63x_z2_1024px_avg2_0.35um-stack_SHF.tif	Control	14	103.0078735	0.135911941	0.350877891	11957
11957_slice1_cell5_dendrite1_spines_63x_z2_1024px_avg2_0.35um-stack_SHF.tif	Control	26	93.7828517	0.277236185	0.715728487	11957
11957_slice1_cell5_dendrite2_spines_63x_z2_1024px_avg2_0.35um-stack.tif	Control	16	52.27582477	0.30606882	0.790164436	11957
11957_slice1_cell6_dendrite1_spines_63x_z2_1024px_avg2_0.35um-stack.tif	Control	17	95.55338441	0.177911019	0.459305068	11957
11957_slice1_cell6_dendrite2_spines_63x_z2_1024px_avg2_0.35um-stack.tif	Control	22	101.6656409	0.216395626	0.558659088	11957
11957_slice1_cell7_dendrite1_spines_63x_z2_1024px_avg2_0.35um-stack.tif	Control	13	101.1330426	0.128543547	0.331855232	11957
11957_slice1_cell7_dendrite2_spines_63x_z2_1024px_avg2_0.35um-stack.tif	Control	8	45.88684507	0.174341905	0.450090843	11957
11957_slice2_cell1_dendrite1_spines_63x_z2_1024px_avg2_0.35um-stack.tif	Control	20	206.1924319	0.09699677	0.250412304	11957
11957_slice2_cell1_dendrite2_spines_63x_z2_1024px_avg2_0.35um-stack.tif	Control	15	127.809014	0.117362614	0.302989909	11957
11957_slice2_cell1_dendrite3_spines_63x_z2_1024px_avg2_0.35um-stack.tif	Control	8	105.4981356	0.075830724	0.195768851	11957
11957_slice2_cell2_dendrite1_spines_63x_z2_1024px_avg2_0.35um-stack_SHF.tif	Control	10	107.833112	0.092735894	0.239412185	11957
11957_slice2_cell2_dendrite2_spines_63x_z2_1024px_avg2_0.35um-stack_SHF.tif	Control	15	47.95411665	0.312799006	0.807539461	11957
11957_slice2_cell3_dendrite1_spines_63x_z2_1024px_avg2_0.35um-stack.tif	Control	15	101.5648804	0.147688846	0.381281811	11957
11957_slice2_cell3_dendrite2_spines_63x_z2_1024px_avg2_0.35um-stack.tif	Control	14	84.08563857	0.166496922	0.429837794	11957
11957_slice2_cell3_dendrite3_spines_63x_z2_1024px_avg2_0.35um-stack_SHF.tif	Control	18	79.8045373	0.225551085	0.582295335	11957
11957_slice2_cell4_dendrite1_spines_63x_z2_1024px_avg2_0.35um-stack_SHF.tif	Control	18	100.1202786	0.179783759	0.464139837	11957
11957_slice2_cell4_dendrite2_spines_63x_z2_1024px_avg2_0.35um-stack.tif	Control	13	54.10260961	0.240284158	0.620331062	11957
11957_slice2_cell5_dendrite1_spines_63x_z2_1024px_avg2_0.35um-stack_SHF.tif	Control	12	43.30201841	0.277123341	0.715437163	11957
11957_slice2_cell5_dendrite2_spines_63x_z2_1024px_avg2_0.35um-stack.tif	Control	17	118.6118605	0.143324621	0.370014883	11957
11957_slice2_cell6_dendrite1_spines_63x_z2_1024px_avg2_0.35um-stack_SHF.tif	Control	17	91.74828555	0.185289566	0.478353938	11957
11957_slice2_cell6_dendrite2_spines_63x_z2_1024px_avg2_0.35um-stack.tif	Control	16	109.3888914	0.146267137	0.377611447	11957
11957_slice2_cell6_dendrite3_spines_63x_z2_1024px_avg2_0.35um-stack.tif	Control	19	96.68551336	0.196513411	0.507330046	11957
11957_slice2_cell6_dendrite4_spines_63x_z2_1024px_avg2_0.35um-stack.tif	Control	21	125.5724413	0.167234146	0.431741054	11957
11957_slice2_cell7_dendrite1_spines_63x_z2_1024px_avg2_0.35um-stack_SHF.tif	Control	26	114.5441992	0.226986615	0.586001378	11957
11957_slice2_cell7_dendrite2_spines_63x_z2_1024px_avg2_0.35um-stack_SHF.tif	Control	25	71.09937521	0.35162053	0.907763286	11957
11959_slice1_cell1_dendrite1_spines_63x_z2_1024px_avg2_0.35um-stack_SHF.tif	Control	12	150.423203	0.079774927	0.205951426	11959
11959_slice1_cell1_dendrite2_spines_63x_z2_1024px_avg2_0.35um-stack.tif	Control	13	59.00935943	0.220304035	0.568749256	11959
11959_slice1_cell1_dendrite3_spines_63x_z2_1024px_avg2_0.35um-stack_SHF.tif	Control	13	93.82841266	0.138550783	0.357690473	11959
11959_slice1_cell2_dendrite1_spines_63x_z2_1024px_avg2_0.35um-stack_SHF.tif	Control	17	78.0445267	0.217824372	0.562347618	11959
11959_slice1_cell2_dendrite2_spines_63x_z2_1024px_avg2_0.35um-stack_SHF.tif	Control	18	82.99016483	0.216893171	0.559943578	11959
11959_slice1_cell2_dendrite3_spines_63x_z2_1024px_avg2_0.35um-stack_SHF.tif	Control	20	152.9082243	0.130797412	0.337673936	11959
11959_slice1_cell3_dendrite1_spines_63x_z2_1024px_avg2_0.35um-stack.tif	Control	25	194.7427639	0.128374475	0.331418746	11959
11959_slice1_cell3_dendrite2_spines_63x_z2_1024px_avg2_0.35um-stack.tif	Control	20	88.05169974	0.227139284	0.586395517	11959
11959_slice1_cell4_dendrite1_spines_63x_z2_1024px_avg2_0.35um-stack_SHF.tif	Control	22	58.24064294	0.377743083	0.975202734	11959
11959_slice1_cell4_dendrite2_spines_63x_z2_1024px_avg2_0.35um-stack.tif	Control	26	61.58466727	0.422183007	1.089931335	11959
11959_slice1_cell4_dendrite3_spines_63x_z2_1024px_avg2_0.35um-stack_SHF.tif	Control	16	46.21449391	0.346211732	0.893799631	11959
11959_slice1_cell5_dendrite1_spines_63x_z2_1024px_avg2_0.35um-stack.tif	Control	12	47.89050214	0.250571605	0.646889713	11959
11959_slice1_cell5_dendrite2_spines_63x_z2_1024px_avg2_0.35um-stack_SHF.tif	Control	13	141.8994109	0.091614193	0.23651634	11959
11959_slice1_cell5_dendrite3_spines_63x_z2_1024px_avg2_0.35um-stack.tif	Control	18	73.88331443	0.243627403	0.62896217	11959
11959_slice1_cell6_dendrite1_spines_63x_z2_1024px_avg2_0.35um-stack_SHF.tif	Control	13	76.61492347	0.169679736	0.438054726	11959
11959_slice1_cell6_dendrite2_spines_63x_z2_1024px_avg2_0.35um-stack.tif	Control	14	71.35031235	0.196214978	0.506559596	11959
11959_slice1_cell6_dendrite3_spines_63x_z2_1024px_avg2_0.35um-stack.tif	Control	12	36.25754832	0.330965566	0.854439272	11959
11959_slice1_cell7_dendrite1_spines_63x_z2_1024px_avg2_0.35um-stack_SHF.tif	Control	15	73.67074801	0.203608629	0.525647459	11959
11959_slice1_cell7_dendrite2_spines_63x_z2_1024px_avg2_0.35um-stack.tif	Control	19	95.88402138	0.198156061	0.511570804	11959
11959_slice1_cell8_dendrite1_spines_63x_z2_1024px_avg2_0.35um-stack.tif	Control	13	52.77503784	0.246328578	0.635935675	11959
11959_slice1_cell8_dendrite2_spines_63x_z2_1024px_avg2_0.35um-stack_SHF.tif	Control	20	67.55962716	0.296034789	0.76426002	11959
11959_slice1_cell8_dendrite3_spines_63x_z2_1024px_avg2_0.35um-stack.tif	Control	14	62.31824941	0.224653294	0.579977547	11959
11959_slice2_cell1_dendrite1_spines_63x_z2_1024px_avg2_0.35um-stack.tif	Control	27	132.0665162	0.204442434	0.527800056	11959
11959_slice2_cell1_dendrite2_spines_63x_z2_1024px_avg2_0.35um-stack.tif	Control	13	69.06978394	0.188215443	0.485907547	11959
11959_slice2_cell1_dendrite3_spines_63x_z2_1024px_avg2_0.35um-stack_SHF.tif	Control	21	64.65550285	0.32479834	0.838517616	11959
11959_slice2_cell2_dendrite1_spines_63x_z2_1024px_avg2_0.35um-stack.tif	Control	12	50.85436408	0.235967949	0.609188095	11959
11959_slice2_cell2_dendrite2_spines_63x_z2_1024px_avg2_0.35um-stack.tif	Control	8	50.66501659	0.157899879	0.407643186	11959
11959_slice2_cell2_dendrite3_spines_63x_z2_1024px_avg2_0.35um-stack.tif	Control	18	51.5202926	0.349376898	0.901970999	11959
11959_slice2_cell3_dendrite1_spines_63x_z2_1024px_avg2_0.35um-stack.tif	Control	12	59.0427621	0.203242524	0.524702302	11959
11959_slice2_cell3_dendrite2_spines_63x_z2_1024px_avg2_0.35um-stack.tif	Control	21	101.1095881	0.207695436	0.53619819	11959
11959_slice2_cell3_dendrite3_spines_63x_z2_1024px_avg2_0.35um-stack.tif	Control	12	53.08353209	0.226058808	0.583606101	11959
11959_slice2_cell4_dendrite1_spines_63x_z2_1024px_avg2_0.35um-stack.tif	Control	23	104.1985536	0.220732431	0.569855226	11959
11959_slice2_cell4_dendrite2_spines_63x_z2_1024px_avg2_0.35um-stack.tif	Control	15	75.35662521	0.1990535	0.513887683	11959
11959_slice2_cell4_dendrite3_spines_63x_z2_1024px_avg2_0.35um-stack.tif	Control	17	55.05456722	0.308784554	0.797175528	11959
11959_slice2_cell5_dendrite1_spines_63x_z2_1024px_avg2_0.35um-stack_SHF.tif	Control	20	103.0362871	0.194106373	0.501115902	11959
11959_slice2_cell5_dendrite2_spines_63x_z2_1024px_avg2_0.35um-stack.tif	Control	15	65.62561942	0.228569271	0.590087253	11959
11959_slice2_cell5_dendrite3_spines_63x_z2_1024px_avg2_0.35um-stack.tif	Control	13	51.56065158	0.252130251	0.650913599	11959
11959_slice2_cell6_dendrite1_spines_63x_z2_1024px_avg2_0.35um-stack.tif	Control	20	110.5739353	0.180874452	0.466955633	11959
11959_slice2_cell6_dendrite2_spines_63x_z2_1024px_avg2_0.35um-stack.tif	Control	20	115.4220067	0.173277181	0.447342092	11959
11959_slice2_cell6_dendrite3_spines_63x_z2_1024px_avg2_0.35um-stack.tif	Control	12	62.77531012	0.191157956	0.493504104	11959
11959_slice2_cell7_dendrite1_spines_63x_z2_1024px_avg2_0.35um-stack_SHF.tif	Control	15	51.53024862	0.291091163	0.751497277	11959
11959_slice2_cell7_dendrite2_spines_63x_z2_1024px_avg2_0.35um-stack_SHF.tif	Control	21	111.7012742	0.188001436	0.485355055	11959
11959_slice2_cell8_dendrite1_spines_63x_z2_1024px_avg2_0.35um-stack_SHF.tif	Control	12	101.4315755	0.118306355	0.305426324	11959
11959_slice2_cell8_dendrite2_spines_63x_z2_1024px_avg2_0.35um-stack_SHF.tif	Control	19	95.20369235	0.199572091	0.515226507	11959
11966_slice1_cell1_dendrite1_spines_63x_z2_1024px_avg2_0.35um-stack_SHF.tif	Control	14	89.31121017	0.156755238	0.404688116	11966
11966_slice1_cell1_dendrite2_spines_63x_z2_1024px_avg2_0.35um-stack_SHF.tif	Control	11	51.3466082	0.214230314	0.553068997	11966
11966_slice1_cell1_dendrite3_spines_63x_z2_1024px_avg2_0.35um-stack_SHF.tif	Control	15	67.71765862	0.221507954	0.57185736	11966
11966_slice1_cell2_dendrite1_spines_63x_z2_1024px_avg2_0.35um-stack_SHF.tif	Control	27	202.9584187	0.133032176	0.343443328	11966
11966_slice1_cell2_dendrite2_spines_63x_z2_1024px_avg2_0.35um-stack_SHF.tif	Control	17	109.4237084	0.155359385	0.401084503	11966
11966_slice1_cell2_dendrite3_spines_63x_z2_1024px_avg2_0.35um-stack_SHF.tif	Control	15	99.68185261	0.150478744	0.388484368	11966
11966_slice1_cell3_dendrite1_spines_63x_z2_1024px_avg2_0.35um-stack_SHF.tif	Control	19	96.5551452	0.196778742	0.508015039	11966
11966_slice1_cell3_dendrite2_spines_63x_z2_1024px_avg2_0.35um-stack_SHF.tif	Control	16	85.22927335	0.187728927	0.484651528	11966
11966_slice1_cell4_dendrite1_spines_63x_z2_1024px_avg2_0.35um-stack_SHF.tif	Control	16	90.94307501	0.175934231	0.454201682	11966
11966_slice1_cell4_dendrite2_spines_63x_z2_1024px_avg2_0.35um-stack_SHF.tif	Control	23	96.30739401	0.238818631	0.616547576	11966
11966_slice1_cell5_dendrite1_spines_63x_z2_1024px_avg2_0.35um-stack_SHF.tif	Control	19	121.0439946	0.156967721	0.405236675	11966
11966_slice1_cell5_dendrite2_spines_63x_z2_1024px_avg2_0.35um-stack.tif	Control	23	118.4449049	0.19418311	0.501314011	11966
11966_slice1_cell5_dendrite3_spines_63x_z2_1024px_avg2_0.35um-stack.tif	Control	17	56.16960609	0.302654784	0.781350569	11966
11966_slice1_cell5_dendrite3_spines_63x_z2_1024px_avg2_0.35um-stack_SHF.tif	Control	15	104.7593504	0.143185309	0.369655227	11966
11966_slice1_cell6_dendrite1_spines_63x_z2_1024px_avg2_0.35um-stack_SHF.tif	Control	23	90.70836972	0.253559843	0.654604316	11966
11966_slice1_cell6_dendrite2_spines_63x_z2_1024px_avg2_0.35um-stack_SHF.tif	Control	21	56.28832571	0.373079137	0.963162031	11966
11966_slice1_cell6_dendrite3_spines_63x_z2_1024px_avg2_0.35um-stack_SHF.tif	Control	23	61.80908948	0.372113555	0.960669228	11966
11966_slice1_cell7_dendrite1_spines_63x_z2_1024px_avg2_0.35um-stack_SHF.tif	Control	8	81.67311131	0.097951454	0.252876969	11966
11966_slice1_cell7_dendrite2_spines_63x_z2_1024px_avg2_0.35um-stack_SHF.tif	Control	19	110.5379232	0.171886711	0.443752375	11966
11966_slice1_cell7_dendrite3_spines_63x_z2_1024px_avg2_0.35um-stack_SHF.tif	Control	11	66.84775085	0.164553031	0.424819336	11966
11966_slice1_cell8_dendrite1_spines_63x_z2_1024px_avg2_0.35um-stack_SHF.tif	Control	13	93.92409135	0.138409643	0.3573261	11966
11966_slice1_cell8_dendrite2_spines_63x_z2_1024px_avg2_0.35um-stack_SHF.tif	Control	8	50.17874944	0.159430039	0.411593534	11966
11966_slice1_cell8_dendrite3_spines_63x_z2_1024px_avg2_0.35um-stack_SHF.tif	Control	16	61.70868153	0.259282804	0.669379033	11966
11966_slice2_cell1_dendrite1_spines_63x_z2_1024px_avg2_0.35um-stack_SHF.tif	Control	14	80.54133212	0.173823795	0.448753261	11966
11966_slice2_cell1_dendrite2_spines_63x_z2_1024px_avg2_0.35um-stack_SHF.tif	Control	11	52.26287791	0.210474441	0.543372624	11966
11966_slice2_cell1_dendrite3_spines_63x_z2_1024px_avg2_0.35um-stack_SHF.tif	Control	18	115.5584498	0.155765329	0.402132513	11966
11966_slice2_cell2_dendrite1_spines_63x_z2_1024px_avg2_0.35um-stack_SHF.tif	Control	14	61.64131962	0.227120381	0.586346717	11966
11966_slice2_cell2_dendrite2_spines_63x_z2_1024px_avg2_0.35um-stack_SHF.tif	Control	18	144.1694686	0.124853065	0.322327676	11966
11966_slice2_cell3_dendrite1_spines_63x_z2_1024px_avg2_0.35um-stack_SHF.tif	Control	10	83.81482019	0.119310642	0.308019047	11966
11966_slice2_cell3_dendrite2_spines_63x_z2_1024px_avg2_0.35um-stack_SHF.tif	Control	6	49.91374146	0.120207378	0.310334111	11966
11966_slice2_cell3_dendrite3_spines_63x_z2_1024px_avg2_0.35um-stack_SHF.tif	Control	7	56.39559776	0.124123163	0.320443322	11966
11966_slice2_cell4_dendrite1_spines_63x_z2_1024px_avg2_0.35um-stack_SHF.tif	Control	14	48.8776957	0.286429215	0.73946173	11966
11966_slice2_cell4_dendrite2_spines_63x_z2_1024px_avg2_0.35um-stack_SHF.tif	Control	20	71.71244574	0.278891618	0.720002246	11966
11966_slice2_cell4_dendrite3_spines_63x_z2_1024px_avg2_0.35um-stack.tif	Control	10	79.50412211	0.125779642	0.324719779	11966
11966_slice2_cell5_dendrite1_spines_63x_z2_1024px_avg2_0.35um-stack_SHF.tif	Control	20	99.83729454	0.200325941	0.517172688	11966
11966_slice2_cell5_dendrite2_spines_63x_z2_1024px_avg2_0.35um-stack_SHF.tif	Control	9	58.6846729	0.15336202	0.395927995	11966
11966_slice2_cell5_dendrite3_spines_63x_z2_1024px_avg2_0.35um-stack_SHF.tif	Control	9	53.93915872	0.16685466	0.430761351	11966
11966_slice2_cell6_dendrite1_spines_63x_z2_1024px_avg2_0.35um-stack_SHF.tif	Control	23	105.514357	0.217979815	0.562748919	11966
11966_slice2_cell6_dendrite2_spines_63x_z2_1024px_avg2_0.35um-stack_SHF.tif	Control	10	98.70376555	0.101313257	0.261555989	11966
11966_slice2_cell7_dendrite1_spines_63x_z2_1024px_avg2_0.35um-stack_SHF.tif	Control	7	53.04831876	0.131955171	0.340662873	11966
11966_slice2_cell7_dendrite2_spines_63x_z2_1024px_avg2_0.35um-stack_SHF.tif	Control	13	50.91105252	0.255347304	0.659218925	11966
11958_slice1_cell1_dendrite1_spines_63x_z2_1024px_avg2_0.35um-stack_SHF.tif	Learners	25	82.43211651	0.303279851	0.782964277	11958
11958_slice1_cell1_dendrite2_spines_63x_z2_1024px_avg2_0.35um-stack.tif	Learners	20	95.2797933	0.209908096	0.541910517	11958
11958_slice1_cell2_dendrite1_spines_63x_z2_1024px_avg2_0.35um-stack.tif	Learners	21	138.605663	0.151508961	0.391144033	11958
11958_slice1_cell3_dendrite1_spines_63x_z2_1024px_avg2_0.35um-stack_SHF.tif	Learners	31	98.26632965	0.315469196	0.814432974	11958
11958_slice1_cell3_dendrite2_spines_63x_z2_1024px_avg2_0.35um-stack_SHF.tif	Learners	13	41.94912614	0.309899185	0.800053121	11958
11958_slice1_cell4_dendrite1_spines_63x_z2_1024px_avg2_0.35um-stack_SHF.tif	Learners	10	65.77457231	0.152034436	0.392500629	11958
11958_slice1_cell4_dendrite2_spines_63x_z2_1024px_avg2_0.35um-stack.tif	Learners	17	93.47022216	0.181876106	0.469541558	11958
11958_slice1_cell5_dendrite1_spines_63x_z2_1024px_avg2_0.35um-stack.tif	Learners	14	128.0485046	0.109333569	0.282261675	11958
11958_slice1_cell5_dendrite2_spines_63x_z2_1024px_avg2_0.35um-stack.tif	Learners	12	103.9096339	0.115484961	0.298142454	11958
11958_slice1_cell6_dendrite1_spines_63x_z2_1024px_avg2_0.35um-stack.tif	Learners	14	50.64794654	0.276417919	0.713616007	11958
11958_slice1_cell6_dendrite2_spines_63x_z2_1024px_avg2_0.35um-stack.tif	Learners	14	50.36819728	0.277953168	0.717579492	11958
11958_slice1_cell7_dendrite1_spines_63x_z2_1024px_avg2_0.35um-stack.tif	Learners	18	53.11531428	0.338885315	0.87488534	11958
11958_slice1_cell7_dendrite2_spines_63x_z2_1024px_avg2_0.35um-stack.tif	Learners	17	58.84344173	0.288902204	0.745846137	11958
11958_slice1_cell8_dendrite1_spines_63x_z2_1024px_avg2_0.35um-stack.tif	Learners	13	48.40784676	0.268551503	0.693307626	11958
11958_slice1_cell8_dendrite2_spines_63x_z2_1024px_avg2_0.35um-stack_SHF.tif	Learners	12	48.95939996	0.245101043	0.632766603	11958
11958_slice2_cell1_dendrite1_spines_63x_z2_1024px_avg2_0.35um-stack.tif	Learners	14	83.70096626	0.167262107	0.43181324	11958
11958_slice2_cell1_dendrite2_spines_63x_z2_1024px_avg2_0.35um-stack.tif	Learners	14	55.04058414	0.254357766	0.656664277	11958
11958_slice2_cell1_dendrite3_spines_63x_z2_1024px_avg2_0.35um-stack.tif	Learners	11	58.82437764	0.186997304	0.482762729	11958
11958_slice2_cell2_dendrite1_spines_63x_z2_1024px_avg2_0.35um-stack.tif	Learners	13	88.30631797	0.147214835	0.380058076	11958
11958_slice2_cell2_dendrite2_spines_63x_z2_1024px_avg2_0.35um-stack.tif	Learners	16	87.28801363	0.183301227	0.473220731	11958
11958_slice2_cell3_dendrite1_spines_63x_z2_1024px_avg2_0.35um-stack_SHF.tif	Learners	13	53.90434911	0.241167925	0.622612644	11958
11958_slice2_cell3_dendrite2_spines_63x_z2_1024px_avg2_0.35um-stack.tif	Learners	15	96.19885934	0.155927005	0.402549903	11958
11958_slice2_cell4_dendrite1_spines_63x_z2_1024px_avg2_0.35um-stack.tif	Learners	20	105.7624119	0.1891031	0.488199173	11958
11958_slice2_cell4_dendrite2_spines_63x_z2_1024px_avg2_0.35um-stack.tif	Learners	18	88.07188962	0.204378492	0.527634981	11958
11958_slice2_cell5_dendrite1_spines_63x_z2_1024px_avg2_0.35um-stack_SHF.tif	Learners	17	68.63931576	0.247671467	0.639402553	11958
11958_slice2_cell5_dendrite2_spines_63x_z2_1024px_avg2_0.35um-stack.tif	Learners	17	70.36819924	0.241586401	0.623693006	11958
11958_slice2_cell5_dendrite3_spines_63x_z2_1024px_avg2_0.35um-stack.tif	Learners	13	52.90371839	0.245729419	0.634388854	11958
11958_slice2_cell6_dendrite1_spines_63x_z2_1024px_avg2_0.35um-stack.tif	Learners	20	94.10007512	0.212539682	0.548704365	11958
11958_slice2_cell6_dendrite2_spines_63x_z2_1024px_avg2_0.35um-stack.tif	Learners	12	60.64860483	0.197861106	0.51080933	11958
11958_slice2_cell7_dendrite1_spines_63x_z2_1024px_avg2_0.35um-stack_SHF.tif	Learners	16	52.36267828	0.305561146	0.788853797	11958
11958_slice2_cell7_dendrite2_spines_63x_z2_1024px_avg2_0.35um-stack.tif	Learners	15	93.6289571	0.160206847	0.413598984	11958
11958_slice2_cell7_dendrite3_spines_63x_z2_1024px_avg2_0.35um-stack.tif	Learners	12	48.43754036	0.247741729	0.639583946	11958
11958_slice2_cell8_dendrite1_spines_63x_z2_1024px_avg2_0.35um-stack.tif	Learners	20	104.5539704	0.191288766	0.49384181	11958
11958_slice2_cell8_dendrite2_spines_63x_z2_1024px_avg2_0.35um-stack_SHF.tif	Learners	13	62.50392978	0.207986923	0.536950707	11958
11964_slice1_cell1_dendrite1_spines_63x_z2_1024px_avg2_0.35um-stack.tif	Learners	13	54.3119329	0.23935808	0.617940248	11964
11964_slice1_cell1_dendrite2_spines_63x_z2_1024px_avg2_0.35um-stack.tif	Learners	7	53.7799196	0.130160105	0.33602863	11964
11964_slice1_cell1_dendrite3_spines_63x_z2_1024px_avg2_0.35um-stack.tif	Learners	13	91.55100598	0.141997347	0.366588318	11964
11964_slice1_cell2_dendrite1_spines_63x_z2_1024px_avg2_0.35um-stack.tif	Learners	14	51.39748567	0.272386865	0.703209212	11964
11964_slice1_cell2_dendrite2_spines_63x_z2_1024px_avg2_0.35um-stack.tif	Learners	10	54.08727312	0.184886378	0.477313044	11964
11964_slice1_cell3_dendrite1_spines_63x_z2_1024px_avg2_0.35um-stack_SHF.tif	Learners	15	114.6124124	0.130875877	0.337876507	11964
11964_slice1_cell3_dendrite2_spines_63x_z2_1024px_avg2_0.35um-stack_SHF.tif	Learners	11	126.4660755	0.086979848	0.224552055	11964
11964_slice1_cell3_dendrite3_spines_63x_z2_1024px_avg2_0.35um-stack.tif	Learners	5	67.95851639	0.073574296	0.18994353	11964
11964_slice1_cell4_dendrite1_spines_63x_z2_1024px_avg2_0.35um-stack.tif	Learners	17	89.76512705	0.189383122	0.488922092	11964
11964_slice1_cell4_dendrite2_spines_63x_z2_1024px_avg2_0.35um-stack.tif	Learners	13	51.64255454	0.251730382	0.649881277	11964
11964_slice1_cell5_dendrite1_spines_63x_z2_1024px_avg2_0.35um-stack.tif	Learners	23	111.8627532	0.2056091	0.530811987	11964
11964_slice1_cell5_dendrite2_spines_63x_z2_1024px_avg2_0.35um-stack.tif	Learners	13	64.71437074	0.200882738	0.518610147	11964
11964_slice1_cell6_dendrite1_spines_63x_z2_1024px_avg2_0.35um-stack.tif	Learners	15	67.38764739	0.222592724	0.574657864	11964
11964_slice1_cell6_dendrite2_spines_63x_z2_1024px_avg2_0.35um-stack.tif	Learners	21	101.4354338	0.207028247	0.534475736	11964
11964_slice1_cell6_dendrite3_spines_63x_z2_1024px_avg2_0.35um-stack.tif	Learners	14	66.89704344	0.209276812	0.540280759	11964
11964_slice1_cell7_dendrite1_spines_63x_z2_1024px_avg2_0.35um-stack.tif	Learners	9	57.55802364	0.156363951	0.403677948	11964
11964_slice1_cell7_dendrite2_spines_63x_z2_1024px_avg2_0.35um-stack.tif	Learners	6	57.15516732	0.104977385	0.271015506	11964
11964_slice1_cell8_dendrite1_spines_63x_z2_1024px_avg2_0.35um-stack.tif	Learners	11	63.71402182	0.172646455	0.445713774	11964
11964_slice1_cell8_dendrite2_spines_63x_z2_1024px_avg2_0.35um-stack_SHF.tif	Learners	8	59.94815105	0.133448653	0.344518529	11964
11964_slice1_cell8_dendrite3_spines_63x_z2_1024px_avg2_0.35um-stack_SHF.tif	Learners	18	136.4996021	0.131868516	0.340439159	11964
11964_slice1_cell9_dendrite1_spines_63x_z2_1024px_avg2_0.35um-stack_SHF.tif	Learners	19	100.5606293	0.188940743	0.487780021	11964
11964_slice1_cell9_dendrite2_spines_63x_z2_1024px_avg2_0.35um-stack.tif	Learners	12	57.02577444	0.210431162	0.543260894	11964
11964_slice2_cell1_dendrite1_spines_63x_z2_1024px_avg2_0.35um-stack.tif	Learners	14	109.1061813	0.12831537	0.331266157	11964
11964_slice2_cell1_dendrite2_spines_63x_z2_1024px_avg2_0.35um-stack_SHF.tif	Learners	9	51.1889602	0.17581916	0.453904608	11964
11964_slice2_cell1_dendrite3_spines_63x_z2_1024px_avg2_0.35um-stack_SHF.tif	Learners	14	88.35034185	0.158460055	0.409089367	11964
11964_slice2_cell2_dendrite1_spines_63x_z2_1024px_avg2_0.35um-stack_SHF.tif	Learners	12	56.50296396	0.212378239	0.548287577	11964
11964_slice2_cell2_dendrite2_spines_63x_z2_1024px_avg2_0.35um-stack.tif	Learners	24	109.3484342	0.219481881	0.566626737	11964
11964_slice2_cell2_dendrite3_spines_63x_z2_1024px_avg2_0.35um-stack_SHF.tif	Learners	17	67.28006415	0.252675146	0.652320331	11964
11964_slice2_cell3_dendrite1_spines_63x_z2_1024px_avg2_0.35um-stack.tif	Learners	30	92.15434632	0.325540804	0.840434403	11964
11964_slice2_cell3_dendrite2_spines_63x_z2_1024px_avg2_0.35um-stack_SHF.tif	Learners	10	45.95170965	0.217619759	0.561819379	11964
11964_slice2_cell3_dendrite3_spines_63x_z2_1024px_avg2_0.35um-stack.tif	Learners	14	57.17098423	0.244879464	0.632194563	11964
11964_slice2_cell3_dendrite4_spines_63x_z2_1024px_avg2_0.35um-stack_SHF.tif	Learners	10	63.43907178	0.157631562	0.406950485	11964
11964_slice2_cell4_dendrite1_spines_63x_z2_1024px_avg2_0.35um-stack.tif	Learners	16	54.91762721	0.291345435	0.75215372	11964
11964_slice2_cell4_dendrite2_spines_63x_z2_1024px_avg2_0.35um-stack.tif	Learners	15	111.9019424	0.134045931	0.346060494	11964
11964_slice2_cell5_dendrite1_spines_63x_z2_1024px_avg2_0.35um-stack.tif	Learners	13	102.313717	0.127060187	0.328025706	11964
11964_slice2_cell5_dendrite2_spines_63x_z2_1024px_avg2_0.35um-stack_SHF.tif	Learners	13	62.76643091	0.207117082	0.534705077	11964
11964_slice2_cell5_dendrite3_spines_63x_z2_1024px_avg2_0.35um-stack_SHF.tif	Learners	16	93.97987323	0.170249219	0.439524934	11964
11964_slice2_cell6_dendrite1_spines_63x_z2_1024px_avg2_0.35um-stack_SHF.tif	Learners	35	114.0806732	0.306800434	0.792053211	11964
11964_slice2_cell6_dendrite2_spines_63x_z2_1024px_avg2_0.35um-stack.tif	Learners	17	53.8379155	0.315762597	0.815190434	11964
11964_slice2_cell6_dendrite3_spines_63x_z2_1024px_avg2_0.35um-stack_SHF.tif	Learners	13	53.04412538	0.245078977	0.632709637	11964
11964_slice2_cell7_dendrite1_spines_63x_z2_1024px_avg2_0.35um-stack_SHF.tif	Learners	17	70.93651182	0.239650916	0.618696248	11964
11964_slice2_cell7_dendrite2_spines_63x_z2_1024px_avg2_0.35um-stack.tif	Learners	10	50.04577674	0.199817061	0.515858933	11964
11964_slice2_cell7_dendrite3_spines_63x_z2_1024px_avg2_0.35um-stack_SHF.tif	Learners	13	65.13808844	0.199576013	0.515236632	11964
11967_slice1_cell1_dendrite2_spines_63x_z2_1024px_avg2_0.35um-stack_SHF.tif	Learners	14	47.8399184	0.29264264	0.755502656	11967
11967_slice1_cell4_dendrite1_spines_63x_z2_1024px_avg2_0.35um-stack_SHF.tif	Learners	13	38.86177698	0.334518929	0.863612833	11967
11967_slice1_cell4_dendrite2_spines_63x_z2_1024px_avg2_0.35um-stack.tif	Learners	16	45.71328867	0.350007634	0.903599343	11967
11967_slice1_cell5_dendrite1_spines_63x_z2_1024px_avg2_0.35um-stack.tif	Learners	21	96.17739598	0.218346523	0.563695633	11967
11967_slice1_cell5_dendrite2_spines_63x_z2_1024px_avg2_0.35um-stack.tif	Learners	22	65.17691422	0.337542829	0.871419503	11967
11967_slice1_cell5_dendrite3_spines_63x_z2_1024px_avg2_0.35um-stack.tif	Learners	28	96.95224544	0.288801975	0.745587381	11967
11967_slice1_cell6_dendrite1_spines_63x_z2_1024px_avg2_0.35um-stack.tif	Learners	29	109.9145076	0.263841422	0.681147817	11967
11967_slice1_cell6_dendrite2_spines_63x_z2_1024px_avg2_0.35um-stack.tif	Learners	16	93.43469849	0.171242593	0.442089484	11967
11967_slice1_cell7_dendrite1_spines_63x_z2_1024px_avg2_0.35um-stack.tif	Learners	11	69.01414036	0.159387626	0.411484037	11967
11967_slice1_cell7_dendrite2_spines_63x_z2_1024px_avg2_0.35um-stack.tif	Learners	15	56.10957818	0.267334036	0.690164545	11967
11967_slice1_cell8_dendrite1_spines_63x_z2_1024px_avg2_0.35um-stack.tif	Learners	13	92.91660438	0.139910408	0.361200557	11967
11967_slice1_cell8_dendrite2_spines_63x_z2_1024px_avg2_0.35um-stack.tif	Learners	8	59.36886219	0.134750772	0.347880152	11967
11967_slice1_cell9_dendrite1_spines_63x_z2_1024px_avg2_0.35um-stack.tif	Learners	10	48.56667481	0.205902505	0.531569458	11967
11967_slice1_cell9_dendrite2_spines_63x_z2_1024px_avg2_0.35um-stack_SHF.tif	Learners	21	90.44343123	0.232189333	0.599433009	11967
11967_slice2_cell1_dendrite1_spines_63x_z2_1024px_avg2_0.35um-stack.tif	Learners	15	115.8857764	0.1294378	0.334163887	11967
11967_slice2_cell1_dendrite2_spines_63x_z2_1024px_avg2_0.35um-stack_SHF.tif	Learners	23	93.84583457	0.245082801	0.632719508	11967
11967_slice2_cell1_dendrite3_spines_63x_z2_1024px_avg2_0.35um-stack.tif	Learners	12	64.02632206	0.187422916	0.483861515	11967
11967_slice2_cell2_dendrite1_spines_63x_z2_1024px_avg2_0.35um-stack.tif	Learners	11	56.78237449	0.193722085	0.500123803	11967
11967_slice2_cell2_dendrite2_spines_63x_z2_1024px_avg2_0.35um-stack_SHF.tif	Learners	9	48.7298288	0.184691804	0.476810723	11967
11967_slice2_cell3_dendrite1_spines_63x_z2_1024px_avg2_0.35um-stack.tif	Learners	11	60.51302846	0.181779036	0.469290958	11967
11967_slice2_cell3_dendrite2_spines_63x_z2_1024px_avg2_0.35um-stack.tif	Learners	11	60.87883967	0.180686755	0.466471064	11967
11967_slice2_cell4_dendrite1_spines_63x_z2_1024px_avg2_0.35um-stack.tif	Learners	15	57.36535347	0.261481872	0.675056269	11967
11967_slice2_cell4_dendrite2_spines_63x_z2_1024px_avg2_0.35um-stack_SHF.tif	Learners	15	62.84982841	0.238664136	0.616148723	11967
11967_slice2_cell5_dendrite1_spines_63x_z2_1024px_avg2_0.35um-stack.tif	Learners	16	98.17671585	0.162971432	0.420736192	11967
11967_slice2_cell5_dendrite2_spines_63x_z2_1024px_avg2_0.35um-stack.tif	Learners	12	54.63761577	0.21962891	0.567006315	11967
11967_slice2_cell6_dendrite1_spines_63x_z2_1024px_avg2_0.35um-stack.tif	Learners	10	79.41142218	0.125926469	0.325098837	11967
11967_slice2_cell6_dendrite2_spines_63x_z2_1024px_avg2_0.35um-stack.tif	Learners	9	51.73661649	0.173958032	0.449099815	11967
11967_slice2_cell6_dendrite3_spines_63x_z2_1024px_avg2_0.35um-stack.tif	Learners	15	104.1885964	0.143969691	0.37168023	11967
11967_slice2_cell7_dendrite1_spines_63x_z2_1024px_avg2_0.35um-stack.tif	Learners	25	101.216136	0.24699619	0.637659222	11967
11967_slice2_cell7_dendrite2_spines_63x_z2_1024px_avg2_0.35um-stack.tif	Learners	17	37.63979441	0.451649651	1.166004076	11967
11967_slice2_cell8_dendrite1_spines_63x_z2_1024px_avg2_0.35um-stack.tif	Learners	18	87.71405073	0.205212276	0.529787524	11967
11967_slice2_cell8_dendrite2_spines_63x_z2_1024px_avg2_0.35um-stack.tif	Learners	14	101.4862146	0.13794977	0.356138866	11967
11967_slice2_cell9_dendrite1_spines_63x_z2_1024px_avg2_0.35um-stack.tif	Learners	15	66.47126691	0.225661413	0.582580163	11967
11967_slice2_cell9_dendrite2_spines_63x_z2_1024px_avg2_0.35um-stack.tif	Learners	20	53.72628861	0.372257242	0.961040179	11967
