# Supplementary material for: Distinct forms of structural plasticity of adult-born interneuron spines in the mouse olfactory bulb induced by different odor learning paradigms
Source: Commun Biol. 2024 Apr 6;7:420. doi: 10.1038/s42003-024-06115-7 (PMC10998910; doi:10.1038/s42003-024-06115-7)
Supplement: Supplementary file 3 — Supplementary Data 1 [file 42003_2024_6115_MOESM3_ESM.zip › source_data/Fig 1e/learning_complex.csv]

Group	Complex Learners	Complex Learners	Complex Learners	Complex Learners	Complex Learners	Complex Learners	Complex Learners	Complex Control	Complex Control	Complex Control
Animal ID	11970	11972	11968	12185	11974	11975	11971	12186	11973	11969
Block 1-2	57.5	47.5	47.5	50	52.5	45	50	50	50	50
Block 3-4	57.5	45	52.5	47.5	55	50	50	50	50	52.5
Block 5-6	50	52.5	47.5	45	60	65	50	47.5	47.5	50
Block 7-8	47.5	47.5	47.5	47.5	47.5	50	50	42.5	42.5	50
Block 9-10	50	50	55	55	52.5	57.5	50	52.5	52.5	50
Block 11-12	50	57.5	55	55	55	50	70	50	50	50
Block 13-14	67.5	55	47.5	57.5	52.5	55	65	50	50	50
Block 15-16	77.5	67.5	47.5	65	50	50	85	50	50	50
Block 17-18	72.5	85	55	72.5	62.5	60	92.5	50	50	47.5
Block 19-20	55	75	60	80	52.5	60	77.5	50	50	50
Block 21-22	67.5	87.5	65	70	85	80	90	50	50	50
Block 23-24	70	85	55	70	100	80	95	50	50	50
