# Supplementary material for: Distinct forms of structural plasticity of adult-born interneuron spines in the mouse olfactory bulb induced by different odor learning paradigms
Source: Commun Biol. 2024 Apr 6;7:420. doi: 10.1038/s42003-024-06115-7 (PMC10998910; doi:10.1038/s42003-024-06115-7)
Supplement: Supplementary file 3 — Supplementary Data 1 [file 42003_2024_6115_MOESM3_ESM.zip › source_data/Fig 1g/spine_density_complex.csv]

Image	Animal	Spine number	Total length	Density	Density / um	Group
12185_slice1_cell_1_dendrite1_spines_63x_z2_1024px_avg2_0.35um-stack.tif	12185	23	154.1091606	0.149244859	0.385298902	Complex Learners
12185_slice1_cell_1_dendrite2_spines_63x_z2_1024px_avg2_0.35um-stack.tif	12185	16	116.3399679	0.137527973	0.355049931	Complex Learners
12185_slice1_cell_2_dendrite1_spines_63x_z2_1024px_avg2_0.35um-stack.tif	12185	31	107.5191888	0.288320628	0.744344707	Complex Learners
12185_slice1_cell_2_dendrite2_spines_63x_z2_1024px_avg2_0.35um-stack.tif	12185	21	79.03358982	0.265709808	0.685971347	Complex Learners
12185_slice1_cell_3_dendrite1_spines_63x_z2_1024px_avg2_0.35um-stack.tif	12185	93	181.6857089	0.511872951	1.321479927	Complex Learners
12185_slice1_cell_3_dendrite2_spines_63x_z2_1024px_avg2_0.35um-stack.tif	12185	28	61.55058256	0.454910398	1.174422204	Complex Learners
12185_slice2_cell_1_dendrite1_spines_63x_z2_1024px_avg2_0.35um-stack.tif	12185	34	105.1823291	0.323248214	0.834515723	Complex Learners
12185_slice2_cell_1_dendrite2_spines_63x_z2_1024px_avg2_0.35um-stack.tif	12185	27	66.023232	0.40894696	1.055760413	Complex Learners
12185_slice2_cell_2_dendrite1_spines_63x_z2_1024px_avg2_0.35um-stack.tif	12185	32	78.44197915	0.407944832	1.053173264	Complex Learners
12185_slice2_cell_2_dendrite2_spines_63x_z2_1024px_avg2_0.35um-stack.tif	12185	49	159.6334775	0.306953158	0.792447492	Complex Learners
12185_slice2_cell_3_dendrite1_spines_63x_z2_1024px_avg2_0.35um-stack.tif	12185	33	78.48840476	0.420444269	1.085442513	Complex Learners
12185_slice2_cell_3_dendrite2_spines_63x_z2_1024px_avg2_0.35um-stack.tif	12185	35	76.02599587	0.460368846	1.18851404	Complex Learners
12185_slice2_cell_4_dendrite1_spines_63x_z2_1024px_avg2_0.35um-stack.tif	12185	60	200.092778	0.299860898	0.774137715	Complex Learners
12185_slice2_cell_4_dendrite2_spines_63x_z2_1024px_avg2_0.35um-stack.tif	12185	26	55.20501018	0.470971745	1.21588708	Complex Learners
12185_slice2_cell_5_dendrite1_spines_63x_z2_1024px_avg2_0.35um-stack.tif	12185	26	58.69601835	0.4429602	1.143570901	Complex Learners
12185_slice2_cell_5_dendrite2_spines_63x_z2_1024px_avg2_0.35um-stack.tif	12185	27	84.83578191	0.318261934	0.821642863	Complex Learners
12185_slice2_cell_6_dendrite1_spines_63x_z2_1024px_avg2_0.35um-stack.tif	12185	32	57.44649287	0.557040098	1.438085966	Complex Learners
12185_slice2_cell_6_dendrite2_spines_63x_z2_1024px_avg2_0.35um-stack.tif	12185	20	49.95642207	0.400348928	1.033563251	Complex Learners
12185_slice2_cell_7_dendrite1_spines_63x_z2_1024px_avg2_0.35um-stack.tif	12185	25	61.01020871	0.409767489	1.057878736	Complex Learners
12185_slice2_cell_7_dendrite2_spines_63x_z2_1024px_avg2_0.35um-stack.tif	12185	30	93.65858186	0.320312345	0.82693632	Complex Learners
11971_slice1_cell1_dendrite1_spines_63x_z2_1024px_avg2_0.35um-stack_SHF.tif	11971	26	102.1828076	0.254445935	0.6568919	Complex Learners
11971_slice1_cell1_dendrite2_spines_63x_z2_1024px_avg2_0.35um-stack_SHF.tif	11971	12	85.48543049	0.140374798	0.362399452	Complex Learners
11971_slice1_cell2_dendrite1_spines_63x_z2_1024px_avg2_0.35um-stack_SHF.tif	11971	30	91.05006318	0.329489063	0.850627449	Complex Learners
11971_slice1_cell2_dendrite2_spines_63x_z2_1024px_avg2_0.35um-stack_SHF.tif	11971	22	58.42920553	0.376524031	0.972055562	Complex Learners
11971_slice1_cell3_dendrite1_spines_63x_z2_1024px_avg2_0.35um-stack_SHF.tif	11971	13	55.78102346	0.233054168	0.601665714	Complex Learners
11971_slice1_cell3_dendrite2_spines_63x_z2_1024px_avg2_0.35um-stack_SHF.tif	11971	27	87.36160549	0.309060254	0.797887291	Complex Learners
11971_slice1_cell4_dendrite1_spines_63x_z2_1024px_avg2_0.35um-stack_SHF.tif	11971	48	165.8326118	0.289448496	0.747256474	Complex Learners
11971_slice1_cell4_dendrite2_spines_63x_z2_1024px_avg2_0.35um-stack_SHF.tif	11971	14	63.97213913	0.218845269	0.564983224	Complex Learners
11971_slice1_cell5_dendrite1_spines_63x_z2_1024px_avg2_0.35um-stack_SHF.tif	11971	32	116.3198911	0.275103421	0.710222426	Complex Learners
11971_slice1_cell5_dendrite2_spines_63x_z2_1024px_avg2_0.35um-stack_SHF.tif	11971	20	53.89762787	0.371073845	0.957985055	Complex Learners
11971_slice1_cell6_dendrite1_z2_63x.tif	11971	33	96.93028569	0.340450869	0.878927063	Complex Learners
11971_slice1_cell6_dendrite2_z2_63x_SHF.tif	11971	23	51.06350736	0.450419511	1.162828277	Complex Learners
11971_slice1_cell7_dendrite1_z2_63x_SHF.tif	11971	19	103.657431	0.183296073	0.473207424	Complex Learners
11971_slice1_cell7_dendrite2_z2_63x_SHF.tif	11971	37	110.3253351	0.335371744	0.865814507	Complex Learners
11971_slice1_cell8_dendrite1_z2_63x_SHF.tif	11971	36	113.1552365	0.318147009	0.821346165	Complex Learners
11971_slice1_cell8_dendrite2_z2_63x_SHF.tif	11971	31	117.3727587	0.264115799	0.681856165	Complex Learners
11971_slice2_cell1_dendrite1_z2_63x_SHF.tif	11971	27	82.28073602	0.328144853	0.847157161	Complex Learners
11971_slice2_cell1_dendrite2_z2_63x_SHF.tif	11971	27	118.727589	0.227411339	0.587097871	Complex Learners
11971_slice2_cell2_dendrite1_z2_63x_SHF.tif	11971	18	55.09128289	0.326730456	0.843505676	Complex Learners
11971_slice2_cell3_dendrite1_z2_63x_SHF.tif	11971	25	96.61573933	0.258757012	0.668021618	Complex Learners
11971_slice2_cell4_dendrite1_z2_63x_SHF.tif	11971	23	106.4406644	0.21608283	0.557851556	Complex Learners
11971_slice2_cell4_dendrite2_z2_63x_SHF.tif	11971	25	121.8614078	0.205151085	0.529629549	Complex Learners
11971_slice2_cell5_dendrite1_z2_63x_SHF.tif	11971	21	120.6235134	0.17409541	0.449454477	Complex Learners
11971_slice2_cell5_dendrite2_z2_63x_SHF.tif	11971	26	95.44666026	0.272403455	0.703252041	Complex Learners
11971_slice2_cell6_dendrite1_z2_63x_SHF.tif	11971	26	89.1800277	0.291545099	0.752669183	Complex Learners
11971_slice2_cell7_dendrite1_z2_63x_SHF.tif	11971	49	124.1542296	0.394670404	1.018903257	Complex Learners
11972_slice1_cell1_dendrite1_spines_63x_z2_1024px_avg2_0.35um-stack_SHF.tif	11972	25	104.6521958	0.238886531	0.616722869	Complex Learners
11972_slice1_cell1_dendrite2_spines_63x_z2_1024px_avg2_0.35um-stack_SHF.tif	11972	13	48.71895529	0.266836592	0.688880316	Complex Learners
11972_slice1_cell2_dendrite1_spines_63x_z2_1024px_avg2_0.35um-stack_SHF.tif	11972	16	52.82102975	0.302909657	0.782008564	Complex Learners
11972_slice1_cell2_dendrite2_spines_63x_z2_1024px_avg2_0.35um-stack_SHF.tif	11972	29	69.28912567	0.418536094	1.08051626	Complex Learners
11972_slice1_cell2_dendrite3_spines_63x_z2_1024px_avg2_0.35um-stack_SHF.tif	11972	26	66.11146397	0.393275212	1.01530135	Complex Learners
11972_slice1_cell3_dendrite1_spines_63x_z2_1024px_avg2_0.35um-stack_SHF.tif	11972	26	124.7378917	0.208437065	0.538112819	Complex Learners
11972_slice1_cell3_dendrite2_spines_63x_z2_1024px_avg2_0.35um-stack_SHF.tif	11972	23	111.2262325	0.206785751	0.533849695	Complex Learners
11972_slice1_cell4_dendrite1_spines_63x_z2_1024px_avg2_0.35um-stack_SHF.tif	11972	31	110.6942197	0.280050757	0.722994745	Complex Learners
11972_slice1_cell4_dendrite2_spines_63x_z2_1024px_avg2_0.35um-stack_SHF.tif	11972	22	61.31281775	0.358815674	0.926338673	Complex Learners
11972_slice1_cell5_dendrite1_spines_63x_z2_1024px_avg2_0.35um-stack_SHF.tif	11972	28	105.1830047	0.266202701	0.687243828	Complex Learners
11972_slice1_cell5_dendrite2_spines_63x_z2_1024px_avg2_0.35um-stack_SHF.tif	11972	19	54.1820739	0.350669486	0.905308017	Complex Learners
11972_slice1_cell6_dendrite1_spines_63x_z2_1024px_avg2_0.35um-stack_SHF.tif	11972	21	66.50059725	0.315786638	0.815252499	Complex Learners
11972_slice1_cell6_dendrite2_spines_63x_z2_1024px_avg2_0.35um-stack_SHF.tif	11972	20	51.89876355	0.385365636	0.994881544	Complex Learners
11972_slice1_cell7_dendrite1_spines_63x_z2_1024px_avg2_0.35um-stack_SHF.tif	11972	18	46.7501452	0.385025542	0.994003539	Complex Learners
11972_slice1_cell7_dendrite2_spines_63x_z2_1024px_avg2_0.35um-stack_SHF.tif	11972	9	63.26806885	0.142251853	0.367245363	Complex Learners
11972_slice1_cell8_dendrite1_spines_63x_z2_1024px_avg2_0.35um-stack_SHF.tif	11972	24	58.52525834	0.410079352	1.05868386	Complex Learners
11972_slice2_cell1_dendrite1_spines_63x_z2_1024px_avg2_0.35um-stack_SHF.tif	11972	16	55.35545167	0.289041088	0.746204689	Complex Learners
11972_slice2_cell1_dendrite2_spines_63x_z2_1024px_avg2_0.35um-stack_SHF.tif	11972	24	63.30198783	0.379135013	0.97879622	Complex Learners
11972_slice2_cell2_dendrite1_spines_63x_z2_1024px_avg2_0.35um-stack_SHF.tif	11972	20	61.67278942	0.324292126	0.837210745	Complex Learners
11972_slice2_cell2_dendrite2_spines_63x_z2_1024px_avg2_0.35um-stack_SHF.tif	11972	41	107.995077	0.379646935	0.980117826	Complex Learners
11972_slice2_cell3_dendrite1_spines_63x_z2_1024px_avg2_0.35um-stack_SHF.tif	11972	29	89.32414838	0.324660246	0.838161105	Complex Learners
11972_slice2_cell3_dendrite2_spines_63x_z2_1024px_avg2_0.35um-stack_SHF.tif	11972	21	64.69445358	0.324602788	0.838012768	Complex Learners
11972_slice2_cell4_dendrite1_spines_63x_z2_1024px_avg2_0.35um-stack_SHF.tif	11972	20	57.277706	0.349175995	0.901452338	Complex Learners
11972_slice2_cell4_dendrite2_spines_63x_z2_1024px_avg2_0.35um-stack_SHF.tif	11972	22	64.38166457	0.341712196	0.882183376	Complex Learners
11972_slice2_cell5_dendrite1_spines_63x_z2_1024px_avg2_0.35um-stack_SHF.tif	11972	23	51.38927639	0.447564193	1.155456828	Complex Learners
11972_slice2_cell5_dendrite2_spines_63x_z2_1024px_avg2_0.35um-stack_SHF.tif	11972	31	77.13340167	0.401901113	1.037570461	Complex Learners
11972_slice2_cell6_dendrite1_spines_63x_z2_1024px_avg2_0.35um-stack_SHF.tif	11972	19	62.73755802	0.302848893	0.781851692	Complex Learners
11972_slice2_cell6_dendrite2_spines_63x_z2_1024px_avg2_0.35um-stack_SHF.tif	11972	38	145.0799035	0.26192463	0.676199318	Complex Learners
11972_slice2_cell7_dendrite1_spines_63x_z2_1024px_avg2_0.35um-stack_SHF.tif	11972	28	106.593419	0.262680382	0.67815041	Complex Learners
11972_slice2_cell7_dendrite2_spines_63x_z2_1024px_avg2_0.35um-stack_SHF.tif	11972	16	64.930738	0.24641642	0.636162454	Complex Learners
11972_slice2_cell8_dendrite1_spines_63x_z2_1024px_avg2_0.35um-stack_SHF.tif	11972	15	55.17072979	0.271883299	0.701909176	Complex Learners
11972_slice2_cell8_dendrite2_spines_63x_z2_1024px_avg2_0.35um-stack_SHF.tif	11972	47	63.93782398	0.735089139	1.897747361	Complex Learners
11974_slice1_cell1_dendrite1_spines_63x_z2_1024px_avg2_0.35um-stack_SHF.tif	11974	27	59.75060778	0.451878249	1.166594237	Complex Learners
11974_slice1_cell1_dendrite2_spines_63x_z2_1024px_avg2_0.35um-stack_SHF.tif	11974	15	59.21731607	0.253304287	0.653944557	Complex Learners
11974_slice1_cell2_dendrite2_spines_63x_z2_1024px_avg2_0.35um-stack.tif	11974	18	57.76678856	0.311597727	0.804438172	Complex Learners
11974_slice1_cell3_dendrite1_spines_63x_z2_1024px_avg2_0.35um-stack_SHF.tif	11974	29	106.6301193	0.271968185	0.702128324	Complex Learners
11974_slice1_cell3_dendrite2_spines_63x_z2_1024px_avg2_0.35um-stack_SHF.tif	11974	10	62.50836168	0.159978597	0.413009721	Complex Learners
11974_slice1_cell4_dendrite1_spines_63x_z2_1024px_avg2_0.35um-stack_SHF.tif	11974	19	85.12862772	0.223191663	0.576204119	Complex Learners
11974_slice1_cell4_dendrite2_spines_63x_z2_1024px_avg2_0.35um-stack_SHF.tif	11974	17	56.50010806	0.30088438	0.776779996	Complex Learners
11974_slice1_cell5_dendrite1_spines_63x_z2_1024px_avg2_0.35um-stack_SHF.tif	11974	22	55.93573572	0.393308494	1.015387274	Complex Learners
11974_slice1_cell5_dendrite2_spines_63x_z2_1024px_avg2_0.35um-stack_SHF.tif	11974	23	48.98596125	0.469522276	1.212145047	Complex Learners
11974_slice1_cell6_dendrite1_spines_63x_z2_1024px_avg2_0.35um-stack_SHF.tif	11974	20	57.05342716	0.350548617	0.904995976	Complex Learners
11974_slice1_cell6_dendrite2_spines_63x_z2_1024px_avg2_0.35um-stack_SHF.tif	11974	23	59.27909091	0.387995154	1.001670056	Complex Learners
11974_slice1_cell6_dendrite3_spines_63x_z2_1024px_avg2_0.35um-stack_SHF.tif	11974	16	50.34851218	0.317784961	0.820411484	Complex Learners
11974_slice1_cell7_dendrite1_spines_63x_z2_1024px_avg2_0.35um-stack_SHF.tif	11974	16	55.81493854	0.286661607	0.740061687	Complex Learners
11974_slice1_cell7_dendrite2_spines_63x_z2_1024px_avg2_0.35um-stack_SHF.tif	11974	20	76.53613699	0.261314469	0.674624093	Complex Learners
11974_slice2_cell1_dendrite1_spines_63x_z2_1024px_avg2_0.35um-stack.tif	11974	20	63.8805604	0.313084292	0.808275971	Complex Learners
11974_slice2_cell1_dendrite2_spines_63x_z2_1024px_avg2_0.35um-stack_SHF.tif	11974	25	54.78572728	0.456323229	1.178069649	Complex Learners
11974_slice2_cell2_dendrite1_spines_63x_z2_1024px_avg2_0.35um-stack_SHF.tif	11974	28	101.5319559	0.275775245	0.711956843	Complex Learners
11974_slice2_cell2_dendrite2_spines_63x_z2_1024px_avg2_0.35um-stack_SHF.tif	11974	20	50.54186083	0.395711588	1.021591234	Complex Learners
11974_slice2_cell3_dendrite1_spines_63x_z2_1024px_avg2_0.35um-stack_SHF.tif	11974	18	67.0307475	0.268533482	0.693261101	Complex Learners
11974_slice2_cell3_dendrite2_spines_63x_z2_1024px_avg2_0.35um-stack_SHF.tif	11974	21	60.34951269	0.347972984	0.898346576	Complex Learners
11974_slice2_cell4_dendrite1_spines_63x_z2_1024px_avg2_0.35um-stack_SHF.tif	11974	24	53.82112078	0.445921595	1.151216205	Complex Learners
11974_slice2_cell4_dendrite2_spines_63x_z2_1024px_avg2_0.35um-stack_SHF.tif	11974	25	60.48600658	0.41331874	1.067046845	Complex Learners
11974_slice2_cell5_dendrite1_spines_63x_z2_1024px_avg2_0.35um-stack_SHF.tif	11974	32	114.1785834	0.280262717	0.723541953	Complex Learners
11974_slice2_cell5_dendrite2_spines_63x_z2_1024px_avg2_0.35um-stack_SHF.tif	11974	12	56.24009204	0.213370917	0.550850329	Complex Learners
11974_slice2_cell6_dendrite1_spines_63x_z2_1024px_avg2_0.35um-stack_SHF.tif	11974	17	49.87570136	0.340847337	0.879950607	Complex Learners
11974_slice2_cell6_dendrite2_spines_63x_z2_1024px_avg2_0.35um-stack_SHF.tif	11974	11	53.69012894	0.204879374	0.528928085	Complex Learners
12185_slice1_cell_1_dendrite1_spines_63x_z2_1024px_avg2_0.35um-stack.tif	11968	19	91.51321784	0.207620281	0.536004165	Complex Learners
12185_slice1_cell_1_dendrite2_spines_63x_z2_1024px_avg2_0.35um-stack.tif	11968	21	131.2521413	0.15999739	0.413058237	Complex Learners
12185_slice1_cell_2_dendrite1_spines_63x_z2_1024px_avg2_0.35um-stack.tif	11968	22	82.62640866	0.266258698	0.687388392	Complex Learners
12185_slice1_cell_2_dendrite2_spines_63x_z2_1024px_avg2_0.35um-stack.tif	11968	15	56.8945044	0.26364585	0.680642918	Complex Learners
12185_slice1_cell_3_dendrite1_spines_63x_z2_1024px_avg2_0.35um-stack.tif	11968	48	122.949369	0.390404606	1.007890434	Complex Learners
12185_slice1_cell_3_dendrite2_spines_63x_z2_1024px_avg2_0.35um-stack.tif	11968	26	62.33848474	0.417077831	1.076751526	Complex Learners
12185_slice2_cell_1_dendrite1_spines_63x_z2_1024px_avg2_0.35um-stack.tif	11968	24	114.8363552	0.208993049	0.53954818	Complex Learners
12185_slice2_cell_1_dendrite2_spines_63x_z2_1024px_avg2_0.35um-stack.tif	11968	28	109.4624729	0.255795427	0.660375824	Complex Learners
12185_slice2_cell_2_dendrite2_spines_63x_z2_1024px_avg2_0.35um-stack.tif	11968	18	55.00230273	0.327259026	0.84487026	Complex Learners
12185_slice2_cell_3_dendrite1_spines_63x_z2_1024px_avg2_0.35um-stack.tif	11968	17	81.15179567	0.209483966	0.540815558	Complex Learners
12185_slice2_cell_3_dendrite2_spines_63x_z2_1024px_avg2_0.35um-stack.tif	11968	26	79.95156463	0.325196888	0.839546529	Complex Learners
12185_slice2_cell_4_dendrite1_spines_63x_z2_1024px_avg2_0.35um-stack.tif	11968	14	49.56955949	0.282431398	0.729140742	Complex Learners
12185_slice2_cell_4_dendrite2_spines_63x_z2_1024px_avg2_0.35um-stack.tif	11968	19	55.84095325	0.340252071	0.878413835	Complex Learners
12185_slice2_cell_5_dendrite1_spines_63x_z2_1024px_avg2_0.35um-stack.tif	11968	21	58.84984754	0.356840347	0.921239058	Complex Learners
12185_slice2_cell_5_dendrite2_spines_63x_z2_1024px_avg2_0.35um-stack.tif	11968	23	111.9172167	0.205509042	0.530553672	Complex Learners
12185_slice2_cell_6_dendrite1_spines_63x_z2_1024px_avg2_0.35um-stack.tif	11968	28	57.14840776	0.489952408	1.264888623	Complex Learners
12185_slice2_cell_6_dendrite2_spines_63x_z2_1024px_avg2_0.35um-stack.tif	11968	18	50.77183923	0.354527239	0.91526741	Complex Learners
12185_slice2_cell_7_dendrite1_spines_63x_z2_1024px_avg2_0.35um-stack.tif	11968	21	62.59942804	0.335466324	0.866058681	Complex Learners
12185_slice2_cell_7_dendrite2_spines_63x_z2_1024px_avg2_0.35um-stack.tif	11968	24	92.56758134	0.259270034	0.669346066	Complex Learners
11969_slice1_cell1_dendrite1_spines_63x_z2_1024px_avg2_0.35um-stack_SHF.tif	11969	18	53.35500482	0.337362916	0.87095503	Complex Control
11969_slice1_cell1_dendrite2_spines_63x_z2_1024px_avg2_0.35um-stack.tif	11969	23	65.38062213	0.351786191	0.908190965	Complex Control
11969_slice1_cell2_dendrite1_spines_63x_z2_1024px_avg2_0.35um-stack.tif	11969	17	61.52075129	0.276329525	0.713387805	Complex Control
11969_slice1_cell2_dendrite2_spines_63x_z2_1024px_avg2_0.35um-stack_SHF.tif	11969	18	55.9889153	0.321492208	0.82998232	Complex Control
11969_slice1_cell3_dendrite1_spines_63x_z2_1024px_avg2_0.35um-stack.tif	11969	25	61.35713126	0.407450601	1.051897329	Complex Control
11969_slice1_cell3_dendrite2_spines_63x_z2_1024px_avg2_0.35um-stack.tif	11969	23	54.9713015	0.418400136	1.080165262	Complex Control
11969_slice1_cell4_dendrite1_spines_63x_z2_1024px_avg2_0.35um-stack.tif	11969	24	65.26983359	0.367704323	0.94928611	Complex Control
11969_slice1_cell4_dendrite2_spines_63x_z2_1024px_avg2_0.35um-stack.tif	11969	20	62.97285635	0.317597155	0.819926632	Complex Control
11969_slice1_cell5_dendrite1_spines_63x_z2_1024px_avg2_0.35um-stack.tif	11969	15	65.45589658	0.229161936	0.591617311	Complex Control
11969_slice1_cell5_dendrite2_spines_63x_z2_1024px_avg2_0.35um-stack.tif	11969	11	46.10054009	0.238608918	0.616006169	Complex Control
11969_slice1_cell6_dendrite1_spines_63x_z2_1024px_avg2_0.35um-stack_SHF.tif	11969	15	63.92483291	0.234650594	0.605787137	Complex Control
11969_slice1_cell6_dendrite2_spines_63x_z2_1024px_avg2_0.35um-stack.tif	11969	7	52.68859984	0.132856064	0.342988668	Complex Control
11969_slice1_cell7_dendrite1_spines_63x_z2_1024px_avg2_0.35um-stack_SHF.tif	11969	26	106.9971236	0.242997187	0.627335169	Complex Control
11973_slice1_cell2_dendrite1_spines_63x_z2_1024px_avg2_0.35um-stack_SHF.tif	11973	25	58.14929842	0.429927801	1.10992573	Complex Control
11973_slice1_cell2_dendrite2_spines_63x_z2_1024px_avg2_0.35um-stack_SHF.tif	11973	16	56.50307765	0.283170416	0.731048632	Complex Control
11973_slice1_cell2_dendrite3_spines_63x_z2_1024px_avg2_0.35um-stack_SHF.tif	11973	32	68.2415514	0.468922516	1.210596675	Complex Control
11973_slice1_cell3_dendrite1_spines_63x_z2_1024px_avg2_0.35um-stack_SHF.tif	11973	18	58.88640792	0.305673255	0.789143224	Complex Control
11973_slice1_cell3_dendrite2_spines_63x_z2_1024px_avg2_0.35um-stack_SHF.tif	11973	18	53.54991923	0.336134961	0.867784872	Complex Control
11973_slice1_cell4_dendrite1_spines_63x_z2_1024px_avg2_0.35um-stack_SHF.tif	11973	17	71.82140081	0.236698252	0.611073485	Complex Control
11973_slice1_cell4_dendrite2_spines_63x_z2_1024px_avg2_0.35um-stack_SHF.tif	11973	9	52.76323403	0.17057332	0.440361652	Complex Control
11973_slice1_cell5_dendrite1_spines_63x_z2_1024px_avg2_0.35um-stack_SHF.tif	11973	14	65.63056544	0.213315243	0.550706598	Complex Control
11973_slice1_cell5_dendrite2_spines_63x_z2_1024px_avg2_0.35um-stack_SHF.tif	11973	19	54.52839496	0.348442312	0.89955822	Complex Control
11973_slice1_cell6_dendrite1_spines_63x_z2_1024px_avg2_0.35um-stack_SHF.tif	11973	32	110.6275189	0.28925895	0.746767134	Complex Control
11973_slice1_cell6_dendrite2_spines_63x_z2_1024px_avg2_0.35um-stack_SHF.tif	11973	32	105.5853008	0.30307249	0.782428942	Complex Control
11973_slice1_cell6_dendrite3_spines_63x_z2_1024px_avg2_0.35um-stack_SHF.tif	11973	17	52.99328853	0.32079534	0.828183246	Complex Control
11973_slice1_cell7_dendrite1_spines_63x_z2_1024px_avg2_0.35um-stack_SHF.tif	11973	16	53.02757446	0.301729811	0.778962606	Complex Control
11973_slice1_cell7_dendrite2_spines_63x_z2_1024px_avg2_0.35um-stack_SHF.tif	11973	12	65.37188873	0.183565141	0.473902067	Complex Control
11973_slice1_cell8_dendrite1_spines_63x_z2_1024px_avg2_0.35um-stack_SHF.tif	11973	24	112.7903564	0.212784149	0.549335496	Complex Control
11973_slice1_cell8_dendrite2_spines_63x_z2_1024px_avg2_0.35um-stack_SHF.tif	11973	13	54.57474716	0.23820541	0.614964449	Complex Control
11973_slice2_cell1_dendrite1_spines_63x_z2_1024px_avg2_0.35um-stack_SHF.tif	11973	31	62.69446844	0.494461486	1.27652951	Complex Control
11973_slice2_cell1_dendrite2_spines_63x_z2_1024px_avg2_0.35um-stack_SHF.tif	11973	19	74.56363737	0.254815895	0.65784701	Complex Control
11973_slice2_cell2_dendrite1_spines_63x_z2_1024px_avg2_0.35um-stack_SHF.tif	11973	12	61.86651386	0.193965996	0.500753498	Complex Control
11973_slice2_cell2_dendrite2_spines_63x_z2_1024px_avg2_0.35um-stack_SHF.tif	11973	23	83.33256338	0.27600255	0.712543667	Complex Control
11973_slice2_cell3_dendrite1_spines_63x_z2_1024px_avg2_0.35um-stack_SHF.tif	11973	36	190.8230443	0.18865646	0.4870461	Complex Control
11973_slice2_cell3_dendrite2_spines_63x_z2_1024px_avg2_0.35um-stack_SHF.tif	11973	34	111.6536083	0.304513222	0.786148417	Complex Control
11973_slice2_cell3_dendrite3_spines_63x_z2_1024px_avg2_0.35um-stack_SHF.tif	11973	25	87.87645728	0.284490303	0.734456127	Complex Control
11973_slice2_cell4_dendrite1_spines_63x_z2_1024px_avg2_0.35um-stack_SHF.tif	11973	29	107.9993881	0.26852004	0.693226399	Complex Control
11973_slice2_cell4_dendrite2_spines_63x_z2_1024px_avg2_0.35um-stack_SHF.tif	11973	14	45.59610234	0.307043788	0.792681469	Complex Control
11973_slice2_cell5_dendrite1_spines_63x_z2_1024px_avg2_0.35um-stack_SHF.tif	11973	18	65.95423514	0.272916515	0.704576586	Complex Control
11973_slice2_cell5_dendrite2_spines_63x_z2_1024px_avg2_0.35um-stack_SHF.tif	11973	16	50.3666486	0.317670531	0.820116064	Complex Control
11973_slice2_cell6_dendrite1_spines_63x_z2_1024px_avg2_0.35um-stack_SHF.tif	11973	14	53.04133699	0.263945081	0.681415429	Complex Control
11973_slice2_cell6_dendrite2_spines_63x_z2_1024px_avg2_0.35um-stack_SHF.tif	11973	14	58.82953442	0.237975706	0.614371434	Complex Control
11973_slice2_cell7_dendrite1_spines_63x_z2_1024px_avg2_0.35um-stack_SHF.tif	11973	10	49.57613129	0.201709971	0.520745777	Complex Control
11973_slice2_cell7_dendrite2_spines_63x_z2_1024px_avg2_0.35um-stack_SHF.tif	11973	12	64.76896543	0.185273918	0.478313541	Complex Control
11973_slice2_cell8_dendrite1_spines_63x_z2_1024px_avg2_0.35um-stack.tif	11973	16	66.97719987	0.238887264	0.616724761	Complex Control
11973_slice2_cell8_dendrite2_spines_63x_z2_1024px_avg2_0.35um-stack_SHF.tif	11973	13	99.2673492	0.130959476	0.338092329	Complex Control
12186_slice1_cell1_dendrite1_spines_63x_z2_1024px_avg2_0.35um-stack_SHF.tif	12186	17	66.39340424	0.256049531	0.661031833	Complex Control
12186_slice1_cell1_dendrite2_spines_63x_z2_1024px_avg2_0.35um-stack_SHF.tif	12186	14	48.78013497	0.287002076	0.74094066	Complex Control
12186_slice1_cell2_dendrite1_spines_63x_z2_1024px_avg2_0.35um-stack_SHF.tif	12186	13	52.43464984	0.247927659	0.640063954	Complex Control
12186_slice1_cell2_dendrite2_spines_63x_z2_1024px_avg2_0.35um-stack_SHF.tif	12186	12	48.52699251	0.247285055	0.63840497	Complex Control
12186_slice1_cell3_dendrite1_spines_63x_z2_1024px_avg2_0.35um-stack_SHF.tif	12186	21	66.09499547	0.317724509	0.820255417	Complex Control
12186_slice1_cell3_dendrite2_spines_63x_z2_1024px_avg2_0.35um-stack_SHF.tif	12186	36	115.6381393	0.311315974	0.803710784	Complex Control
12186_slice1_cell4_dendrite1_spines_63x_z2_1024px_avg2_0.35um-stack_SHF.tif	12186	15	52.6820217	0.284727114	0.735067491	Complex Control
12186_slice1_cell4_dendrite2_spines_63x_z2_1024px_avg2_0.35um-stack_SHF.tif	12186	15	51.27672573	0.292530379	0.755212837	Complex Control
12186_slice1_cell5_dendrite1_spines_63x_z2_1024px_avg2_0.35um-stack_SHF.tif	12186	13	49.53361845	0.262448018	0.677550527	Complex Control
12186_slice1_cell5_dendrite2_spines_63x_z2_1024px_avg2_0.35um-stack_SHF.tif	12186	21	65.13355667	0.322414452	0.832363238	Complex Control
12186_slice1_cell6_dendrite1_spines_63x_z2_1024px_avg2_0.35um-stack_SHF.tif	12186	16	74.42514577	0.214981104	0.555007278	Complex Control
12186_slice1_cell6_dendrite2_spines_63x_z2_1024px_avg2_0.35um-stack_SHF.tif	12186	27	51.21976105	0.527140296	1.360894961	Complex Control
12186_slice1_cell6_dendrite3_spines_63x_z2_1024px_avg2_0.35um-stack_SHF.tif	12186	32	92.45458532	0.346115878	0.893552168	Complex Control
12186_slice1_cell7_dendrite1_spines_63x_z2_1024px_avg2_0.35um-stack_SHF.tif	12186	25	110.4901995	0.226264412	0.584136899	Complex Control
12186_slice1_cell7_dendrite2_spines_63x_z2_1024px_avg2_0.35um-stack_SHF.tif	12186	26	98.15493364	0.264887347	0.683848036	Complex Control
12186_slice1_cell8_dendrite1_spines_63x_z2_1024px_avg2_0.35um-stack_SHF.tif	12186	18	52.66039628	0.341812847	0.882443223	Complex Control
12186_slice1_cell8_dendrite2_spines_63x_z2_1024px_avg2_0.35um-stack_SHF.tif	12186	23	90.71993449	0.25352752	0.654520868	Complex Control
12186_slice2_cell1_dendrite1_spines_63x_z2_1024px_avg2_0.35um-stack_SHF.tif	12186	10	51.95686568	0.192467345	0.496884496	Complex Control
12186_slice2_cell1_dendrite2_spines_63x_z2_1024px_avg2_0.35um-stack_SHF.tif	12186	25	115.3310514	0.216767295	0.559618608	Complex Control
12186_slice2_cell2_dendrite1_spines_63x_z2_1024px_avg2_0.35um-stack_SHF.tif	12186	15	59.34649444	0.252752924	0.652521128	Complex Control
12186_slice2_cell2_dendrite2_spines_63x_z2_1024px_avg2_0.35um-stack_SHF.tif	12186	16	52.169483	0.306692708	0.7917751	Complex Control
12186_slice2_cell3_dendrite1_spines_63x_z2_1024px_avg2_0.35um-stack_SHF.tif	12186	19	53.89149264	0.352560285	0.91018941	Complex Control
12186_slice2_cell3_dendrite2_spines_63x_z2_1024px_avg2_0.35um-stack_SHF.tif	12186	25	68.55314784	0.364680555	0.941479779	Complex Control
12186_slice2_cell4_dendrite1_spines_63x_z2_1024px_avg2_0.35um-stack_SHF.tif	12186	24	107.131379	0.224023999	0.578352925	Complex Control
12186_slice2_cell4_dendrite2_spines_63x_z2_1024px_avg2_0.35um-stack_SHF.tif	12186	12	52.32137331	0.229351778	0.592107417	Complex Control
12186_slice2_cell5_dendrite1_spines_63x_z2_1024px_avg2_0.35um-stack_SHF.tif	12186	24	96.84453699	0.247819864	0.639785664	Complex Control
12186_slice2_cell5_dendrite2_spines_63x_z2_1024px_avg2_0.35um-stack_SHF.tif	12186	15	54.94722836	0.272989202	0.704764238	Complex Control
12186_slice2_cell6_dendrite1_spines_63x_z2_1024px_avg2_0.35um-stack_SHF.tif	12186	18	59.4424349	0.302813975	0.781761546	Complex Control
12186_slice2_cell6_dendrite2_spines_63x_z2_1024px_avg2_0.35um-stack_SHF.tif	12186	29	115.7423246	0.250556571	0.6468509	Complex Control
12186_slice2_cell7_dendrite1_spines_63x_z2_1024px_avg2_0.35um-stack_SHF.tif	12186	23	106.0082595	0.216964226	0.560127018	Complex Control
12186_slice2_cell7_dendrite2_spines_63x_z2_1024px_avg2_0.35um-stack_SHF.tif	12186	16	56.54554599	0.282957742	0.73049958	Complex Control
12186_slice2_cell8_dendrite1_spines_63x_z2_1024px_avg2_0.35um-stack_SHF.tif	12186	24	94.69195774	0.253453414	0.654329553	Complex Control
