# Supplementary material for: Distinct forms of structural plasticity of adult-born interneuron spines in the mouse olfactory bulb induced by different odor learning paradigms
Source: Commun Biol. 2024 Apr 6;7:420. doi: 10.1038/s42003-024-06115-7 (PMC10998910; doi:10.1038/s42003-024-06115-7)
Supplement: Supplementary file 3 — Supplementary Data 1 [file 42003_2024_6115_MOESM3_ESM.zip › source_data/Fig 2c/spine_density_SD.csv]

Image	Animal	Spine Number	Total length	Density	Density / um	Group
11963_slice_No-SDoNo-SD-SD_cell1_deNo-SDdrite1_63x_z_2	11963_No-SD	19	116.9408067	0.162475363	0.419455512	No-SD
11963_slice_No-SDoNo-SD-SD_cell1_deNo-SDdrite2_63x_z_2	11963_No-SD	5	57.02687705	0.087677956	0.226354329	No-SD
11963_slice_No-SDoNo-SD-SD_cell2_deNo-SDdrite1_63x_z_2	11963_No-SD	11	56.89828524	0.193327443	0.499104973	No-SD
11963_slice_No-SDoNo-SD-SD_cell2_deNo-SDdrite2_63x_z_2	11963_No-SD	16	72.88525728	0.219523133	0.566733234	No-SD
11963_slice_No-SDoNo-SD-SD_cell3_deNo-SDdrite1_63x_z_2	11963_No-SD	20	56.94228112	0.351232856	0.906762444	No-SD
11963_slice_No-SDoNo-SD-SD_cell3_deNo-SDdrite2_63x_z_2	11963_No-SD	10	52.13853489	0.19179672	0.495153173	No-SD
11963_slice_No-SDoNo-SD-SD_cell4_deNo-SDdrite1_63x_z_2	11963_No-SD	12	72.04312751	0.166566894	0.430018439	No-SD
11963_slice_No-SDoNo-SD-SD_cell4_deNo-SDdrite2_63x_z_2	11963_No-SD	12	112.116481	0.107031543	0.276318637	No-SD
11963_slice_No-SDoNo-SD-SD_cell5_deNo-SDdrite1_63x_z_2	11963_No-SD	14	114.0532085	0.122749725	0.316897577	No-SD
11963_slice_No-SDoNo-SD-SD_cell5_deNo-SDdrite2_63x_z_2	11963_No-SD	11	52.17753929	0.210818681	0.544261333	No-SD
11963_slice_No-SDoNo-SD-SD_cell6_deNo-SDdrite1_63x_z_2	11963_No-SD	8	66.46714701	0.120360213	0.310728679	No-SD
11963_slice_No-SDoNo-SD-SD_cell7_deNo-SDdrite1_63x_z_2	11963_No-SD	8	83.01955902	0.096362834	0.248775699	No-SD
11963_slice_No-SDoNo-SD-SD_cell7_deNo-SDdrite2_63x_z_2	11963_No-SD	7	56.23133495	0.124485752	0.3213794	No-SD
11963_slice_No-SDoNo-SD-SD_cell8_deNo-SDdrite1_63x_z_2	11963_No-SD	13	54.74332144	0.23747189	0.613070753	No-SD
11963_slice_No-SDoNo-SD-SD_cell8_deNo-SDdrite2_63x_z_2	11963_No-SD	9	51.87058525	0.173508742	0.447939903	No-SD
11963_slice_No-SDoNo-SD-SD_cell9_deNo-SDdrite1_63x_z_2	11963_No-SD	16	116.6861586	0.137119948	0.35399655	No-SD
11963_slice_No-SDoNo-SD-SD_cell10_deNo-SDdrite1_63x_z_2	11963_No-SD	23	70.3061058	0.327140861	0.8445652	No-SD
11963_slice_SD_cell1_deNo-SDdrite1_63x_z_2	11963_S	6	65.6286172	0.091423532	0.23602412	SD
11963_slice_SD_cell2_deNo-SDdrite1_63x_z_2	11963_S	8	56.63016659	0.141267464	0.364704009	SD
11963_slice_SD_cell2_deNo-SDdrite2_63x_z_2	11963_S	10	65.36590948	0.152984944	0.394954514	SD
11963_slice_SD_cell3_deNo-SDdrite1_63x_z_2	11963_S	15	81.46364144	0.184131224	0.475363497	SD
11963_slice_SD_cell3_deNo-SDdrite2_63x_z_2	11963_S	10	58.5395698	0.170824624	0.441010433	SD
11963_slice_SD_cell4_deNo-SDdrite1_63x_z_2	11963_S	9	61.78542532	0.145665421	0.376058023	SD
11963_slice_SD_cell4_deNo-SDdrite2_63x_z_2	11963_S	9	60.22297577	0.149444624	0.385814626	SD
11963_slice_SD_cell5_deNo-SDdrite1_63x_z_2	11963_S	12	118.5426777	0.101229365	0.261339408	SD
11963_slice_SD_cell5_deNo-SDdrite2_63x_z_2	11963_S	9	54.02763105	0.166581429	0.430055963	SD
11963_slice_SD_cell6_deNo-SDdrite1_63x_z_2	11963_S	9	62.86520372	0.143163459	0.369598817	SD
11963_slice_SD_cell6_deNo-SDdrite2_63x_z_2	11963_S	14	101.5714091	0.137834063	0.355840149	SD
11963_slice_SD_cell7_deNo-SDdrite1_63x_z_2	11963_S	10	50.92502997	0.196367091	0.506952299	SD
11963_slice_SD_cell8_deNo-SDdrite1_63x_z_2	11963_S	18	140.0324725	0.128541614	0.331850241	SD
11963_slice_SD_cell9_deNo-SDdrite1_63x_z_2	11963_S	12	63.33351594	0.189473138	0.489154482	SD
11963_slice_SD_cell10_deNo-SDdrite1_63x_z_2	11963_S	6	56.51782645	0.106161195	0.274071697	SD
12164_slice-No-SDoNo-SD-SD_cell1_deNo-SDdrite1_63x_z_2_SHF.tif	12164_No-SD	24	98.75281944	0.243031036	0.627422556	No-SD
12164_slice-No-SDoNo-SD-SD_cell1_deNo-SDdrite2_63x_z_2.tif	12164_No-SD	15	58.69447007	0.255560702	0.659769846	No-SD
12164_slice-No-SDoNo-SD-SD_cell1_deNo-SDdrite3_63x_z_2_SHF.tif	12164_No-SD	14	54.6567254	0.256144141	0.661276085	No-SD
12164_slice-No-SDoNo-SD-SD_cell2_deNo-SDdrite1_63x_z_2.tif	12164_No-SD	15	63.14276333	0.237556914	0.613290256	No-SD
12164_slice-No-SDoNo-SD-SD_cell2_deNo-SDdrite2_63x_z_2.tif	12164_No-SD	23	58.80789538	0.391103947	1.009695891	No-SD
12164_slice-No-SDoNo-SD-SD_cell2_deNo-SDdrite3_63x_z_2.tif	12164_No-SD	13	59.83846919	0.217251547	0.560868781	No-SD
12164_slice-No-SDoNo-SD-SD_cell3_deNo-SDdrite1_63x_z_2_SHF.tif	12164_No-SD	14	49.77994619	0.281237749	0.72605915	No-SD
12164_slice-No-SDoNo-SD-SD_cell3_deNo-SDdrite2_63x_z_2.tif	12164_No-SD	20	73.4523376	0.272285412	0.702947295	No-SD
12164_slice-No-SDoNo-SD-SD_cell3_deNo-SDdrite3_63x_z_2.tif	12164_No-SD	10	50.49035132	0.198057643	0.511316723	No-SD
12164_slice-No-SDoNo-SD-SD_cell4_deNo-SDdrite1_63x_z_2.tif	12164_No-SD	24	54.74263189	0.438415165	1.131837185	No-SD
12164_slice-No-SDoNo-SD-SD_cell4_deNo-SDdrite2_63x_z_2.tif	12164_No-SD	16	53.51983506	0.298954584	0.771797924	No-SD
12164_slice-No-SDoNo-SD-SD_cell5_deNo-SDdrite1_63x_z_2.tif	12164_No-SD	12	55.74763829	0.215255756	0.555716334	No-SD
12164_slice-No-SDoNo-SD-SD_cell5_deNo-SDdrite2_63x_z_2.tif	12164_No-SD	23	113.622452	0.202424781	0.522591172	No-SD
12164_slice-No-SDoNo-SD-SD_cell5_deNo-SDdrite3_63x_z_2_SHF.tif	12164_No-SD	11	54.57632462	0.201552598	0.520339493	No-SD
12164_slice-No-SDoNo-SD-SD_cell6_deNo-SDdrite1_63x_z_2.tif	12164_No-SD	20	111.1436371	0.179947323	0.464562105	No-SD
12164_slice-No-SDoNo-SD-SD_cell6_deNo-SDdrite2_63x_z_2.tif	12164_No-SD	20	98.77375268	0.202482942	0.522741321	No-SD
12164_slice-No-SDoNo-SD-SD_cell7_deNo-SDdrite1_63x_z_2_SHF.tif	12164_No-SD	15	107.205541	0.139918141	0.361220522	No-SD
12164_slice-No-SDoNo-SD-SD_cell7_deNo-SDdrite2_63x_z_2_SHF.tif	12164_No-SD	8	54.20514649	0.147587462	0.381020072	No-SD
12164_slice-No-SDoNo-SD-SD_cell8_deNo-SDdrite1_63x_z_2.tif	12164_No-SD	11	51.62095976	0.213091737	0.550129584	No-SD
12164_slice-No-SDoNo-SD-SD_cell8_deNo-SDdrite2_63x_z_2.tif	12164_No-SD	26	106.086771	0.245082396	0.632718462	No-SD
12164_slice-No-SDoNo-SD-SD_cell9_deNo-SDdrite1_63x_z_2_SHF.tif	12164_No-SD	15	53.28310897	0.281515105	0.726775187	No-SD
12164_slice_SD_cell10_deNo-SDdrite1_63x_z_2_SHF.tif	12164_S	17	128.8555322	0.131930696	0.340599685	SD
12164_slice_SD_cell10_deNo-SDdrite2_63x_z_2.tif	12164_S	11	54.7542761	0.200897551	0.518648389	SD
12164_slice_SD_cell1_deNo-SDdrite1_63x_z_2_SHF.tif	12164_S	15	97.81210982	0.153355244	0.395910502	SD
12164_slice_SD_cell1_deNo-SDdrite2_63x_z_2_SHF.tif	12164_S	13	51.69067767	0.251496026	0.649276249	SD
12164_slice_SD_cell2_deNo-SDdrite1_63x_z_2.tif	12164_S	16	56.70223536	0.282175824	0.728480938	SD
12164_slice_SD_cell2_deNo-SDdrite2_63x_z_2.tif	12164_S	12	58.81144958	0.204041901	0.52676602	SD
12164_slice_SD_cell3_deNo-SDdrite1_63x_z_2_SHF.tif	12164_S	13	58.5804353	0.221917095	0.572913621	SD
12164_slice_SD_cell3_deNo-SDdrite2_63x_z_2_SHF.tif	12164_S	12	56.65375216	0.211812979	0.546828269	SD
12164_slice_SD_cell4_deNo-SDdrite1_63x_z_2.tif	12164_S	15	72.43802214	0.207073572	0.534592751	SD
12164_slice_SD_cell4_deNo-SDdrite2_63x_z_2_SHF.tif	12164_S	11	51.06935773	0.215393349	0.556071554	SD
12164_slice_SD_cell5_deNo-SDdrite1_63x_z_2.tif	12164_S	10	64.09054483	0.156029256	0.402813879	SD
12164_slice_SD_cell5_deNo-SDdrite2_63x_z_2.tif	12164_S	14	52.59220932	0.266199123	0.68723459	SD
12164_slice_SD_cell6_deNo-SDdrite1_63x_z_2.tif	12164_S	14	56.71148131	0.246863592	0.637316899	SD
12164_slice_SD_cell6_deNo-SDdrite2_63x_z_2.tif	12164_S	9	49.5351169	0.181689286	0.469059252	SD
12164_slice_SD_cell7_deNo-SDdrite1_63x_z_2.tif	12164_S	8	52.92771576	0.151149542	0.390216137	SD
12164_slice_SD_cell7_deNo-SDdrite2_63x_z_2.tif	12164_S	16	78.70983589	0.203278279	0.52479461	SD
12164_slice_SD_cell7_deNo-SDdrite3_63x_z_2.tif	12164_S	9	49.61475213	0.181397661	0.468306379	SD
12164_slice_SD_cell8_deNo-SDdrite1_63x_z_2_SHF.tif	12164_S	24	109.2795443	0.219620242	0.566983938	SD
12164_slice_SD_cell8_deNo-SDdrite2_63x_z_2.tif	12164_S	14	116.1754404	0.120507398	0.311108658	SD
12164_slice_SD_cell9_deNo-SDdrite1_63x_z_2.tif	12164_S	9	45.56520688	0.19751913	0.509926466	SD
12164_slice_SD_cell9_deNo-SDdrite2_63x_z_2.tif	12164_S	11	53.22353082	0.206675503	0.533565073	SD
12163_sliceSD_cell1_deNo-SDdrite1_63x_z_2.tif	12163_S	18	95.26577301	0.188945089	0.487791243	SD
12163_sliceSD_cell1_deNo-SDdrite2_63x_z_2.tif	12163_S	11	87.77952211	0.125313965	0.323517563	SD
12163_sliceSD_cell2_deNo-SDdrite1_63x_z_2.tif	12163_S	10	87.9871054	0.113653017	0.293413005	SD
12163_sliceSD_cell2_deNo-SDdrite2_63x_z_2.tif	12163_S	12	60.68492226	0.197742694	0.510503632	SD
12163_sliceSD_cell3_deNo-SDdrite1_63x_z_2.tif	12163_S	14	94.93674413	0.147466612	0.380708078	SD
12163_sliceSD_cell3_deNo-SDdrite2_63x_z_2.tif	12163_S	9	62.5252047	0.143941952	0.371608618	SD
12163_sliceSD_cell4_deNo-SDdrite1_63x_z_2.tif	12163_S	11	89.12449637	0.123422857	0.318635372	SD
12163_sliceSD_cell4_deNo-SDdrite2_63x_z_2.tif	12163_S	10	83.24089308	0.120133262	0.310142768	SD
12163_sliceSD_cell5_deNo-SDdrite1_63x_z_2.tif	12163_S	18	143.3041903	0.125606934	0.324273908	SD
12163_sliceSD_cell5_deNo-SDdrite2_63x_z_2.tif	12163_S	10	183.3047856	0.054553949	0.140839536	SD
12163_sliceSD_cell6_deNo-SDdrite1_63x_z_2.tif	12163_S	17	86.74735978	0.195971382	0.505930714	SD
12163_sliceSD_cell6_deNo-SDdrite2_63x_z_2.tif	12163_S	19	98.43957802	0.193011799	0.498290087	SD
12163_sliceSD_cell7_deNo-SDdrite1_63x_z_2.tif	12163_S	10	58.89255579	0.169800748	0.438367136	SD
12163_sliceSD_cell7_deNo-SDdrite2_63x_z_2.tif	12163_S	8	54.06387253	0.147973122	0.382015713	SD
12163_sliceNo-SDoNo-SD-SD_cell1_deNo-SDdrite1_63x_z_2.tif	12163_No-SD	12	58.52065702	0.205055798	0.529383551	No-SD
12163_sliceNo-SDoNo-SD-SD_cell1_deNo-SDdrite2_63x_z_2.tif	12163_No-SD	12	52.56121374	0.22830523	0.58940559	No-SD
12163_sliceNo-SDoNo-SD-SD_cell2_deNo-SDdrite1_63x_z_2.tif	12163_No-SD	23	119.9750507	0.191706525	0.494920319	No-SD
12163_sliceNo-SDoNo-SD-SD_cell2_deNo-SDdrite2_63x_z_2.tif	12163_No-SD	12	51.00526039	0.235269851	0.607385845	No-SD
12163_sliceNo-SDoNo-SD-SD_cell3_deNo-SDdrite1_63x_z_2.tif	12163_No-SD	6	43.09213251	0.139236553	0.359460897	No-SD
12163_sliceNo-SDoNo-SD-SD_cell3_deNo-SDdrite2_63x_z_2.tif	12163_No-SD	13	61.139467	0.212628612	0.548933953	No-SD
12163_sliceNo-SDoNo-SD-SD_cell4_deNo-SDdrite1_63x_z_2.tif	12163_No-SD	22	111.209776	0.197824335	0.510714402	No-SD
12163_sliceNo-SDoNo-SD-SD_cell4_deNo-SDdrite2_63x_z_2.tif	12163_No-SD	28	101.8535094	0.274904617	0.709709182	No-SD
12163_sliceNo-SDoNo-SD-SD_cell5_deNo-SDdrite1_63x_z_2.tif	12163_No-SD	23	79.27976399	0.290111863	0.74896906	No-SD
12163_sliceNo-SDoNo-SD-SD_cell5_deNo-SDdrite2_63x_z_2.tif	12163_No-SD	18	71.23225755	0.252694504	0.652370308	No-SD
12163_sliceNo-SDoNo-SD-SD_cell6_deNo-SDdrite1_63x_z_2.tif	12163_No-SD	18	138.1280557	0.130313859	0.336425569	No-SD
12163_sliceNo-SDoNo-SD-SD_cell6_deNo-SDdrite2_63x_z_2.tif	12163_No-SD	16	123.1284691	0.129945577	0.335474792	No-SD
12163_sliceNo-SDoNo-SD-SD_cell7_deNo-SDdrite1_63x_z_2.tif	12163_No-SD	23	106.9702523	0.215013048	0.555089747	No-SD
12163_sliceNo-SDoNo-SD-SD_cell7_deNo-SDdrite2_63x_z_2.tif	12163_No-SD	25	163.6159724	0.152796818	0.394468838	No-SD
