# Supplementary material for: Distinct forms of structural plasticity of adult-born interneuron spines in the mouse olfactory bulb induced by different odor learning paradigms
Source: Commun Biol. 2024 Apr 6;7:420. doi: 10.1038/s42003-024-06115-7 (PMC10998910; doi:10.1038/s42003-024-06115-7)
Supplement: Supplementary file 3 — Supplementary Data 1 [file 42003_2024_6115_MOESM3_ESM.zip › source_data/Fig 5/dataset_SD_non_SD.csv]

Index	Name	ImageName	Animal	Slice	Cell	Dendrite	Spine	Length	Surface	Volume	Hull Volume	Hull Ratio	Average Distance	CVD	Open Angle	SHF	Group	MeshName	Principal component 1	Principal component 2	Principal component 3	Clusters	Experiment
4110	D:\Downloads\spines_2022_modified\Done\Deconvolved_5_11963_slice_SD_cell10_dendrite1_63x_z_2_1_1_9_spine1_shf.ply		11963	SD	10	1	1	2.203626328	23.64862888	5.905119341	8.686556397	0.471021311	1.327136518	0.41396891	1.132894501	SHF	SD	Deconvolved_5_11963_slice_SD_cell10_dendrite1_63x_z_2_1_1_9_spine1_shf.ply	0.08366361	1.8877406	0.181308034	2	SD
4111	D:\Downloads\spines_2022_modified\Done\Deconvolved_5_11963_slice_SD_cell1_dendrite1_63x_z_2_1_1_9_spine1.ply		11963	SD	1	1	1	2.016046339	8.162942197	1.458405355	1.928144129	0.322090681	1.231326873	0.433062932	0.660315422	No	SD	Deconvolved_5_11963_slice_SD_cell1_dendrite1_63x_z_2_1_1_9_spine1.ply	-0.000813622	-0.473278782	-1.303968208	3	SD
4112	D:\Downloads\spines_2022_modified\Done\Deconvolved_5_11963_slice_SD_cell1_dendrite1_63x_z_2_1_1_9_spine10.ply		11963	SD	1	1	1	1.817619836	5.944751009	1.011523458	1.36847092	0.352881052	1.099864418	0.468776804	0.543609816	No	SD	Deconvolved_5_11963_slice_SD_cell1_dendrite1_63x_z_2_1_1_9_spine10.ply	0.125692771	-1.152015494	-1.370714623	3	SD
4113	D:\Downloads\spines_2022_modified\Done\Deconvolved_5_11963_slice_SD_cell1_dendrite1_63x_z_2_1_1_9_spine11.ply		11963	SD	1	1	1	1.977432475	5.525478734	0.773739762	1.126411458	0.455801438	1.113318755	0.517182292	0.433328098	No	SD	Deconvolved_5_11963_slice_SD_cell1_dendrite1_63x_z_2_1_1_9_spine11.ply	0.688835366	-1.75285894	-1.062322267	3	SD
4114	D:\Downloads\spines_2022_modified\Done\Deconvolved_5_11963_slice_SD_cell1_dendrite1_63x_z_2_1_1_9_spine12.ply		11963	SD	1	1	1	1.548167377	6.655223827	1.226015213	1.586070816	0.293679556	0.979238395	0.383085567	0.693668066	No	SD	Deconvolved_5_11963_slice_SD_cell1_dendrite1_63x_z_2_1_1_9_spine12.ply	-0.755911187	-0.374028008	-1.402573633	3	SD
4115	D:\Downloads\spines_2022_modified\Done\Deconvolved_5_11963_slice_SD_cell1_dendrite1_63x_z_2_1_1_9_spine13.ply		11963	SD	1	1	1	2.002670478	9.920151509	2.053539633	2.838960958	0.382471959	1.181392035	0.422488861	0.689524831	No	SD	Deconvolved_5_11963_slice_SD_cell1_dendrite1_63x_z_2_1_1_9_spine13.ply	-0.009545492	-0.305068532	-0.958495399	3	SD
4116	D:\Downloads\spines_2022_modified\Done\Deconvolved_5_11963_slice_SD_cell1_dendrite1_63x_z_2_1_1_9_spine15_shf.ply		11963	SD	1	1	1	1.929920553	8.678841369	1.501407096	2.255711693	0.50239845	1.135568863	0.504904513	0.777447619	SHF	SD	Deconvolved_5_11963_slice_SD_cell1_dendrite1_63x_z_2_1_1_9_spine15_shf.ply	0.187228593	-0.634657278	-0.395705312	3	SD
4117	D:\Downloads\spines_2022_modified\Done\Deconvolved_5_11963_slice_SD_cell1_dendrite1_63x_z_2_1_1_9_spine2.ply		11963	SD	1	1	2	1.920974648	11.85586612	2.865579155	4.073402452	0.421493608	1.216409428	0.300964348	0.919950439	No	SD	Deconvolved_5_11963_slice_SD_cell1_dendrite1_63x_z_2_1_1_9_spine2.ply	-0.983749265	0.800330429	-0.386885777	0	SD
4118	D:\Downloads\spines_2022_modified\Done\Deconvolved_5_11963_slice_SD_cell1_dendrite1_63x_z_2_1_1_9_spine3.ply		11963	SD	1	1	3	2.147033929	4.449200135	0.508534138	0.836700598	0.645318447	1.220740841	0.489334649	0.385722011	No	SD	Deconvolved_5_11963_slice_SD_cell1_dendrite1_63x_z_2_1_1_9_spine3.ply	0.74335222	-2.097447708	-0.228152014	4	SD
4119	D:\Downloads\spines_2022_modified\Done\Deconvolved_5_11963_slice_SD_cell1_dendrite1_63x_z_2_1_1_9_spine4.ply		11963	SD	1	1	4	2.779603617	7.737384143	1.179503103	1.745252034	0.479650226	1.666662613	0.458720145	0.324778746	No	SD	Deconvolved_5_11963_slice_SD_cell1_dendrite1_63x_z_2_1_1_9_spine4.ply	1.288538328	-1.556857822	-0.952269983	3	SD
4120	D:\Downloads\spines_2022_modified\Done\Deconvolved_5_11963_slice_SD_cell1_dendrite1_63x_z_2_1_1_9_spine5.ply		11963	SD	1	1	5	1.601142458	7.961344197	1.431049176	2.461245972	0.719889165	1.008603249	0.271510312	0.852160808	No	SD	Deconvolved_5_11963_slice_SD_cell1_dendrite1_63x_z_2_1_1_9_spine5.ply	-1.390012983	-0.046321271	0.857843752	0	SD
4121	D:\Downloads\spines_2022_modified\Done\Deconvolved_5_11963_slice_SD_cell1_dendrite1_63x_z_2_1_1_9_spine6.ply		11963	SD	1	1	6	1.518659658	5.930514004	0.907704518	1.564014325	0.72304345	0.898701412	0.368033535	0.763274045	No	SD	Deconvolved_5_11963_slice_SD_cell1_dendrite1_63x_z_2_1_1_9_spine6.ply	-0.901360936	-0.789863165	0.654566323	4	SD
4122	D:\Downloads\spines_2022_modified\Done\Deconvolved_5_11963_slice_SD_cell1_dendrite1_63x_z_2_1_1_9_spine7.ply		11963	SD	1	1	7	2.034899804	10.91135016	2.383736543	2.866976446	0.202723705	1.216568589	0.42178861	0.899292758	No	SD	Deconvolved_5_11963_slice_SD_cell1_dendrite1_63x_z_2_1_1_9_spine7.ply	-0.334378606	0.573005139	-1.526018245	3	SD
4123	D:\Downloads\spines_2022_modified\Done\Deconvolved_5_11963_slice_SD_cell1_dendrite1_63x_z_2_1_1_9_spine8.ply		11963	SD	1	1	8	1.675608621	5.139927202	0.662224253	1.223107012	0.84696801	0.935187983	0.436675207	0.681950433	No	SD	Deconvolved_5_11963_slice_SD_cell1_dendrite1_63x_z_2_1_1_9_spine8.ply	-0.2964736	-1.443765431	1.070691133	4	SD
4124	D:\Downloads\spines_2022_modified\Done\Deconvolved_5_11963_slice_SD_cell1_dendrite1_63x_z_2_1_1_9_spine9.ply		11963	SD	1	1	9	2.276023901	7.250142036	1.249095163	1.917686289	0.53526036	1.304298928	0.459277561	0.478483261	No	SD	Deconvolved_5_11963_slice_SD_cell1_dendrite1_63x_z_2_1_1_9_spine9.ply	0.643900526	-1.357246797	-0.554074541	3	SD
4125	D:\Downloads\spines_2022_modified\Done\Deconvolved_5_11963_slice_SD_cell2_dendrite1_63x_z_2_1_1_9_spine1.ply		11963	SD	2	1	1	1.549645456	6.011665293	0.845396824	1.269730319	0.501934102	0.91391149	0.396225076	0.695664374	No	SD	Deconvolved_5_11963_slice_SD_cell2_dendrite1_63x_z_2_1_1_9_spine1.ply	-0.669350895	-0.749388211	-0.462031199	3	SD
4126	D:\Downloads\spines_2022_modified\Done\Deconvolved_5_11963_slice_SD_cell2_dendrite1_63x_z_2_1_1_9_spine3.ply		11963	SD	2	1	3	1.604691916	5.808071821	0.781962124	1.194440306	0.527491254	0.988500665	0.423785302	0.631808952	No	SD	Deconvolved_5_11963_slice_SD_cell2_dendrite1_63x_z_2_1_1_9_spine3.ply	-0.380647914	-1.052328412	-0.441255072	3	SD
4127	D:\Downloads\spines_2022_modified\Done\Deconvolved_5_11963_slice_SD_cell2_dendrite1_63x_z_2_1_1_9_spine4_shf.ply		11963	SD	2	1	4	1.485680699	4.700203818	0.62068072	0.999169684	0.609796553	0.755992393	0.429297829	0.875962011	SHF	SD	Deconvolved_5_11963_slice_SD_cell2_dendrite1_63x_z_2_1_1_9_spine4_shf.ply	-0.885569764	-0.656619033	0.192877248	0	SD
4128	D:\Downloads\spines_2022_modified\Done\Deconvolved_5_11963_slice_SD_cell2_dendrite1_63x_z_2_1_1_9_spine6.ply		11963	SD	2	1	6	1.785876294	9.976013142	1.948159571	2.639732236	0.35498769	1.041162567	0.444447711	0.839954812	No	SD	Deconvolved_5_11963_slice_SD_cell2_dendrite1_63x_z_2_1_1_9_spine6.ply	-0.313553133	0.016819857	-0.940434968	3	SD
4129	D:\Downloads\spines_2022_modified\Done\Deconvolved_5_11963_slice_SD_cell2_dendrite1_63x_z_2_1_1_9_spine7.ply		11963	SD	2	1	7	1.546603049	17.48194197	3.184409769	4.5961705	0.443335134	1.037577715	0.351690066	1.273270105	No	SD	Deconvolved_5_11963_slice_SD_cell2_dendrite1_63x_z_2_1_1_9_spine7.ply	-1.296450793	1.902984963	0.141649772	0	SD
4130	D:\Downloads\spines_2022_modified\Done\Deconvolved_5_11963_slice_SD_cell2_dendrite1_63x_z_2_1_1_9_spine8.ply		11963	SD	2	1	8	2.017153527	15.40681068	2.607049151	4.709759618	0.806548072	1.166855757	0.439221622	1.075118381	No	SD	Deconvolved_5_11963_slice_SD_cell2_dendrite1_63x_z_2_1_1_9_spine8.ply	-0.165887958	0.502989233	1.506852002	4	SD
4131	D:\Downloads\spines_2022_modified\Done\Deconvolved_5_11963_slice_SD_cell2_dendrite2_63x_z_2_1_1_9_spine1.ply		11963	SD	2	2	1	1.440708582	4.830116582	0.525558465	0.880481018	0.675324584	0.764419571	0.484889052	0.796262714	No	SD	Deconvolved_5_11963_slice_SD_cell2_dendrite2_63x_z_2_1_1_9_spine1.ply	-0.471645632	-1.141666229	0.355142488	4	SD
4132	D:\Downloads\spines_2022_modified\Done\Deconvolved_5_11963_slice_SD_cell2_dendrite2_63x_z_2_1_1_9_spine4.ply		11963	SD	2	2	4	1.645560009	7.991884733	1.214334067	1.953657711	0.608830523	0.994262111	0.409393173	0.799383497	No	SD	Deconvolved_5_11963_slice_SD_cell2_dendrite2_63x_z_2_1_1_9_spine4.ply	-0.572524648	-0.49645994	0.173369228	3	SD
4133	D:\Downloads\spines_2022_modified\Done\Deconvolved_5_11963_slice_SD_cell3_dendrite1_63x_z_2_1_1_9_spine14.ply		11963	SD	3	1	1	2.32665862	11.91492109	2.07473498	3.938413436	0.898273019	1.345696781	0.446229319	0.707594647	No	SD	Deconvolved_5_11963_slice_SD_cell3_dendrite1_63x_z_2_1_1_9_spine14.ply	0.562611138	-0.830308712	1.463891998	4	SD
4134	D:\Downloads\spines_2022_modified\Done\Deconvolved_5_11963_slice_SD_cell3_dendrite1_63x_z_2_1_1_9_spine15.ply		11963	SD	3	1	1	2.051520282	7.336341675	1.338155509	1.690021268	0.262948332	1.258348435	0.427642829	0.477670026	No	SD	Deconvolved_5_11963_slice_SD_cell3_dendrite1_63x_z_2_1_1_9_spine15.ply	0.245349989	-0.909361694	-1.793253296	3	SD
4135	D:\Downloads\spines_2022_modified\Done\Deconvolved_5_11963_slice_SD_cell3_dendrite1_63x_z_2_1_1_9_spine2.ply		11963	SD	3	1	2	1.404486934	3.118933175	0.325506112	0.552371861	0.696963102	0.823822375	0.467391979	0.5490229	No	SD	Deconvolved_5_11963_slice_SD_cell3_dendrite1_63x_z_2_1_1_9_spine2.ply	-0.259725371	-1.897126082	0.15601166	4	SD
4136	D:\Downloads\spines_2022_modified\Done\Deconvolved_5_11963_slice_SD_cell3_dendrite1_63x_z_2_1_1_9_spine4.ply		11963	SD	3	1	4	1.919789534	5.878800576	0.872088498	1.387732941	0.591275362	1.232993265	0.427295698	0.56977774	No	SD	Deconvolved_5_11963_slice_SD_cell3_dendrite1_63x_z_2_1_1_9_spine4.ply	-0.001083959	-1.254890275	-0.20378476	3	SD
4137	D:\Downloads\spines_2022_modified\Done\Deconvolved_5_11963_slice_SD_cell3_dendrite1_63x_z_2_1_1_9_spine5.ply		11963	SD	3	1	5	1.761930637	5.759277332	0.83648162	1.25298613	0.497924282	0.984689654	0.473315568	0.6085263	No	SD	Deconvolved_5_11963_slice_SD_cell3_dendrite1_63x_z_2_1_1_9_spine5.ply	0.026342637	-1.220698632	-0.637572383	3	SD
4138	D:\Downloads\spines_2022_modified\Done\Deconvolved_5_11963_slice_SD_cell3_dendrite1_63x_z_2_1_1_9_spine6.ply		11963	SD	3	1	6	1.820143068	8.053745537	1.234259892	2.224378784	0.80219644	1.028049039	0.393788024	0.830679485	No	SD	Deconvolved_5_11963_slice_SD_cell3_dendrite1_63x_z_2_1_1_9_spine6.ply	-0.522575681	-0.591299297	1.123302701	4	SD
4139	D:\Downloads\spines_2022_modified\Done\Deconvolved_5_11963_slice_SD_cell3_dendrite1_63x_z_2_1_1_9_spine7.ply		11963	SD	3	1	7	1.05860599	4.770519298	0.631118957	1.129996418	0.790465024	0.7217926	0.260085363	1.012691847	No	SD	Deconvolved_5_11963_slice_SD_cell3_dendrite1_63x_z_2_1_1_9_spine7.ply	-2.273230885	-0.030731078	1.301180495	0	SD
4140	D:\Downloads\spines_2022_modified\Done\Deconvolved_5_11963_slice_SD_cell3_dendrite1_63x_z_2_1_1_9_spine8.ply		11963	SD	3	1	8	2.525829528	9.88830167	1.555267876	2.560340327	0.646237517	1.438008546	0.464642277	0.627544329	No	SD	Deconvolved_5_11963_slice_SD_cell3_dendrite1_63x_z_2_1_1_9_spine8.ply	0.774923256	-0.886940371	0.177350416	4	SD
4141	D:\Downloads\spines_2022_modified\Done\Deconvolved_5_11963_slice_SD_cell3_dendrite2_63x_z_2_1_1_9_spine2.ply		11963	SD	3	2	2	2.855206115	18.71322949	3.922648732	6.49453527	0.655650483	1.535853091	0.549378026	0.913057915	No	SD	Deconvolved_5_11963_slice_SD_cell3_dendrite2_63x_z_2_1_1_9_spine2.ply	1.445564085	0.31177777	0.627842924	1	SD
4142	D:\Downloads\spines_2022_modified\Done\Deconvolved_5_11963_slice_SD_cell3_dendrite2_63x_z_2_1_1_9_spine3.ply		11963	SD	3	2	3	1.882636579	9.743526244	2.10299582	2.825167185	0.343401236	1.185837146	0.407018356	0.735391415	No	SD	Deconvolved_5_11963_slice_SD_cell3_dendrite2_63x_z_2_1_1_9_spine3.ply	-0.276802798	-0.113248683	-1.081583797	3	SD
4143	D:\Downloads\spines_2022_modified\Done\Deconvolved_5_11963_slice_SD_cell3_dendrite2_63x_z_2_1_1_9_spine4.ply		11963	SD	3	2	4	2.532451358	8.734447156	1.501032569	2.512336382	0.673738754	1.327309121	0.551486902	0.873099411	No	SD	Deconvolved_5_11963_slice_SD_cell3_dendrite2_63x_z_2_1_1_9_spine4.ply	0.772250076	-0.675320653	0.499315176	4	SD
4144	D:\Downloads\spines_2022_modified\Done\Deconvolved_5_11963_slice_SD_cell3_dendrite2_63x_z_2_1_1_9_spine5.ply		11963	SD	3	2	5	1.548662348	9.246688205	1.801865121	2.475354561	0.373773504	1.00031555	0.376388889	0.902620533	No	SD	Deconvolved_5_11963_slice_SD_cell3_dendrite2_63x_z_2_1_1_9_spine5.ply	-0.986463874	0.290623918	-0.748495111	3	SD
4145	D:\Downloads\spines_2022_modified\Done\Deconvolved_5_11963_slice_SD_cell3_dendrite2_63x_z_2_1_1_9_spine7.ply		11963	SD	3	2	7	2.617503328	11.54174817	2.368298616	3.518046238	0.485474092	1.615047495	0.437569789	0.5503765	No	SD	Deconvolved_5_11963_slice_SD_cell3_dendrite2_63x_z_2_1_1_9_spine7.ply	0.875193802	-0.62788155	-0.600074085	3	SD
4146	D:\Downloads\spines_2022_modified\Done\Deconvolved_5_11963_slice_SD_cell4_dendrite1_63x_z_2_1_1_9_spine1.ply		11963	SD	4	1	1	2.501153803	14.12064604	3.287717772	4.314316723	0.312252761	1.705891857	0.345235968	0.504440222	No	SD	Deconvolved_5_11963_slice_SD_cell4_dendrite1_63x_z_2_1_1_9_spine1.ply	0.468784049	-0.006682375	-1.342308436	3	SD
4147	D:\Downloads\spines_2022_modified\Done\Deconvolved_5_11963_slice_SD_cell4_dendrite1_63x_z_2_1_1_9_spine2.ply		11963	SD	4	1	2	1.805500707	6.725024458	1.144664688	1.547836918	0.352218632	1.110194862	0.447049326	0.580533915	No	SD	Deconvolved_5_11963_slice_SD_cell4_dendrite1_63x_z_2_1_1_9_spine2.ply	-0.019116504	-0.919958757	-1.302147513	3	SD
4148	D:\Downloads\spines_2022_modified\Done\Deconvolved_5_11963_slice_SD_cell4_dendrite1_63x_z_2_1_1_9_spine3.ply		11963	SD	4	1	3	1.701424327	5.963225506	0.870401751	1.279051435	0.469495476	1.006653907	0.432482208	0.622931397	No	SD	Deconvolved_5_11963_slice_SD_cell4_dendrite1_63x_z_2_1_1_9_spine3.ply	-0.254078689	-0.997741272	-0.718051167	3	SD
4149	D:\Downloads\spines_2022_modified\Done\Deconvolved_5_11963_slice_SD_cell4_dendrite1_63x_z_2_1_1_9_spine4.ply		11963	SD	4	1	4	1.42082446	9.781196413	1.963924518	3.514049504	0.789299676	1.07472162	0.181055236	1.007924537	No	SD	Deconvolved_5_11963_slice_SD_cell4_dendrite1_63x_z_2_1_1_9_spine4.ply	-2.149216161	0.690866044	1.449704686	0	SD
4150	D:\Downloads\spines_2022_modified\Done\Deconvolved_5_11963_slice_SD_cell4_dendrite1_63x_z_2_1_1_9_spine5.ply		11963	SD	4	1	5	3.030321033	21.36538107	5.704956754	8.112498701	0.422008799	1.856141636	0.423723438	0.70225125	No	SD	Deconvolved_5_11963_slice_SD_cell4_dendrite1_63x_z_2_1_1_9_spine5.ply	1.348345104	0.755251325	-0.538215452	1	SD
4151	D:\Downloads\spines_2022_modified\Done\Deconvolved_5_11963_slice_SD_cell4_dendrite1_63x_z_2_1_1_9_spine7.ply		11963	SD	4	1	7	3.334474274	23.25313723	5.759352606	10.97677906	0.905905022	2.020839798	0.450388853	0.835808029	No	SD	Deconvolved_5_11963_slice_SD_cell4_dendrite1_63x_z_2_1_1_9_spine7.ply	1.714217712	0.552137566	1.865955646	1	SD
4152	D:\Downloads\spines_2022_modified\Done\Deconvolved_5_11963_slice_SD_cell4_dendrite2_63x_z_2_1_1_9_spine2.ply		11963	SD	4	2	2	2.540369181	7.633915444	1.199173154	2.033463877	0.695721647	1.396916397	0.551624979	0.791874081	No	SD	Deconvolved_5_11963_slice_SD_cell4_dendrite2_63x_z_2_1_1_9_spine2.ply	0.863801561	-1.003792862	0.490688801	4	SD
4153	D:\Downloads\spines_2022_modified\Done\Deconvolved_5_11963_slice_SD_cell4_dendrite2_63x_z_2_1_1_9_spine5_shf.ply		11963	SD	4	2	5	2.369187874	14.26802611	2.925628716	5.116189191	0.748748624	1.3651013	0.406795957	0.764348825	SHF	SD	Deconvolved_5_11963_slice_SD_cell4_dendrite2_63x_z_2_1_1_9_spine5_shf.ply	0.375981163	-0.147846179	0.911074563	4	SD
4154	D:\Downloads\spines_2022_modified\Done\Deconvolved_5_11963_slice_SD_cell4_dendrite2_63x_z_2_1_1_9_spine6.ply		11963	SD	4	2	6	1.291628281	6.642403352	1.121962233	1.430136903	0.274674727	0.799876391	0.37951919	1.019309057	No	SD	Deconvolved_5_11963_slice_SD_cell4_dendrite2_63x_z_2_1_1_9_spine6.ply	-1.517875614	0.467879524	-1.124490908	0	SD
4155	D:\Downloads\spines_2022_modified\Done\Deconvolved_5_11963_slice_SD_cell4_dendrite2_63x_z_2_1_1_9_spine7.ply		11963	SD	4	2	7	1.918329049	11.90969777	2.510885484	3.481885726	0.386716259	1.194859626	0.432110113	0.774650645	No	SD	Deconvolved_5_11963_slice_SD_cell4_dendrite2_63x_z_2_1_1_9_spine7.ply	-0.06179652	0.022579268	-0.824084652	3	SD
4156	D:\Downloads\spines_2022_modified\Done\Deconvolved_5_11963_slice_SD_cell5_dendrite1_63x_z_2_1_1_9_spine1.ply		11963	SD	5	1	1	1.782329181	23.59194312	4.478201703	6.310135215	0.409077937	1.14761484	0.305748898	1.31907514	No	SD	Deconvolved_5_11963_slice_SD_cell5_dendrite1_63x_z_2_1_1_9_spine1.ply	-1.130961054	2.754412034	0.177775299	2	SD
4157	D:\Downloads\spines_2022_modified\Done\Deconvolved_5_11963_slice_SD_cell5_dendrite1_63x_z_2_1_1_9_spine2.ply		11963	SD	5	1	2	1.836214351	10.12194411	1.71685534	2.662636398	0.550879877	1.060946334	0.422230731	0.838202395	No	SD	Deconvolved_5_11963_slice_SD_cell5_dendrite1_63x_z_2_1_1_9_spine2.ply	-0.331744179	-0.158621773	-0.017351708	3	SD
4158	D:\Downloads\spines_2022_modified\Done\Deconvolved_5_11963_slice_SD_cell5_dendrite1_63x_z_2_1_1_9_spine3.ply		11963	SD	5	1	3	1.708788019	17.20824839	3.338968658	4.68769834	0.403936011	1.129692692	0.328450122	1.112507352	No	SD	Deconvolved_5_11963_slice_SD_cell5_dendrite1_63x_z_2_1_1_9_spine3.ply	-1.051266111	1.623406609	-0.20138145	0	SD
4159	D:\Downloads\spines_2022_modified\Done\Deconvolved_5_11963_slice_SD_cell5_dendrite1_63x_z_2_1_1_9_spine6.ply		11963	SD	5	1	6	2.387605098	15.10646517	2.858498557	3.954533405	0.383430261	1.296225094	0.489608922	0.811010919	No	SD	Deconvolved_5_11963_slice_SD_cell5_dendrite1_63x_z_2_1_1_9_spine6.ply	0.69589679	0.257347855	-0.772178133	3	SD
4160	D:\Downloads\spines_2022_modified\Done\Deconvolved_5_11963_slice_SD_cell5_dendrite2_63x_z_2_1_1_9_spine1.ply		11963	SD	5	2	1	2.008902422	11.00324444	2.368327337	2.964418947	0.251693084	1.140226715	0.47010108	0.718027514	No	SD	Deconvolved_5_11963_slice_SD_cell5_dendrite2_63x_z_2_1_1_9_spine1.ply	0.219323426	-0.128578534	-1.551003768	3	SD
4161	D:\Downloads\spines_2022_modified\Done\Deconvolved_5_11963_slice_SD_cell5_dendrite2_63x_z_2_1_1_9_spine3.ply		11963	SD	5	2	3	1.55672638	9.645497048	1.738304856	2.154709777	0.239546544	0.929786089	0.389858115	0.97661764	No	SD	Deconvolved_5_11963_slice_SD_cell5_dendrite2_63x_z_2_1_1_9_spine3.ply	-1.04716762	0.653218358	-1.285566988	3	SD
4162	D:\Downloads\spines_2022_modified\Done\Deconvolved_5_11963_slice_SD_cell5_dendrite2_63x_z_2_1_1_9_spine5.ply		11963	SD	5	2	5	1.56009026	5.224090046	0.699981098	0.975507827	0.393620242	0.915127561	0.467173365	0.56742437	No	SD	Deconvolved_5_11963_slice_SD_cell5_dendrite2_63x_z_2_1_1_9_spine5.ply	-0.143365093	-1.240473317	-1.179222491	3	SD
4163	D:\Downloads\spines_2022_modified\Done\Deconvolved_5_11963_slice_SD_cell5_dendrite2_63x_z_2_1_1_9_spine6.ply		11963	SD	5	2	6	2.530030673	17.09946059	3.108112644	4.773181143	0.535716909	1.47167699	0.41278074	0.844977971	No	SD	Deconvolved_5_11963_slice_SD_cell5_dendrite2_63x_z_2_1_1_9_spine6.ply	0.485046005	0.585077666	0.069289024	2	SD
4164	D:\Downloads\spines_2022_modified\Done\Deconvolved_5_11963_slice_SD_cell5_dendrite2_63x_z_2_1_1_9_spine7.ply		11963	SD	5	2	7	1.825996819	9.292147267	1.427903633	1.945954649	0.362805307	0.930923394	0.584851064	0.787637325	No	SD	Deconvolved_5_11963_slice_SD_cell5_dendrite2_63x_z_2_1_1_9_spine7.ply	0.506693408	-0.660819477	-1.090010854	3	SD
4165	D:\Downloads\spines_2022_modified\Done\Deconvolved_5_11963_slice_SD_cell6_dendrite1_63x_z_2_1_1_9_spine2.ply		11963	SD	6	1	2	1.706624092	10.04246098	1.824175562	2.387075915	0.308577949	1.042240053	0.392113208	0.806102535	No	SD	Deconvolved_5_11963_slice_SD_cell6_dendrite1_63x_z_2_1_1_9_spine2.ply	-0.599343585	0.164197825	-1.153012587	3	SD
4166	D:\Downloads\spines_2022_modified\Done\Deconvolved_5_11963_slice_SD_cell6_dendrite1_63x_z_2_1_1_9_spine3.ply		11963	SD	6	1	3	1.476459452	8.759718411	1.840978792	2.283614802	0.240435149	0.950929757	0.363797318	1.000215284	No	SD	Deconvolved_5_11963_slice_SD_cell6_dendrite1_63x_z_2_1_1_9_spine3.ply	-1.328947145	0.718903908	-1.249812945	3	SD
4167	D:\Downloads\spines_2022_modified\Done\Deconvolved_5_11963_slice_SD_cell6_dendrite1_63x_z_2_1_1_9_spine4.ply		11963	SD	6	1	4	2.94941219	27.55266676	7.431689875	10.59667469	0.425876869	1.7584828	0.402873003	0.908458337	No	SD	Deconvolved_5_11963_slice_SD_cell6_dendrite1_63x_z_2_1_1_9_spine4.ply	1.152066197	1.839357963	-0.178395249	2	SD
4168	D:\Downloads\spines_2022_modified\Done\Deconvolved_5_11963_slice_SD_cell6_dendrite1_63x_z_2_1_1_9_spine5.ply		11963	SD	6	1	5	1.596026824	9.047846915	1.608375419	2.25632944	0.402862424	0.986262432	0.367852512	0.933871823	No	SD	Deconvolved_5_11963_slice_SD_cell6_dendrite1_63x_z_2_1_1_9_spine5.ply	-1.050519318	0.353569602	-0.571543497	0	SD
4169	D:\Downloads\spines_2022_modified\Done\Deconvolved_5_11963_slice_SD_cell6_dendrite2_63x_z_2_1_1_9_spine1.ply		11963	SD	6	2	1	2.365423254	34.86137154	8.593194584	11.9836758	0.394554224	1.540111145	0.345743455	1.199496816	No	SD	Deconvolved_5_11963_slice_SD_cell6_dendrite2_63x_z_2_1_1_9_spine1.ply	0.293136448	3.323115785	0.136208838	2	SD
4170	D:\Downloads\spines_2022_modified\Done\Deconvolved_5_11963_slice_SD_cell6_dendrite2_63x_z_2_1_1_9_spine2.ply		11963	SD	6	2	2	1.931470006	14.83910298	3.799714271	5.477145361	0.441462429	1.276722402	0.285220125	0.938046997	No	SD	Deconvolved_5_11963_slice_SD_cell6_dendrite2_63x_z_2_1_1_9_spine2.ply	-0.930324137	1.114510522	-0.216733478	0	SD
4171	D:\Downloads\spines_2022_modified\Done\Deconvolved_5_11963_slice_SD_cell6_dendrite2_63x_z_2_1_1_9_spine3.ply		11963	SD	6	2	3	1.76648467	14.69633281	3.536557683	5.209350385	0.47300026	1.240710487	0.253291923	1.000039852	No	SD	Deconvolved_5_11963_slice_SD_cell6_dendrite2_63x_z_2_1_1_9_spine3.ply	-1.324967986	1.303784492	0.015557481	0	SD
4172	D:\Downloads\spines_2022_modified\Done\Deconvolved_5_11963_slice_SD_cell6_dendrite2_63x_z_2_1_1_9_spine4.ply		11963	SD	6	2	4	2.835230414	7.043697899	1.082256051	1.820894691	0.68249897	1.581280802	0.52273576	0.431368125	No	SD	Deconvolved_5_11963_slice_SD_cell6_dendrite2_63x_z_2_1_1_9_spine4.ply	1.503726705	-1.822671412	0.044338383	4	SD
4173	D:\Downloads\spines_2022_modified\Done\Deconvolved_5_11963_slice_SD_cell6_dendrite2_63x_z_2_1_1_9_spine5.ply		11963	SD	6	2	5	1.875118848	11.73470092	2.560666904	3.09344087	0.208060629	1.139912074	0.420291131	0.800538076	No	SD	Deconvolved_5_11963_slice_SD_cell6_dendrite2_63x_z_2_1_1_9_spine5.ply	-0.254016505	0.353207105	-1.611491386	3	SD
4174	D:\Downloads\spines_2022_modified\Done\Deconvolved_5_11963_slice_SD_cell6_dendrite2_63x_z_2_1_1_9_spine7.ply		11963	SD	6	2	7	1.841158184	12.01972955	2.492576917	3.325665932	0.334228007	1.168413346	0.369519563	0.847051652	No	SD	Deconvolved_5_11963_slice_SD_cell6_dendrite2_63x_z_2_1_1_9_spine7.ply	-0.576670095	0.493820242	-0.932272886	3	SD
4175	D:\Downloads\spines_2022_modified\Done\Deconvolved_5_11963_slice_SD_cell6_dendrite2_63x_z_2_1_1_9_spine9.ply		11963	SD	6	2	9	2.959159981	19.62575007	5.087767708	7.753480226	0.523945406	2.026775037	0.356674765	0.66438313	No	SD	Deconvolved_5_11963_slice_SD_cell6_dendrite2_63x_z_2_1_1_9_spine9.ply	0.943278397	0.597335177	-0.086292621	1	SD
4176	D:\Downloads\spines_2022_modified\Done\Deconvolved_5_11963_slice_SD_cell7_dendrite1_63x_z_2_1_1_9_spine1.ply		11963	SD	7	1	1	2.577917272	13.70525653	3.032147432	4.575326251	0.508939243	1.610878482	0.444559975	0.729332163	No	SD	Deconvolved_5_11963_slice_SD_cell7_dendrite1_63x_z_2_1_1_9_spine1.ply	0.699890256	-0.051936254	-0.261293318	3	SD
4177	D:\Downloads\spines_2022_modified\Done\Deconvolved_5_11963_slice_SD_cell7_dendrite1_63x_z_2_1_1_9_spine10.ply		11963	SD	7	1	1	1.836293673	20.06523068	3.961251649	5.582933168	0.409386139	1.176573975	0.358487911	1.100390183	No	SD	Deconvolved_5_11963_slice_SD_cell7_dendrite1_63x_z_2_1_1_9_spine10.ply	-0.629390891	1.730669538	-0.166564311	2	SD
4178	D:\Downloads\spines_2022_modified\Done\Deconvolved_5_11963_slice_SD_cell7_dendrite1_63x_z_2_1_1_9_spine2.ply		11963	SD	7	1	2	1.689591512	14.06781792	2.901771367	4.2760419	0.47359711	1.154688768	0.270735117	1.00457437	No	SD	Deconvolved_5_11963_slice_SD_cell7_dendrite1_63x_z_2_1_1_9_spine2.ply	-1.33125811	1.191782158	-0.004487195	0	SD
4179	D:\Downloads\spines_2022_modified\Done\Deconvolved_5_11963_slice_SD_cell7_dendrite1_63x_z_2_1_1_9_spine3_shf.ply		11963	SD	7	1	3	1.456438109	11.11303658	2.002121525	2.932696924	0.464794663	0.955896108	0.349149634	1.076414424	SHF	SD	Deconvolved_5_11963_slice_SD_cell7_dendrite1_63x_z_2_1_1_9_spine3_shf.ply	-1.370257163	0.846178965	-0.083462162	0	SD
4180	D:\Downloads\spines_2022_modified\Done\Deconvolved_5_11963_slice_SD_cell7_dendrite1_63x_z_2_1_1_9_spine4.ply		11963	SD	7	1	4	1.599384733	7.882112304	1.434520153	1.988380356	0.386094403	1.069773213	0.336057384	0.763185803	No	SD	Deconvolved_5_11963_slice_SD_cell7_dendrite1_63x_z_2_1_1_9_spine4.ply	-0.993394579	-0.05095285	-0.836672552	3	SD
4181	D:\Downloads\spines_2022_modified\Done\Deconvolved_5_11963_slice_SD_cell7_dendrite1_63x_z_2_1_1_9_spine5.ply		11963	SD	7	1	5	1.202093788	5.559354795	0.857455079	1.134331617	0.322905007	0.770388821	0.353744446	0.933671563	No	SD	Deconvolved_5_11963_slice_SD_cell7_dendrite1_63x_z_2_1_1_9_spine5.ply	-1.620640066	0.166446892	-1.000982639	0	SD
4182	D:\Downloads\spines_2022_modified\Done\Deconvolved_5_11963_slice_SD_cell7_dendrite1_63x_z_2_1_1_9_spine6.ply		11963	SD	7	1	6	1.59961909	5.942594534	0.849148567	1.164876739	0.371817352	0.977595569	0.426653833	0.595114767	No	SD	Deconvolved_5_11963_slice_SD_cell7_dendrite1_63x_z_2_1_1_9_spine6.ply	-0.340803828	-0.935335862	-1.200971169	3	SD
4183	D:\Downloads\spines_2022_modified\Done\Deconvolved_5_11963_slice_SD_cell7_dendrite1_63x_z_2_1_1_9_spine7.ply		11963	SD	7	1	7	1.450776908	10.97950541	1.522171098	2.35584058	0.547684477	0.889999598	0.406050372	1.002770066	No	SD	Deconvolved_5_11963_slice_SD_cell7_dendrite1_63x_z_2_1_1_9_spine7.ply	-0.939056704	0.334159237	0.16298505	0	SD
4184	D:\Downloads\spines_2022_modified\Done\Deconvolved_5_11963_slice_SD_cell7_dendrite1_63x_z_2_1_1_9_spine8.ply		11963	SD	7	1	8	2.751107616	32.88813745	7.497925464	12.4323154	0.658100692	1.530888508	0.437718803	1.005949694	No	SD	Deconvolved_5_11963_slice_SD_cell7_dendrite1_63x_z_2_1_1_9_spine8.ply	1.355163112	2.049878207	1.041045967	2	SD
4185	D:\Downloads\spines_2022_modified\Done\Deconvolved_5_11963_slice_SD_cell8_dendrite1_63x_z_2_1_1_9_spine1.ply		11963	SD	8	1	1	3.025919402	29.52645183	8.108264287	11.44080582	0.411005539	1.780018854	0.434476628	1.030227994	No	SD	Deconvolved_5_11963_slice_SD_cell8_dendrite1_63x_z_2_1_1_9_spine1.ply	1.269372483	2.238277155	-0.099112915	2	SD
4186	D:\Downloads\spines_2022_modified\Done\Deconvolved_5_11963_slice_SD_cell8_dendrite1_63x_z_2_1_1_9_spine2.ply		11963	SD	8	1	2	2.518213719	39.05400559	9.180481975	14.71917094	0.603311349	1.644384141	0.347279256	1.094564342	No	SD	Deconvolved_5_11963_slice_SD_cell8_dendrite1_63x_z_2_1_1_9_spine2.ply	0.860182943	3.120427346	1.04399302	2	SD
4187	D:\Downloads\spines_2022_modified\Done\Deconvolved_5_11963_slice_SD_cell8_dendrite1_63x_z_2_1_1_9_spine3.ply		11963	SD	8	1	3	2.242014025	33.3193983	7.496334466	10.99654482	0.466922917	1.435954357	0.361257041	1.469542742	No	SD	Deconvolved_5_11963_slice_SD_cell8_dendrite1_63x_z_2_1_1_9_spine3.ply	-0.230797767	3.729935093	0.739658797	2	SD
4188	D:\Downloads\spines_2022_modified\Done\Deconvolved_5_11963_slice_SD_cell8_dendrite1_63x_z_2_1_1_9_spine4.ply		11963	SD	8	1	4	1.626688499	7.415281983	1.008362787	1.437579588	0.425657121	0.950300947	0.426050619	0.862677577	No	SD	Deconvolved_5_11963_slice_SD_cell8_dendrite1_63x_z_2_1_1_9_spine4.ply	-0.681479805	-0.188326183	-0.619788676	3	SD
4189	D:\Downloads\spines_2022_modified\Done\Deconvolved_5_11963_slice_SD_cell8_dendrite1_63x_z_2_1_1_9_spine5.ply		11963	SD	8	1	5	1.793845573	9.534053147	1.588028208	2.315795901	0.458283857	1.015848943	0.436258822	0.941465963	No	SD	Deconvolved_5_11963_slice_SD_cell8_dendrite1_63x_z_2_1_1_9_spine5.ply	-0.516543599	0.134154979	-0.346613605	3	SD
4190	D:\Downloads\spines_2022_modified\Done\Deconvolved_5_11963_slice_SD_cell8_dendrite1_63x_z_2_1_1_9_spine6.ply		11963	SD	8	1	6	2.654277838	16.16935594	3.661362041	5.591443939	0.527148607	1.285864594	0.493982636	0.964929466	No	SD	Deconvolved_5_11963_slice_SD_cell8_dendrite1_63x_z_2_1_1_9_spine6.ply	0.753775171	0.575909547	0.094340538	2	SD
4191	D:\Downloads\spines_2022_modified\Done\Deconvolved_5_11963_slice_SD_cell9_dendrite1_63x_z_2_1_1_9_spine1.ply		11963	SD	9	1	1	2.100523924	16.86931569	3.335112277	4.946317382	0.483103707	1.279457601	0.435943263	0.910064408	No	SD	Deconvolved_5_11963_slice_SD_cell9_dendrite1_63x_z_2_1_1_9_spine1.ply	0.148508855	0.656888256	-0.144228131	3	SD
4192	D:\Downloads\spines_2022_modified\Done\Deconvolved_5_11963_slice_SD_cell9_dendrite1_63x_z_2_1_1_9_spine4.ply		11963	SD	9	1	4	1.926682561	21.3019988	3.871340003	5.543448201	0.431919748	1.228404873	0.351199569	1.062926707	No	SD	Deconvolved_5_11963_slice_SD_cell9_dendrite1_63x_z_2_1_1_9_spine4.ply	-0.467558529	1.741365522	-0.077037229	2	SD
4193	D:\Downloads\spines_2022_modified\Done\Deconvolved_5_11963_slice_SD_cell9_dendrite1_63x_z_2_1_1_9_spine6.ply		11963	SD	9	1	6	1.608201794	12.7396153	1.884443222	2.741117948	0.454603629	0.901441027	0.429001823	1.094485605	No	SD	Deconvolved_5_11963_slice_SD_cell9_dendrite1_63x_z_2_1_1_9_spine6.ply	-0.786693003	0.787703442	-0.143872852	0	SD
4194	D:\Downloads\spines_2022_modified\Done\Deconvolved_5_12163_sliceSD_cell1_dendrite1_63x_z_2_1_1_9_spine1.ply		12163	SD	1	1	1	2.175032485	13.68468795	2.0549304	3.311556954	0.611517818	1.385189359	0.382592315	0.609911894	No	SD	Deconvolved_5_12163_sliceSD_cell1_dendrite1_63x_z_2_1_1_9_spine1.ply	0.296028045	-0.358047881	0.101431461	3	SD
4195	D:\Downloads\spines_2022_modified\Done\Deconvolved_5_12163_sliceSD_cell1_dendrite1_63x_z_2_1_1_9_spine2.ply		12163	SD	1	1	2	1.735537191	15.30688156	2.577172548	4.03412291	0.565328993	1.112050312	0.316567618	0.909492488	No	SD	Deconvolved_5_12163_sliceSD_cell1_dendrite1_63x_z_2_1_1_9_spine2.ply	-0.810574431	0.768259455	0.289998488	0	SD
4196	D:\Downloads\spines_2022_modified\Done\Deconvolved_5_12163_sliceSD_cell1_dendrite1_63x_z_2_1_1_9_spine3.ply		12163	SD	1	1	3	2.428634562	13.92511572	2.645139747	3.888757828	0.470152128	1.581643667	0.375610809	0.536897074	No	SD	Deconvolved_5_12163_sliceSD_cell1_dendrite1_63x_z_2_1_1_9_spine3.ply	0.54912538	-0.269813652	-0.610246	3	SD
4197	D:\Downloads\spines_2022_modified\Done\Deconvolved_5_12163_sliceSD_cell1_dendrite2_63x_z_2_1_1_9_spine1.ply		12163	SD	1	2	1	2.994652629	13.57283144	2.563217413	4.101106584	0.599983897	1.862470077	0.436555958	0.410021066	No	SD	Deconvolved_5_12163_sliceSD_cell1_dendrite2_63x_z_2_1_1_9_spine1.ply	1.522327614	-0.920906984	-0.183969517	1	SD
4198	D:\Downloads\spines_2022_modified\Done\Deconvolved_5_12163_sliceSD_cell1_dendrite2_63x_z_2_1_1_9_spine10.ply		12163	SD	1	2	1	3.532159038	14.78806663	3.047642118	4.329616794	0.420644757	2.240441909	0.424283931	0.326151957	No	SD	Deconvolved_5_12163_sliceSD_cell1_dendrite2_63x_z_2_1_1_9_spine10.ply	2.020340092	-0.66586668	-1.048457974	1	SD
4199	D:\Downloads\spines_2022_modified\Done\Deconvolved_5_12163_sliceSD_cell1_dendrite2_63x_z_2_1_1_9_spine11.ply		12163	SD	1	2	1	2.528058403	6.109335079	0.814310741	1.299948375	0.596378765	1.484150011	0.486664565	0.357618385	No	SD	Deconvolved_5_12163_sliceSD_cell1_dendrite2_63x_z_2_1_1_9_spine11.ply	1.136469991	-1.898672915	-0.438160266	4	SD
4200	D:\Downloads\spines_2022_modified\Done\Deconvolved_5_12163_sliceSD_cell1_dendrite2_63x_z_2_1_1_9_spine12.ply		12163	SD	1	2	1	1.242238364	4.444474705	0.500515144	0.818821867	0.635958228	0.772174561	0.324366512	0.808388878	No	SD	Deconvolved_5_12163_sliceSD_cell1_dendrite2_63x_z_2_1_1_9_spine12.ply	-1.512484491	-0.568135256	0.305290186	0	SD
4201	D:\Downloads\spines_2022_modified\Done\Deconvolved_5_12163_sliceSD_cell1_dendrite2_63x_z_2_1_1_9_spine13.ply		12163	SD	1	2	1	4.308266713	20.27238473	4.513730525	6.55485603	0.452203669	2.641346165	0.418804114	0.304621751	No	SD	Deconvolved_5_12163_sliceSD_cell1_dendrite2_63x_z_2_1_1_9_spine13.ply	2.902523367	-0.178922129	-0.80006478	1	SD
4202	D:\Downloads\spines_2022_modified\Done\Deconvolved_5_12163_sliceSD_cell1_dendrite2_63x_z_2_1_1_9_spine14.ply		12163	SD	1	2	1	2.798677496	21.5952852	5.034661111	6.722770894	0.335297599	1.740974656	0.39962643	0.589119526	No	SD	Deconvolved_5_12163_sliceSD_cell1_dendrite2_63x_z_2_1_1_9_spine14.ply	1.226244328	0.64200423	-1.057815707	1	SD
4203	D:\Downloads\spines_2022_modified\Done\Deconvolved_5_12163_sliceSD_cell1_dendrite2_63x_z_2_1_1_9_spine15.ply		12163	SD	1	2	1	2.632113662	9.816485208	1.550474647	2.27379257	0.466513867	1.597496137	0.431370126	0.407914397	No	SD	Deconvolved_5_12163_sliceSD_cell1_dendrite2_63x_z_2_1_1_9_spine15.ply	0.99845176	-1.086852311	-0.871517414	3	SD
4204	D:\Downloads\spines_2022_modified\Done\Deconvolved_5_12163_sliceSD_cell1_dendrite2_63x_z_2_1_1_9_spine16.ply		12163	SD	1	2	1	1.568238897	8.398812643	1.305846103	1.835639842	0.40570917	0.980450923	0.362889643	0.73302547	No	SD	Deconvolved_5_12163_sliceSD_cell1_dendrite2_63x_z_2_1_1_9_spine16.ply	-0.794357274	-0.212337791	-0.797924823	3	SD
4205	D:\Downloads\spines_2022_modified\Done\Deconvolved_5_12163_sliceSD_cell1_dendrite2_63x_z_2_1_1_9_spine17.ply		12163	SD	1	2	1	1.338488906	4.652934646	0.506279022	0.794641465	0.569572173	0.779852868	0.397319468	0.676890368	No	SD	Deconvolved_5_12163_sliceSD_cell1_dendrite2_63x_z_2_1_1_9_spine17.ply	-0.844031888	-1.037948866	-0.205028117	3	SD
4206	D:\Downloads\spines_2022_modified\Done\Deconvolved_5_12163_sliceSD_cell1_dendrite2_63x_z_2_1_1_9_spine2.ply		12163	SD	1	2	2	2.698815422	16.20190134	3.056461916	4.910809917	0.606697565	1.665549735	0.400888744	0.516230533	No	SD	Deconvolved_5_12163_sliceSD_cell1_dendrite2_63x_z_2_1_1_9_spine2.ply	1.071507522	-0.370009058	0.021538554	1	SD
4207	D:\Downloads\spines_2022_modified\Done\Deconvolved_5_12163_sliceSD_cell1_dendrite2_63x_z_2_1_1_9_spine3.ply		12163	SD	1	2	3	1.907930679	16.80006846	3.476538139	5.167020156	0.486254414	1.30827909	0.276623907	0.864297216	No	SD	Deconvolved_5_12163_sliceSD_cell1_dendrite2_63x_z_2_1_1_9_spine3.ply	-0.757761514	1.043892866	-0.061493003	0	SD
4208	D:\Downloads\spines_2022_modified\Done\Deconvolved_5_12163_sliceSD_cell1_dendrite2_63x_z_2_1_1_9_spine4.ply		12163	SD	1	2	4	1.881000762	7.888546043	1.024655759	1.94188768	0.895161046	1.026039923	0.424706011	0.659374142	No	SD	Deconvolved_5_12163_sliceSD_cell1_dendrite2_63x_z_2_1_1_9_spine4.ply	-0.013170819	-1.273316933	1.327975018	4	SD
4209	D:\Downloads\spines_2022_modified\Done\Deconvolved_5_12163_sliceSD_cell1_dendrite2_63x_z_2_1_1_9_spine5.ply		12163	SD	1	2	5	3.036383517	23.40944312	5.469352107	8.146175085	0.489422317	2.011444567	0.379398095	0.509077385	No	SD	Deconvolved_5_12163_sliceSD_cell1_dendrite2_63x_z_2_1_1_9_spine5.ply	1.565666426	0.477451271	-0.384458249	1	SD
4210	D:\Downloads\spines_2022_modified\Done\Deconvolved_5_12163_sliceSD_cell1_dendrite2_63x_z_2_1_1_9_spine6.ply		12163	SD	1	2	6	2.486575301	7.633843036	1.191334239	2.177652223	0.82791038	1.483192045	0.471359048	0.43505324	No	SD	Deconvolved_5_12163_sliceSD_cell1_dendrite2_63x_z_2_1_1_9_spine6.ply	1.032732166	-1.845517483	0.749880146	4	SD
4211	D:\Downloads\spines_2022_modified\Done\Deconvolved_5_12163_sliceSD_cell1_dendrite2_63x_z_2_1_1_9_spine7.ply		12163	SD	1	2	7	2.136119481	6.333445627	0.796446007	1.388192003	0.742983192	1.114819448	0.495507917	0.526707185	No	SD	Deconvolved_5_12163_sliceSD_cell1_dendrite2_63x_z_2_1_1_9_spine7.ply	0.653397045	-1.736303884	0.40637693	4	SD
4212	D:\Downloads\spines_2022_modified\Done\Deconvolved_5_12163_sliceSD_cell1_dendrite2_63x_z_2_1_1_9_spine8.ply		12163	SD	1	2	8	4.968460388	30.27851647	7.415574698	12.43466019	0.676830279	3.44606684	0.373218204	0.26123932	No	SD	Deconvolved_5_12163_sliceSD_cell1_dendrite2_63x_z_2_1_1_9_spine8.ply	3.804964329	0.467835058	0.404652464	1	SD
4213	D:\Downloads\spines_2022_modified\Done\Deconvolved_5_12163_sliceSD_cell1_dendrite2_63x_z_2_1_1_9_spine9.ply		12163	SD	1	2	9	1.315733621	6.269992298	0.850620182	1.254054007	0.474281981	0.858210068	0.336278354	0.777003456	No	SD	Deconvolved_5_12163_sliceSD_cell1_dendrite2_63x_z_2_1_1_9_spine9.ply	-1.289583053	-0.312033579	-0.454371059	0	SD
4214	D:\Downloads\spines_2022_modified\Done\Deconvolved_5_12163_sliceSD_cell2_dendrite1_63x_z_2_1_1_9_spine1.ply		12163	SD	2	1	1	4.139213616	22.12446734	5.239406747	7.76208215	0.481481115	2.454088439	0.467355109	0.370750305	No	SD	Deconvolved_5_12163_sliceSD_cell2_dendrite1_63x_z_2_1_1_9_spine1.ply	3.021431558	-0.093788331	-0.611688581	1	SD
4215	D:\Downloads\spines_2022_modified\Done\Deconvolved_5_12163_sliceSD_cell2_dendrite1_63x_z_2_1_1_9_spine2.ply		12163	SD	2	1	2	1.982856628	17.49715612	3.335331025	4.727771028	0.417481801	1.268779293	0.328930232	0.745337912	No	SD	Deconvolved_5_12163_sliceSD_cell2_dendrite1_63x_z_2_1_1_9_spine2.ply	-0.210049933	0.716482877	-0.545094931	3	SD
4216	D:\Downloads\spines_2022_modified\Done\Deconvolved_5_12163_sliceSD_cell2_dendrite1_63x_z_2_1_1_9_spine3.ply		12163	SD	2	1	3	1.864167056	6.086000252	0.739190125	1.373017466	0.857461862	1.098165741	0.45213445	0.535375583	No	SD	Deconvolved_5_12163_sliceSD_cell2_dendrite1_63x_z_2_1_1_9_spine3.ply	0.222975862	-1.785716845	0.960700121	4	SD
4217	D:\Downloads\spines_2022_modified\Done\Deconvolved_5_12163_sliceSD_cell2_dendrite1_63x_z_2_1_1_9_spine4.ply		12163	SD	2	1	4	1.816141288	7.549435047	1.049157584	1.411268863	0.345144795	1.121182063	0.395570699	0.556608778	No	SD	Deconvolved_5_12163_sliceSD_cell2_dendrite1_63x_z_2_1_1_9_spine4.ply	-0.200300642	-0.727864322	-1.306799363	3	SD
4218	D:\Downloads\spines_2022_modified\Done\Deconvolved_5_12163_sliceSD_cell2_dendrite1_63x_z_2_1_1_9_spine5.ply		12163	SD	2	1	5	2.758444182	18.19571796	3.723669538	5.800940161	0.557855793	1.808203351	0.382435147	0.528922744	No	SD	Deconvolved_5_12163_sliceSD_cell2_dendrite1_63x_z_2_1_1_9_spine5.ply	1.088516388	-0.03760997	-0.140709252	1	SD
4219	D:\Downloads\spines_2022_modified\Done\Deconvolved_5_12163_sliceSD_cell2_dendrite1_63x_z_2_1_1_9_spine6.ply		12163	SD	2	1	6	2.137910794	10.35898574	1.71283258	2.619509313	0.529343466	1.306834922	0.38060362	0.58342074	No	SD	Deconvolved_5_12163_sliceSD_cell2_dendrite1_63x_z_2_1_1_9_spine6.ply	0.110232053	-0.579998995	-0.356433819	3	SD
4220	D:\Downloads\spines_2022_modified\Done\Deconvolved_5_12163_sliceSD_cell2_dendrite1_63x_z_2_1_1_9_spine7.ply		12163	SD	2	1	7	1.931948486	16.08287048	3.00316088	4.814337247	0.603090024	1.300660592	0.301522208	0.75893581	No	SD	Deconvolved_5_12163_sliceSD_cell2_dendrite1_63x_z_2_1_1_9_spine7.ply	-0.440176921	0.471351889	0.324322672	0	SD
4221	D:\Downloads\spines_2022_modified\Done\Deconvolved_5_12163_sliceSD_cell2_dendrite2_63x_z_2_1_1_9_spine1.ply		12163	SD	2	2	1	1.577771412	5.788990372	0.776051345	1.116080208	0.438152534	0.982229597	0.369926323	0.628281247	No	SD	Deconvolved_5_12163_sliceSD_cell2_dendrite2_63x_z_2_1_1_9_spine1.ply	-0.700962159	-0.760376128	-0.813346901	3	SD
4222	D:\Downloads\spines_2022_modified\Done\Deconvolved_5_12163_sliceSD_cell2_dendrite2_63x_z_2_1_1_9_spine2.ply		12163	SD	2	2	2	1.669871787	4.311749838	0.393416641	0.928182192	1.359285542	0.951794508	0.457381943	0.527615117	No	SD	Deconvolved_5_12163_sliceSD_cell2_dendrite2_63x_z_2_1_1_9_spine2.ply	0.153482822	-2.682783922	3.220253984	4	SD
4223	D:\Downloads\spines_2022_modified\Done\Deconvolved_5_12163_sliceSD_cell2_dendrite2_63x_z_2_1_1_9_spine3.ply		12163	SD	2	2	3	0.702427399	1.680414598	0.14161096	0.17262826	0.219031771	0.463005079	0.364070768	0.774409906	No	SD	Deconvolved_5_12163_sliceSD_cell2_dendrite2_63x_z_2_1_1_9_spine3.ply	-1.90272502	-0.534703434	-1.756722213	3	SD
4224	D:\Downloads\spines_2022_modified\Done\Deconvolved_5_12163_sliceSD_cell2_dendrite2_63x_z_2_1_1_9_spine4.ply		12163	SD	2	2	4	1.816121432	3.56003386	0.377813915	0.55046238	0.456966933	1.097981112	0.453231716	0.356979359	No	SD	Deconvolved_5_12163_sliceSD_cell2_dendrite2_63x_z_2_1_1_9_spine4.ply	0.259108005	-1.917060528	-1.129701561	3	SD
4225	D:\Downloads\spines_2022_modified\Done\Deconvolved_5_12163_sliceSD_cell2_dendrite2_63x_z_2_1_1_9_spine5.ply		12163	SD	2	2	5	1.184214265	2.489786445	0.231135097	0.307184676	0.329026531	0.713028644	0.443422916	0.540336138	No	SD	Deconvolved_5_12163_sliceSD_cell2_dendrite2_63x_z_2_1_1_9_spine5.ply	-0.662814848	-1.422082287	-1.549014981	3	SD
4226	D:\Downloads\spines_2022_modified\Done\Deconvolved_5_12163_sliceSD_cell2_dendrite2_63x_z_2_1_1_9_spine6.ply		12163	SD	2	2	6	1.871268674	6.115142715	0.774885221	1.365891678	0.762701934	1.060701025	0.426204288	0.67980668	No	SD	Deconvolved_5_12163_sliceSD_cell2_dendrite2_63x_z_2_1_1_9_spine6.ply	-0.171565527	-1.187924607	0.714294034	4	SD
4227	D:\Downloads\spines_2022_modified\Done\Deconvolved_5_12163_sliceSD_cell3_dendrite1_63x_z_2_1_1_9_spine1.ply		12163	SD	3	1	1	1.879280735	13.66207902	2.30111801	3.726775786	0.619550049	1.218249178	0.371384166	0.711624075	No	SD	Deconvolved_5_12163_sliceSD_cell3_dendrite1_63x_z_2_1_1_9_spine1.ply	-0.154867606	-0.116704154	0.248669978	3	SD
4228	D:\Downloads\spines_2022_modified\Done\Deconvolved_5_12163_sliceSD_cell3_dendrite1_63x_z_2_1_1_9_spine2.ply		12163	SD	3	1	2	4.074825027	23.95584348	5.638552389	8.814701967	0.563291668	2.298656281	0.507680173	0.451564563	No	SD	Deconvolved_5_12163_sliceSD_cell3_dendrite1_63x_z_2_1_1_9_spine2.ply	3.163923123	0.001878325	-0.152092758	1	SD
4229	D:\Downloads\spines_2022_modified\Done\Deconvolved_5_12163_sliceSD_cell3_dendrite1_63x_z_2_1_1_9_spine3.ply		12163	SD	3	1	3	1.685673343	4.904531549	0.581117137	0.834421965	0.435892889	1.027895906	0.430438791	0.440270883	No	SD	Deconvolved_5_12163_sliceSD_cell3_dendrite1_63x_z_2_1_1_9_spine3.ply	-0.034247051	-1.507379525	-1.098878556	3	SD
4230	D:\Downloads\spines_2022_modified\Done\Deconvolved_5_12163_sliceSD_cell3_dendrite1_63x_z_2_1_1_9_spine4.ply		12163	SD	3	1	4	2.630853539	12.79743563	2.253452929	3.997286952	0.773849767	1.430417764	0.446621575	0.624256736	No	SD	Deconvolved_5_12163_sliceSD_cell3_dendrite1_63x_z_2_1_1_9_spine4.ply	0.947031362	-0.757691396	0.824287384	4	SD
4231	D:\Downloads\spines_2022_modified\Done\Deconvolved_5_12163_sliceSD_cell3_dendrite1_63x_z_2_1_1_9_spine5.ply		12163	SD	3	1	5	1.1848735	3.47615172	0.32807436	0.547764377	0.669634828	0.752340328	0.385461753	0.564284808	No	SD	Deconvolved_5_12163_sliceSD_cell3_dendrite1_63x_z_2_1_1_9_spine5.ply	-0.868750167	-1.546267515	0.109238491	4	SD
4232	D:\Downloads\spines_2022_modified\Done\Deconvolved_5_12163_sliceSD_cell3_dendrite1_63x_z_2_1_1_9_spine6.ply		12163	SD	3	1	6	1.880903785	9.852031363	1.732971132	2.508089101	0.447276908	1.275182879	0.339102001	0.552158555	No	SD	Deconvolved_5_12163_sliceSD_cell3_dendrite1_63x_z_2_1_1_9_spine6.ply	-0.295690162	-0.489815398	-0.757489669	3	SD
4233	D:\Downloads\spines_2022_modified\Done\Deconvolved_5_12163_sliceSD_cell3_dendrite1_63x_z_2_1_1_9_spine7.ply		12163	SD	3	1	7	1.75124274	6.901118835	0.922805853	1.622532975	0.758260385	1.045375227	0.406490631	0.645860245	No	SD	Deconvolved_5_12163_sliceSD_cell3_dendrite1_63x_z_2_1_1_9_spine7.ply	-0.269405098	-1.159494239	0.675756565	4	SD
4234	D:\Downloads\spines_2022_modified\Done\Deconvolved_5_12163_sliceSD_cell3_dendrite2_63x_z_2_1_1_9_spine1.ply		12163	SD	3	2	1	3.120937131	30.86110979	8.096144274	11.31011771	0.39697581	2.099601894	0.359865454	0.533207303	No	SD	Deconvolved_5_12163_sliceSD_cell3_dendrite2_63x_z_2_1_1_9_spine1.ply	1.845838361	1.343216328	-0.65217908	1	SD
4235	D:\Downloads\spines_2022_modified\Done\Deconvolved_5_12163_sliceSD_cell3_dendrite2_63x_z_2_1_1_9_spine2.ply		12163	SD	3	2	2	1.084926269	4.397760689	0.504527654	0.94603871	0.875097829	0.731537922	0.252193815	0.878656947	No	SD	Deconvolved_5_12163_sliceSD_cell3_dendrite2_63x_z_2_1_1_9_spine2.ply	-2.068295564	-0.493261665	1.53810838	0	SD
4236	D:\Downloads\spines_2022_modified\Done\Deconvolved_5_12163_sliceSD_cell3_dendrite2_63x_z_2_1_1_9_spine3.ply		12163	SD	3	2	3	1.800510763	5.236959251	0.618129497	1.127087695	0.823384421	1.069779552	0.429101857	0.51367845	No	SD	Deconvolved_5_12163_sliceSD_cell3_dendrite2_63x_z_2_1_1_9_spine3.ply	0.038292492	-1.794895244	0.782001411	4	SD
4237	D:\Downloads\spines_2022_modified\Done\Deconvolved_5_12163_sliceSD_cell3_dendrite2_63x_z_2_1_1_9_spine4.ply		12163	SD	3	2	4	2.825129064	9.324934089	1.735936019	2.288192205	0.318131647	1.830140087	0.409040602	0.338930775	No	SD	Deconvolved_5_12163_sliceSD_cell3_dendrite2_63x_z_2_1_1_9_spine4.ply	1.079334018	-0.994337916	-1.612082679	3	SD
4238	D:\Downloads\spines_2022_modified\Done\Deconvolved_5_12163_sliceSD_cell4_dendrite1_63x_z_2_1_1_9_spine1.ply		12163	SD	4	1	1	4.265564757	11.17984821	2.138399761	4.196491	0.96244457	2.908754102	0.397826368	0.224067309	No	SD	Deconvolved_5_12163_sliceSD_cell4_dendrite1_63x_z_2_1_1_9_spine1.ply	2.558004527	-1.746501867	1.337466642	1	SD
4239	D:\Downloads\spines_2022_modified\Done\Deconvolved_5_12163_sliceSD_cell4_dendrite1_63x_z_2_1_1_9_spine2.ply		12163	SD	4	1	2	3.352835144	11.42560001	2.113964452	4.709786117	1.227940074	1.979318188	0.503558125	0.419976598	No	SD	Deconvolved_5_12163_sliceSD_cell4_dendrite1_63x_z_2_1_1_9_spine2.ply	2.176372874	-2.094478844	2.650548525	4	SD
4240	D:\Downloads\spines_2022_modified\Done\Deconvolved_5_12163_sliceSD_cell4_dendrite1_63x_z_2_1_1_9_spine3.ply		12163	SD	4	1	3	1.443855516	10.44640838	2.472102868	3.638328947	0.471754673	1.109239409	0.193375509	0.96237132	No	SD	Deconvolved_5_12163_sliceSD_cell4_dendrite1_63x_z_2_1_1_9_spine3.ply	-2.037777596	1.020267695	-0.063871677	0	SD
4241	D:\Downloads\spines_2022_modified\Done\Deconvolved_5_12163_sliceSD_cell4_dendrite1_63x_z_2_1_1_9_spine4.ply		12163	SD	4	1	4	7.805992089	17.71206884	6.428993684	11.71613163	0.822389663	5.132632595	0.449445166	0.186548795	No	SD	Deconvolved_5_12163_sliceSD_cell4_dendrite1_63x_z_2_1_1_9_spine4.ply	5.860898221	-0.72078194	0.899787698	1	SD
4242	D:\Downloads\spines_2022_modified\Done\Deconvolved_5_12163_sliceSD_cell4_dendrite2_63x_z_2_1_1_9_spine1.ply		12163	SD	4	2	1	3.629900444	18.64498161	4.070804084	6.357351002	0.561694169	2.38124219	0.380713408	0.326403249	No	SD	Deconvolved_5_12163_sliceSD_cell4_dendrite2_63x_z_2_1_1_9_spine1.ply	2.099250665	-0.383331587	-0.3008143	1	SD
4243	D:\Downloads\spines_2022_modified\Done\Deconvolved_5_12163_sliceSD_cell4_dendrite2_63x_z_2_1_1_9_spine2.ply		12163	SD	4	2	2	2.459070872	7.646839814	1.070201522	2.09343432	0.956112262	1.281897484	0.503558417	0.519885024	No	SD	Deconvolved_5_12163_sliceSD_cell4_dendrite2_63x_z_2_1_1_9_spine2.ply	1.072185753	-1.913981626	1.409951257	4	SD
4244	D:\Downloads\spines_2022_modified\Done\Deconvolved_5_12163_sliceSD_cell4_dendrite2_63x_z_2_1_1_9_spine3.ply		12163	SD	4	2	3	2.202858233	6.197859657	0.793102746	1.454952729	0.834507239	1.309687596	0.480996085	0.431982696	No	SD	Deconvolved_5_12163_sliceSD_cell4_dendrite2_63x_z_2_1_1_9_spine3.ply	0.802347228	-2.057520006	0.731799299	4	SD
4245	D:\Downloads\spines_2022_modified\Done\Deconvolved_5_12163_sliceSD_cell4_dendrite2_63x_z_2_1_1_9_spine4.ply		12163	SD	4	2	4	3.34756355	22.65650761	5.600137278	7.561857059	0.350298517	2.198748014	0.343566573	0.432973308	No	SD	Deconvolved_5_12163_sliceSD_cell4_dendrite2_63x_z_2_1_1_9_spine4.ply	1.665751463	0.583956379	-1.076586722	1	SD
4246	D:\Downloads\spines_2022_modified\Done\Deconvolved_5_12163_sliceSD_cell4_dendrite2_63x_z_2_1_1_9_spine5.ply		12163	SD	4	2	5	1.836491995	14.84706894	2.752857602	4.115676392	0.495056042	1.237703845	0.267714879	0.834414851	No	SD	Deconvolved_5_12163_sliceSD_cell4_dendrite2_63x_z_2_1_1_9_spine5.ply	-0.906403537	0.816802767	-0.080660408	0	SD
4247	D:\Downloads\spines_2022_modified\Done\Deconvolved_5_12163_sliceSD_cell4_dendrite2_63x_z_2_1_1_9_spine6.ply		12163	SD	4	2	6	1.596578177	7.257332761	0.958769164	1.671771053	0.743663768	0.915828101	0.404210854	0.722676421	No	SD	Deconvolved_5_12163_sliceSD_cell4_dendrite2_63x_z_2_1_1_9_spine6.ply	-0.511812458	-0.929058985	0.695982658	4	SD
4248	D:\Downloads\spines_2022_modified\Done\Deconvolved_5_12163_sliceSD_cell4_dendrite2_63x_z_2_1_1_9_spine7.ply		12163	SD	4	2	7	1.759636465	13.30747589	2.326401836	3.889726827	0.671992675	1.18949919	0.226092322	0.897597567	No	SD	Deconvolved_5_12163_sliceSD_cell4_dendrite2_63x_z_2_1_1_9_spine7.ply	-1.32210009	0.747083834	0.814855741	0	SD
4249	D:\Downloads\spines_2022_modified\Done\Deconvolved_5_12163_sliceSD_cell4_dendrite2_63x_z_2_1_1_9_spine8.ply		12163	SD	4	2	8	3.159049585	23.2544977	5.189614144	7.048889516	0.358268519	2.098435236	0.377854641	0.441223601	No	SD	Deconvolved_5_12163_sliceSD_cell4_dendrite2_63x_z_2_1_1_9_spine8.ply	1.72218487	0.493144029	-1.060797325	1	SD
4250	D:\Downloads\spines_2022_modified\Done\Deconvolved_5_12163_sliceSD_cell4_dendrite2_63x_z_2_1_1_9_spine9.ply		12163	SD	4	2	9	1.345322831	4.787462664	0.533736626	0.842977689	0.579388874	0.854267283	0.414750818	0.64535188	No	SD	Deconvolved_5_12163_sliceSD_cell4_dendrite2_63x_z_2_1_1_9_spine9.ply	-0.685421748	-1.18146491	-0.208577858	3	SD
4251	D:\Downloads\spines_2022_modified\Done\Deconvolved_5_12163_sliceSD_cell5_dendrite1_63x_z_2_1_1_9_spine1.ply		12163	SD	5	1	1	5.139331378	30.07304631	7.749994032	11.89841991	0.535281171	3.469727226	0.377884756	0.251989393	No	SD	Deconvolved_5_12163_sliceSD_cell5_dendrite1_63x_z_2_1_1_9_spine1.ply	3.927176759	0.632805356	-0.254889088	1	SD
4252	D:\Downloads\spines_2022_modified\Done\Deconvolved_5_12163_sliceSD_cell5_dendrite1_63x_z_2_1_1_9_spine2.ply		12163	SD	5	1	2	1.028616135	3.36703739	0.369790285	0.542564103	0.467221082	0.696485196	0.317551961	0.793467282	No	SD	Deconvolved_5_12163_sliceSD_cell5_dendrite1_63x_z_2_1_1_9_spine2.ply	-1.782594814	-0.474853567	-0.510615682	0	SD
4253	D:\Downloads\spines_2022_modified\Done\Deconvolved_5_12163_sliceSD_cell5_dendrite1_63x_z_2_1_1_9_spine3.ply		12163	SD	5	1	3	1.373065769	7.212342475	1.108701507	1.789261346	0.613835044	0.939211483	0.274201801	0.84313876	No	SD	Deconvolved_5_12163_sliceSD_cell5_dendrite1_63x_z_2_1_1_9_spine3.ply	-1.598267054	-0.032060146	0.333324469	0	SD
4254	D:\Downloads\spines_2022_modified\Done\Deconvolved_5_12163_sliceSD_cell5_dendrite1_63x_z_2_1_1_9_spine4.ply		12163	SD	5	1	4	0.915599868	2.288291053	0.220932803	0.298100659	0.349282021	0.597656528	0.383316066	0.667000884	No	SD	Deconvolved_5_12163_sliceSD_cell5_dendrite1_63x_z_2_1_1_9_spine4.ply	-1.397241654	-0.97412661	-1.276885235	3	SD
4255	D:\Downloads\spines_2022_modified\Done\Deconvolved_5_12163_sliceSD_cell5_dendrite1_63x_z_2_1_1_9_spine5.ply		12163	SD	5	1	5	3.540714388	26.50076183	6.56590196	8.861413837	0.34961105	2.216864875	0.39917297	0.465062445	No	SD	Deconvolved_5_12163_sliceSD_cell5_dendrite1_63x_z_2_1_1_9_spine5.ply	2.2463397	0.8164995	-1.022085505	1	SD
4256	D:\Downloads\spines_2022_modified\Done\Deconvolved_5_12163_sliceSD_cell5_dendrite1_63x_z_2_1_1_9_spine6.ply		12163	SD	5	1	6	3.074798959	15.15281407	2.969398605	4.668346763	0.572152272	1.92956039	0.454862904	0.445930663	No	SD	Deconvolved_5_12163_sliceSD_cell5_dendrite1_63x_z_2_1_1_9_spine6.ply	1.692709759	-0.712856439	-0.258215049	1	SD
4257	D:\Downloads\spines_2022_modified\Done\Deconvolved_5_12163_sliceSD_cell5_dendrite1_63x_z_2_1_1_9_spine7.ply		12163	SD	5	1	7	1.654418916	3.591285767	0.327760123	0.534176354	0.629778355	0.95027309	0.478019734	0.417801226	No	SD	Deconvolved_5_12163_sliceSD_cell5_dendrite1_63x_z_2_1_1_9_spine7.ply	0.210944907	-2.104196661	-0.293170754	4	SD
4258	D:\Downloads\spines_2022_modified\Done\Deconvolved_5_12163_sliceSD_cell5_dendrite1_63x_z_2_1_1_9_spine8.ply		12163	SD	5	1	8	1.600946489	6.250194383	0.853720523	1.227823308	0.438202873	0.999788783	0.391393416	0.641702015	No	SD	Deconvolved_5_12163_sliceSD_cell5_dendrite1_63x_z_2_1_1_9_spine8.ply	-0.569745199	-0.758636831	-0.807466725	3	SD
4259	D:\Downloads\spines_2022_modified\Done\Deconvolved_5_12163_sliceSD_cell5_dendrite1_63x_z_2_1_1_9_spine9.ply		12163	SD	5	1	9	2.445049611	5.855442577	0.783978457	1.167521906	0.489227027	1.429579782	0.488594015	0.335235091	No	SD	Deconvolved_5_12163_sliceSD_cell5_dendrite1_63x_z_2_1_1_9_spine9.ply	1.081099292	-1.851406927	-0.967222393	3	SD
4260	D:\Downloads\spines_2022_modified\Done\Deconvolved_5_12163_sliceSD_cell5_dendrite2_63x_z_2_1_1_9_spine1.ply		12163	SD	5	2	1	4.039087428	21.86391052	4.99481085	7.480673071	0.497688961	2.29449433	0.520928517	0.4041496	No	SD	Deconvolved_5_12163_sliceSD_cell5_dendrite2_63x_z_2_1_1_9_spine1.ply	3.161545808	-0.250680877	-0.552549356	1	SD
4261	D:\Downloads\spines_2022_modified\Done\Deconvolved_5_12163_sliceSD_cell5_dendrite2_63x_z_2_1_1_9_spine2.ply		12163	SD	5	2	2	2.615572014	12.65422201	2.226856423	3.25157884	0.460165463	1.514724875	0.446307317	0.516828357	No	SD	Deconvolved_5_12163_sliceSD_cell5_dendrite2_63x_z_2_1_1_9_spine2.ply	1.026276988	-0.622084623	-0.746573542	3	SD
4262	D:\Downloads\spines_2022_modified\Done\Deconvolved_5_12163_sliceSD_cell5_dendrite2_63x_z_2_1_1_9_spine3.ply		12163	SD	5	2	3	3.324680851	10.05665278	1.929083936	3.534514253	0.832224191	1.701217016	0.596366635	0.49594147	No	SD	Deconvolved_5_12163_sliceSD_cell5_dendrite2_63x_z_2_1_1_9_spine3.ply	2.34348925	-1.790105057	0.818144712	1	SD
4263	D:\Downloads\spines_2022_modified\Done\Deconvolved_5_12163_sliceSD_cell5_dendrite2_63x_z_2_1_1_9_spine4.ply		12163	SD	5	2	4	2.553589302	15.83764914	3.225676161	4.88673738	0.514949777	1.534140324	0.385003503	0.616733502	No	SD	Deconvolved_5_12163_sliceSD_cell5_dendrite2_63x_z_2_1_1_9_spine4.ply	0.66871766	0.018101809	-0.284530914	3	SD
4264	D:\Downloads\spines_2022_modified\Done\Deconvolved_5_12163_sliceSD_cell6_dendrite1_63x_z_2_1_1_9_spine1.ply		12163	SD	6	1	1	2.921036754	17.09539027	3.637026744	5.698651854	0.566843538	1.853975666	0.389773465	0.481238853	No	SD	Deconvolved_5_12163_sliceSD_cell6_dendrite1_63x_z_2_1_1_9_spine1.ply	1.275078656	-0.260148587	-0.167656698	1	SD
4265	D:\Downloads\spines_2022_modified\Done\Deconvolved_5_12163_sliceSD_cell6_dendrite1_63x_z_2_1_1_9_spine2.ply		12163	SD	6	1	2	2.486575804	9.952183092	1.605837298	2.529882781	0.575429082	1.562982316	0.427868289	0.406966204	No	SD	Deconvolved_5_12163_sliceSD_cell6_dendrite1_63x_z_2_1_1_9_spine2.ply	0.906608652	-1.239205342	-0.374560667	3	SD
4266	D:\Downloads\spines_2022_modified\Done\Deconvolved_5_12163_sliceSD_cell6_dendrite1_63x_z_2_1_1_9_spine3.ply		12163	SD	6	1	3	1.856982379	8.311946828	1.171854592	1.837575159	0.568091444	1.042570375	0.404797809	0.703771668	No	SD	Deconvolved_5_12163_sliceSD_cell6_dendrite1_63x_z_2_1_1_9_spine3.ply	-0.27127418	-0.613173585	-0.104522628	3	SD
4267	D:\Downloads\spines_2022_modified\Done\Deconvolved_5_12163_sliceSD_cell6_dendrite1_63x_z_2_1_1_9_spine4.ply		12163	SD	6	1	4	2.468725405	14.50961667	3.286697514	4.189233519	0.274602698	1.60009627	0.364061452	0.528896271	No	SD	Deconvolved_5_12163_sliceSD_cell6_dendrite1_63x_z_2_1_1_9_spine4.ply	0.512481976	0.069296466	-1.499129179	3	SD
4268	D:\Downloads\spines_2022_modified\Done\Deconvolved_5_12163_sliceSD_cell6_dendrite1_63x_z_2_1_1_9_spine5.ply		12163	SD	6	1	5	1.483313779	5.158937802	0.67475837	1.162026387	0.722137046	0.899629243	0.386364939	0.670905086	No	SD	Deconvolved_5_12163_sliceSD_cell6_dendrite1_63x_z_2_1_1_9_spine5.ply	-0.717415296	-1.159549651	0.514875095	4	SD
4269	D:\Downloads\spines_2022_modified\Done\Deconvolved_5_12163_sliceSD_cell6_dendrite1_63x_z_2_1_1_9_spine6.ply		12163	SD	6	1	6	4.159191158	13.05489893	2.414583834	4.011957236	0.661552264	2.623062102	0.435454979	0.247340921	No	SD	Deconvolved_5_12163_sliceSD_cell6_dendrite1_63x_z_2_1_1_9_spine6.ply	2.655770349	-1.272543719	-0.030466519	1	SD
4270	D:\Downloads\spines_2022_modified\Done\Deconvolved_5_12163_sliceSD_cell6_dendrite1_63x_z_2_1_1_9_spine7.ply		12163	SD	6	1	7	3.472444612	19.95716844	4.498081821	7.252554979	0.612366175	2.176411101	0.428410669	0.41635517	No	SD	Deconvolved_5_12163_sliceSD_cell6_dendrite1_63x_z_2_1_1_9_spine7.ply	2.160331803	-0.30369781	0.007101858	1	SD
4271	D:\Downloads\spines_2022_modified\Done\Deconvolved_5_12163_sliceSD_cell6_dendrite2_63x_z_2_1_1_9_spine1.ply		12163	SD	6	2	1	4.684295728	17.55101268	4.044944217	5.268029994	0.302373954	2.682971914	0.473547784	0.317665068	No	SD	Deconvolved_5_12163_sliceSD_cell6_dendrite2_63x_z_2_1_1_9_spine1.ply	3.27328973	-0.28390867	-1.538963228	1	SD
4272	D:\Downloads\spines_2022_modified\Done\Deconvolved_5_12163_sliceSD_cell6_dendrite2_63x_z_2_1_1_9_spine10.ply		12163	SD	6	2	1	2.197514319	8.503718592	1.202214867	2.477391496	1.060689452	1.275966009	0.456706481	0.565882628	No	SD	Deconvolved_5_12163_sliceSD_cell6_dendrite2_63x_z_2_1_1_9_spine10.ply	0.623163685	-1.750794991	1.981540692	4	SD
4273	D:\Downloads\spines_2022_modified\Done\Deconvolved_5_12163_sliceSD_cell6_dendrite2_63x_z_2_1_1_9_spine11.ply		12163	SD	6	2	1	1.341686103	3.486738329	0.429052177	0.513999363	0.197988007	0.763157668	0.4645084	0.645638884	No	SD	Deconvolved_5_12163_sliceSD_cell6_dendrite2_63x_z_2_1_1_9_spine11.ply	-0.591744712	-0.935965374	-2.024423055	3	SD
4274	D:\Downloads\spines_2022_modified\Done\Deconvolved_5_12163_sliceSD_cell6_dendrite2_63x_z_2_1_1_9_spine12.ply		12163	SD	6	2	1	4.214761854	21.13790872	4.873020682	7.349603961	0.508223429	2.634795429	0.399386033	0.337547864	No	SD	Deconvolved_5_12163_sliceSD_cell6_dendrite2_63x_z_2_1_1_9_spine12.ply	2.733918662	-0.049248929	-0.480479748	1	SD
4275	D:\Downloads\spines_2022_modified\Done\Deconvolved_5_12163_sliceSD_cell6_dendrite2_63x_z_2_1_1_9_spine13.ply		12163	SD	6	2	1	2.753992372	14.54668214	2.919607942	4.894706757	0.676494535	1.86553298	0.373235359	0.455134199	No	SD	Deconvolved_5_12163_sliceSD_cell6_dendrite2_63x_z_2_1_1_9_spine13.ply	1.003118399	-0.652270893	0.274043912	4	SD
4276	D:\Downloads\spines_2022_modified\Done\Deconvolved_5_12163_sliceSD_cell6_dendrite2_63x_z_2_1_1_9_spine14.ply		12163	SD	6	2	1	2.529538555	7.7500821	1.098216386	2.101391368	0.9134584	1.348523251	0.486159977	0.462240511	No	SD	Deconvolved_5_12163_sliceSD_cell6_dendrite2_63x_z_2_1_1_9_spine14.ply	1.124970768	-1.925988422	1.166852519	4	SD
4277	D:\Downloads\spines_2022_modified\Done\Deconvolved_5_12163_sliceSD_cell6_dendrite2_63x_z_2_1_1_9_spine15.ply		12163	SD	6	2	1	4.485085183	27.32882097	6.915325107	12.16689832	0.759410893	2.654929745	0.458110172	0.423954506	No	SD	Deconvolved_5_12163_sliceSD_cell6_dendrite2_63x_z_2_1_1_9_spine15.ply	3.482812268	0.170592361	0.832182575	1	SD
4278	D:\Downloads\spines_2022_modified\Done\Deconvolved_5_12163_sliceSD_cell6_dendrite2_63x_z_2_1_1_9_spine16.ply		12163	SD	6	2	1	2.204705797	7.726483385	1.092347918	1.717512358	0.572312566	1.32165847	0.456739993	0.492664079	No	SD	Deconvolved_5_12163_sliceSD_cell6_dendrite2_63x_z_2_1_1_9_spine16.ply	0.587001145	-1.335943306	-0.362033073	3	SD
4279	D:\Downloads\spines_2022_modified\Done\Deconvolved_5_12163_sliceSD_cell6_dendrite2_63x_z_2_1_1_9_spine17.ply		12163	SD	6	2	1	2.773973768	10.67710234	1.68283742	2.803159108	0.665733763	1.501859439	0.474703008	0.515554221	No	SD	Deconvolved_5_12163_sliceSD_cell6_dendrite2_63x_z_2_1_1_9_spine17.ply	1.247427473	-1.135303356	0.154391822	4	SD
4280	D:\Downloads\spines_2022_modified\Done\Deconvolved_5_12163_sliceSD_cell6_dendrite2_63x_z_2_1_1_9_spine18.ply		12163	SD	6	2	1	1.978664506	14.73840885	2.89215287	4.677935055	0.617457744	1.276465661	0.308204311	0.776586594	No	SD	Deconvolved_5_12163_sliceSD_cell6_dendrite2_63x_z_2_1_1_9_spine18.ply	-0.464814787	0.374982224	0.388299507	0	SD
4281	D:\Downloads\spines_2022_modified\Done\Deconvolved_5_12163_sliceSD_cell6_dendrite2_63x_z_2_1_1_9_spine19.ply		12163	SD	6	2	1	3.847975248	20.81454381	4.379671502	8.044663123	0.836818839	2.166086161	0.475400124	0.46931118	No	SD	Deconvolved_5_12163_sliceSD_cell6_dendrite2_63x_z_2_1_1_9_spine19.ply	2.702343796	-0.502917724	1.09579495	1	SD
4282	D:\Downloads\spines_2022_modified\Done\Deconvolved_5_12163_sliceSD_cell6_dendrite2_63x_z_2_1_1_9_spine2.ply		12163	SD	6	2	2	5.939692211	30.70337156	9.488688842	16.29870855	0.717698706	4.072753022	0.38897096	0.265045136	No	SD	Deconvolved_5_12163_sliceSD_cell6_dendrite2_63x_z_2_1_1_9_spine2.ply	4.645789825	0.562954824	0.644561111	1	SD
4283	D:\Downloads\spines_2022_modified\Done\Deconvolved_5_12163_sliceSD_cell6_dendrite2_63x_z_2_1_1_9_spine20.ply		12163	SD	6	2	2	7.16790463	38.74301956	12.21579951	17.01502159	0.392870076	4.595347853	0.465469561	0.235581112	No	SD	Deconvolved_5_12163_sliceSD_cell6_dendrite2_63x_z_2_1_1_9_spine20.ply	6.352257993	1.512933578	-0.762388633	1	SD
4284	D:\Downloads\spines_2022_modified\Done\Deconvolved_5_12163_sliceSD_cell6_dendrite2_63x_z_2_1_1_9_spine21.ply		12163	SD	6	2	2	3.832438594	9.875528684	1.684613071	2.624214854	0.557755249	2.127039654	0.520167635	0.284880862	No	SD	Deconvolved_5_12163_sliceSD_cell6_dendrite2_63x_z_2_1_1_9_spine21.ply	2.600821176	-1.632916406	-0.600162074	1	SD
4285	D:\Downloads\spines_2022_modified\Done\Deconvolved_5_12163_sliceSD_cell6_dendrite2_63x_z_2_1_1_9_spine22.ply		12163	SD	6	2	2	4.630780996	17.8257827	3.992393289	8.204126492	1.054939456	2.68870243	0.441229444	0.34203196	No	SD	Deconvolved_5_12163_sliceSD_cell6_dendrite2_63x_z_2_1_1_9_spine22.ply	3.228424625	-1.123195113	1.981021532	1	SD
4286	D:\Downloads\spines_2022_modified\Done\Deconvolved_5_12163_sliceSD_cell6_dendrite2_63x_z_2_1_1_9_spine23.ply		12163	SD	6	2	2	1.573016275	4.363615048	0.450376843	0.865899842	0.922611821	0.887766965	0.434251541	0.612795827	No	SD	Deconvolved_5_12163_sliceSD_cell6_dendrite2_63x_z_2_1_1_9_spine23.ply	-0.291562505	-1.797668985	1.323712084	4	SD
4287	D:\Downloads\spines_2022_modified\Done\Deconvolved_5_12163_sliceSD_cell6_dendrite2_63x_z_2_1_1_9_spine24.ply		12163	SD	6	2	2	2.705761281	15.69689048	2.8701681	4.355031516	0.517343711	1.636021844	0.407888515	0.556015761	No	SD	Deconvolved_5_12163_sliceSD_cell6_dendrite2_63x_z_2_1_1_9_spine24.ply	0.998258485	-0.20784651	-0.35647625	1	SD
4288	D:\Downloads\spines_2022_modified\Done\Deconvolved_5_12163_sliceSD_cell6_dendrite2_63x_z_2_1_1_9_spine3.ply		12163	SD	6	2	3	2.024743728	6.468791209	0.767436108	1.949684474	1.540516994	1.129866261	0.458868811	0.638548541	No	SD	Deconvolved_5_12163_sliceSD_cell6_dendrite2_63x_z_2_1_1_9_spine3.ply	0.40032226	-2.415233323	4.232970271	4	SD
4289	D:\Downloads\spines_2022_modified\Done\Deconvolved_5_12163_sliceSD_cell6_dendrite2_63x_z_2_1_1_9_spine4.ply		12163	SD	6	2	4	2.112654164	5.062718737	0.533168198	0.830693228	0.558032212	1.108073759	0.489883631	0.494779565	No	SD	Deconvolved_5_12163_sliceSD_cell6_dendrite2_63x_z_2_1_1_9_spine4.ply	0.547303772	-1.65312966	-0.497023845	3	SD
4290	D:\Downloads\spines_2022_modified\Done\Deconvolved_5_12163_sliceSD_cell6_dendrite2_63x_z_2_1_1_9_spine5.ply		12163	SD	6	2	5	3.427565455	9.321360705	1.533900784	2.708048413	0.765465173	1.681045507	0.592003401	0.457586715	No	SD	Deconvolved_5_12163_sliceSD_cell6_dendrite2_63x_z_2_1_1_9_spine5.ply	2.407590685	-1.825500315	0.465126747	1	SD
4291	D:\Downloads\spines_2022_modified\Done\Deconvolved_5_12163_sliceSD_cell6_dendrite2_63x_z_2_1_1_9_spine6.ply		12163	SD	6	2	6	5.05491532	21.96586781	5.129517546	7.217329383	0.407019143	2.939089974	0.491953264	0.296396069	No	SD	Deconvolved_5_12163_sliceSD_cell6_dendrite2_63x_z_2_1_1_9_spine6.ply	3.938076958	-0.130938124	-1.012127631	1	SD
4292	D:\Downloads\spines_2022_modified\Done\Deconvolved_5_12163_sliceSD_cell6_dendrite2_63x_z_2_1_1_9_spine7.ply		12163	SD	6	2	7	2.638889719	11.7332942	2.317227994	3.034897728	0.309710454	1.709436848	0.386143423	0.421747178	No	SD	Deconvolved_5_12163_sliceSD_cell6_dendrite2_63x_z_2_1_1_9_spine7.ply	0.801995459	-0.527023164	-1.511077131	3	SD
4293	D:\Downloads\spines_2022_modified\Done\Deconvolved_5_12163_sliceSD_cell6_dendrite2_63x_z_2_1_1_9_spine8.ply		12163	SD	6	2	8	2.514890069	9.857428681	1.517772341	2.45186898	0.615439229	1.436106977	0.452641432	0.535396057	No	SD	Deconvolved_5_12163_sliceSD_cell6_dendrite2_63x_z_2_1_1_9_spine8.ply	0.848402186	-1.047696331	-0.062160301	4	SD
4294	D:\Downloads\spines_2022_modified\Done\Deconvolved_5_12163_sliceSD_cell6_dendrite2_63x_z_2_1_1_9_spine9.ply		12163	SD	6	2	9	2.297683797	6.819703089	0.90017312	1.418730059	0.576063568	1.340980979	0.462532331	0.449627215	No	SD	Deconvolved_5_12163_sliceSD_cell6_dendrite2_63x_z_2_1_1_9_spine9.ply	0.713802173	-1.530011546	-0.407480692	3	SD
4295	D:\Downloads\spines_2022_modified\Done\Deconvolved_5_12163_sliceSD_cell7_dendrite1_63x_z_2_1_1_9_spine1.ply		12163	SD	7	1	1	2.663853459	15.78014457	2.871543723	4.113732934	0.43258586	1.406593085	0.486947596	0.665866211	No	SD	Deconvolved_5_12163_sliceSD_cell7_dendrite1_63x_z_2_1_1_9_spine1.ply	1.179989637	-0.078541473	-0.686507805	1	SD
4296	D:\Downloads\spines_2022_modified\Done\Deconvolved_5_12163_sliceSD_cell7_dendrite1_63x_z_2_1_1_9_spine2.ply		12163	SD	7	1	2	4.368442225	25.4964119	5.97765604	9.718871693	0.625866666	2.796868386	0.433375699	0.355736238	No	SD	Deconvolved_5_12163_sliceSD_cell7_dendrite1_63x_z_2_1_1_9_spine2.ply	3.251219547	0.094549471	0.125901077	1	SD
4297	D:\Downloads\spines_2022_modified\Done\Deconvolved_5_12163_sliceSD_cell7_dendrite1_63x_z_2_1_1_9_spine3.ply		12163	SD	7	1	3	3.218134501	18.16624932	3.524423568	6.499888286	0.844241522	1.952836336	0.415447512	0.477860438	No	SD	Deconvolved_5_12163_sliceSD_cell7_dendrite1_63x_z_2_1_1_9_spine3.ply	1.764852072	-0.600847271	1.116007979	1	SD
4298	D:\Downloads\spines_2022_modified\Done\Deconvolved_5_12163_sliceSD_cell7_dendrite1_63x_z_2_1_1_9_spine4.ply		12163	SD	7	1	4	2.602816397	10.35836581	1.481900084	2.820496805	0.903297554	1.519148391	0.454535678	0.487878023	No	SD	Deconvolved_5_12163_sliceSD_cell7_dendrite1_63x_z_2_1_1_9_spine4.ply	1.103014468	-1.516013569	1.218361186	4	SD
4299	D:\Downloads\spines_2022_modified\Done\Deconvolved_5_12163_sliceSD_cell7_dendrite1_63x_z_2_1_1_9_spine5.ply		12163	SD	7	1	5	1.964494908	8.325289911	1.1269549	1.831346097	0.625039385	1.185585625	0.399242587	0.580459914	No	SD	Deconvolved_5_12163_sliceSD_cell7_dendrite1_63x_z_2_1_1_9_spine5.ply	0.001989561	-0.97372239	0.025630573	3	SD
4300	D:\Downloads\spines_2022_modified\Done\Deconvolved_5_12163_sliceSD_cell7_dendrite1_63x_z_2_1_1_9_spine6.ply		12163	SD	7	1	6	1.35389963	4.056276449	0.409044562	0.737075762	0.801944898	0.826855321	0.399038752	0.601506932	No	SD	Deconvolved_5_12163_sliceSD_cell7_dendrite1_63x_z_2_1_1_9_spine6.ply	-0.668915815	-1.602225672	0.76790832	4	SD
4301	D:\Downloads\spines_2022_modified\Done\Deconvolved_5_12163_sliceSD_cell7_dendrite1_63x_z_2_1_1_9_spine7.ply		12163	SD	7	1	7	2.020923321	6.037273424	0.759389107	1.362830184	0.794640154	1.118895849	0.465230469	0.551945641	No	SD	Deconvolved_5_12163_sliceSD_cell7_dendrite1_63x_z_2_1_1_9_spine7.ply	0.363628341	-1.679792778	0.687872003	4	SD
4302	D:\Downloads\spines_2022_modified\Done\Deconvolved_5_12163_sliceSD_cell7_dendrite1_63x_z_2_1_1_9_spine8.ply		12163	SD	7	1	8	2.300865175	9.435901061	1.376564794	2.225317925	0.616573325	1.357144956	0.473530095	0.503158596	No	SD	Deconvolved_5_12163_sliceSD_cell7_dendrite1_63x_z_2_1_1_9_spine8.ply	0.82897966	-1.274175769	-0.129846121	4	SD
4303	D:\Downloads\spines_2022_modified\Done\Deconvolved_5_12164_slice_SD_cell10_dendrite1_63x_z_2_SHF_1_1_9_spine1.ply		12164	SD	10	1	1	3.426048963	20.17971112	5.052836574	8.144901041	0.611946264	1.928010694	0.49632379	0.700166535	No	SD	Deconvolved_5_12164_slice_SD_cell10_dendrite1_63x_z_2_SHF_1_1_9_spine1.ply	2.018102944	0.211886979	0.277795079	1	SD
4304	D:\Downloads\spines_2022_modified\Done\Deconvolved_5_12164_slice_SD_cell10_dendrite1_63x_z_2_SHF_1_1_9_spine10.ply		12164	SD	10	1	1	1.995728538	8.259363663	1.547770055	1.978361785	0.278201357	1.220907061	0.434964296	0.566389661	No	SD	Deconvolved_5_12164_slice_SD_cell10_dendrite1_63x_z_2_SHF_1_1_9_spine10.ply	0.144612158	-0.659986908	-1.616064429	3	SD
4305	D:\Downloads\spines_2022_modified\Done\Deconvolved_5_12164_slice_SD_cell10_dendrite1_63x_z_2_SHF_1_1_9_spine11.ply		12164	SD	10	1	1	1.593970323	7.299047746	1.273748644	1.714413158	0.345958771	0.985872121	0.362905371	0.731027398	No	SD	Deconvolved_5_12164_slice_SD_cell10_dendrite1_63x_z_2_SHF_1_1_9_spine11.ply	-0.843197582	-0.219694374	-1.089875515	3	SD
4306	D:\Downloads\spines_2022_modified\Done\Deconvolved_5_12164_slice_SD_cell10_dendrite1_63x_z_2_SHF_1_1_9_spine12.ply		12164	SD	10	1	1	2.314764349	12.86459948	2.678477763	3.544855455	0.323458983	1.367985806	0.414341014	0.821587839	No	SD	Deconvolved_5_12164_slice_SD_cell10_dendrite1_63x_z_2_SHF_1_1_9_spine12.ply	0.098543812	0.434257839	-1.009914127	3	SD
4307	D:\Downloads\spines_2022_modified\Done\Deconvolved_5_12164_slice_SD_cell10_dendrite1_63x_z_2_SHF_1_1_9_spine13.ply		12164	SD	10	1	1	1.802030392	10.60711207	1.983347785	3.114096939	0.570121469	1.120678038	0.364734113	0.789861186	No	SD	Deconvolved_5_12164_slice_SD_cell10_dendrite1_63x_z_2_SHF_1_1_9_spine13.ply	-0.548175499	-0.079826682	0.068403857	3	SD
4308	D:\Downloads\spines_2022_modified\Done\Deconvolved_5_12164_slice_SD_cell10_dendrite1_63x_z_2_SHF_1_1_9_spine14.ply		12164	SD	10	1	1	2.166267397	11.22639719	2.235738307	3.083874182	0.379353823	1.260536024	0.462157653	0.750885237	No	SD	Deconvolved_5_12164_slice_SD_cell10_dendrite1_63x_z_2_SHF_1_1_9_spine14.ply	0.285388149	-0.146010044	-0.906682871	3	SD
4309	D:\Downloads\spines_2022_modified\Done\Deconvolved_5_12164_slice_SD_cell10_dendrite1_63x_z_2_SHF_1_1_9_spine15.ply		12164	SD	10	1	1	1.590805576	10.9211684	1.864961467	3.112021346	0.668678631	0.988173629	0.330826275	0.969314441	No	SD	Deconvolved_5_12164_slice_SD_cell10_dendrite1_63x_z_2_SHF_1_1_9_spine15.ply	-1.143896648	0.359274992	0.75092238	0	SD
4310	D:\Downloads\spines_2022_modified\Done\Deconvolved_5_12164_slice_SD_cell10_dendrite1_63x_z_2_SHF_1_1_9_spine17.ply		12164	SD	10	1	1	1.310931274	5.812072168	0.870947925	1.5171191	0.741917118	0.84148811	0.267686858	0.979064377	No	SD	Deconvolved_5_12164_slice_SD_cell10_dendrite1_63x_z_2_SHF_1_1_9_spine17.ply	-1.945777839	0.047007861	1.06176918	0	SD
4311	D:\Downloads\spines_2022_modified\Done\Deconvolved_5_12164_slice_SD_cell10_dendrite1_63x_z_2_SHF_1_1_9_spine19.ply		12164	SD	10	1	1	1.675144188	9.131048869	1.813481238	2.444290085	0.347844154	0.986931502	0.421802705	0.919821976	No	SD	Deconvolved_5_12164_slice_SD_cell10_dendrite1_63x_z_2_SHF_1_1_9_spine19.ply	-0.694414139	0.226337409	-0.880445851	3	SD
4312	D:\Downloads\spines_2022_modified\Done\Deconvolved_5_12164_slice_SD_cell10_dendrite1_63x_z_2_SHF_1_1_9_spine20_shf.ply		12164	SD	10	1	2	2.468758263	19.3090731	4.333535494	6.334434924	0.461724482	1.437705649	0.424423804	0.902114283	SHF	SD	Deconvolved_5_12164_slice_SD_cell10_dendrite1_63x_z_2_SHF_1_1_9_spine20_shf.ply	0.498967084	0.961121099	-0.185991868	2	SD
4313	D:\Downloads\spines_2022_modified\Done\Deconvolved_5_12164_slice_SD_cell10_dendrite1_63x_z_2_SHF_1_1_9_spine21.ply		12164	SD	10	1	2	1.402926376	3.712987683	0.357239125	0.835662543	1.33922458	0.758958228	0.446922198	0.791018363	No	SD	Deconvolved_5_12164_slice_SD_cell10_dendrite1_63x_z_2_SHF_1_1_9_spine21.ply	-0.57876925	-2.026233725	3.418018128	4	SD
4314	D:\Downloads\spines_2022_modified\Done\Deconvolved_5_12164_slice_SD_cell10_dendrite1_63x_z_2_SHF_1_1_9_spine22.ply		12164	SD	10	1	2	1.636784799	5.030461089	0.673315191	1.006371918	0.494652031	0.984447985	0.446197794	0.546815811	No	SD	Deconvolved_5_12164_slice_SD_cell10_dendrite1_63x_z_2_SHF_1_1_9_spine22.ply	-0.145223482	-1.362573343	-0.719100515	3	SD
4315	D:\Downloads\spines_2022_modified\Done\Deconvolved_5_12164_slice_SD_cell10_dendrite1_63x_z_2_SHF_1_1_9_spine23.ply		12164	SD	10	1	2	3.313577788	17.76398377	4.125328769	5.974533	0.448256208	1.974173199	0.486746568	0.676418739	No	SD	Deconvolved_5_12164_slice_SD_cell10_dendrite1_63x_z_2_SHF_1_1_9_spine23.ply	1.757121638	0.194632712	-0.536673526	1	SD
4316	D:\Downloads\spines_2022_modified\Done\Deconvolved_5_12164_slice_SD_cell10_dendrite1_63x_z_2_SHF_1_1_9_spine2_shf.ply		12164	SD	10	1	2	2.352646295	18.24194925	4.118701449	6.229027267	0.512376497	1.341291493	0.398609181	1.078810958	SHF	SD	Deconvolved_5_12164_slice_SD_cell10_dendrite1_63x_z_2_SHF_1_1_9_spine2_shf.ply	-0.061116335	1.335972455	0.251246386	2	SD
4317	D:\Downloads\spines_2022_modified\Done\Deconvolved_5_12164_slice_SD_cell10_dendrite1_63x_z_2_SHF_1_1_9_spine3.ply		12164	SD	10	1	3	2.037371275	5.973034735	0.814201165	1.16590154	0.431957592	1.146659987	0.500992564	0.642870683	No	SD	Deconvolved_5_12164_slice_SD_cell10_dendrite1_63x_z_2_SHF_1_1_9_spine3.ply	0.315864684	-1.073698485	-0.905992247	3	SD
4318	D:\Downloads\spines_2022_modified\Done\Deconvolved_5_12164_slice_SD_cell10_dendrite1_63x_z_2_SHF_1_1_9_spine5.ply		12164	SD	10	1	5	1.731472219	10.79836963	2.09124226	3.056189178	0.461422828	1.106207946	0.371814632	0.838190779	No	SD	Deconvolved_5_12164_slice_SD_cell10_dendrite1_63x_z_2_SHF_1_1_9_spine5.ply	-0.662903515	0.173477997	-0.382991832	3	SD
4319	D:\Downloads\spines_2022_modified\Done\Deconvolved_5_12164_slice_SD_cell10_dendrite1_63x_z_2_SHF_1_1_9_spine6.ply		12164	SD	10	1	6	1.278083315	5.797973623	1.030285054	1.799901124	0.746993337	0.918485098	0.219495433	0.858110652	No	SD	Deconvolved_5_12164_slice_SD_cell10_dendrite1_63x_z_2_SHF_1_1_9_spine6.ply	-2.020309664	-0.115490065	0.98325202	0	SD
4320	D:\Downloads\spines_2022_modified\Done\Deconvolved_5_12164_slice_SD_cell10_dendrite1_63x_z_2_SHF_1_1_9_spine7.ply		12164	SD	10	1	7	2.326889106	5.543356804	0.702344879	1.130039995	0.608953136	1.144309653	0.536429237	0.515976955	No	SD	Deconvolved_5_12164_slice_SD_cell10_dendrite1_63x_z_2_SHF_1_1_9_spine7.ply	0.954947982	-1.753550486	-0.257964273	4	SD
4321	D:\Downloads\spines_2022_modified\Done\Deconvolved_5_12164_slice_SD_cell10_dendrite1_63x_z_2_SHF_1_1_9_spine8.ply		12164	SD	10	1	8	2.519847519	15.66583652	3.272663939	4.584058481	0.400711642	1.403412815	0.479601121	0.787695432	No	SD	Deconvolved_5_12164_slice_SD_cell10_dendrite1_63x_z_2_SHF_1_1_9_spine8.ply	0.815277494	0.27417648	-0.695717223	3	SD
4322	D:\Downloads\spines_2022_modified\Done\Deconvolved_5_12164_slice_SD_cell10_dendrite1_63x_z_2_SHF_1_1_9_spine9.ply		12164	SD	10	1	9	4.098538484	18.06310035	4.395446562	6.42459166	0.461647086	2.387343933	0.524296965	0.66452802	No	SD	Deconvolved_5_12164_slice_SD_cell10_dendrite1_63x_z_2_SHF_1_1_9_spine9.ply	2.584477081	0.170477641	-0.471870657	1	SD
4323	D:\Downloads\spines_2022_modified\Done\Deconvolved_5_12164_slice_SD_cell10_dendrite2_63x_z_2_1_1_9_spine1.ply		12164	SD	10	2	1	2.807949049	13.18330987	2.325146029	4.22226008	0.815911787	1.76419201	0.45656189	0.657531087	No	SD	Deconvolved_5_12164_slice_SD_cell10_dendrite2_63x_z_2_1_1_9_spine1.ply	1.10756237	-0.702455158	1.063660972	4	SD
4324	D:\Downloads\spines_2022_modified\Done\Deconvolved_5_12164_slice_SD_cell10_dendrite2_63x_z_2_1_1_9_spine10.ply		12164	SD	10	2	1	1.390459468	6.913618107	0.994607346	1.550853758	0.559262321	0.799669289	0.364580729	1.067753686	No	SD	Deconvolved_5_12164_slice_SD_cell10_dendrite2_63x_z_2_1_1_9_spine10.ply	-1.51626913	0.295053169	0.263420553	0	SD
4325	D:\Downloads\spines_2022_modified\Done\Deconvolved_5_12164_slice_SD_cell10_dendrite2_63x_z_2_1_1_9_spine2.ply		12164	SD	10	2	2	1.949981953	6.132902823	0.892377771	1.366249554	0.531021501	1.148715706	0.45864253	0.704223189	No	SD	Deconvolved_5_12164_slice_SD_cell10_dendrite2_63x_z_2_1_1_9_spine2.ply	-0.041080508	-0.905323866	-0.346184399	3	SD
4326	D:\Downloads\spines_2022_modified\Done\Deconvolved_5_12164_slice_SD_cell10_dendrite2_63x_z_2_1_1_9_spine3.ply		12164	SD	10	2	3	2.732100722	13.29517204	2.425790001	4.327270169	0.783860172	1.477659578	0.504905853	0.903416986	No	SD	Deconvolved_5_12164_slice_SD_cell10_dendrite2_63x_z_2_1_1_9_spine3.ply	0.890250695	-0.188827036	1.157920247	4	SD
4327	D:\Downloads\spines_2022_modified\Done\Deconvolved_5_12164_slice_SD_cell10_dendrite2_63x_z_2_1_1_9_spine4.ply		12164	SD	10	2	4	1.687726138	8.361275914	1.220773863	2.159586307	0.76903059	1.029545293	0.391794962	0.725661175	No	SD	Deconvolved_5_12164_slice_SD_cell10_dendrite2_63x_z_2_1_1_9_spine4.ply	-0.449983952	-0.809840999	0.847776981	4	SD
4328	D:\Downloads\spines_2022_modified\Done\Deconvolved_5_12164_slice_SD_cell10_dendrite2_63x_z_2_1_1_9_spine8.ply		12164	SD	10	2	8	1.701365544	7.345431306	1.148453006	1.797792948	0.565404016	1.057152584	0.419675192	0.640085609	No	SD	Deconvolved_5_12164_slice_SD_cell10_dendrite2_63x_z_2_1_1_9_spine8.ply	-0.254533271	-0.929462626	-0.225886369	3	SD
4329	D:\Downloads\spines_2022_modified\Done\Deconvolved_5_12164_slice_SD_cell10_dendrite2_63x_z_2_1_1_9_spine9.ply		12164	SD	10	2	9	1.516374931	8.317242301	1.438882852	2.062901455	0.433682702	1.019944577	0.331071624	0.798006424	No	SD	Deconvolved_5_12164_slice_SD_cell10_dendrite2_63x_z_2_1_1_9_spine9.ply	-1.105874501	0.012862702	-0.571446726	3	SD
4330	D:\Downloads\spines_2022_modified\Done\Deconvolved_5_12164_slice_SD_cell1_dendrite1_63x_z_2_SHF_1_1_9_spine1.ply		12164	SD	1	1	1	3.558715412	51.16189306	15.63695385	24.15987681	0.545050081	1.741362284	0.419549955	1.284264775	No	SD	Deconvolved_5_12164_slice_SD_cell1_dendrite1_63x_z_2_SHF_1_1_9_spine1.ply	2.313295226	4.58549263	1.170178993	2	SD
4331	D:\Downloads\spines_2022_modified\Done\Deconvolved_5_12164_slice_SD_cell1_dendrite1_63x_z_2_SHF_1_1_9_spine10.ply		12164	SD	1	1	1	4.22309056	19.60076019	4.932824867	6.46990463	0.311602338	2.077252904	0.598517487	0.935023927	No	SD	Deconvolved_5_12164_slice_SD_cell1_dendrite1_63x_z_2_SHF_1_1_9_spine10.ply	2.655931333	0.967387546	-0.881762834	1	SD
4332	D:\Downloads\spines_2022_modified\Done\Deconvolved_5_12164_slice_SD_cell1_dendrite1_63x_z_2_SHF_1_1_9_spine11_shf.ply		12164	SD	1	1	1	1.66036057	14.63065332	2.882629662	4.747285773	0.646859406	1.184760247	0.222432786	1.069700053	SHF	SD	Deconvolved_5_12164_slice_SD_cell1_dendrite1_63x_z_2_SHF_1_1_9_spine11_shf.ply	-1.642272988	1.331059625	0.915303959	0	SD
4333	D:\Downloads\spines_2022_modified\Done\Deconvolved_5_12164_slice_SD_cell1_dendrite1_63x_z_2_SHF_1_1_9_spine12.ply		12164	SD	1	1	1	1.934086994	9.961447557	1.554954369	2.223895304	0.430199721	1.134821016	0.473244086	0.861918345	No	SD	Deconvolved_5_12164_slice_SD_cell1_dendrite1_63x_z_2_SHF_1_1_9_spine12.ply	-0.069226751	-0.104256088	-0.584790223	3	SD
4334	D:\Downloads\spines_2022_modified\Done\Deconvolved_5_12164_slice_SD_cell1_dendrite1_63x_z_2_SHF_1_1_9_spine2.ply		12164	SD	1	1	2	2.378156128	36.98859241	9.34120084	13.27722552	0.421361745	1.520036145	0.297121158	1.237248176	No	SD	Deconvolved_5_12164_slice_SD_cell1_dendrite1_63x_z_2_SHF_1_1_9_spine2.ply	0.100913639	3.72411964	0.375678573	2	SD
4335	D:\Downloads\spines_2022_modified\Done\Deconvolved_5_12164_slice_SD_cell1_dendrite1_63x_z_2_SHF_1_1_9_spine3_shf.ply		12164	SD	1	1	3	3.056325221	16.45211028	3.311377935	4.916957108	0.484867389	1.758294369	0.471038687	0.730901083	SHF	SD	Deconvolved_5_12164_slice_SD_cell1_dendrite1_63x_z_2_SHF_1_1_9_spine3_shf.ply	1.331702304	0.192898371	-0.325504345	1	SD
4336	D:\Downloads\spines_2022_modified\Done\Deconvolved_5_12164_slice_SD_cell1_dendrite1_63x_z_2_SHF_1_1_9_spine4.ply		12164	SD	1	1	4	1.690241643	8.292067457	1.072402287	1.717548534	0.601589771	0.883798226	0.463968982	0.923803949	No	SD	Deconvolved_5_12164_slice_SD_cell1_dendrite1_63x_z_2_SHF_1_1_9_spine4.ply	-0.447273253	-0.319112201	0.245446825	3	SD
4337	D:\Downloads\spines_2022_modified\Done\Deconvolved_5_12164_slice_SD_cell1_dendrite1_63x_z_2_SHF_1_1_9_spine6.ply		12164	SD	1	1	6	2.320662598	21.42505812	5.321601778	7.174388977	0.348163443	1.382014308	0.40475265	1.063518341	No	SD	Deconvolved_5_12164_slice_SD_cell1_dendrite1_63x_z_2_SHF_1_1_9_spine6.ply	0.09417586	1.748254509	-0.4827203	2	SD
4338	D:\Downloads\spines_2022_modified\Done\Deconvolved_5_12164_slice_SD_cell1_dendrite1_63x_z_2_SHF_1_1_9_spine7.ply		12164	SD	1	1	7	1.421482658	11.40847657	2.176510308	3.41782984	0.570325593	1.060620643	0.177809981	1.048762675	No	SD	Deconvolved_5_12164_slice_SD_cell1_dendrite1_63x_z_2_SHF_1_1_9_spine7.ply	-2.206140439	1.237267827	0.515650299	0	SD
4339	D:\Downloads\spines_2022_modified\Done\Deconvolved_5_12164_slice_SD_cell1_dendrite2_63x_z_2_SHF_1_1_9_spine1.ply		12164	SD	1	2	1	1.667495809	5.70393975	0.782887842	1.148788106	0.467372519	0.922733182	0.461154985	0.708624886	No	SD	Deconvolved_5_12164_slice_SD_cell1_dendrite2_63x_z_2_SHF_1_1_9_spine1.ply	-0.286522781	-0.896831558	-0.658206488	3	SD
4340	D:\Downloads\spines_2022_modified\Done\Deconvolved_5_12164_slice_SD_cell1_dendrite2_63x_z_2_SHF_1_1_9_spine10.ply		12164	SD	1	2	1	1.054549352	4.615226438	0.523094395	0.944059314	0.804758995	0.678515083	0.327952438	0.958323984	No	SD	Deconvolved_5_12164_slice_SD_cell1_dendrite2_63x_z_2_SHF_1_1_9_spine10.ply	-1.834149955	-0.43817715	1.244847371	0	SD
4341	D:\Downloads\spines_2022_modified\Done\Deconvolved_5_12164_slice_SD_cell1_dendrite2_63x_z_2_SHF_1_1_9_spine12.ply		12164	SD	1	2	1	3.656605179	20.53248488	4.875471172	7.781519985	0.596054968	2.052161437	0.442096099	0.967977353	No	SD	Deconvolved_5_12164_slice_SD_cell1_dendrite2_63x_z_2_SHF_1_1_9_spine12.ply	1.474254024	1.183360699	0.578131064	2	SD
4342	D:\Downloads\spines_2022_modified\Done\Deconvolved_5_12164_slice_SD_cell1_dendrite2_63x_z_2_SHF_1_1_9_spine15.ply		12164	SD	1	2	1	1.552211486	6.162787744	0.978108257	1.365304469	0.395862329	0.896495025	0.399445432	0.809346063	No	SD	Deconvolved_5_12164_slice_SD_cell1_dendrite2_63x_z_2_SHF_1_1_9_spine15.ply	-0.859790271	-0.307419475	-0.818924045	3	SD
4343	D:\Downloads\spines_2022_modified\Done\Deconvolved_5_12164_slice_SD_cell1_dendrite2_63x_z_2_SHF_1_1_9_spine2.ply		12164	SD	1	2	2	2.559595524	8.10471953	1.328986027	1.863561004	0.402242737	1.50151829	0.509690989	0.473166788	No	SD	Deconvolved_5_12164_slice_SD_cell1_dendrite2_63x_z_2_SHF_1_1_9_spine2.ply	1.14082492	-1.247567159	-1.186207587	3	SD
4344	D:\Downloads\spines_2022_modified\Done\Deconvolved_5_12164_slice_SD_cell1_dendrite2_63x_z_2_SHF_1_1_9_spine3.ply		12164	SD	1	2	3	2.758700789	10.24506253	1.670897459	2.500868721	0.496721841	1.563094921	0.510025762	0.612768061	No	SD	Deconvolved_5_12164_slice_SD_cell1_dendrite2_63x_z_2_SHF_1_1_9_spine3.ply	1.193312816	-0.810271278	-0.547577164	1	SD
4345	D:\Downloads\spines_2022_modified\Done\Deconvolved_5_12164_slice_SD_cell1_dendrite2_63x_z_2_SHF_1_1_9_spine4.ply		12164	SD	1	2	4	2.903423204	10.33826076	1.615789819	2.481532477	0.53580153	1.461882521	0.54052037	0.598893823	No	SD	Deconvolved_5_12164_slice_SD_cell1_dendrite2_63x_z_2_SHF_1_1_9_spine4.ply	1.500151923	-0.973097613	-0.399778506	1	SD
4346	D:\Downloads\spines_2022_modified\Done\Deconvolved_5_12164_slice_SD_cell1_dendrite2_63x_z_2_SHF_1_1_9_spine5.ply		12164	SD	1	2	5	4.040374691	17.16468448	3.803466517	6.484478557	0.704886458	2.414764841	0.474221729	0.455737357	No	SD	Deconvolved_5_12164_slice_SD_cell1_dendrite2_63x_z_2_SHF_1_1_9_spine5.ply	2.642988936	-0.613964038	0.431307223	1	SD
4347	D:\Downloads\spines_2022_modified\Done\Deconvolved_5_12164_slice_SD_cell1_dendrite2_63x_z_2_SHF_1_1_9_spine6.ply		12164	SD	1	2	6	2.670817208	13.20457362	2.612382582	3.554065779	0.3604691	1.498593588	0.489942392	0.888368664	No	SD	Deconvolved_5_12164_slice_SD_cell1_dendrite2_63x_z_2_SHF_1_1_9_spine6.ply	0.678423927	0.383799582	-0.80046881	3	SD
4348	D:\Downloads\spines_2022_modified\Done\Deconvolved_5_12164_slice_SD_cell1_dendrite2_63x_z_2_SHF_1_1_9_spine7_shf.ply		12164	SD	1	2	7	3.359324993	12.95903267	2.218811887	3.818943963	0.721166172	1.794995871	0.508191345	0.635311785	SHF	SD	Deconvolved_5_12164_slice_SD_cell1_dendrite2_63x_z_2_SHF_1_1_9_spine7_shf.ply	1.795414713	-0.734949241	0.586324529	1	SD
4349	D:\Downloads\spines_2022_modified\Done\Deconvolved_5_12164_slice_SD_cell1_dendrite2_63x_z_2_SHF_1_1_9_spine8_shf.ply		12164	SD	1	2	8	3.42276335	21.40737882	4.860461392	10.99037587	1.261179543	2.258536063	0.446415099	0.618589272	SHF	SD	Deconvolved_5_12164_slice_SD_cell1_dendrite2_63x_z_2_SHF_1_1_9_spine8_shf.ply	2.118678186	-0.617067179	3.230899351	4	SD
4350	D:\Downloads\spines_2022_modified\Done\Deconvolved_5_12164_slice_SD_cell1_dendrite2_63x_z_2_SHF_1_1_9_spine9.ply		12164	SD	1	2	9	2.354175232	5.827393307	0.723533198	1.333676016	0.843282408	1.2044233	0.539787621	0.81582097	No	SD	Deconvolved_5_12164_slice_SD_cell1_dendrite2_63x_z_2_SHF_1_1_9_spine9.ply	0.566118807	-1.277430873	1.170676057	4	SD
4351	D:\Downloads\spines_2022_modified\Done\Deconvolved_5_12164_slice_SD_cell2_dendrite1_63x_z_2_1_1_9_spine1.ply		12164	SD	2	1	1	2.968215567	20.80187244	4.093651053	5.483425774	0.339495161	1.534593457	0.507003116	0.981174495	No	SD	Deconvolved_5_12164_slice_SD_cell2_dendrite1_63x_z_2_1_1_9_spine1.ply	1.221710933	1.251855284	-0.676213732	2	SD
4352	D:\Downloads\spines_2022_modified\Done\Deconvolved_5_12164_slice_SD_cell2_dendrite1_63x_z_2_1_1_9_spine10.ply		12164	SD	2	1	1	1.442129312	6.352588534	0.792589509	1.196155739	0.509174327	0.783473384	0.45156175	0.898908574	No	SD	Deconvolved_5_12164_slice_SD_cell2_dendrite1_63x_z_2_1_1_9_spine10.ply	-0.780871035	-0.411322861	-0.240576232	3	SD
4353	D:\Downloads\spines_2022_modified\Done\Deconvolved_5_12164_slice_SD_cell2_dendrite1_63x_z_2_1_1_9_spine12.ply		12164	SD	2	1	1	1.613735956	10.10693721	1.750987889	2.811682154	0.605769047	1.029718182	0.297575887	0.919320983	No	SD	Deconvolved_5_12164_slice_SD_cell2_dendrite1_63x_z_2_1_1_9_spine12.ply	-1.275069072	0.36810452	0.420636024	0	SD
4354	D:\Downloads\spines_2022_modified\Done\Deconvolved_5_12164_slice_SD_cell2_dendrite1_63x_z_2_1_1_9_spine13.ply		12164	SD	2	1	1	2.410659683	10.54245518	1.595732112	2.891161918	0.811809072	1.194019187	0.521476441	0.88459063	No	SD	Deconvolved_5_12164_slice_SD_cell2_dendrite1_63x_z_2_1_1_9_spine13.ply	0.631907257	-0.606316139	1.192744286	4	SD
4355	D:\Downloads\spines_2022_modified\Done\Deconvolved_5_12164_slice_SD_cell2_dendrite1_63x_z_2_1_1_9_spine2.ply		12164	SD	2	1	2	2.31828274	9.546469321	1.495231199	1.887266127	0.262190174	1.407006493	0.476023433	0.579628047	No	SD	Deconvolved_5_12164_slice_SD_cell2_dendrite1_63x_z_2_1_1_9_spine2.ply	0.642880492	-0.588476815	-1.671868004	3	SD
4356	D:\Downloads\spines_2022_modified\Done\Deconvolved_5_12164_slice_SD_cell2_dendrite1_63x_z_2_1_1_9_spine3.ply		12164	SD	2	1	3	3.314633743	8.569370256	1.345029657	1.904409879	0.415886906	1.63842347	0.590364344	0.449453103	No	SD	Deconvolved_5_12164_slice_SD_cell2_dendrite1_63x_z_2_1_1_9_spine3.ply	2.199890154	-1.442863084	-1.169194391	1	SD
4357	D:\Downloads\spines_2022_modified\Done\Deconvolved_5_12164_slice_SD_cell2_dendrite1_63x_z_2_1_1_9_spine4.ply		12164	SD	2	1	4	2.891189206	10.50212118	1.755881061	2.2778412	0.29726395	1.392665906	0.597491902	0.653613231	No	SD	Deconvolved_5_12164_slice_SD_cell2_dendrite1_63x_z_2_1_1_9_spine4.ply	1.645701102	-0.690077375	-1.480164995	1	SD
4358	D:\Downloads\spines_2022_modified\Done\Deconvolved_5_12164_slice_SD_cell2_dendrite1_63x_z_2_1_1_9_spine6.ply		12164	SD	2	1	6	2.100180993	9.996783085	1.687882122	2.3383224	0.385358829	1.164518669	0.457942994	0.774995995	No	SD	Deconvolved_5_12164_slice_SD_cell2_dendrite1_63x_z_2_1_1_9_spine6.ply	0.111558432	-0.186228378	-0.869252559	3	SD
4359	D:\Downloads\spines_2022_modified\Done\Deconvolved_5_12164_slice_SD_cell2_dendrite1_63x_z_2_1_1_9_spine8.ply		12164	SD	2	1	8	3.589134348	38.84092768	10.68821296	15.71904918	0.470690119	1.857721411	0.484093835	1.073731332	No	SD	Deconvolved_5_12164_slice_SD_cell2_dendrite1_63x_z_2_1_1_9_spine8.ply	2.37480297	2.937401947	0.352046848	2	SD
4360	D:\Downloads\spines_2022_modified\Done\Deconvolved_5_12164_slice_SD_cell2_dendrite2_63x_z_2_1_1_9_spine1.ply		12164	SD	2	2	1	2.25350432	12.5137486	2.220075077	3.281410239	0.478062735	1.481977167	0.391109962	0.501555252	No	SD	Deconvolved_5_12164_slice_SD_cell2_dendrite2_63x_z_2_1_1_9_spine1.ply	0.486885404	-0.567747709	-0.658111762	3	SD
4361	D:\Downloads\spines_2022_modified\Done\Deconvolved_5_12164_slice_SD_cell2_dendrite2_63x_z_2_1_1_9_spine10.ply		12164	SD	2	2	1	1.636192947	9.964165955	1.765784648	2.546532121	0.442153279	1.002722871	0.353473727	1.003305209	No	SD	Deconvolved_5_12164_slice_SD_cell2_dendrite2_63x_z_2_1_1_9_spine10.ply	-1.15458522	0.609977499	-0.282662353	0	SD
4362	D:\Downloads\spines_2022_modified\Done\Deconvolved_5_12164_slice_SD_cell2_dendrite2_63x_z_2_1_1_9_spine14.ply		12164	SD	2	2	1	1.823050037	7.538073851	0.977764775	1.612393993	0.649061241	1.037002007	0.459399198	0.707429448	No	SD	Deconvolved_5_12164_slice_SD_cell2_dendrite2_63x_z_2_1_1_9_spine14.ply	-0.036021543	-0.969403041	0.21359916	4	SD
4363	D:\Downloads\spines_2022_modified\Done\Deconvolved_5_12164_slice_SD_cell2_dendrite2_63x_z_2_1_1_9_spine16.ply		12164	SD	2	2	1	2.622749454	14.62560413	2.773353371	3.920063905	0.413474369	1.574774531	0.464832721	0.612990082	No	SD	Deconvolved_5_12164_slice_SD_cell2_dendrite2_63x_z_2_1_1_9_spine16.ply	1.057360511	-0.213101009	-0.83639634	3	SD
4364	D:\Downloads\spines_2022_modified\Done\Deconvolved_5_12164_slice_SD_cell2_dendrite2_63x_z_2_1_1_9_spine4_shf.ply		12164	SD	2	2	4	2.930999663	16.07714506	3.414527839	5.501344143	0.611158087	1.707852131	0.483917382	0.72703498	SHF	SD	Deconvolved_5_12164_slice_SD_cell2_dendrite2_63x_z_2_1_1_9_spine4_shf.ply	1.324007968	-0.084551986	0.228044512	1	SD
4365	D:\Downloads\spines_2022_modified\Done\Deconvolved_5_12164_slice_SD_cell2_dendrite2_63x_z_2_1_1_9_spine5.ply		12164	SD	2	2	5	1.811184055	9.970042051	1.449347527	2.442485921	0.685231372	1.079825623	0.367784323	0.766810066	No	SD	Deconvolved_5_12164_slice_SD_cell2_dendrite2_63x_z_2_1_1_9_spine5.ply	-0.490186128	-0.356770681	0.560179237	4	SD
4366	D:\Downloads\spines_2022_modified\Done\Deconvolved_5_12164_slice_SD_cell2_dendrite2_63x_z_2_1_1_9_spine6.ply		12164	SD	2	2	6	1.693106978	7.034410712	0.961469973	1.496976745	0.556966714	0.947856056	0.497138897	1.003447328	No	SD	Deconvolved_5_12164_slice_SD_cell2_dendrite2_63x_z_2_1_1_9_spine6.ply	-0.480366514	-0.265111872	0.086402155	3	SD
4367	D:\Downloads\spines_2022_modified\Done\Deconvolved_5_12164_slice_SD_cell2_dendrite2_63x_z_2_1_1_9_spine7.ply		12164	SD	2	2	7	3.24688647	14.06694183	2.585398596	3.792800521	0.467008038	1.828352214	0.49393064	0.58003473	No	SD	Deconvolved_5_12164_slice_SD_cell2_dendrite2_63x_z_2_1_1_9_spine7.ply	1.720525725	-0.413031289	-0.625691768	1	SD
4368	D:\Downloads\spines_2022_modified\Done\Deconvolved_5_12164_slice_SD_cell2_dendrite2_63x_z_2_1_1_9_spine8.ply		12164	SD	2	2	8	3.453050729	25.93394589	7.046833204	11.78185936	0.671936743	2.220041317	0.365434616	0.89449198	No	SD	Deconvolved_5_12164_slice_SD_cell2_dendrite2_63x_z_2_1_1_9_spine8.ply	1.338541935	1.550208168	0.973758576	2	SD
4369	D:\Downloads\spines_2022_modified\Done\Deconvolved_5_12164_slice_SD_cell2_dendrite2_63x_z_2_1_1_9_spine9_shf.ply		12164	SD	2	2	9	1.814703544	7.666434084	0.97643532	1.676739825	0.717205216	1.028734814	0.454555972	0.622971661	SHF	SD	Deconvolved_5_12164_slice_SD_cell2_dendrite2_63x_z_2_1_1_9_spine9_shf.ply	0.097407763	-1.256616204	0.434880739	4	SD
4370	D:\Downloads\spines_2022_modified\Done\Deconvolved_5_12164_slice_SD_cell3_dendrite1_63x_z_2_SHF_1_1_9_spine1.ply		12164	SD	3	1	1	2.222126567	18.63225665	4.15535214	6.641237993	0.598237109	1.347886344	0.418446966	1.037972685	No	SD	Deconvolved_5_12164_slice_SD_cell3_dendrite1_63x_z_2_SHF_1_1_9_spine1.ply	0.054543077	1.053865592	0.580965743	2	SD
4371	D:\Downloads\spines_2022_modified\Done\Deconvolved_5_12164_slice_SD_cell3_dendrite1_63x_z_2_SHF_1_1_9_spine10.ply		12164	SD	3	1	1	2.807070968	15.54288069	3.133770306	5.236189834	0.670891394	1.68964326	0.454850896	0.695615216	No	SD	Deconvolved_5_12164_slice_SD_cell3_dendrite1_63x_z_2_SHF_1_1_9_spine10.ply	1.118534835	-0.211130247	0.47612107	1	SD
4372	D:\Downloads\spines_2022_modified\Done\Deconvolved_5_12164_slice_SD_cell3_dendrite1_63x_z_2_SHF_1_1_9_spine2.ply		12164	SD	3	1	2	3.564512306	14.70914026	2.940811953	5.290155147	0.798875696	2.100211441	0.491838642	0.56158498	No	SD	Deconvolved_5_12164_slice_SD_cell3_dendrite1_63x_z_2_SHF_1_1_9_spine2.ply	2.097335547	-0.802642641	0.909295612	1	SD
4373	D:\Downloads\spines_2022_modified\Done\Deconvolved_5_12164_slice_SD_cell3_dendrite1_63x_z_2_SHF_1_1_9_spine3.ply		12164	SD	3	1	3	2.908751539	21.36608763	5.079964189	8.668616192	0.70643254	1.685943335	0.450527179	0.741516397	No	SD	Deconvolved_5_12164_slice_SD_cell3_dendrite1_63x_z_2_SHF_1_1_9_spine3.ply	1.403867681	0.357012193	0.787175567	1	SD
4374	D:\Downloads\spines_2022_modified\Done\Deconvolved_5_12164_slice_SD_cell3_dendrite1_63x_z_2_SHF_1_1_9_spine4.ply		12164	SD	3	1	4	1.57257282	4.661088633	0.589611106	0.9538619	0.617781433	0.855544709	0.491130296	0.707132142	No	SD	Deconvolved_5_12164_slice_SD_cell3_dendrite1_63x_z_2_SHF_1_1_9_spine4.ply	-0.213833279	-1.308150605	-0.013226623	4	SD
4375	D:\Downloads\spines_2022_modified\Done\Deconvolved_5_12164_slice_SD_cell3_dendrite1_63x_z_2_SHF_1_1_9_spine6.ply		12164	SD	3	1	6	2.676564381	18.63232848	3.888257624	6.466019458	0.662960658	1.672567925	0.41451359	0.669900078	No	SD	Deconvolved_5_12164_slice_SD_cell3_dendrite1_63x_z_2_SHF_1_1_9_spine6.ply	1.008355369	0.096784107	0.481319226	1	SD
4376	D:\Downloads\spines_2022_modified\Done\Deconvolved_5_12164_slice_SD_cell3_dendrite1_63x_z_2_SHF_1_1_9_spine7.ply		12164	SD	3	1	7	2.315598051	13.70443152	2.691506406	4.423778764	0.643606998	1.436760371	0.412798894	0.692408698	No	SD	Deconvolved_5_12164_slice_SD_cell3_dendrite1_63x_z_2_SHF_1_1_9_spine7.ply	0.431585695	-0.266150099	0.327596854	4	SD
4377	D:\Downloads\spines_2022_modified\Done\Deconvolved_5_12164_slice_SD_cell3_dendrite2_63x_z_2_SHF_1_1_9_spine10.ply		12164	SD	3	2	1	2.857648453	16.6281764	3.690145159	5.812346396	0.575099663	1.66792892	0.441102381	0.619666068	No	SD	Deconvolved_5_12164_slice_SD_cell3_dendrite2_63x_z_2_SHF_1_1_9_spine10.ply	1.242946268	-0.135611925	-0.022572069	1	SD
4378	D:\Downloads\spines_2022_modified\Done\Deconvolved_5_12164_slice_SD_cell3_dendrite2_63x_z_2_SHF_1_1_9_spine2.ply		12164	SD	3	2	2	2.373260525	18.80391576	3.930524923	5.498553461	0.398936165	1.362966112	0.436258508	0.808192436	No	SD	Deconvolved_5_12164_slice_SD_cell3_dendrite2_63x_z_2_SHF_1_1_9_spine2.ply	0.604042148	0.705488394	-0.606351825	3	SD
4379	D:\Downloads\spines_2022_modified\Done\Deconvolved_5_12164_slice_SD_cell3_dendrite2_63x_z_2_SHF_1_1_9_spine3.ply		12164	SD	3	2	3	1.701166329	11.68196303	2.257149314	3.221072977	0.427053565	1.060824658	0.319293941	0.931147214	No	SD	Deconvolved_5_12164_slice_SD_cell3_dendrite2_63x_z_2_SHF_1_1_9_spine3.ply	-1.079703602	0.708460667	-0.378472347	0	SD
4380	D:\Downloads\spines_2022_modified\Done\Deconvolved_5_12164_slice_SD_cell3_dendrite2_63x_z_2_SHF_1_1_9_spine4.ply		12164	SD	3	2	4	2.127911759	10.71466726	1.663044383	3.084892191	0.854966844	1.182217165	0.428275785	0.813562086	No	SD	Deconvolved_5_12164_slice_SD_cell3_dendrite2_63x_z_2_SHF_1_1_9_spine4.ply	0.068887555	-0.562673704	1.373635498	4	SD
4381	D:\Downloads\spines_2022_modified\Done\Deconvolved_5_12164_slice_SD_cell3_dendrite2_63x_z_2_SHF_1_1_9_spine5.ply		12164	SD	3	2	5	2.108510355	8.171468879	1.165400903	1.872598825	0.60682802	1.069955909	0.491825861	0.780511341	No	SD	Deconvolved_5_12164_slice_SD_cell3_dendrite2_63x_z_2_SHF_1_1_9_spine5.ply	0.248776044	-0.735122235	0.101997863	4	SD
4382	D:\Downloads\spines_2022_modified\Done\Deconvolved_5_12164_slice_SD_cell3_dendrite2_63x_z_2_SHF_1_1_9_spine6_shf.ply		12164	SD	3	2	6	2.460641102	17.28396606	3.559368956	6.017608258	0.69063908	1.45582451	0.435744305	0.917224759	SHF	SD	Deconvolved_5_12164_slice_SD_cell3_dendrite2_63x_z_2_SHF_1_1_9_spine6_shf.ply	0.481160213	0.485925126	0.845640186	2	SD
4383	D:\Downloads\spines_2022_modified\Done\Deconvolved_5_12164_slice_SD_cell3_dendrite2_63x_z_2_SHF_1_1_9_spine7.ply		12164	SD	3	2	7	3.093182871	22.81626543	5.742859231	7.855831931	0.367930436	1.724863454	0.47689027	0.820902984	No	SD	Deconvolved_5_12164_slice_SD_cell3_dendrite2_63x_z_2_SHF_1_1_9_spine7.ply	1.536733913	1.081341727	-0.66940046	1	SD
4384	D:\Downloads\spines_2022_modified\Done\Deconvolved_5_12164_slice_SD_cell3_dendrite2_63x_z_2_SHF_1_1_9_spine8.ply		12164	SD	3	2	8	2.154237764	9.841097207	1.629531805	2.659343104	0.631967598	1.130617836	0.47793476	0.814126507	No	SD	Deconvolved_5_12164_slice_SD_cell3_dendrite2_63x_z_2_SHF_1_1_9_spine8.ply	0.246409189	-0.493143312	0.295167504	4	SD
4385	D:\Downloads\spines_2022_modified\Done\Deconvolved_5_12164_slice_SD_cell3_dendrite2_63x_z_2_SHF_1_1_9_spine9.ply		12164	SD	3	2	9	2.37138627	13.89287927	2.831727793	4.289743975	0.514885712	1.326943476	0.453529551	0.808892412	No	SD	Deconvolved_5_12164_slice_SD_cell3_dendrite2_63x_z_2_SHF_1_1_9_spine9.ply	0.469294403	0.096837001	-0.158094016	3	SD
4386	D:\Downloads\spines_2022_modified\Done\Deconvolved_5_12164_slice_SD_cell4_dendrite1_63x_z_2_1_1_9_spine1.ply		12164	SD	4	1	1	2.547036291	19.75000474	3.78662464	6.752305091	0.783198952	1.520917177	0.410874555	0.788393423	No	SD	Deconvolved_5_12164_slice_SD_cell4_dendrite1_63x_z_2_1_1_9_spine1.ply	0.781516084	0.321385828	1.18406177	4	SD
4387	D:\Downloads\spines_2022_modified\Done\Deconvolved_5_12164_slice_SD_cell4_dendrite1_63x_z_2_1_1_9_spine2_shf.ply		12164	SD	4	1	2	3.235872255	34.25918245	8.976557295	14.80534061	0.649333939	1.924564478	0.438234355	0.82160745	SHF	SD	Deconvolved_5_12164_slice_SD_cell4_dendrite1_63x_z_2_1_1_9_spine2_shf.ply	2.099741322	1.770459799	0.833925364	2	SD
4388	D:\Downloads\spines_2022_modified\Done\Deconvolved_5_12164_slice_SD_cell4_dendrite1_63x_z_2_1_1_9_spine4.ply		12164	SD	4	1	4	3.182199742	26.66035461	6.813925031	10.18955142	0.495401164	1.865153565	0.461521972	1.077973047	No	SD	Deconvolved_5_12164_slice_SD_cell4_dendrite1_63x_z_2_1_1_9_spine4.ply	1.323440164	1.951185259	0.288940669	2	SD
4389	D:\Downloads\spines_2022_modified\Done\Deconvolved_5_12164_slice_SD_cell4_dendrite1_63x_z_2_1_1_9_spine5.ply		12164	SD	4	1	5	2.473306664	18.25411139	3.905446576	5.659645485	0.449167304	1.455219432	0.433225326	0.763720131	No	SD	Deconvolved_5_12164_slice_SD_cell4_dendrite1_63x_z_2_1_1_9_spine5.ply	0.722483538	0.504318199	-0.426555861	3	SD
4390	D:\Downloads\spines_2022_modified\Done\Deconvolved_5_12164_slice_SD_cell4_dendrite1_63x_z_2_1_1_9_spine6.ply		12164	SD	4	1	6	2.810537399	30.60511628	7.771823119	11.06543025	0.423788226	1.638120158	0.412239323	1.101863744	No	SD	Deconvolved_5_12164_slice_SD_cell4_dendrite1_63x_z_2_1_1_9_spine6.ply	0.929324252	2.534174953	0.064943216	2	SD
4391	D:\Downloads\spines_2022_modified\Done\Deconvolved_5_12164_slice_SD_cell4_dendrite1_63x_z_2_1_1_9_spine7.ply		12164	SD	4	1	7	2.372188992	22.62853357	5.079941419	8.078001939	0.5901762	1.498012012	0.374079744	0.936065293	No	SD	Deconvolved_5_12164_slice_SD_cell4_dendrite1_63x_z_2_1_1_9_spine7.ply	0.30872023	1.296616342	0.529632183	2	SD
4392	D:\Downloads\spines_2022_modified\Done\Deconvolved_5_12164_slice_SD_cell4_dendrite1_63x_z_2_1_1_9_spine8.ply		12164	SD	4	1	8	2.225599251	17.00740277	3.057912585	4.859409308	0.589126299	1.263300224	0.427770029	0.945182091	No	SD	Deconvolved_5_12164_slice_SD_cell4_dendrite1_63x_z_2_1_1_9_spine8.ply	0.17536883	0.663495035	0.400261108	2	SD
4393	D:\Downloads\spines_2022_modified\Done\Deconvolved_5_12164_slice_SD_cell4_dendrite1_63x_z_2_1_1_9_spine9.ply		12164	SD	4	1	9	2.091403779	9.855876257	1.55620842	2.8053311	0.802670557	1.226657854	0.415770651	0.785244517	No	SD	Deconvolved_5_12164_slice_SD_cell4_dendrite1_63x_z_2_1_1_9_spine9.ply	-0.03423138	-0.596694692	1.096002463	4	SD
4394	D:\Downloads\spines_2022_modified\Done\Deconvolved_5_12164_slice_SD_cell4_dendrite2_63x_z_2_SHF_1_1_9_spine10.ply		12164	SD	4	2	1	1.336343751	5.353930199	0.654047627	0.952515446	0.45633958	0.799605528	0.422621089	0.845737837	No	SD	Deconvolved_5_12164_slice_SD_cell4_dendrite2_63x_z_2_SHF_1_1_9_spine10.ply	-0.988126266	-0.475433902	-0.541665483	3	SD
4395	D:\Downloads\spines_2022_modified\Done\Deconvolved_5_12164_slice_SD_cell4_dendrite2_63x_z_2_SHF_1_1_9_spine11.ply		12164	SD	4	2	1	1.977334824	10.82027036	1.694306811	2.789292402	0.646273499	1.030781282	0.418301346	0.986290862	No	SD	Deconvolved_5_12164_slice_SD_cell4_dendrite2_63x_z_2_SHF_1_1_9_spine11.ply	-0.433321089	0.189286788	0.614579851	0	SD
4396	D:\Downloads\spines_2022_modified\Done\Deconvolved_5_12164_slice_SD_cell4_dendrite2_63x_z_2_SHF_1_1_9_spine2.ply		12164	SD	4	2	2	1.849520855	8.665421741	1.222720676	1.885381135	0.541955716	1.052094501	0.426446025	0.587683031	No	SD	Deconvolved_5_12164_slice_SD_cell4_dendrite2_63x_z_2_SHF_1_1_9_spine2.ply	0.042074297	-0.927002438	-0.372587956	3	SD
4397	D:\Downloads\spines_2022_modified\Done\Deconvolved_5_12164_slice_SD_cell4_dendrite2_63x_z_2_SHF_1_1_9_spine3.ply		12164	SD	4	2	3	2.024240511	13.93690858	2.448947176	4.10110699	0.674640854	1.199782262	0.448703578	0.868410704	No	SD	Deconvolved_5_12164_slice_SD_cell4_dendrite2_63x_z_2_SHF_1_1_9_spine3.ply	0.12562926	-0.003791446	0.631369674	4	SD
4398	D:\Downloads\spines_2022_modified\Done\Deconvolved_5_12164_slice_SD_cell4_dendrite2_63x_z_2_SHF_1_1_9_spine4.ply		12164	SD	4	2	4	2.486253873	10.53223676	1.514165584	2.969416738	0.961091158	1.243220415	0.538854373	0.813702537	No	SD	Deconvolved_5_12164_slice_SD_cell4_dendrite2_63x_z_2_SHF_1_1_9_spine4.ply	0.935913799	-1.042500162	1.787308218	4	SD
4399	D:\Downloads\spines_2022_modified\Done\Deconvolved_5_12164_slice_SD_cell4_dendrite2_63x_z_2_SHF_1_1_9_spine5.ply		12164	SD	4	2	5	2.519481039	10.79942573	1.632176647	3.32030204	1.034278609	1.353382377	0.512787113	0.680743711	No	SD	Deconvolved_5_12164_slice_SD_cell4_dendrite2_63x_z_2_SHF_1_1_9_spine5.ply	1.078971075	-1.371809285	1.997709003	4	SD
4400	D:\Downloads\spines_2022_modified\Done\Deconvolved_5_12164_slice_SD_cell4_dendrite2_63x_z_2_SHF_1_1_9_spine6.ply		12164	SD	4	2	6	2.050437989	8.093588951	1.149126084	2.029353169	0.765996958	1.128720105	0.481157614	0.699075186	No	SD	Deconvolved_5_12164_slice_SD_cell4_dendrite2_63x_z_2_SHF_1_1_9_spine6.ply	0.321700845	-1.143387337	0.744801064	4	SD
4401	D:\Downloads\spines_2022_modified\Done\Deconvolved_5_12164_slice_SD_cell4_dendrite2_63x_z_2_SHF_1_1_9_spine7.ply		12164	SD	4	2	7	1.956768609	15.00293442	2.879942241	4.584672213	0.591932	1.23466795	0.391342241	0.931689262	No	SD	Deconvolved_5_12164_slice_SD_cell4_dendrite2_63x_z_2_SHF_1_1_9_spine7.ply	-0.297885107	0.544991803	0.383656732	0	SD
4402	D:\Downloads\spines_2022_modified\Done\Deconvolved_5_12164_slice_SD_cell4_dendrite2_63x_z_2_SHF_1_1_9_spine8.ply		12164	SD	4	2	8	2.630215101	11.32201645	1.756693095	2.989255198	0.7016377	1.284975515	0.545578918	0.724649234	No	SD	Deconvolved_5_12164_slice_SD_cell4_dendrite2_63x_z_2_SHF_1_1_9_spine8.ply	1.203116245	-0.856282369	0.503985765	4	SD
4403	D:\Downloads\spines_2022_modified\Done\Deconvolved_5_12164_slice_SD_cell4_dendrite2_63x_z_2_SHF_1_1_9_spine9.ply		12164	SD	4	2	9	1.389770022	4.268422655	0.515153124	0.814914563	0.581888035	0.745367835	0.450164562	0.968998486	No	SD	Deconvolved_5_12164_slice_SD_cell4_dendrite2_63x_z_2_SHF_1_1_9_spine9.ply	-1.033348088	-0.498648074	0.14307573	0	SD
4404	D:\Downloads\spines_2022_modified\Done\Deconvolved_5_12164_slice_SD_cell5_dendrite2_63x_z_2_1_1_9_spine2.ply		12164	SD	5	2	2	3.745971926	28.98518389	8.35078085	13.4191339	0.606931631	2.193715618	0.446050194	0.954038097	No	SD	Deconvolved_5_12164_slice_SD_cell5_dendrite2_63x_z_2_1_1_9_spine2.ply	2.02243474	1.809124992	0.737152443	2	SD
4405	D:\Downloads\spines_2022_modified\Done\Deconvolved_5_12164_slice_SD_cell5_dendrite2_63x_z_2_1_1_9_spine6.ply		12164	SD	5	2	6	1.781041631	10.25989767	1.536836014	2.592343142	0.686805305	0.975718963	0.429088298	0.970825987	No	SD	Deconvolved_5_12164_slice_SD_cell5_dendrite2_63x_z_2_1_1_9_spine6.ply	-0.517443199	-0.020726665	0.755050045	0	SD
4406	D:\Downloads\spines_2022_modified\Done\Deconvolved_5_12164_slice_SD_cell5_dendrite2_63x_z_2_1_1_9_spine7.ply		12164	SD	5	2	7	3.254416103	20.46018755	4.626934204	7.536391817	0.628808944	1.799536028	0.483892091	0.804379177	No	SD	Deconvolved_5_12164_slice_SD_cell5_dendrite2_63x_z_2_1_1_9_spine7.ply	1.66802705	0.496721498	0.480964574	1	SD
4407	D:\Downloads\spines_2022_modified\Done\Deconvolved_5_12164_slice_SD_cell6_dendrite1_63x_z_2_1_1_9_spine2.ply		12164	SD	6	1	2	2.808385679	25.99786581	5.356065281	10.76805657	1.010441622	1.527016118	0.45048294	0.934934072	No	SD	Deconvolved_5_12164_slice_SD_cell6_dendrite1_63x_z_2_1_1_9_spine2.ply	1.319798762	0.799169229	2.472445852	2	SD
4408	D:\Downloads\spines_2022_modified\Done\Deconvolved_5_12164_slice_SD_cell6_dendrite1_63x_z_2_1_1_9_spine3.ply		12164	SD	6	1	3	2.137429938	9.547131864	1.401022184	2.348091837	0.675984766	1.135335553	0.483111799	0.754501051	No	SD	Deconvolved_5_12164_slice_SD_cell6_dendrite1_63x_z_2_1_1_9_spine3.ply	0.356630076	-0.752441731	0.419155137	4	SD
4409	D:\Downloads\spines_2022_modified\Done\Deconvolved_5_12164_slice_SD_cell6_dendrite1_63x_z_2_1_1_9_spine5.ply		12164	SD	6	1	5	1.178308478	6.22686571	0.904930949	1.360997124	0.503978979	0.792380411	0.308765134	1.025455688	No	SD	Deconvolved_5_12164_slice_SD_cell6_dendrite1_63x_z_2_1_1_9_spine5.ply	-1.947335487	0.362272918	-0.015306307	0	SD
4410	D:\Downloads\spines_2022_modified\Done\Deconvolved_5_12164_slice_SD_cell6_dendrite1_63x_z_2_1_1_9_spine7.ply		12164	SD	6	1	7	1.101085222	3.965762529	0.571700352	0.671128363	0.173916302	0.670026549	0.454915269	0.959040158	No	SD	Deconvolved_5_12164_slice_SD_cell6_dendrite1_63x_z_2_1_1_9_spine7.ply	-1.328843939	-0.056306346	-1.770731241	3	SD
4411	D:\Downloads\spines_2022_modified\Done\Deconvolved_5_12164_slice_SD_cell6_dendrite1_63x_z_2_1_1_9_spine9.ply		12164	SD	6	1	9	1.720663046	9.521031807	1.427703708	2.26909132	0.589329289	1.009349755	0.402184873	0.808151479	No	SD	Deconvolved_5_12164_slice_SD_cell6_dendrite1_63x_z_2_1_1_9_spine9.ply	-0.494759416	-0.287553737	0.126312621	3	SD
4412	D:\Downloads\spines_2022_modified\Done\Deconvolved_5_12164_slice_SD_cell6_dendrite2_63x_z_2_1_1_9_spine2.ply		12164	SD	6	2	2	1.706467294	9.774488132	1.627417273	2.604814307	0.600581701	1.070135684	0.301685972	0.881551075	No	SD	Deconvolved_5_12164_slice_SD_cell6_dendrite2_63x_z_2_1_1_9_spine2.ply	-1.1388574	0.251589293	0.349923917	0	SD
4413	D:\Downloads\spines_2022_modified\Done\Deconvolved_5_12164_slice_SD_cell6_dendrite2_63x_z_2_1_1_9_spine3.ply		12164	SD	6	2	3	1.442643728	6.309515971	0.888710624	1.504859332	0.693306336	0.874294964	0.312900609	0.856682119	No	SD	Deconvolved_5_12164_slice_SD_cell6_dendrite2_63x_z_2_1_1_9_spine3.ply	-1.391804249	-0.298962394	0.673185284	0	SD
4414	D:\Downloads\spines_2022_modified\Done\Deconvolved_5_12164_slice_SD_cell6_dendrite2_63x_z_2_1_1_9_spine4_shf.ply		12164	SD	6	2	4	2.277047041	14.71574791	2.52599841	4.670822284	0.849099455	1.314097234	0.400714467	0.868604191	SHF	SD	Deconvolved_5_12164_slice_SD_cell6_dendrite2_63x_z_2_1_1_9_spine4_shf.ply	0.148880566	0.027899772	1.500144746	4	SD
4415	D:\Downloads\spines_2022_modified\Done\Deconvolved_5_12164_slice_SD_cell6_dendrite2_63x_z_2_1_1_9_spine5.ply		12164	SD	6	2	5	1.403147364	9.220444336	1.744891765	2.836686456	0.62570912	0.934964569	0.251754866	1.040044667	No	SD	Deconvolved_5_12164_slice_SD_cell6_dendrite2_63x_z_2_1_1_9_spine5.ply	-1.916204589	0.706781367	0.665752377	0	SD
4416	D:\Downloads\spines_2022_modified\Done\Deconvolved_5_12164_slice_SD_cell6_dendrite2_63x_z_2_1_1_9_spine6.ply		12164	SD	6	2	6	1.642949421	12.56381584	2.396984541	3.492079469	0.456863575	1.077270994	0.304097892	0.94273357	No	SD	Deconvolved_5_12164_slice_SD_cell6_dendrite2_63x_z_2_1_1_9_spine6.ply	-1.169733711	0.811015245	-0.205545894	0	SD
4417	D:\Downloads\spines_2022_modified\Done\Deconvolved_5_12164_slice_SD_cell6_dendrite2_63x_z_2_1_1_9_spine8.ply		12164	SD	6	2	8	1.482899166	7.062037774	0.926407266	1.506584602	0.626265959	0.804655246	0.40516415	0.990158431	No	SD	Deconvolved_5_12164_slice_SD_cell6_dendrite2_63x_z_2_1_1_9_spine8.ply	-1.079545249	-0.110636155	0.455404663	0	SD
4418	D:\Downloads\spines_2022_modified\Done\Deconvolved_5_12164_slice_SD_cell7_dendrite1_63x_z_2_1_1_9_spine1.ply		12164	SD	7	1	1	2.4033468	12.07526428	2.144246262	3.35253498	0.563502775	1.318300392	0.507310748	0.815445533	No	SD	Deconvolved_5_12164_slice_SD_cell7_dendrite1_63x_z_2_1_1_9_spine1.ply	0.68328072	-0.277383462	0.003608083	3	SD
4419	D:\Downloads\spines_2022_modified\Done\Deconvolved_5_12164_slice_SD_cell7_dendrite1_63x_z_2_1_1_9_spine11.ply		12164	SD	7	1	1	1.994774744	11.00986623	2.078922722	3.017465253	0.45145619	1.186238366	0.414174656	0.848666493	No	SD	Deconvolved_5_12164_slice_SD_cell7_dendrite1_63x_z_2_1_1_9_spine11.ply	-0.251573811	0.129268214	-0.434279204	3	SD
4420	D:\Downloads\spines_2022_modified\Done\Deconvolved_5_12164_slice_SD_cell7_dendrite1_63x_z_2_1_1_9_spine12.ply		12164	SD	7	1	1	1.564807033	6.643586114	1.049258032	1.48166516	0.412107522	0.949661273	0.393764898	0.753695768	No	SD	Deconvolved_5_12164_slice_SD_cell7_dendrite1_63x_z_2_1_1_9_spine12.ply	-0.758214927	-0.414331343	-0.796134359	3	SD
4421	D:\Downloads\spines_2022_modified\Done\Deconvolved_5_12164_slice_SD_cell7_dendrite1_63x_z_2_1_1_9_spine2.ply		12164	SD	7	1	2	2.662806058	28.95169602	7.908945841	11.72789319	0.482864269	1.676096059	0.377793826	1.033924694	No	SD	Deconvolved_5_12164_slice_SD_cell7_dendrite1_63x_z_2_1_1_9_spine2.ply	0.681129992	2.238562055	0.254522535	2	SD
4422	D:\Downloads\spines_2022_modified\Done\Deconvolved_5_12164_slice_SD_cell7_dendrite1_63x_z_2_1_1_9_spine5.ply		12164	SD	7	1	5	1.830519659	10.69633229	1.670585127	2.823044288	0.689853598	1.09787481	0.412216006	0.887972759	No	SD	Deconvolved_5_12164_slice_SD_cell7_dendrite1_63x_z_2_1_1_9_spine5.ply	-0.406858889	-0.13934923	0.696357128	4	SD
4423	D:\Downloads\spines_2022_modified\Done\Deconvolved_5_12164_slice_SD_cell7_dendrite1_63x_z_2_1_1_9_spine6.ply		12164	SD	7	1	6	2.389339087	13.29907424	2.234412708	3.757537988	0.681666943	1.328775255	0.424567784	0.822072909	No	SD	Deconvolved_5_12164_slice_SD_cell7_dendrite1_63x_z_2_1_1_9_spine6.ply	0.320992125	-0.041334878	0.641316139	4	SD
4424	D:\Downloads\spines_2022_modified\Done\Deconvolved_5_12164_slice_SD_cell7_dendrite1_63x_z_2_1_1_9_spine7.ply		12164	SD	7	1	7	1.470021924	9.869703502	1.656158265	2.553983616	0.542113257	0.940262826	0.302718455	1.123624641	No	SD	Deconvolved_5_12164_slice_SD_cell7_dendrite1_63x_z_2_1_1_9_spine7.ply	-1.72637858	0.926060864	0.348454761	0	SD
4425	D:\Downloads\spines_2022_modified\Done\Deconvolved_5_12164_slice_SD_cell7_dendrite2_63x_z_2_1_1_9_spine1.ply		12164	SD	7	2	1	2.300418059	17.20357328	3.902450836	6.033502857	0.546080427	1.518576287	0.361128649	0.766414439	No	SD	Deconvolved_5_12164_slice_SD_cell7_dendrite2_63x_z_2_1_1_9_spine1.ply	0.180552824	0.51435611	0.057803044	3	SD
4426	D:\Downloads\spines_2022_modified\Done\Deconvolved_5_12164_slice_SD_cell7_dendrite2_63x_z_2_1_1_9_spine11.ply		12164	SD	7	2	1	1.284210186	4.169195191	0.464357543	0.692144316	0.490541773	0.616996209	0.506587295	0.962301158	No	SD	Deconvolved_5_12164_slice_SD_cell7_dendrite2_63x_z_2_1_1_9_spine11.ply	-0.83445725	-0.610913986	-0.33957765	3	SD
4427	D:\Downloads\spines_2022_modified\Done\Deconvolved_5_12164_slice_SD_cell7_dendrite2_63x_z_2_1_1_9_spine12.ply		12164	SD	7	2	1	1.850429387	3.763662693	0.450541107	0.729496055	0.619155375	1.058581305	0.539674536	0.418751677	No	SD	Deconvolved_5_12164_slice_SD_cell7_dendrite2_63x_z_2_1_1_9_spine12.ply	0.686371574	-2.252944506	-0.378957112	4	SD
4428	D:\Downloads\spines_2022_modified\Done\Deconvolved_5_12164_slice_SD_cell7_dendrite2_63x_z_2_1_1_9_spine13_shf.ply		12164	SD	7	2	1	1.790164855	8.108453193	1.124924118	1.879733875	0.670987266	1.074896923	0.395798435	0.606968217	SHF	SD	Deconvolved_5_12164_slice_SD_cell7_dendrite2_63x_z_2_1_1_9_spine13_shf.ply	-0.191278452	-1.001868046	0.257764108	4	SD
4429	D:\Downloads\spines_2022_modified\Done\Deconvolved_5_12164_slice_SD_cell7_dendrite2_63x_z_2_1_1_9_spine14.ply		12164	SD	7	2	1	1.829978282	9.55421293	1.520639304	2.209208335	0.452815489	0.988147652	0.491666871	1.069399362	No	SD	Deconvolved_5_12164_slice_SD_cell7_dendrite2_63x_z_2_1_1_9_spine14.ply	-0.413177401	0.291561152	-0.267571552	3	SD
4430	D:\Downloads\spines_2022_modified\Done\Deconvolved_5_12164_slice_SD_cell7_dendrite2_63x_z_2_1_1_9_spine15.ply		12164	SD	7	2	1	1.800374719	6.461896611	0.828359419	1.246928254	0.505298577	0.900350214	0.587432011	0.925972658	No	SD	Deconvolved_5_12164_slice_SD_cell7_dendrite2_63x_z_2_1_1_9_spine15.ply	0.160593379	-0.734667562	-0.318874567	3	SD
4431	D:\Downloads\spines_2022_modified\Done\Deconvolved_5_12164_slice_SD_cell7_dendrite2_63x_z_2_1_1_9_spine2.ply		12164	SD	7	2	2	2.301477902	16.69394936	3.620130795	5.17640424	0.429894259	1.435880788	0.404541045	1.070390076	No	SD	Deconvolved_5_12164_slice_SD_cell7_dendrite2_63x_z_2_1_1_9_spine2.ply	-0.155012286	1.273985694	-0.168555166	2	SD
4432	D:\Downloads\spines_2022_modified\Done\Deconvolved_5_12164_slice_SD_cell7_dendrite2_63x_z_2_1_1_9_spine3.ply		12164	SD	7	2	3	2.374694391	20.32307035	3.964483056	6.251976094	0.576996548	1.291216455	0.455295514	1.04274701	No	SD	Deconvolved_5_12164_slice_SD_cell7_dendrite2_63x_z_2_1_1_9_spine3.ply	0.436103098	1.129024247	0.491188382	2	SD
4433	D:\Downloads\spines_2022_modified\Done\Deconvolved_5_12164_slice_SD_cell7_dendrite2_63x_z_2_1_1_9_spine4.ply		12164	SD	7	2	4	2.654380731	21.07097238	4.524221416	7.254669254	0.60351773	1.603031127	0.394954851	0.671527825	No	SD	Deconvolved_5_12164_slice_SD_cell7_dendrite2_63x_z_2_1_1_9_spine4.ply	0.99651356	0.440637287	0.260303563	1	SD
4434	D:\Downloads\spines_2022_modified\Done\Deconvolved_5_12164_slice_SD_cell7_dendrite2_63x_z_2_1_1_9_spine6.ply		12164	SD	7	2	6	2.900638401	23.46935247	5.558794537	7.932510505	0.427019915	1.690325576	0.447029289	0.913158081	No	SD	Deconvolved_5_12164_slice_SD_cell7_dendrite2_63x_z_2_1_1_9_spine6.ply	1.129426061	1.363693486	-0.266903064	2	SD
4435	D:\Downloads\spines_2022_modified\Done\Deconvolved_5_12164_slice_SD_cell7_dendrite2_63x_z_2_1_1_9_spine7.ply		12164	SD	7	2	7	2.135173544	22.73777643	6.107598055	8.101220403	0.326416757	1.385657025	0.313835033	1.159541028	No	SD	Deconvolved_5_12164_slice_SD_cell7_dendrite2_63x_z_2_1_1_9_spine7.ply	-0.620720085	2.414580902	-0.386912473	2	SD
4436	D:\Downloads\spines_2022_modified\Done\Deconvolved_5_12164_slice_SD_cell7_dendrite2_63x_z_2_1_1_9_spine8.ply		12164	SD	7	2	8	1.348364378	5.731574645	0.843638365	1.164205838	0.379982094	0.832142862	0.378500311	0.890545276	No	SD	Deconvolved_5_12164_slice_SD_cell7_dendrite2_63x_z_2_1_1_9_spine8.ply	-1.28517074	-0.070742633	-0.79819346	3	SD
4437	D:\Downloads\spines_2022_modified\Done\Deconvolved_5_12164_slice_SD_cell7_dendrite3_63x_z_2_1_1_9_spine1.ply		12164	SD	7	3	1	2.59714116	32.99378531	9.680652177	13.18708954	0.362210862	1.650858277	0.367820862	1.047827867	No	SD	Deconvolved_5_12164_slice_SD_cell7_dendrite3_63x_z_2_1_1_9_spine1.ply	0.73296147	2.785865304	-0.221032711	2	SD
4438	D:\Downloads\spines_2022_modified\Done\Deconvolved_5_12164_slice_SD_cell7_dendrite3_63x_z_2_1_1_9_spine10.ply		12164	SD	7	3	1	1.672758312	11.62616188	1.897541451	2.713570379	0.430045376	0.975012256	0.436795503	0.992031269	No	SD	Deconvolved_5_12164_slice_SD_cell7_dendrite3_63x_z_2_1_1_9_spine10.ply	-0.589334186	0.449541648	-0.39470614	3	SD
4439	D:\Downloads\spines_2022_modified\Done\Deconvolved_5_12164_slice_SD_cell7_dendrite3_63x_z_2_1_1_9_spine11.ply		12164	SD	7	3	1	2.212754617	15.23291635	2.629514461	4.277304938	0.626651992	1.353162503	0.428673202	0.872306066	No	SD	Deconvolved_5_12164_slice_SD_cell7_dendrite3_63x_z_2_1_1_9_spine11.ply	0.210665396	0.275591062	0.461201393	3	SD
4440	D:\Downloads\spines_2022_modified\Done\Deconvolved_5_12164_slice_SD_cell7_dendrite3_63x_z_2_1_1_9_spine12.ply		12164	SD	7	3	1	2.396358464	15.62545578	3.038150246	4.516769073	0.486683906	1.44322847	0.485802149	0.85182641	No	SD	Deconvolved_5_12164_slice_SD_cell7_dendrite3_63x_z_2_1_1_9_spine12.ply	0.667242212	0.278682814	-0.238428955	3	SD
4441	D:\Downloads\spines_2022_modified\Done\Deconvolved_5_12164_slice_SD_cell7_dendrite3_63x_z_2_1_1_9_spine2.ply		12164	SD	7	3	2	2.90519322	14.10492511	2.766232825	3.946597753	0.426704837	1.76529261	0.425394958	0.438422719	No	SD	Deconvolved_5_12164_slice_SD_cell7_dendrite3_63x_z_2_1_1_9_spine2.ply	1.332147736	-0.544493422	-0.936532753	1	SD
4442	D:\Downloads\spines_2022_modified\Done\Deconvolved_5_12164_slice_SD_cell7_dendrite3_63x_z_2_1_1_9_spine3.ply		12164	SD	7	3	3	2.331658869	14.17364977	2.883201861	4.238936631	0.470218471	1.361062539	0.452806122	0.74253666	No	SD	Deconvolved_5_12164_slice_SD_cell7_dendrite3_63x_z_2_1_1_9_spine3.ply	0.549512992	0.003467581	-0.438045491	3	SD
4443	D:\Downloads\spines_2022_modified\Done\Deconvolved_5_12164_slice_SD_cell7_dendrite3_63x_z_2_1_1_9_spine4.ply		12164	SD	7	3	4	1.807154923	6.857332082	0.87005268	1.476285676	0.696777345	1.013195458	0.473167549	0.728588097	No	SD	Deconvolved_5_12164_slice_SD_cell7_dendrite3_63x_z_2_1_1_9_spine4.ply	-0.034048318	-1.083859112	0.435397425	4	SD
4444	D:\Downloads\spines_2022_modified\Done\Deconvolved_5_12164_slice_SD_cell7_dendrite3_63x_z_2_1_1_9_spine5.ply		12164	SD	7	3	5	2.682020633	10.65292951	1.794779052	3.053340556	0.701234786	1.359140655	0.562517558	0.81978247	No	SD	Deconvolved_5_12164_slice_SD_cell7_dendrite3_63x_z_2_1_1_9_spine5.ply	1.137461824	-0.711331457	0.591291469	4	SD
4445	D:\Downloads\spines_2022_modified\Done\Deconvolved_5_12164_slice_SD_cell7_dendrite3_63x_z_2_1_1_9_spine6.ply		12164	SD	7	3	6	2.263144397	19.08944255	4.1082118	6.326367799	0.53993224	1.360041019	0.355737436	1.015467407	No	SD	Deconvolved_5_12164_slice_SD_cell7_dendrite3_63x_z_2_1_1_9_spine6.ply	-0.196840002	1.333872752	0.347877771	2	SD
4446	D:\Downloads\spines_2022_modified\Done\Deconvolved_5_12164_slice_SD_cell7_dendrite3_63x_z_2_1_1_9_spine7.ply		12164	SD	7	3	7	2.409032259	36.18963249	8.893404268	11.6050631	0.304906732	1.457639673	0.343440766	1.344452281	No	SD	Deconvolved_5_12164_slice_SD_cell7_dendrite3_63x_z_2_1_1_9_spine7.ply	0.117053012	3.943943179	-0.084778096	2	SD
4447	D:\Downloads\spines_2022_modified\Done\Deconvolved_5_12164_slice_SD_cell7_dendrite3_63x_z_2_1_1_9_spine9.ply		12164	SD	7	3	9	2.266859369	9.950302028	1.529044969	2.491645022	0.629543324	1.313013009	0.491461704	0.718181348	No	SD	Deconvolved_5_12164_slice_SD_cell7_dendrite3_63x_z_2_1_1_9_spine9.ply	0.567583265	-0.758580524	0.169499134	4	SD
4448	D:\Downloads\spines_2022_modified\Done\Deconvolved_5_12164_slice_SD_cell8_dendrite1_63x_z_2_SHF_1_1_9_spine1.ply		12164	SD	8	1	1	1.637541777	9.066576516	1.729553949	2.838368615	0.641098629	1.083157041	0.273225142	0.864327054	No	SD	Deconvolved_5_12164_slice_SD_cell8_dendrite1_63x_z_2_SHF_1_1_9_spine1.ply	-1.337210591	0.181335981	0.526032016	0	SD
4449	D:\Downloads\spines_2022_modified\Done\Deconvolved_5_12164_slice_SD_cell8_dendrite1_63x_z_2_SHF_1_1_9_spine10.ply		12164	SD	8	1	1	1.943543515	8.757730391	1.513390937	2.106411499	0.391848892	1.014416116	0.454383305	0.955653748	No	SD	Deconvolved_5_12164_slice_SD_cell8_dendrite1_63x_z_2_SHF_1_1_9_spine10.ply	-0.389162011	0.162188594	-0.654046943	3	SD
4450	D:\Downloads\spines_2022_modified\Done\Deconvolved_5_12164_slice_SD_cell8_dendrite1_63x_z_2_SHF_1_1_9_spine2.ply		12164	SD	8	1	2	1.248767608	4.339998149	0.509405326	0.777545288	0.526378402	0.738708711	0.477562403	0.726808383	No	SD	Deconvolved_5_12164_slice_SD_cell8_dendrite1_63x_z_2_SHF_1_1_9_spine2.ply	-0.601744753	-1.164978463	-0.422611517	3	SD
4451	D:\Downloads\spines_2022_modified\Done\Deconvolved_5_12164_slice_SD_cell8_dendrite1_63x_z_2_SHF_1_1_9_spine6.ply		12164	SD	8	1	6	2.263913857	19.01809362	3.573000042	6.251559079	0.749666668	1.345583423	0.415860259	0.918063833	No	SD	Deconvolved_5_12164_slice_SD_cell8_dendrite1_63x_z_2_SHF_1_1_9_spine6.ply	0.331268678	0.581903644	1.149203342	2	SD
4452	D:\Downloads\spines_2022_modified\Done\Deconvolved_5_12164_slice_SD_cell8_dendrite1_63x_z_2_SHF_1_1_9_spine7.ply		12164	SD	8	1	7	2.288720018	15.42867117	2.848702205	4.984431385	0.749720057	1.317216689	0.387535443	0.715331086	No	SD	Deconvolved_5_12164_slice_SD_cell8_dendrite1_63x_z_2_SHF_1_1_9_spine7.ply	0.356154462	-0.131062148	0.887302313	4	SD
4453	D:\Downloads\spines_2022_modified\Done\Deconvolved_5_12164_slice_SD_cell8_dendrite1_63x_z_2_SHF_1_1_9_spine8.ply		12164	SD	8	1	8	0.911124732	3.16233039	0.385829169	0.532047721	0.378972261	0.553771189	0.339904025	0.987940574	No	SD	Deconvolved_5_12164_slice_SD_cell8_dendrite1_63x_z_2_SHF_1_1_9_spine8.ply	-2.112111844	0.038852374	-0.719800311	0	SD
4454	D:\Downloads\spines_2022_modified\Done\Deconvolved_5_12164_slice_SD_cell8_dendrite1_63x_z_2_SHF_1_1_9_spine9.ply		12164	SD	8	1	9	2.070936983	8.591050645	1.544168502	2.02235142	0.309670167	1.14178731	0.518054639	0.829358407	No	SD	Deconvolved_5_12164_slice_SD_cell8_dendrite1_63x_z_2_SHF_1_1_9_spine9.ply	0.222167724	-0.265434502	-1.227011321	3	SD
4455	D:\Downloads\spines_2022_modified\Done\Deconvolved_5_12164_slice_SD_cell8_dendrite2_63x_z_2_1_1_9_spine1.ply		12164	SD	8	2	1	1.510627075	8.480310017	1.204489493	1.952392493	0.620929451	0.865069176	0.404714495	1.177923958	No	SD	Deconvolved_5_12164_slice_SD_cell8_dendrite2_63x_z_2_1_1_9_spine1.ply	-1.303384301	0.504722643	0.670924089	0	SD
4456	D:\Downloads\spines_2022_modified\Done\Deconvolved_5_12164_slice_SD_cell8_dendrite2_63x_z_2_1_1_9_spine2.ply		12164	SD	8	2	2	3.087231996	23.75378796	5.033073303	10.21307919	1.029193412	1.811393192	0.454369755	0.905361629	No	SD	Deconvolved_5_12164_slice_SD_cell8_dendrite2_63x_z_2_1_1_9_spine2.ply	1.489431592	0.550174949	2.504102488	4	SD
4457	D:\Downloads\spines_2022_modified\Done\Deconvolved_5_12164_slice_SD_cell8_dendrite2_63x_z_2_1_1_9_spine3.ply		12164	SD	8	2	3	3.283620977	15.63180319	3.196008042	4.547691067	0.422928543	1.820979157	0.501004809	0.533194494	No	SD	Deconvolved_5_12164_slice_SD_cell8_dendrite2_63x_z_2_1_1_9_spine3.ply	1.932723281	-0.367908596	-0.863822428	1	SD
4458	D:\Downloads\spines_2022_modified\Done\Deconvolved_5_12164_slice_SD_cell8_dendrite2_63x_z_2_1_1_9_spine4.ply		12164	SD	8	2	4	1.244771793	5.669322385	0.776644191	1.340094442	0.72549342	0.81568589	0.315709621	0.960450455	No	SD	Deconvolved_5_12164_slice_SD_cell8_dendrite2_63x_z_2_1_1_9_spine4.ply	-1.724442304	-0.166552652	0.918737673	0	SD
4459	D:\Downloads\spines_2022_modified\Done\Deconvolved_5_12164_slice_SD_cell8_dendrite2_63x_z_2_1_1_9_spine6.ply		12164	SD	8	2	6	1.382909111	5.02004194	0.691391089	1.007966607	0.457881977	0.802379094	0.405217545	0.780696441	No	SD	Deconvolved_5_12164_slice_SD_cell8_dendrite2_63x_z_2_1_1_9_spine6.ply	-0.952230267	-0.605885417	-0.597627458	3	SD
4460	D:\Downloads\spines_2022_modified\Done\Deconvolved_5_12164_slice_SD_cell8_dendrite2_63x_z_2_1_1_9_spine7.ply		12164	SD	8	2	7	2.750799621	24.92603882	5.641295566	8.671538152	0.537153665	1.72783537	0.392815956	0.823911628	No	SD	Deconvolved_5_12164_slice_SD_cell8_dendrite2_63x_z_2_1_1_9_spine7.ply	0.984358593	1.259196128	0.194791914	2	SD
4461	D:\Downloads\spines_2022_modified\Done\Deconvolved_5_12164_slice_SD_cell8_dendrite2_63x_z_2_1_1_9_spine9.ply		12164	SD	8	2	9	1.719036464	7.93213759	1.256802013	1.888452547	0.502585553	0.979014461	0.421332714	0.799213147	No	SD	Deconvolved_5_12164_slice_SD_cell8_dendrite2_63x_z_2_1_1_9_spine9.ply	-0.484366129	-0.38556704	-0.322561608	3	SD
4462	D:\Downloads\spines_2022_modified\Done\Deconvolved_5_12164_slice_SD_cell9_dendrite1_63x_z_2_1_1_9_spine1.ply		12164	SD	9	1	1	2.515466754	14.69820689	2.567965979	4.339884199	0.690008448	1.414765892	0.488542239	0.698257808	No	SD	Deconvolved_5_12164_slice_SD_cell9_dendrite1_63x_z_2_1_1_9_spine1.ply	1.032234028	-0.462117439	0.510389193	4	SD
4463	D:\Downloads\spines_2022_modified\Done\Deconvolved_5_12164_slice_SD_cell9_dendrite1_63x_z_2_1_1_9_spine2.ply		12164	SD	9	1	2	2.084245958	9.03383551	1.606987666	2.161434629	0.345022538	1.143853309	0.491236493	0.845817763	No	SD	Deconvolved_5_12164_slice_SD_cell9_dendrite1_63x_z_2_1_1_9_spine2.ply	0.09590267	-0.141019871	-1.015635795	3	SD
4464	D:\Downloads\spines_2022_modified\Done\Deconvolved_5_12164_slice_SD_cell9_dendrite1_63x_z_2_1_1_9_spine4_shf.ply		12164	SD	9	1	4	1.790317631	12.62148626	2.151989489	3.634959601	0.689115872	1.175821806	0.345586404	1.058544014	SHF	SD	Deconvolved_5_12164_slice_SD_cell9_dendrite1_63x_z_2_1_1_9_spine4_shf.ply	-0.972749179	0.681825505	0.971986545	0	SD
4465	D:\Downloads\spines_2022_modified\Done\Deconvolved_5_12164_slice_SD_cell9_dendrite1_63x_z_2_1_1_9_spine5.ply		12164	SD	9	1	5	1.514296796	4.941786431	0.58597178	0.839226988	0.432196935	0.757202257	0.531717941	0.714137326	No	SD	Deconvolved_5_12164_slice_SD_cell9_dendrite1_63x_z_2_1_1_9_spine5.ply	-0.089625519	-1.163498459	-0.892338856	3	SD
4466	D:\Downloads\spines_2022_modified\Done\Deconvolved_5_12164_slice_SD_cell9_dendrite1_63x_z_2_1_1_9_spine8.ply		12164	SD	9	1	8	1.485473038	5.337932701	0.527647309	1.398725047	1.650871181	0.912591778	0.405642042	0.639293892	No	SD	Deconvolved_5_12164_slice_SD_cell9_dendrite1_63x_z_2_1_1_9_spine8.ply	-0.316484275	-2.560729295	4.739505241	4	SD
4467	D:\Downloads\spines_2022_modified\Done\Deconvolved_5_12164_slice_SD_cell9_dendrite1_63x_z_2_1_1_9_spine9.ply		12164	SD	9	1	9	1.435295432	8.85414594	1.551230648	2.320421215	0.495858284	0.923208612	0.292568239	0.952520138	No	SD	Deconvolved_5_12164_slice_SD_cell9_dendrite1_63x_z_2_1_1_9_spine9.ply	-1.583653936	0.491933315	-0.070887075	0	SD
4468	D:\Downloads\spines_2022_modified\Done\Deconvolved_5_12164_slice_SD_cell9_dendrite2_63x_z_2_1_1_9_spine1.ply		12164	SD	9	2	1	2.247266551	9.245526697	1.417958237	2.446054987	0.725054323	1.329662156	0.479959231	0.736513255	No	SD	Deconvolved_5_12164_slice_SD_cell9_dendrite2_63x_z_2_1_1_9_spine1.ply	0.450007654	-0.861240021	0.628547197	4	SD
4469	D:\Downloads\spines_2022_modified\Done\Deconvolved_5_12164_slice_SD_cell9_dendrite2_63x_z_2_1_1_9_spine10.ply		12164	SD	9	2	1	1.256165527	4.410929705	0.529687125	0.807776436	0.525006741	0.741522263	0.450742349	0.718822049	No	SD	Deconvolved_5_12164_slice_SD_cell9_dendrite2_63x_z_2_1_1_9_spine10.ply	-0.720050893	-1.084757006	-0.414330525	3	SD
4470	D:\Downloads\spines_2022_modified\Done\Deconvolved_5_12164_slice_SD_cell9_dendrite2_63x_z_2_1_1_9_spine12.ply		12164	SD	9	2	1	1.620756058	4.990717544	0.491674622	0.966714352	0.966166869	0.917512362	0.455719894	0.63804041	No	SD	Deconvolved_5_12164_slice_SD_cell9_dendrite2_63x_z_2_1_1_9_spine12.ply	-0.141992326	-1.80719517	1.547315991	4	SD
4471	D:\Downloads\spines_2022_modified\Done\Deconvolved_5_12164_slice_SD_cell9_dendrite2_63x_z_2_1_1_9_spine13.ply		12164	SD	9	2	1	2.437812061	6.67407105	0.85768446	1.537864803	0.793042635	1.380814313	0.514100344	0.415317419	No	SD	Deconvolved_5_12164_slice_SD_cell9_dendrite2_63x_z_2_1_1_9_spine13.ply	1.19474715	-2.081085701	0.51411395	4	SD
4472	D:\Downloads\spines_2022_modified\Done\Deconvolved_5_12164_slice_SD_cell9_dendrite2_63x_z_2_1_1_9_spine2.ply		12164	SD	9	2	2	1.803318939	11.58997813	2.096333759	3.376284367	0.610566233	1.107076101	0.397905255	0.957749202	No	SD	Deconvolved_5_12164_slice_SD_cell9_dendrite2_63x_z_2_1_1_9_spine2.ply	-0.593275429	0.266529492	0.435708723	0	SD
4473	D:\Downloads\spines_2022_modified\Done\Deconvolved_5_12164_slice_SD_cell9_dendrite2_63x_z_2_1_1_9_spine3.ply		12164	SD	9	2	3	1.998050536	7.40595716	1.084368543	1.672939645	0.542777735	1.216637226	0.455696267	0.682415572	No	SD	Deconvolved_5_12164_slice_SD_cell9_dendrite2_63x_z_2_1_1_9_spine3.ply	0.084539749	-0.858241038	-0.293594472	3	SD
4474	D:\Downloads\spines_2022_modified\Done\Deconvolved_5_12164_slice_SD_cell9_dendrite2_63x_z_2_1_1_9_spine4.ply		12164	SD	9	2	4	1.473970779	5.323934402	0.739494477	1.072234999	0.449956736	0.8152003	0.485203078	0.768302207	No	SD	Deconvolved_5_12164_slice_SD_cell9_dendrite2_63x_z_2_1_1_9_spine4.ply	-0.430157297	-0.862981647	-0.705709663	3	SD
4475	D:\Downloads\spines_2022_modified\Done\Deconvolved_5_12164_slice_SD_cell9_dendrite2_63x_z_2_1_1_9_spine5.ply		12164	SD	9	2	5	1.382750181	6.264970824	0.926822276	1.726110375	0.862396298	0.904571011	0.305537488	0.870544094	No	SD	Deconvolved_5_12164_slice_SD_cell9_dendrite2_63x_z_2_1_1_9_spine5.ply	-1.457993907	-0.481804738	1.4696395	0	SD
4476	D:\Downloads\spines_2022_modified\Done\Deconvolved_5_12164_slice_SD_cell9_dendrite2_63x_z_2_1_1_9_spine6.ply		12164	SD	9	2	6	1.615240584	10.40367467	1.659057145	2.798574791	0.686846532	0.968985284	0.385817187	1.208435205	No	SD	Deconvolved_5_12164_slice_SD_cell9_dendrite2_63x_z_2_1_1_9_spine6.ply	-1.258983966	0.73025355	1.059361628	0	SD
4477	D:\Downloads\spines_2022_modified\Done\Deconvolved_5_12164_slice_SD_cell9_dendrite2_63x_z_2_1_1_9_spine7.ply		12164	SD	9	2	7	1.555928688	7.150383667	0.889739671	1.638285596	0.841308923	0.910241327	0.425675041	0.83513345	No	SD	Deconvolved_5_12164_slice_SD_cell9_dendrite2_63x_z_2_1_1_9_spine7.ply	-0.598629264	-0.85879816	1.253882141	4	SD
4478	D:\Downloads\spines_2022_modified\Done\Deconvolved_5_12164_slice_SD_cell9_dendrite2_63x_z_2_1_1_9_spine8.ply		12164	SD	9	2	8	1.677391557	8.60260104	1.410241362	2.028179076	0.43817869	1.034999585	0.445465363	0.667084768	No	SD	Deconvolved_5_12164_slice_SD_cell9_dendrite2_63x_z_2_1_1_9_spine8.ply	-0.15042831	-0.677788084	-0.784708848	3	SD
4479	D:\Downloads\spines_2022_modified\Done\Deconvolved_5_12164_slice_SD_cell9_dendrite2_63x_z_2_1_1_9_spine9.ply		12164	SD	9	2	9	1.62275153	5.061064293	0.650591704	1.056771832	0.624324173	1.039327278	0.422091353	0.601369699	No	SD	Deconvolved_5_12164_slice_SD_cell9_dendrite2_63x_z_2_1_1_9_spine9.ply	-0.3387448	-1.314550949	-0.03930307	3	SD
4480	D:\Downloads\spines_2022_modified\Done\Deconvolved_5_11963_slice_non-SD_cell10_dendrite1_63x_z_2_1_1_9_spine1.ply		11963	non-SD	10	1	1	2.252212258	14.49556688	2.854947014	4.257139441	0.491144816	1.315425824	0.444293823	0.808912399	No	non-SD	Deconvolved_5_11963_slice_non-SD_cell10_dendrite1_63x_z_2_1_1_9_spine1.ply	0.355901264	0.189440163	-0.25749965	3	SD
4481	D:\Downloads\spines_2022_modified\Done\Deconvolved_5_11963_slice_non-SD_cell10_dendrite1_63x_z_2_1_1_9_spine10.ply		11963	non-SD	10	1	1	3.417104979	20.18431839	4.148302975	7.215844502	0.739469018	1.970698012	0.489068708	0.624335182	No	non-SD	Deconvolved_5_11963_slice_non-SD_cell10_dendrite1_63x_z_2_1_1_9_spine10.ply	2.132776759	-0.13560219	0.782537742	1	SD
4482	D:\Downloads\spines_2022_modified\Done\Deconvolved_5_11963_slice_non-SD_cell10_dendrite1_63x_z_2_1_1_9_spine11_shf.ply		11963	non-SD	10	1	1	2.569173256	10.86554942	1.650044483	3.405325636	1.063778081	1.355429482	0.500804816	0.65521436	SHF	non-SD	Deconvolved_5_11963_slice_non-SD_cell10_dendrite1_63x_z_2_1_1_9_spine11_shf.ply	1.107235487	-1.423750373	2.117669193	4	SD
4483	D:\Downloads\spines_2022_modified\Done\Deconvolved_5_11963_slice_non-SD_cell10_dendrite1_63x_z_2_1_1_9_spine12.ply		11963	non-SD	10	1	1	1.308424613	7.608177247	1.499229937	2.289303023	0.526985933	0.974048999	0.211639453	1.054064278	No	non-SD	Deconvolved_5_11963_slice_non-SD_cell10_dendrite1_63x_z_2_1_1_9_spine12.ply	-2.329159261	0.871333951	0.232259895	0	SD
4484	D:\Downloads\spines_2022_modified\Done\Deconvolved_5_11963_slice_non-SD_cell10_dendrite1_63x_z_2_1_1_9_spine2.ply		11963	non-SD	10	1	2	1.211045454	4.983637878	0.767768591	1.129056646	0.470568943	0.815421214	0.348363991	0.842166194	No	non-SD	Deconvolved_5_11963_slice_non-SD_cell10_dendrite1_63x_z_2_1_1_9_spine2.ply	-1.481121211	-0.299172448	-0.430725961	0	SD
4485	D:\Downloads\spines_2022_modified\Done\Deconvolved_5_11963_slice_non-SD_cell10_dendrite1_63x_z_2_1_1_9_spine3.ply		11963	non-SD	10	1	3	1.40683916	6.781875904	1.093965849	1.550637085	0.417445605	0.820569596	0.333851503	1.010458533	No	non-SD	Deconvolved_5_11963_slice_non-SD_cell10_dendrite1_63x_z_2_1_1_9_spine3.ply	-1.611998192	0.437351604	-0.431008208	0	SD
4486	D:\Downloads\spines_2022_modified\Done\Deconvolved_5_11963_slice_non-SD_cell10_dendrite1_63x_z_2_1_1_9_spine4.ply		11963	non-SD	10	1	4	2.215860585	9.56388006	1.598771998	2.549026755	0.5943654	1.192572759	0.475309581	0.839717989	No	non-SD	Deconvolved_5_11963_slice_non-SD_cell10_dendrite1_63x_z_2_1_1_9_spine4.ply	0.212549331	-0.378147749	0.153329521	3	SD
4487	D:\Downloads\spines_2022_modified\Done\Deconvolved_5_11963_slice_non-SD_cell10_dendrite1_63x_z_2_1_1_9_spine5_shf.ply		11963	non-SD	10	1	5	2.855584794	16.00161203	3.631120251	5.265807117	0.450188028	1.578541877	0.440404494	0.699079408	SHF	non-SD	Deconvolved_5_11963_slice_non-SD_cell10_dendrite1_63x_z_2_1_1_9_spine5_shf.ply	1.041043128	0.193443059	-0.514204306	1	SD
4488	D:\Downloads\spines_2022_modified\Done\Deconvolved_5_11963_slice_non-SD_cell10_dendrite1_63x_z_2_1_1_9_spine6.ply		11963	non-SD	10	1	6	2.004288125	10.94408023	2.160363229	3.059050795	0.415989105	1.285503933	0.394974838	0.664848502	No	non-SD	Deconvolved_5_11963_slice_non-SD_cell10_dendrite1_63x_z_2_1_1_9_spine6.ply	-0.050141971	-0.238279451	-0.794794209	3	SD
4489	D:\Downloads\spines_2022_modified\Done\Deconvolved_5_11963_slice_non-SD_cell10_dendrite1_63x_z_2_1_1_9_spine7.ply		11963	non-SD	10	1	7	1.689062302	13.60602278	2.507346436	3.543497214	0.413245957	1.10196651	0.35785588	1.031721868	No	non-SD	Deconvolved_5_11963_slice_non-SD_cell10_dendrite1_63x_z_2_1_1_9_spine7.ply	-0.959617132	1.008168433	-0.330334228	0	SD
4490	D:\Downloads\spines_2022_modified\Done\Deconvolved_5_11963_slice_non-SD_cell10_dendrite1_63x_z_2_1_1_9_spine9.ply		11963	non-SD	10	1	9	2.182637683	13.11491194	2.843736615	3.869330495	0.360650095	1.32910514	0.410717088	0.793426621	No	non-SD	Deconvolved_5_11963_slice_non-SD_cell10_dendrite1_63x_z_2_1_1_9_spine9.ply	0.049300759	0.320774891	-0.872064642	3	SD
4491	D:\Downloads\spines_2022_modified\Done\Deconvolved_5_11963_slice_non-SD_cell1_dendrite1_63x_z_2_1_1_9_spine1.ply		11963	non-SD	1	1	1	3.243893745	37.70325847	9.318071668	13.61339679	0.46096717	1.978537195	0.368659258	0.672098162	No	non-SD	Deconvolved_5_11963_slice_non-SD_cell1_dendrite1_63x_z_2_1_1_9_spine1.ply	2.120066734	2.154361838	-0.097375519	2	SD
4492	D:\Downloads\spines_2022_modified\Done\Deconvolved_5_11963_slice_non-SD_cell1_dendrite1_63x_z_2_1_1_9_spine10.ply		11963	non-SD	1	1	1	1.712446869	9.268349439	1.589322786	2.254315485	0.418412613	1.09858045	0.354200364	0.734355631	No	non-SD	Deconvolved_5_11963_slice_non-SD_cell1_dendrite1_63x_z_2_1_1_9_spine10.ply	-0.685479707	-0.102890965	-0.709895736	3	SD
4493	D:\Downloads\spines_2022_modified\Done\Deconvolved_5_11963_slice_non-SD_cell1_dendrite1_63x_z_2_1_1_9_spine11_shf.ply		11963	non-SD	1	1	1	1.560031911	6.761746982	1.042509853	1.458844295	0.3993578	0.970287696	0.361847088	0.689043525	SHF	non-SD	Deconvolved_5_11963_slice_non-SD_cell1_dendrite1_63x_z_2_1_1_9_spine11_shf.ply	-0.8181621	-0.44674223	-0.901581342	3	SD
4494	D:\Downloads\spines_2022_modified\Done\Deconvolved_5_11963_slice_non-SD_cell1_dendrite1_63x_z_2_1_1_9_spine12.ply		11963	non-SD	1	1	1	1.302578233	8.283996761	1.572556194	2.452564895	0.559603978	1.011235243	0.173883863	0.953909125	No	non-SD	Deconvolved_5_11963_slice_non-SD_cell1_dendrite1_63x_z_2_1_1_9_spine12.ply	-2.320983572	0.749111348	0.307463401	0	SD
4495	D:\Downloads\spines_2022_modified\Done\Deconvolved_5_11963_slice_non-SD_cell1_dendrite1_63x_z_2_1_1_9_spine13.ply		11963	non-SD	1	1	1	1.75237222	10.40527633	1.828743323	2.893384499	0.582170916	1.185589167	0.340497139	0.71725756	No	non-SD	Deconvolved_5_11963_slice_non-SD_cell1_dendrite1_63x_z_2_1_1_9_spine13.ply	-0.598555832	-0.22620779	0.05429284	3	SD
4496	D:\Downloads\spines_2022_modified\Done\Deconvolved_5_11963_slice_non-SD_cell1_dendrite1_63x_z_2_1_1_9_spine14.ply		11963	non-SD	1	1	1	1.828604807	13.44320547	3.188262572	4.943592208	0.550559936	1.359654749	0.213462054	0.783971838	No	non-SD	Deconvolved_5_11963_slice_non-SD_cell1_dendrite1_63x_z_2_1_1_9_spine14.ply	-1.170260767	0.682862638	0.140746836	0	SD
4497	D:\Downloads\spines_2022_modified\Done\Deconvolved_5_11963_slice_non-SD_cell1_dendrite1_63x_z_2_1_1_9_spine2.ply		11963	non-SD	1	1	2	3.182535202	22.50619584	5.341430528	7.738446243	0.44875913	2.184050842	0.367474931	0.442399055	No	non-SD	Deconvolved_5_11963_slice_non-SD_cell1_dendrite1_63x_z_2_1_1_9_spine2.ply	1.668144564	0.352503779	-0.643887019	1	SD
4498	D:\Downloads\spines_2022_modified\Done\Deconvolved_5_11963_slice_non-SD_cell1_dendrite1_63x_z_2_1_1_9_spine4.ply		11963	non-SD	1	1	4	2.151340451	15.62225889	3.226937725	4.87451764	0.510570719	1.35794136	0.372208747	0.754147949	No	non-SD	Deconvolved_5_11963_slice_non-SD_cell1_dendrite1_63x_z_2_1_1_9_spine4.ply	0.056462545	0.341649401	-0.160519762	3	SD
4499	D:\Downloads\spines_2022_modified\Done\Deconvolved_5_11963_slice_non-SD_cell1_dendrite1_63x_z_2_1_1_9_spine5.ply		11963	non-SD	1	1	5	2.380414823	17.44889686	3.936481234	5.594656028	0.421232745	1.583665632	0.364776378	0.651452894	No	non-SD	Deconvolved_5_11963_slice_non-SD_cell1_dendrite1_63x_z_2_1_1_9_spine5.ply	0.432991168	0.405930423	-0.644944736	3	SD
4500	D:\Downloads\spines_2022_modified\Done\Deconvolved_5_11963_slice_non-SD_cell1_dendrite1_63x_z_2_1_1_9_spine6.ply		11963	non-SD	1	1	6	2.110462911	14.44138855	3.369600714	4.207912121	0.248786571	1.40616454	0.356059273	0.69557037	No	non-SD	Deconvolved_5_11963_slice_non-SD_cell1_dendrite1_63x_z_2_1_1_9_spine6.ply	-0.088296288	0.500811206	-1.439290964	3	SD
4501	D:\Downloads\spines_2022_modified\Done\Deconvolved_5_11963_slice_non-SD_cell1_dendrite1_63x_z_2_1_1_9_spine7_shf.ply		11963	non-SD	1	1	7	2.254503833	15.69497851	3.704771979	5.048240935	0.362632023	1.435447693	0.354883797	0.744807644	SHF	non-SD	Deconvolved_5_11963_slice_non-SD_cell1_dendrite1_63x_z_2_1_1_9_spine7_shf.ply	0.025195931	0.601729576	-0.830940382	3	SD
4502	D:\Downloads\spines_2022_modified\Done\Deconvolved_5_11963_slice_non-SD_cell1_dendrite1_63x_z_2_1_1_9_spine8.ply		11963	non-SD	1	1	8	1.847321199	12.07107424	2.517077921	3.095809719	0.229922083	1.250866131	0.347417257	0.721018027	No	non-SD	Deconvolved_5_11963_slice_non-SD_cell1_dendrite1_63x_z_2_1_1_9_spine8.ply	-0.501059889	0.389348338	-1.538760976	3	SD
4503	D:\Downloads\spines_2022_modified\Done\Deconvolved_5_11963_slice_non-SD_cell1_dendrite1_63x_z_2_1_1_9_spine9.ply		11963	non-SD	1	1	9	2.586447554	18.1799177	4.350573021	5.962416263	0.370489872	1.585106851	0.376953327	0.694453548	No	non-SD	Deconvolved_5_11963_slice_non-SD_cell1_dendrite1_63x_z_2_1_1_9_spine9.ply	0.604918083	0.637810321	-0.816661152	3	SD
4504	D:\Downloads\spines_2022_modified\Done\Deconvolved_5_11963_slice_non-SD_cell1_dendrite2_63x_z_2_1_1_9_spine1.ply		11963	non-SD	1	2	1	2.352994744	15.10617172	3.152299887	4.720929808	0.497614433	1.45017824	0.415677854	0.968615911	No	non-SD	Deconvolved_5_11963_slice_non-SD_cell1_dendrite2_63x_z_2_1_1_9_spine1.ply	0.048014155	0.760100771	-0.004325121	2	SD
4505	D:\Downloads\spines_2022_modified\Done\Deconvolved_5_11963_slice_non-SD_cell1_dendrite2_63x_z_2_1_1_9_spine2.ply		11963	non-SD	1	2	2	2.438855143	10.46374621	1.810306161	2.303921701	0.272669646	1.293711781	0.520736596	0.828334069	No	non-SD	Deconvolved_5_11963_slice_non-SD_cell1_dendrite2_63x_z_2_1_1_9_spine2.ply	0.602131577	-0.016081568	-1.352807074	3	SD
4506	D:\Downloads\spines_2022_modified\Done\Deconvolved_5_11963_slice_non-SD_cell2_dendrite1_63x_z_2_1_1_9_spine1.ply		11963	non-SD	2	1	1	3.797995172	39.21330762	11.67459929	17.73146189	0.518806895	2.121116261	0.432002263	1.198176158	No	non-SD	Deconvolved_5_11963_slice_non-SD_cell2_dendrite1_63x_z_2_1_1_9_spine1.ply	2.082716858	3.439117838	0.77824561	2	SD
4507	D:\Downloads\spines_2022_modified\Done\Deconvolved_5_11963_slice_non-SD_cell2_dendrite1_63x_z_2_1_1_9_spine2.ply		11963	non-SD	2	1	2	1.669580872	7.798665234	1.392453369	1.865986832	0.340071326	0.960218336	0.439361355	0.843405821	No	non-SD	Deconvolved_5_11963_slice_non-SD_cell2_dendrite1_63x_z_2_1_1_9_spine2.ply	-0.549264436	-0.129696508	-1.039141416	3	SD
4508	D:\Downloads\spines_2022_modified\Done\Deconvolved_5_11963_slice_non-SD_cell2_dendrite1_63x_z_2_1_1_9_spine6.ply		11963	non-SD	2	1	6	1.459291171	8.618130712	1.566932244	2.032959718	0.297413928	0.912132132	0.335199362	0.936224199	No	non-SD	Deconvolved_5_11963_slice_non-SD_cell2_dendrite1_63x_z_2_1_1_9_spine6.ply	-1.377548634	0.558829651	-1.040818829	0	SD
4509	D:\Downloads\spines_2022_modified\Done\Deconvolved_5_11963_slice_non-SD_cell2_dendrite1_63x_z_2_1_1_9_spine7.ply		11963	non-SD	2	1	7	2.160049807	14.49982105	3.28437523	5.137443765	0.564207317	1.287813983	0.377924127	0.90584765	No	non-SD	Deconvolved_5_11963_slice_non-SD_cell2_dendrite1_63x_z_2_1_1_9_spine7.ply	-0.204580498	0.555252107	0.241358071	3	SD
4510	D:\Downloads\spines_2022_modified\Done\Deconvolved_5_11963_slice_non-SD_cell2_dendrite2_63x_z_2_1_1_9_spine1.ply		11963	non-SD	2	2	1	2.415600198	36.88949138	9.22882596	13.60964805	0.474688992	1.580013523	0.360342617	1.075554232	No	non-SD	Deconvolved_5_11963_slice_non-SD_cell2_dendrite2_63x_z_2_1_1_9_spine1.ply	0.739164666	3.011505439	0.381729286	2	SD
4511	D:\Downloads\spines_2022_modified\Done\Deconvolved_5_11963_slice_non-SD_cell2_dendrite2_63x_z_2_1_1_9_spine3.ply		11963	non-SD	2	2	3	3.393321316	21.82642723	5.235307429	8.46474805	0.616857876	1.980438143	0.513583323	0.969141778	No	non-SD	Deconvolved_5_11963_slice_non-SD_cell2_dendrite2_63x_z_2_1_1_9_spine3.ply	1.720053868	0.971893454	0.619695993	1	SD
4512	D:\Downloads\spines_2022_modified\Done\Deconvolved_5_11963_slice_non-SD_cell2_dendrite2_63x_z_2_1_1_9_spine4.ply		11963	non-SD	2	2	4	2.044399942	10.89190083	1.623319749	2.671414647	0.645649077	1.098864212	0.495735275	0.996381033	No	non-SD	Deconvolved_5_11963_slice_non-SD_cell2_dendrite2_63x_z_2_1_1_9_spine4.ply	0.009634214	-0.033040769	0.563536065	4	SD
4513	D:\Downloads\spines_2022_modified\Done\Deconvolved_5_11963_slice_non-SD_cell2_dendrite2_63x_z_2_1_1_9_spine5.ply		11963	non-SD	2	2	5	1.950929126	9.051095895	1.222406761	1.994607758	0.631705437	1.006227246	0.500272586	0.913932925	No	non-SD	Deconvolved_5_11963_slice_non-SD_cell2_dendrite2_63x_z_2_1_1_9_spine5.ply	0.002670866	-0.406799104	0.367983475	4	SD
4514	D:\Downloads\spines_2022_modified\Done\Deconvolved_5_11963_slice_non-SD_cell2_dendrite2_63x_z_2_1_1_9_spine7.ply		11963	non-SD	2	2	7	1.606834527	10.06343381	1.456563183	2.304142828	0.581903796	0.956067985	0.383508815	0.965216357	No	non-SD	Deconvolved_5_11963_slice_non-SD_cell2_dendrite2_63x_z_2_1_1_9_spine7.ply	-0.915036167	0.219947971	0.291172931	0	SD
4515	D:\Downloads\spines_2022_modified\Done\Deconvolved_5_11963_slice_non-SD_cell2_dendrite2_63x_z_2_1_1_9_spine8.ply		11963	non-SD	2	2	8	1.716603372	12.49675156	2.773821671	3.387870645	0.221372909	1.124059216	0.39551205	0.62876414	No	non-SD	Deconvolved_5_11963_slice_non-SD_cell2_dendrite2_63x_z_2_1_1_9_spine8.ply	-0.173751698	0.007905515	-1.7262046	3	SD
4516	D:\Downloads\spines_2022_modified\Done\Deconvolved_5_11963_slice_non-SD_cell3_dendrite1_63x_z_2_1_1_9_spine10.ply		11963	non-SD	3	1	1	1.5695082	12.44805405	1.963551792	2.772488342	0.411976171	0.946927851	0.389683232	1.072023465	No	non-SD	Deconvolved_5_11963_slice_non-SD_cell3_dendrite1_63x_z_2_1_1_9_spine10.ply	-1.010156801	0.892911546	-0.339676085	0	SD
4517	D:\Downloads\spines_2022_modified\Done\Deconvolved_5_11963_slice_non-SD_cell3_dendrite1_63x_z_2_1_1_9_spine1_shf.ply		11963	non-SD	3	1	1	1.485401097	9.106235174	1.072873117	1.727946708	0.61057881	0.805435059	0.409307234	1.091844716	SHF	non-SD	Deconvolved_5_11963_slice_non-SD_cell3_dendrite1_63x_z_2_1_1_9_spine1_shf.ply	-1.124954438	0.324920156	0.527488803	0	SD
4518	D:\Downloads\spines_2022_modified\Done\Deconvolved_5_11963_slice_non-SD_cell3_dendrite1_63x_z_2_1_1_9_spine2.ply		11963	non-SD	3	1	2	2.370962335	20.74020601	4.8287663	7.686379206	0.59178944	1.390970727	0.421825454	1.089396585	No	non-SD	Deconvolved_5_11963_slice_non-SD_cell3_dendrite1_63x_z_2_1_1_9_spine2.ply	0.205121925	1.378044748	0.647125468	2	SD
4519	D:\Downloads\spines_2022_modified\Done\Deconvolved_5_11963_slice_non-SD_cell3_dendrite1_63x_z_2_1_1_9_spine3.ply		11963	non-SD	3	1	3	1.829036606	11.77203722	2.137719967	3.144334558	0.470882345	1.041319222	0.422741436	0.973025836	No	non-SD	Deconvolved_5_11963_slice_non-SD_cell3_dendrite1_63x_z_2_1_1_9_spine3.ply	-0.495471009	0.430294852	-0.206149938	3	SD
4520	D:\Downloads\spines_2022_modified\Done\Deconvolved_5_11963_slice_non-SD_cell3_dendrite1_63x_z_2_1_1_9_spine4.ply		11963	non-SD	3	1	4	2.041002039	10.0246762	1.790017965	2.733108003	0.526860655	1.297491469	0.418533018	0.642775311	No	non-SD	Deconvolved_5_11963_slice_non-SD_cell3_dendrite1_63x_z_2_1_1_9_spine4.ply	0.118876763	-0.59541443	-0.341096623	3	SD
4521	D:\Downloads\spines_2022_modified\Done\Deconvolved_5_11963_slice_non-SD_cell3_dendrite1_63x_z_2_1_1_9_spine5.ply		11963	non-SD	3	1	5	2.04191742	16.68661629	3.293983349	4.593183006	0.394415976	1.195058426	0.432475899	1.020601355	No	non-SD	Deconvolved_5_11963_slice_non-SD_cell3_dendrite1_63x_z_2_1_1_9_spine5.ply	-0.130564972	1.053115776	-0.42746375	2	SD
4522	D:\Downloads\spines_2022_modified\Done\Deconvolved_5_11963_slice_non-SD_cell3_dendrite1_63x_z_2_1_1_9_spine6.ply		11963	non-SD	3	1	6	2.461807782	25.70269128	5.228561453	8.272475423	0.582170449	1.391122539	0.462507745	1.060680482	No	non-SD	Deconvolved_5_11963_slice_non-SD_cell3_dendrite1_63x_z_2_1_1_9_spine6.ply	0.787142513	1.588286743	0.613162128	2	SD
4523	D:\Downloads\spines_2022_modified\Done\Deconvolved_5_11963_slice_non-SD_cell3_dendrite1_63x_z_2_1_1_9_spine7.ply		11963	non-SD	3	1	7	2.027325397	22.29797997	4.485494621	5.916286736	0.318982016	1.207829734	0.381535822	1.124429278	No	non-SD	Deconvolved_5_11963_slice_non-SD_cell3_dendrite1_63x_z_2_1_1_9_spine7.ply	-0.313105721	2.047493209	-0.530777034	2	SD
4524	D:\Downloads\spines_2022_modified\Done\Deconvolved_5_11963_slice_non-SD_cell3_dendrite1_63x_z_2_1_1_9_spine8.ply		11963	non-SD	3	1	8	2.395865674	22.86341334	5.069287953	7.26611702	0.433360481	1.346292675	0.432972374	0.855500523	No	non-SD	Deconvolved_5_11963_slice_non-SD_cell3_dendrite1_63x_z_2_1_1_9_spine8.ply	0.74198528	1.121146219	-0.329848698	2	SD
4525	D:\Downloads\spines_2022_modified\Done\Deconvolved_5_11963_slice_non-SD_cell3_dendrite1_63x_z_2_1_1_9_spine9.ply		11963	non-SD	3	1	9	2.335289088	32.31515706	6.962255732	10.41953049	0.49657394	1.340068958	0.33250367	1.399150526	No	non-SD	Deconvolved_5_11963_slice_non-SD_cell3_dendrite1_63x_z_2_1_1_9_spine9.ply	-0.237469774	3.540406496	0.809176888	2	SD
4526	D:\Downloads\spines_2022_modified\Done\Deconvolved_5_11963_slice_non-SD_cell3_dendrite2_63x_z_2_1_1_9_spine1.ply		11963	non-SD	3	2	1	1.935661791	8.012409875	1.098644811	1.633237632	0.486592951	0.996650624	0.490779173	0.728715211	No	non-SD	Deconvolved_5_11963_slice_non-SD_cell3_dendrite2_63x_z_2_1_1_9_spine1.ply	0.160765788	-0.743631093	-0.522502255	3	SD
4527	D:\Downloads\spines_2022_modified\Done\Deconvolved_5_11963_slice_non-SD_cell3_dendrite2_63x_z_2_1_1_9_spine10.ply		11963	non-SD	3	2	1	1.931782348	18.45707187	3.472108455	5.400481193	0.555389546	1.227618254	0.384956846	1.121288043	No	non-SD	Deconvolved_5_11963_slice_non-SD_cell3_dendrite2_63x_z_2_1_1_9_spine10.ply	-0.499050959	1.382097045	0.489398912	2	SD
4528	D:\Downloads\spines_2022_modified\Done\Deconvolved_5_11963_slice_non-SD_cell3_dendrite2_63x_z_2_1_1_9_spine11.ply		11963	non-SD	3	2	1	2.277465916	11.28732181	2.180240786	3.286768753	0.507525579	1.298674858	0.4482829	0.583890772	No	non-SD	Deconvolved_5_11963_slice_non-SD_cell3_dendrite2_63x_z_2_1_1_9_spine11.ply	0.61141963	-0.68438339	-0.491455222	3	SD
4529	D:\Downloads\spines_2022_modified\Done\Deconvolved_5_11963_slice_non-SD_cell3_dendrite2_63x_z_2_1_1_9_spine3.ply		11963	non-SD	3	2	3	1.754820843	14.1707565	2.967177882	3.896743013	0.313282576	1.175694556	0.366661166	0.981834814	No	non-SD	Deconvolved_5_11963_slice_non-SD_cell3_dendrite2_63x_z_2_1_1_9_spine3.ply	-0.776936295	1.040541252	-0.843627451	3	SD
4530	D:\Downloads\spines_2022_modified\Done\Deconvolved_5_11963_slice_non-SD_cell3_dendrite2_63x_z_2_1_1_9_spine4.ply		11963	non-SD	3	2	4	1.227000688	7.624522917	1.077767844	1.465217122	0.359492334	0.739792904	0.388133624	1.113211039	No	non-SD	Deconvolved_5_11963_slice_non-SD_cell3_dendrite2_63x_z_2_1_1_9_spine4.ply	-1.606433218	0.634625455	-0.621833113	0	SD
4531	D:\Downloads\spines_2022_modified\Done\Deconvolved_5_11963_slice_non-SD_cell3_dendrite2_63x_z_2_1_1_9_spine5.ply		11963	non-SD	3	2	5	1.898753214	11.84224549	2.162578891	2.981404863	0.378634035	1.138498372	0.42365978	0.9114178	No	non-SD	Deconvolved_5_11963_slice_non-SD_cell3_dendrite2_63x_z_2_1_1_9_spine5.ply	-0.354966589	0.409893506	-0.697920605	3	SD
4532	D:\Downloads\spines_2022_modified\Done\Deconvolved_5_11963_slice_non-SD_cell3_dendrite2_63x_z_2_1_1_9_spine6.ply		11963	non-SD	3	2	6	1.949205354	4.549573173	0.542644869	0.846096767	0.559209005	1.165515739	0.479881492	0.403742585	No	non-SD	Deconvolved_5_11963_slice_non-SD_cell3_dendrite2_63x_z_2_1_1_9_spine6.ply	0.497757662	-1.92536025	-0.605322887	3	SD
4533	D:\Downloads\spines_2022_modified\Done\Deconvolved_5_11963_slice_non-SD_cell3_dendrite2_63x_z_2_1_1_9_spine7.ply		11963	non-SD	3	2	7	2.600757709	18.00167107	4.462295535	6.493231725	0.455132605	1.574124689	0.406142071	0.878427042	No	non-SD	Deconvolved_5_11963_slice_non-SD_cell3_dendrite2_63x_z_2_1_1_9_spine7.ply	0.47351124	0.888756859	-0.240199631	2	SD
4534	D:\Downloads\spines_2022_modified\Done\Deconvolved_5_11963_slice_non-SD_cell3_dendrite2_63x_z_2_1_1_9_spine8.ply		11963	non-SD	3	2	8	1.752310973	9.526587493	1.639244016	2.426985717	0.480551824	1.023836993	0.446525616	0.920535823	No	non-SD	Deconvolved_5_11963_slice_non-SD_cell3_dendrite2_63x_z_2_1_1_9_spine8.ply	-0.453804746	0.006512188	-0.279367308	3	SD
4535	D:\Downloads\spines_2022_modified\Done\Deconvolved_5_11963_slice_non-SD_cell3_dendrite2_63x_z_2_1_1_9_spine9.ply		11963	non-SD	3	2	9	2.109093956	13.84683815	2.792401149	4.261569053	0.526130676	1.332981674	0.4078078	0.834183617	No	non-SD	Deconvolved_5_11963_slice_non-SD_cell3_dendrite2_63x_z_2_1_1_9_spine9.ply	-0.009852935	0.257321079	-0.054222932	3	SD
4536	D:\Downloads\spines_2022_modified\Done\Deconvolved_5_11963_slice_non-SD_cell4_dendrite1_63x_z_2_1_1_9_spine1.ply		11963	non-SD	4	1	1	2.221180266	32.08637079	8.363012961	12.24793043	0.464535627	1.410756905	0.331222499	1.430825713	No	non-SD	Deconvolved_5_11963_slice_non-SD_cell4_dendrite1_63x_z_2_1_1_9_spine1.ply	-0.403079438	3.633722298	0.689743684	2	SD
4537	D:\Downloads\spines_2022_modified\Done\Deconvolved_5_11963_slice_non-SD_cell4_dendrite1_63x_z_2_1_1_9_spine2.ply		11963	non-SD	4	1	2	2.046550867	13.58802249	3.01128867	4.072112329	0.352282287	1.336345976	0.380195208	0.765600739	No	non-SD	Deconvolved_5_11963_slice_non-SD_cell4_dendrite1_63x_z_2_1_1_9_spine2.ply	-0.144575655	0.379983603	-0.918027046	3	SD
4538	D:\Downloads\spines_2022_modified\Done\Deconvolved_5_11963_slice_non-SD_cell4_dendrite1_63x_z_2_1_1_9_spine3.ply		11963	non-SD	4	1	3	2.4374454	33.53849019	8.383533174	12.14421696	0.448579818	1.429231516	0.392488327	1.258817624	No	non-SD	Deconvolved_5_11963_slice_non-SD_cell4_dendrite1_63x_z_2_1_1_9_spine3.ply	0.439041481	3.14920753	0.399253379	2	SD
4539	D:\Downloads\spines_2022_modified\Done\Deconvolved_5_11963_slice_non-SD_cell4_dendrite1_63x_z_2_1_1_9_spine7_shf.ply		11963	non-SD	4	1	7	1.871589895	9.412591051	1.779414196	2.711242624	0.523671459	1.169773373	0.403686837	0.717729812	SHF	non-SD	Deconvolved_5_11963_slice_non-SD_cell4_dendrite1_63x_z_2_1_1_9_spine7_shf.ply	-0.244198894	-0.42201986	-0.274992025	3	SD
4540	D:\Downloads\spines_2022_modified\Done\Deconvolved_5_11963_slice_non-SD_cell4_dendrite1_63x_z_2_1_1_9_spine9_shf.ply		11963	non-SD	4	1	9	2.425951171	6.780544262	1.029902622	1.50821856	0.464428314	1.22988073	0.501069232	0.483480204	SHF	non-SD	Deconvolved_5_11963_slice_non-SD_cell4_dendrite1_63x_z_2_1_1_9_spine9_shf.ply	0.925455674	-1.403962414	-0.907659902	3	SD
4541	D:\Downloads\spines_2022_modified\Done\Deconvolved_5_11963_slice_non-SD_cell4_dendrite2_63x_z_2_1_1_9_spine1.ply		11963	non-SD	4	2	1	1.802024551	11.20346607	2.613863932	3.484132894	0.332943483	1.189141071	0.319548774	0.812493908	No	non-SD	Deconvolved_5_11963_slice_non-SD_cell4_dendrite2_63x_z_2_1_1_9_spine1.ply	-0.852484402	0.505760133	-0.95058932	3	SD
4542	D:\Downloads\spines_2022_modified\Done\Deconvolved_5_11963_slice_non-SD_cell4_dendrite2_63x_z_2_1_1_9_spine2.ply		11963	non-SD	4	2	2	2.228936904	6.986353369	1.220549955	1.700498045	0.393222816	1.29932435	0.469200425	0.611305319	No	non-SD	Deconvolved_5_11963_slice_non-SD_cell4_dendrite2_63x_z_2_1_1_9_spine2.ply	0.388688077	-0.880853352	-1.068769886	3	SD
4543	D:\Downloads\spines_2022_modified\Done\Deconvolved_5_11963_slice_non-SD_cell4_dendrite2_63x_z_2_1_1_9_spine3.ply		11963	non-SD	4	2	3	2.461934223	12.92497596	2.914443226	3.95521598	0.357108605	1.442768569	0.457345114	0.69685398	No	non-SD	Deconvolved_5_11963_slice_non-SD_cell4_dendrite2_63x_z_2_1_1_9_spine3.ply	0.655013095	-0.054850703	-1.026279838	3	SD
4544	D:\Downloads\spines_2022_modified\Done\Deconvolved_5_11963_slice_non-SD_cell4_dendrite2_63x_z_2_1_1_9_spine4.ply		11963	non-SD	4	2	4	1.949523673	12.05905812	2.736410694	3.575982949	0.306815149	1.26818589	0.389168862	0.77240155	No	non-SD	Deconvolved_5_11963_slice_non-SD_cell4_dendrite2_63x_z_2_1_1_9_spine4.ply	-0.27216697	0.290544385	-1.154662666	3	SD
4545	D:\Downloads\spines_2022_modified\Done\Deconvolved_5_11963_slice_non-SD_cell4_dendrite2_63x_z_2_1_1_9_spine5.ply		11963	non-SD	4	2	5	1.993417364	12.07230289	2.759554293	4.010040198	0.453147781	1.268729404	0.36271583	0.761707176	No	non-SD	Deconvolved_5_11963_slice_non-SD_cell4_dendrite2_63x_z_2_1_1_9_spine5.ply	-0.321887109	0.162354293	-0.468799044	3	SD
4546	D:\Downloads\spines_2022_modified\Done\Deconvolved_5_11963_slice_non-SD_cell4_dendrite2_63x_z_2_1_1_9_spine9.ply		11963	non-SD	4	2	9	2.540489556	11.7348766	2.304537923	3.838782852	0.665749482	1.569697347	0.420944831	0.524991056	No	non-SD	Deconvolved_5_11963_slice_non-SD_cell4_dendrite2_63x_z_2_1_1_9_spine9.ply	0.828216751	-0.880100987	0.212655491	4	SD
4547	D:\Downloads\spines_2022_modified\Done\Deconvolved_5_11963_slice_non-SD_cell5_dendrite1_63x_z_2_1_1_9_spine1.ply		11963	non-SD	5	1	1	1.830467782	8.838076524	1.426488309	2.147961146	0.50576849	1.073093808	0.398302688	0.746048597	No	non-SD	Deconvolved_5_11963_slice_non-SD_cell5_dendrite1_63x_z_2_1_1_9_spine1.ply	-0.384810048	-0.358136825	-0.330790038	3	SD
4548	D:\Downloads\spines_2022_modified\Done\Deconvolved_5_11963_slice_non-SD_cell5_dendrite1_63x_z_2_1_1_9_spine2.ply		11963	non-SD	5	1	2	1.638216451	7.020139976	0.9822632	1.357296119	0.381804917	0.991387487	0.446128132	0.629016234	No	non-SD	Deconvolved_5_11963_slice_non-SD_cell5_dendrite1_63x_z_2_1_1_9_spine2.ply	-0.208458301	-0.835187714	-1.11411035	3	SD
4549	D:\Downloads\spines_2022_modified\Done\Deconvolved_5_11963_slice_non-SD_cell5_dendrite1_63x_z_2_1_1_9_spine3.ply		11963	non-SD	5	1	3	1.613819331	10.13837586	2.05170971	2.929986752	0.428070812	1.117660825	0.261759921	0.896157085	No	non-SD	Deconvolved_5_11963_slice_non-SD_cell5_dendrite1_63x_z_2_1_1_9_spine3.ply	-1.467541729	0.676005604	-0.393696871	0	SD
4550	D:\Downloads\spines_2022_modified\Done\Deconvolved_5_11963_slice_non-SD_cell5_dendrite1_63x_z_2_1_1_9_spine4.ply		11963	non-SD	5	1	4	1.27568295	6.394530131	0.934950976	1.527496076	0.633771304	0.868026292	0.269235505	0.94227087	No	non-SD	Deconvolved_5_11963_slice_non-SD_cell5_dendrite1_63x_z_2_1_1_9_spine4.ply	-1.900349639	0.134222782	0.526644243	0	SD
4551	D:\Downloads\spines_2022_modified\Done\Deconvolved_5_11963_slice_non-SD_cell5_dendrite1_63x_z_2_1_1_9_spine5.ply		11963	non-SD	5	1	5	1.457612917	10.87061607	2.259447438	3.476068989	0.538459771	1.121307	0.179307561	0.973618413	No	non-SD	Deconvolved_5_11963_slice_non-SD_cell5_dendrite1_63x_z_2_1_1_9_spine5.ply	-2.081163248	1.043080205	0.274879999	0	SD
4552	D:\Downloads\spines_2022_modified\Done\Deconvolved_5_11963_slice_non-SD_cell5_dendrite1_63x_z_2_1_1_9_spine6.ply		11963	non-SD	5	1	6	2.091230128	10.57775777	2.085249351	2.702628665	0.296069779	1.33321423	0.397594166	0.573546434	No	non-SD	Deconvolved_5_11963_slice_non-SD_cell5_dendrite1_63x_z_2_1_1_9_spine6.ply	0.132446872	-0.336069279	-1.455141315	3	SD
4553	D:\Downloads\spines_2022_modified\Done\Deconvolved_5_11963_slice_non-SD_cell5_dendrite1_63x_z_2_1_1_9_spine7_shf.ply		11963	non-SD	5	1	7	1.766196194	9.545245096	1.717101693	2.370490709	0.380518532	1.053263527	0.379364364	0.824985009	SHF	non-SD	Deconvolved_5_11963_slice_non-SD_cell5_dendrite1_63x_z_2_1_1_9_spine7_shf.ply	-0.660008381	0.129149808	-0.793311374	3	SD
4554	D:\Downloads\spines_2022_modified\Done\Deconvolved_5_11963_slice_non-SD_cell5_dendrite2_63x_z_2_1_1_9_spine1.ply		11963	non-SD	5	2	1	2.527102649	13.88938909	2.982934674	4.796180897	0.607873259	1.479319296	0.466344762	0.671833866	No	non-SD	Deconvolved_5_11963_slice_non-SD_cell5_dendrite2_63x_z_2_1_1_9_spine1.ply	0.906447138	-0.405178301	0.109128704	1	SD
4555	D:\Downloads\spines_2022_modified\Done\Deconvolved_5_11963_slice_non-SD_cell5_dendrite2_63x_z_2_1_1_9_spine2.ply		11963	non-SD	5	2	2	2.542392622	23.21018684	5.744250253	8.43087714	0.467707145	1.434750334	0.42161257	0.873655506	No	non-SD	Deconvolved_5_11963_slice_non-SD_cell5_dendrite2_63x_z_2_1_1_9_spine2.ply	0.789160628	1.212620938	-0.127992218	2	SD
4556	D:\Downloads\spines_2022_modified\Done\Deconvolved_5_11963_slice_non-SD_cell5_dendrite2_63x_z_2_1_1_9_spine3.ply		11963	non-SD	5	2	3	2.102266787	16.82762751	3.81763307	5.251964915	0.375712337	1.404735772	0.371292326	0.783334775	No	non-SD	Deconvolved_5_11963_slice_non-SD_cell5_dendrite2_63x_z_2_1_1_9_spine3.ply	-0.00655238	0.692967818	-0.731802758	3	SD
4557	D:\Downloads\spines_2022_modified\Done\Deconvolved_5_11963_slice_non-SD_cell5_dendrite2_63x_z_2_1_1_9_spine4.ply		11963	non-SD	5	2	4	1.610787822	6.865782283	1.117772147	1.530521165	0.369260425	0.957090428	0.425473482	0.779059262	No	non-SD	Deconvolved_5_11963_slice_non-SD_cell5_dendrite2_63x_z_2_1_1_9_spine4.ply	-0.599285138	-0.373520842	-0.984627946	3	SD
4558	D:\Downloads\spines_2022_modified\Done\Deconvolved_5_11963_slice_non-SD_cell5_dendrite2_63x_z_2_1_1_9_spine5.ply		11963	non-SD	5	2	5	2.352600524	13.58756211	2.721122048	4.707305471	0.729913391	1.591171646	0.38761275	0.727100271	No	non-SD	Deconvolved_5_11963_slice_non-SD_cell5_dendrite2_63x_z_2_1_1_9_spine5.ply	0.285491294	-0.210238832	0.786400933	4	SD
4559	D:\Downloads\spines_2022_modified\Done\Deconvolved_5_11963_slice_non-SD_cell5_dendrite2_63x_z_2_1_1_9_spine8.ply		11963	non-SD	5	2	8	2.676511131	20.01940801	4.912176463	7.113319657	0.448099373	1.645019471	0.376395522	0.663016602	No	non-SD	Deconvolved_5_11963_slice_non-SD_cell5_dendrite2_63x_z_2_1_1_9_spine8.ply	0.836654965	0.614010536	-0.463500598	3	SD
4560	D:\Downloads\spines_2022_modified\Done\Deconvolved_5_11963_slice_non-SD_cell6_dendrite1_63x_z_2_1_1_9_spine1.ply		11963	non-SD	6	1	1	4.194276006	31.63225556	8.054889686	14.98786026	0.86071577	2.45767405	0.492172657	0.716532058	No	non-SD	Deconvolved_5_11963_slice_non-SD_cell6_dendrite1_63x_z_2_1_1_9_spine1.ply	3.199655656	0.972216865	1.655391857	1	SD
4561	D:\Downloads\spines_2022_modified\Done\Deconvolved_5_11963_slice_non-SD_cell6_dendrite1_63x_z_2_1_1_9_spine2.ply		11963	non-SD	6	1	2	4.632876905	34.20278017	10.20899262	20.11863304	0.970677597	2.647431715	0.537474059	0.894267886	No	non-SD	Deconvolved_5_11963_slice_non-SD_cell6_dendrite1_63x_z_2_1_1_9_spine2.ply	3.63064725	1.407108726	2.391583667	1	SD
4562	D:\Downloads\spines_2022_modified\Done\Deconvolved_5_11963_slice_non-SD_cell6_dendrite1_63x_z_2_1_1_9_spine4.ply		11963	non-SD	6	1	4	4.701107414	29.52318833	8.206092058	14.46161214	0.762301963	2.736953476	0.470384064	0.5726765	No	non-SD	Deconvolved_5_11963_slice_non-SD_cell6_dendrite1_63x_z_2_1_1_9_spine4.ply	3.574843034	0.722664455	1.051598427	1	SD
4563	D:\Downloads\spines_2022_modified\Done\Deconvolved_5_11963_slice_non-SD_cell6_dendrite1_63x_z_2_1_1_9_spine6.ply		11963	non-SD	6	1	6	2.163481721	17.18967531	3.938333784	6.909480309	0.754417144	1.432347696	0.308370075	0.956855902	No	non-SD	Deconvolved_5_11963_slice_non-SD_cell6_dendrite1_63x_z_2_1_1_9_spine6.ply	-0.465194414	0.883191934	1.273427978	0	SD
4564	D:\Downloads\spines_2022_modified\Done\Deconvolved_5_11963_slice_non-SD_cell6_dendrite1_63x_z_2_1_1_9_spine9.ply		11963	non-SD	6	1	9	2.003738807	14.24689367	2.410539183	3.626811605	0.504564469	1.058320766	0.47181277	0.926802347	No	non-SD	Deconvolved_5_11963_slice_non-SD_cell6_dendrite1_63x_z_2_1_1_9_spine9.ply	0.10629763	0.32212378	-0.099719777	3	SD
4565	D:\Downloads\spines_2022_modified\Done\Deconvolved_5_11963_slice_non-SD_cell7_dendrite1_63x_z_2_1_1_9_spine2.ply		11963	non-SD	7	1	2	1.30169612	5.968564071	0.976691263	1.430778059	0.464923577	0.861018289	0.31820703	0.847593463	No	non-SD	Deconvolved_5_11963_slice_non-SD_cell7_dendrite1_63x_z_2_1_1_9_spine2.ply	-1.530707727	-0.079866852	-0.405792385	0	SD
4566	D:\Downloads\spines_2022_modified\Done\Deconvolved_5_11963_slice_non-SD_cell7_dendrite1_63x_z_2_1_1_9_spine3.ply		11963	non-SD	7	1	3	1.597869737	7.343222481	1.283298756	1.69828618	0.323375537	0.868981389	0.444071221	0.928347593	No	non-SD	Deconvolved_5_11963_slice_non-SD_cell7_dendrite1_63x_z_2_1_1_9_spine3.ply	-0.748281198	0.049599474	-1.032210472	3	SD
4567	D:\Downloads\spines_2022_modified\Done\Deconvolved_5_11963_slice_non-SD_cell7_dendrite1_63x_z_2_1_1_9_spine4.ply		11963	non-SD	7	1	4	1.084929024	7.309407398	1.190800586	1.614296395	0.35563957	0.744938679	0.302612101	1.199017168	No	non-SD	Deconvolved_5_11963_slice_non-SD_cell7_dendrite1_63x_z_2_1_1_9_spine4.ply	-2.322264219	1.108484614	-0.481339336	0	SD
4568	D:\Downloads\spines_2022_modified\Done\Deconvolved_5_11963_slice_non-SD_cell7_dendrite2_63x_z_2_1_1_9_spine1.ply		11963	non-SD	7	2	1	1.309994846	6.428335728	1.118192037	1.530679088	0.368887487	0.864481603	0.336318944	0.882249326	No	non-SD	Deconvolved_5_11963_slice_non-SD_cell7_dendrite2_63x_z_2_1_1_9_spine1.ply	-1.488302371	0.117194946	-0.8156204	0	SD
4569	D:\Downloads\spines_2022_modified\Done\Deconvolved_5_11963_slice_non-SD_cell7_dendrite2_63x_z_2_1_1_9_spine10.ply		11963	non-SD	7	2	1	1.667901569	6.462385258	1.11545637	1.563324984	0.401511549	1.093968399	0.376114724	0.574064143	No	non-SD	Deconvolved_5_11963_slice_non-SD_cell7_dendrite2_63x_z_2_1_1_9_spine10.ply	-0.484687377	-0.803946561	-1.035071269	3	SD
4570	D:\Downloads\spines_2022_modified\Done\Deconvolved_5_11963_slice_non-SD_cell7_dendrite2_63x_z_2_1_1_9_spine11.ply		11963	non-SD	7	2	1	1.867686925	6.141943952	0.784147058	1.509760643	0.92535396	1.169276711	0.4234297	0.500143552	No	non-SD	Deconvolved_5_11963_slice_non-SD_cell7_dendrite2_63x_z_2_1_1_9_spine11.ply	0.154263152	-1.866262202	1.257360097	4	SD
4571	D:\Downloads\spines_2022_modified\Done\Deconvolved_5_11963_slice_non-SD_cell7_dendrite2_63x_z_2_1_1_9_spine13.ply		11963	non-SD	7	2	1	1.55547068	5.325293456	0.709223683	1.184030515	0.669474023	0.926611879	0.399546489	0.698376341	No	non-SD	Deconvolved_5_11963_slice_non-SD_cell7_dendrite2_63x_z_2_1_1_9_spine13.ply	-0.64470782	-1.036266105	0.29976241	4	SD
4572	D:\Downloads\spines_2022_modified\Done\Deconvolved_5_11963_slice_non-SD_cell7_dendrite2_63x_z_2_1_1_9_spine14.ply		11963	non-SD	7	2	1	0.925818196	3.274492707	0.443026678	0.573910075	0.295430057	0.638312312	0.299062205	0.860692808	No	non-SD	Deconvolved_5_11963_slice_non-SD_cell7_dendrite2_63x_z_2_1_1_9_spine14.ply	-2.117822596	-0.026390624	-1.215115296	0	SD
4573	D:\Downloads\spines_2022_modified\Done\Deconvolved_5_11963_slice_non-SD_cell7_dendrite2_63x_z_2_1_1_9_spine2.ply		11963	non-SD	7	2	2	1.408224343	6.523687535	1.261761748	1.689938362	0.339348229	0.964534883	0.291524793	0.837933349	No	non-SD	Deconvolved_5_11963_slice_non-SD_cell7_dendrite2_63x_z_2_1_1_9_spine2.ply	-1.577473043	0.22016248	-0.958609647	0	SD
4574	D:\Downloads\spines_2022_modified\Done\Deconvolved_5_11963_slice_non-SD_cell7_dendrite2_63x_z_2_1_1_9_spine3.ply		11963	non-SD	7	2	3	1.713494125	11.27445838	2.459134686	3.097973476	0.259781944	1.191078623	0.323235975	0.76381474	No	non-SD	Deconvolved_5_11963_slice_non-SD_cell7_dendrite2_63x_z_2_1_1_9_spine3.ply	-0.833526524	0.457230903	-1.35069423	3	SD
4575	D:\Downloads\spines_2022_modified\Done\Deconvolved_5_11963_slice_non-SD_cell7_dendrite2_63x_z_2_1_1_9_spine4.ply		11963	non-SD	7	2	4	2.100592176	14.32685293	3.624001077	5.444191205	0.50225982	1.386778036	0.277746109	0.841178632	No	non-SD	Deconvolved_5_11963_slice_non-SD_cell7_dendrite2_63x_z_2_1_1_9_spine4.ply	-0.690860571	0.792326641	-0.040862612	0	SD
4576	D:\Downloads\spines_2022_modified\Done\Deconvolved_5_11963_slice_non-SD_cell7_dendrite2_63x_z_2_1_1_9_spine5.ply		11963	non-SD	7	2	5	3.257304318	10.40365348	2.117227491	3.755968109	0.774003089	1.995023687	0.475409137	0.395409156	No	non-SD	Deconvolved_5_11963_slice_non-SD_cell7_dendrite2_63x_z_2_1_1_9_spine5.ply	1.829952545	-1.539723918	0.536040406	1	SD
4577	D:\Downloads\spines_2022_modified\Done\Deconvolved_5_11963_slice_non-SD_cell7_dendrite2_63x_z_2_1_1_9_spine6.ply		11963	non-SD	7	2	6	1.771861775	5.81599531	0.722344994	1.449698875	1.006934203	1.022404213	0.419425998	0.616383007	No	non-SD	Deconvolved_5_11963_slice_non-SD_cell7_dendrite2_63x_z_2_1_1_9_spine6.ply	-0.129259937	-1.703318407	1.760679093	4	SD
4578	D:\Downloads\spines_2022_modified\Done\Deconvolved_5_11963_slice_non-SD_cell7_dendrite2_63x_z_2_1_1_9_spine7.ply		11963	non-SD	7	2	7	3.388942097	11.98340784	2.669675503	4.294664154	0.608683958	2.211049838	0.405344537	0.332463143	No	non-SD	Deconvolved_5_11963_slice_non-SD_cell7_dendrite2_63x_z_2_1_1_9_spine7.ply	1.706382816	-1.088853868	-0.20882518	1	SD
4579	D:\Downloads\spines_2022_modified\Done\Deconvolved_5_11963_slice_non-SD_cell7_dendrite2_63x_z_2_1_1_9_spine8.ply		11963	non-SD	7	2	8	1.992866147	7.039861525	1.221357548	1.61895759	0.325539431	1.318800686	0.388638016	0.458120341	No	non-SD	Deconvolved_5_11963_slice_non-SD_cell7_dendrite2_63x_z_2_1_1_9_spine8.ply	0.030123911	-0.944936156	-1.502854581	3	SD
4580	D:\Downloads\spines_2022_modified\Done\Deconvolved_5_11963_slice_non-SD_cell7_dendrite2_63x_z_2_1_1_9_spine9.ply		11963	non-SD	7	2	9	1.516770263	6.98812886	1.394862423	1.898091943	0.360773588	0.992180275	0.367733394	0.874575526	No	non-SD	Deconvolved_5_11963_slice_non-SD_cell7_dendrite2_63x_z_2_1_1_9_spine9.ply	-1.128260455	0.079331543	-0.868338314	3	SD
4581	D:\Downloads\spines_2022_modified\Done\Deconvolved_5_11963_slice_non-SD_cell9_dendrite1_63x_z_2_1_1_9_spine1.ply		11963	non-SD	9	1	1	2.439182416	14.29506971	3.084337409	4.624094821	0.499218213	1.520032957	0.417565211	0.829362715	No	non-SD	Deconvolved_5_11963_slice_non-SD_cell9_dendrite1_63x_z_2_1_1_9_spine1.ply	0.314428982	0.338558783	-0.166804884	3	SD
4582	D:\Downloads\spines_2022_modified\Done\Deconvolved_5_11963_slice_non-SD_cell9_dendrite1_63x_z_2_1_1_9_spine10.ply		11963	non-SD	9	1	1	3.012842457	29.11836579	7.103072502	12.73896495	0.793444308	1.913336296	0.390553653	1.011800733	No	non-SD	Deconvolved_5_11963_slice_non-SD_cell9_dendrite1_63x_z_2_1_1_9_spine10.ply	1.136510154	1.784733159	1.669746979	2	SD
4583	D:\Downloads\spines_2022_modified\Done\Deconvolved_5_11963_slice_non-SD_cell9_dendrite1_63x_z_2_1_1_9_spine2.ply		11963	non-SD	9	1	2	1.598828117	5.87564724	0.937834146	1.170253752	0.247825916	0.913553164	0.442857463	0.916600957	No	non-SD	Deconvolved_5_11963_slice_non-SD_cell9_dendrite1_63x_z_2_1_1_9_spine2.ply	-0.828855067	0.009152722	-1.413897983	3	SD
4584	D:\Downloads\spines_2022_modified\Done\Deconvolved_5_11963_slice_non-SD_cell9_dendrite1_63x_z_2_1_1_9_spine4.ply		11963	non-SD	9	1	4	2.009053517	13.82701627	3.251698868	3.974008522	0.222133009	1.244598078	0.432798298	0.8748319	No	non-SD	Deconvolved_5_11963_slice_non-SD_cell9_dendrite1_63x_z_2_1_1_9_spine4.ply	-0.100654364	0.673777114	-1.433084732	3	SD
4585	D:\Downloads\spines_2022_modified\Done\Deconvolved_5_11963_slice_non-SD_cell9_dendrite1_63x_z_2_1_1_9_spine7.ply		11963	non-SD	9	1	7	2.065241298	14.26212243	2.657176164	3.826959728	0.440235608	1.224969311	0.364472274	0.888198498	No	non-SD	Deconvolved_5_11963_slice_non-SD_cell9_dendrite1_63x_z_2_1_1_9_spine7.ply	-0.36080311	0.690019246	-0.347218467	3	SD
4586	D:\Downloads\spines_2022_modified\Done\Deconvolved_5_11963_slice_non-SD_cell9_dendrite1_63x_z_2_1_1_9_spine9.ply		11963	non-SD	9	1	9	1.329658706	9.439556734	1.927593102	2.746867336	0.425024469	0.974669388	0.272984791	1.094258383	No	non-SD	Deconvolved_5_11963_slice_non-SD_cell9_dendrite1_63x_z_2_1_1_9_spine9.ply	-1.990811042	1.053996792	-0.213776069	0	SD
4587	D:\Downloads\spines_2022_modified\Done\Deconvolved_5_12163_slicenon-SD_cell1_dendrite1_63x_z_2_1_1_9_spine1_shf.ply		12163	non-SD	1	1	1	2.897761263	16.98065038	3.471636635	6.081082445	0.751647158	1.874355549	0.393272006	0.46980232	SHF	non-SD	Deconvolved_5_12163_slicenon-SD_cell1_dendrite1_63x_z_2_1_1_9_spine1_shf.ply	1.336095861	-0.567145122	0.663778882	1	SD
4588	D:\Downloads\spines_2022_modified\Done\Deconvolved_5_12163_slicenon-SD_cell1_dendrite1_63x_z_2_1_1_9_spine2_SHF.ply		12163	non-SD	1	1	2	3.127400947	17.31114469	3.663322333	6.099015523	0.664886398	1.649865707	0.470462247	0.578488673	SHF	non-SD	Deconvolved_5_12163_slicenon-SD_cell1_dendrite1_63x_z_2_1_1_9_spine2_SHF.ply	1.726948469	-0.366877493	0.343546303	1	SD
4589	D:\Downloads\spines_2022_modified\Done\Deconvolved_5_12163_slicenon-SD_cell1_dendrite1_63x_z_2_1_1_9_spine3.ply		12163	non-SD	1	1	3	3.148985368	16.08864444	3.231654924	5.251485199	0.625014218	2.023219458	0.408036285	0.439319705	No	non-SD	Deconvolved_5_12163_slicenon-SD_cell1_dendrite1_63x_z_2_1_1_9_spine3.ply	1.575849539	-0.554041067	0.034343816	1	SD
4590	D:\Downloads\spines_2022_modified\Done\Deconvolved_5_12163_slicenon-SD_cell1_dendrite1_63x_z_2_1_1_9_spine4_shf.ply		12163	non-SD	1	1	4	1.484903993	5.458297873	0.668430363	0.937184654	0.402067747	0.978356818	0.386496672	0.585124853	No	non-SD	Deconvolved_5_12163_slicenon-SD_cell1_dendrite1_63x_z_2_1_1_9_spine4_shf.ply	-0.638195463	-0.92225979	-1.053270049	3	SD
4591	D:\Downloads\spines_2022_modified\Done\Deconvolved_5_12163_slicenon-SD_cell1_dendrite2_63x_z_2_1_1_9_spine1.ply		12163	non-SD	1	2	1	3.309312349	28.08939628	7.054529437	10.56029928	0.496953039	2.095981828	0.380290315	0.539304862	No	non-SD	Deconvolved_5_12163_slicenon-SD_cell1_dendrite2_63x_z_2_1_1_9_spine1.ply	1.967846115	0.962135017	-0.231939025	1	SD
4592	D:\Downloads\spines_2022_modified\Done\Deconvolved_5_12163_slicenon-SD_cell1_dendrite2_63x_z_2_1_1_9_spine2.ply		12163	non-SD	1	2	2	1.889058448	8.145688961	1.31320415	1.827990679	0.392007997	1.254413885	0.361462044	0.514490593	No	non-SD	Deconvolved_5_12163_slicenon-SD_cell1_dendrite2_63x_z_2_1_1_9_spine2.ply	-0.21109035	-0.724342659	-1.098618278	3	SD
4593	D:\Downloads\spines_2022_modified\Done\Deconvolved_5_12163_slicenon-SD_cell1_dendrite2_63x_z_2_1_1_9_spine3.ply		12163	non-SD	1	2	3	2.93031111	16.73077041	3.851459577	5.67799707	0.474245531	1.882557104	0.400983222	0.49658253	No	non-SD	Deconvolved_5_12163_slicenon-SD_cell1_dendrite2_63x_z_2_1_1_9_spine3.ply	1.272882396	-0.160025479	-0.590243687	1	SD
4594	D:\Downloads\spines_2022_modified\Done\Deconvolved_5_12163_slicenon-SD_cell1_dendrite2_63x_z_2_1_1_9_spine4.ply		12163	non-SD	1	2	4	1.424520473	4.74073247	0.596332847	0.892653742	0.496905205	0.888573276	0.377709753	0.563059548	No	non-SD	Deconvolved_5_12163_slicenon-SD_cell1_dendrite2_63x_z_2_1_1_9_spine4.ply	-0.705606798	-1.146244234	-0.648842157	3	SD
4595	D:\Downloads\spines_2022_modified\Done\Deconvolved_5_12163_slicenon-SD_cell1_dendrite2_63x_z_2_1_1_9_spine5.ply		12163	non-SD	1	2	5	0.988670999	3.393781428	0.394781437	0.498916392	0.263778753	0.673197323	0.341494356	0.790532655	No	non-SD	Deconvolved_5_12163_slicenon-SD_cell1_dendrite2_63x_z_2_1_1_9_spine5.ply	-1.732745796	-0.291711438	-1.472215407	3	SD
4596	D:\Downloads\spines_2022_modified\Done\Deconvolved_5_12163_slicenon-SD_cell1_dendrite2_63x_z_2_1_1_9_spine6.ply		12163	non-SD	1	2	6	0.964499289	3.326427464	0.370138514	0.527767311	0.425864348	0.659645191	0.300484889	0.853358321	No	non-SD	Deconvolved_5_12163_slicenon-SD_cell1_dendrite2_63x_z_2_1_1_9_spine6.ply	-2.033088967	-0.217779789	-0.621536287	0	SD
4597	D:\Downloads\spines_2022_modified\Done\Deconvolved_5_12163_slicenon-SD_cell1_dendrite2_63x_z_2_1_1_9_spine7.ply		12163	non-SD	1	2	7	1.577137228	8.008491502	1.552691417	2.070863191	0.333724892	1.019031218	0.295918384	0.813533584	No	non-SD	Deconvolved_5_12163_slicenon-SD_cell1_dendrite2_63x_z_2_1_1_9_spine7.ply	-1.311478188	0.295956831	-0.985287623	3	SD
4598	D:\Downloads\spines_2022_modified\Done\Deconvolved_5_12163_slicenon-SD_cell2_dendrite1_63x_z_2_1_1_9_spine1.ply		12163	non-SD	2	1	1	2.548275553	22.07211596	5.461705965	7.040523199	0.289070346	1.58060245	0.34704846	0.750171905	No	non-SD	Deconvolved_5_12163_slicenon-SD_cell2_dendrite1_63x_z_2_1_1_9_spine1.ply	0.505436053	1.301506176	-1.047220239	2	SD
4599	D:\Downloads\spines_2022_modified\Done\Deconvolved_5_12163_slicenon-SD_cell2_dendrite1_63x_z_2_1_1_9_spine2.ply		12163	non-SD	2	1	2	1.834848958	11.70783663	2.307099663	3.08829206	0.338603663	1.127524052	0.333042164	0.808639033	No	non-SD	Deconvolved_5_12163_slicenon-SD_cell2_dendrite1_63x_z_2_1_1_9_spine2.ply	-0.72324961	0.487366564	-0.931068041	3	SD
4600	D:\Downloads\spines_2022_modified\Done\Deconvolved_5_12163_slicenon-SD_cell2_dendrite1_63x_z_2_1_1_9_spine3.ply		12163	non-SD	2	1	3	1.617752617	11.38959095	2.413085024	3.249938698	0.346798254	1.116109917	0.270187508	0.922503047	No	non-SD	Deconvolved_5_12163_slicenon-SD_cell2_dendrite1_63x_z_2_1_1_9_spine3.ply	-1.420888418	0.927140585	-0.725801464	0	SD
4601	D:\Downloads\spines_2022_modified\Done\Deconvolved_5_12163_slicenon-SD_cell2_dendrite1_63x_z_2_1_1_9_spine4.ply		12163	non-SD	2	1	4	1.809595914	7.178380022	1.0427008	1.52919879	0.46657487	1.156455618	0.392243101	0.548212682	No	non-SD	Deconvolved_5_12163_slicenon-SD_cell2_dendrite1_63x_z_2_1_1_9_spine4.ply	-0.196797973	-0.934709925	-0.760632642	3	SD
4602	D:\Downloads\spines_2022_modified\Done\Deconvolved_5_12163_slicenon-SD_cell2_dendrite1_63x_z_2_1_1_9_spine5.ply		12163	non-SD	2	1	5	1.611890897	4.702563128	0.461323584	1.083310122	1.34826521	0.885838345	0.409206801	0.662513218	No	non-SD	Deconvolved_5_12163_slicenon-SD_cell2_dendrite1_63x_z_2_1_1_9_spine5.ply	-0.350887441	-2.129456618	3.36844018	4	SD
4603	D:\Downloads\spines_2022_modified\Done\Deconvolved_5_12163_slicenon-SD_cell2_dendrite1_63x_z_2_1_1_9_spine6_shf.ply		12163	non-SD	2	1	6	3.934721981	24.02686606	5.479642272	9.449226221	0.724423922	2.509139099	0.409639242	0.377165325	SHF	non-SD	Deconvolved_5_12163_slicenon-SD_cell2_dendrite1_63x_z_2_1_1_9_spine6_shf.ply	2.713566318	-0.091999211	0.578431825	1	SD
4604	D:\Downloads\spines_2022_modified\Done\Deconvolved_5_12163_slicenon-SD_cell2_dendrite1_63x_z_2_1_1_9_spine7.ply		12163	non-SD	2	1	7	1.322056849	7.733709156	1.23477288	1.865831459	0.511072595	0.911342168	0.252257152	0.87051961	No	non-SD	Deconvolved_5_12163_slicenon-SD_cell2_dendrite1_63x_z_2_1_1_9_spine7.ply	-1.796857895	0.288082706	-0.084861625	0	SD
4605	D:\Downloads\spines_2022_modified\Done\Deconvolved_5_12163_slicenon-SD_cell2_dendrite2_63x_z_2_1_1_9_spine1.ply		12163	non-SD	2	2	1	3.355388757	22.09076806	4.881986573	7.422009551	0.520284712	2.070157383	0.433790654	0.4900461	No	non-SD	Deconvolved_5_12163_slicenon-SD_cell2_dendrite2_63x_z_2_1_1_9_spine1.ply	2.063192166	0.146307824	-0.311266126	1	SD
4606	D:\Downloads\spines_2022_modified\Done\Deconvolved_5_12163_slicenon-SD_cell2_dendrite2_63x_z_2_1_1_9_spine10.ply		12163	non-SD	2	2	1	1.666786949	5.371985199	0.544784549	1.127195152	1.069065936	0.947602059	0.425838199	0.627946941	No	non-SD	Deconvolved_5_12163_slicenon-SD_cell2_dendrite2_63x_z_2_1_1_9_spine10.ply	-0.201223516	-1.832992115	2.042323059	4	SD
4607	D:\Downloads\spines_2022_modified\Done\Deconvolved_5_12163_slicenon-SD_cell2_dendrite2_63x_z_2_1_1_9_spine2.ply		12163	non-SD	2	2	2	4.239899167	22.40475477	5.485377148	8.959627285	0.633365773	2.662232524	0.437465034	0.396636802	No	non-SD	Deconvolved_5_12163_slicenon-SD_cell2_dendrite2_63x_z_2_1_1_9_spine2.ply	2.950508539	-0.091780642	0.152039071	1	SD
4608	D:\Downloads\spines_2022_modified\Done\Deconvolved_5_12163_slicenon-SD_cell2_dendrite2_63x_z_2_1_1_9_spine3.ply		12163	non-SD	2	2	3	4.264038189	14.9493667	3.096536707	6.226711819	1.010863235	2.379385225	0.478868636	0.328704757	No	non-SD	Deconvolved_5_12163_slicenon-SD_cell2_dendrite2_63x_z_2_1_1_9_spine3.ply	3.012443358	-1.517953878	1.668778254	1	SD
4609	D:\Downloads\spines_2022_modified\Done\Deconvolved_5_12163_slicenon-SD_cell2_dendrite2_63x_z_2_1_1_9_spine4.ply		12163	non-SD	2	2	4	1.626823804	7.183077941	1.072567567	1.630224367	0.519926965	0.999846588	0.367724452	0.740505028	No	non-SD	Deconvolved_5_12163_slicenon-SD_cell2_dendrite2_63x_z_2_1_1_9_spine4.ply	-0.770710959	-0.452810861	-0.282070365	3	SD
4610	D:\Downloads\spines_2022_modified\Done\Deconvolved_5_12163_slicenon-SD_cell2_dendrite2_63x_z_2_1_1_9_spine5.ply		12163	non-SD	2	2	5	2.811810305	10.59611062	1.676733795	2.752305084	0.641468128	1.380331368	0.523260526	0.629356866	No	non-SD	Deconvolved_5_12163_slicenon-SD_cell2_dendrite2_63x_z_2_1_1_9_spine5.ply	1.329828705	-0.973259352	0.134891276	1	SD
4611	D:\Downloads\spines_2022_modified\Done\Deconvolved_5_12163_slicenon-SD_cell2_dendrite2_63x_z_2_1_1_9_spine9_shf.ply		12163	non-SD	2	2	9	2.712856765	9.511782758	1.522132549	2.545741876	0.672483699	1.514955169	0.508679567	0.457518746	SHF	non-SD	Deconvolved_5_12163_slicenon-SD_cell2_dendrite2_63x_z_2_1_1_9_spine9_shf.ply	1.418254847	-1.515654779	0.069447282	4	SD
4612	D:\Downloads\spines_2022_modified\Done\Deconvolved_5_12163_slicenon-SD_cell3_dendrite1_63x_z_2_1_1_9_spine1.ply		12163	non-SD	3	1	1	2.011166749	11.22578854	2.186088038	3.222660211	0.474167625	1.265109798	0.38823039	0.666337914	No	non-SD	Deconvolved_5_12163_slicenon-SD_cell3_dendrite1_63x_z_2_1_1_9_spine1.ply	-0.053517994	-0.266938395	-0.515167383	3	SD
4613	D:\Downloads\spines_2022_modified\Done\Deconvolved_5_12163_slicenon-SD_cell3_dendrite1_63x_z_2_1_1_9_spine2.ply		12163	non-SD	3	1	2	4.479008296	18.48116458	4.102171869	6.119262859	0.49171294	2.895375407	0.415581808	0.271313195	No	non-SD	Deconvolved_5_12163_slicenon-SD_cell3_dendrite1_63x_z_2_1_1_9_spine2.ply	2.988159182	-0.423258945	-0.670698633	1	SD
4614	D:\Downloads\spines_2022_modified\Done\Deconvolved_5_12163_slicenon-SD_cell3_dendrite1_63x_z_2_1_1_9_spine3.ply		12163	non-SD	3	1	3	2.607246938	15.88808642	3.408461304	5.13048765	0.505221035	1.514799834	0.418593499	0.620746722	No	non-SD	Deconvolved_5_12163_slicenon-SD_cell3_dendrite1_63x_z_2_1_1_9_spine3.ply	0.878588804	-0.060757276	-0.348967951	3	SD
4615	D:\Downloads\spines_2022_modified\Done\Deconvolved_5_12163_slicenon-SD_cell3_dendrite1_63x_z_2_1_1_9_spine4.ply		12163	non-SD	3	1	4	5.375731872	25.28357139	6.92276976	10.59887353	0.531016328	3.3407171	0.444170511	0.297595672	No	non-SD	Deconvolved_5_12163_slicenon-SD_cell3_dendrite1_63x_z_2_1_1_9_spine4.ply	4.129536274	0.185742575	-0.333742312	1	SD
4616	D:\Downloads\spines_2022_modified\Done\Deconvolved_5_12163_slicenon-SD_cell3_dendrite1_63x_z_2_1_1_9_spine5.ply		12163	non-SD	3	1	5	3.231034424	9.326021233	1.593042271	2.972461352	0.865902372	1.861738521	0.5092674	0.349727295	No	non-SD	Deconvolved_5_12163_slicenon-SD_cell3_dendrite1_63x_z_2_1_1_9_spine5.ply	2.031953993	-1.990922173	0.860640536	4	SD
4617	D:\Downloads\spines_2022_modified\Done\Deconvolved_5_12163_slicenon-SD_cell3_dendrite1_63x_z_2_1_1_9_spine6.ply		12163	non-SD	3	1	6	1.612333236	4.061433201	0.453354394	0.698864366	0.541540956	0.90765359	0.444388707	0.517104281	No	non-SD	Deconvolved_5_12163_slicenon-SD_cell3_dendrite1_63x_z_2_1_1_9_spine6.ply	-0.161304319	-1.579157704	-0.551702555	3	SD
4618	D:\Downloads\spines_2022_modified\Done\Deconvolved_5_12163_slicenon-SD_cell3_dendrite1_63x_z_2_1_1_9_spine7.ply		12163	non-SD	3	1	7	3.517799471	17.78485007	4.071230799	5.838184617	0.43400974	2.289803747	0.363686014	0.337467695	No	non-SD	Deconvolved_5_12163_slicenon-SD_cell3_dendrite1_63x_z_2_1_1_9_spine7.ply	1.830353744	-0.209112223	-0.880295638	1	SD
4619	D:\Downloads\spines_2022_modified\Done\Deconvolved_5_12163_slicenon-SD_cell3_dendrite2_63x_z_2_1_1_9_spine1.ply		12163	non-SD	3	2	1	3.562043699	16.15323562	3.422104361	5.339224156	0.560216637	2.334797681	0.363081547	0.322031847	No	non-SD	Deconvolved_5_12163_slicenon-SD_cell3_dendrite2_63x_z_2_1_1_9_spine1.ply	1.834686089	-0.542487442	-0.338130531	1	SD
4620	D:\Downloads\spines_2022_modified\Done\Deconvolved_5_12163_slicenon-SD_cell3_dendrite2_63x_z_2_1_1_9_spine10.ply		12163	non-SD	3	2	1	2.147167657	11.46508956	1.874576295	3.038043453	0.62065607	1.272596679	0.396611968	0.593209345	No	non-SD	Deconvolved_5_12163_slicenon-SD_cell3_dendrite2_63x_z_2_1_1_9_spine10.ply	0.264751329	-0.644231724	0.078478571	3	SD
4621	D:\Downloads\spines_2022_modified\Done\Deconvolved_5_12163_slicenon-SD_cell3_dendrite2_63x_z_2_1_1_9_spine11.ply		12163	non-SD	3	2	1	2.180347106	6.705669161	0.899006247	1.500428797	0.668985952	1.218441017	0.505842484	0.475619553	No	non-SD	Deconvolved_5_12163_slicenon-SD_cell3_dendrite2_63x_z_2_1_1_9_spine11.ply	0.826581768	-1.766707312	0.005913064	4	SD
4622	D:\Downloads\spines_2022_modified\Done\Deconvolved_5_12163_slicenon-SD_cell3_dendrite2_63x_z_2_1_1_9_spine12.ply		12163	non-SD	3	2	1	5.290751323	15.43370661	3.304590077	4.494642077	0.360120914	2.408329006	0.610868721	0.348986195	No	non-SD	Deconvolved_5_12163_slicenon-SD_cell3_dendrite2_63x_z_2_1_1_9_spine12.ply	4.303774513	-0.822034276	-1.348534811	1	SD
4623	D:\Downloads\spines_2022_modified\Done\Deconvolved_5_12163_slicenon-SD_cell3_dendrite2_63x_z_2_1_1_9_spine13.ply		12163	non-SD	3	2	1	2.2368694	6.874561384	0.933934377	1.563509785	0.674110968	1.238282783	0.512764823	0.469755459	No	non-SD	Deconvolved_5_12163_slicenon-SD_cell3_dendrite2_63x_z_2_1_1_9_spine13.ply	0.92525522	-1.789883415	0.022559246	4	SD
4624	D:\Downloads\spines_2022_modified\Done\Deconvolved_5_12163_slicenon-SD_cell3_dendrite2_63x_z_2_1_1_9_spine14.ply		12163	non-SD	3	2	1	1.385936411	6.60902823	1.091491703	1.718654832	0.574592667	0.945687498	0.284568342	0.764262512	No	non-SD	Deconvolved_5_12163_slicenon-SD_cell3_dendrite2_63x_z_2_1_1_9_spine14.ply	-1.443359605	-0.265484803	0.044618453	0	SD
4625	D:\Downloads\spines_2022_modified\Done\Deconvolved_5_12163_slicenon-SD_cell3_dendrite2_63x_z_2_1_1_9_spine15.ply		12163	non-SD	3	2	1	2.398734356	5.238653066	0.654024305	1.199051674	0.833344214	1.293565618	0.528573513	0.42033337	No	non-SD	Deconvolved_5_12163_slicenon-SD_cell3_dendrite2_63x_z_2_1_1_9_spine15.ply	1.169278855	-2.294021649	0.670187896	4	SD
4626	D:\Downloads\spines_2022_modified\Done\Deconvolved_5_12163_slicenon-SD_cell3_dendrite2_63x_z_2_1_1_9_spine16.ply		12163	non-SD	3	2	1	2.828207117	7.782379888	1.106746637	2.094957508	0.892897108	1.456700249	0.53653701	0.464513355	No	non-SD	Deconvolved_5_12163_slicenon-SD_cell3_dendrite2_63x_z_2_1_1_9_spine16.ply	1.606792664	-2.013109021	1.049971539	4	SD
4627	D:\Downloads\spines_2022_modified\Done\Deconvolved_5_12163_slicenon-SD_cell3_dendrite2_63x_z_2_1_1_9_spine17.ply		12163	non-SD	3	2	1	3.581171048	16.11643396	3.204563283	5.535995416	0.727535058	2.214158314	0.454281954	0.366088869	No	non-SD	Deconvolved_5_12163_slicenon-SD_cell3_dendrite2_63x_z_2_1_1_9_spine17.ply	2.29400151	-0.969565155	0.407377395	1	SD
4628	D:\Downloads\spines_2022_modified\Done\Deconvolved_5_12163_slicenon-SD_cell3_dendrite2_63x_z_2_1_1_9_spine18_shf.ply		12163	non-SD	3	2	1	3.401352955	14.88254657	3.195495028	5.446246993	0.704351578	2.080856343	0.421983252	0.441231094	SHF	non-SD	Deconvolved_5_12163_slicenon-SD_cell3_dendrite2_63x_z_2_1_1_9_spine18_shf.ply	1.794306807	-0.759809842	0.386585377	1	SD
4629	D:\Downloads\spines_2022_modified\Done\Deconvolved_5_12163_slicenon-SD_cell3_dendrite2_63x_z_2_1_1_9_spine19.ply		12163	non-SD	3	2	1	0.884010934	2.547848824	0.260612672	0.458997175	0.761223547	0.573886984	0.262212067	0.921660272	No	non-SD	Deconvolved_5_12163_slicenon-SD_cell3_dendrite2_63x_z_2_1_1_9_spine19.ply	-2.363154318	-0.441646551	1.017175622	0	SD
4630	D:\Downloads\spines_2022_modified\Done\Deconvolved_5_12163_slicenon-SD_cell3_dendrite2_63x_z_2_1_1_9_spine2.ply		12163	non-SD	3	2	2	2.955602515	13.96924962	2.750875045	4.761940935	0.731064064	1.937258722	0.41768567	0.421874395	No	non-SD	Deconvolved_5_12163_slicenon-SD_cell3_dendrite2_63x_z_2_1_1_9_spine2.ply	1.427892228	-0.978830708	0.452426424	1	SD
4631	D:\Downloads\spines_2022_modified\Done\Deconvolved_5_12163_slicenon-SD_cell3_dendrite2_63x_z_2_1_1_9_spine3.ply		12163	non-SD	3	2	3	2.530418866	7.510557123	1.01127395	1.929584293	0.908072776	1.362141094	0.537983122	0.456372026	No	non-SD	Deconvolved_5_12163_slicenon-SD_cell3_dendrite2_63x_z_2_1_1_9_spine3.ply	1.393310554	-2.131125458	1.088550789	4	SD
4632	D:\Downloads\spines_2022_modified\Done\Deconvolved_5_12163_slicenon-SD_cell3_dendrite2_63x_z_2_1_1_9_spine4.ply		12163	non-SD	3	2	4	4.740112154	15.64409468	3.534457034	4.741810321	0.341595123	2.563240878	0.552277299	0.284379607	No	non-SD	Deconvolved_5_12163_slicenon-SD_cell3_dendrite2_63x_z_2_1_1_9_spine4.ply	3.695602978	-0.837941913	-1.487442701	1	SD
4633	D:\Downloads\spines_2022_modified\Done\Deconvolved_5_12163_slicenon-SD_cell3_dendrite2_63x_z_2_1_1_9_spine5.ply		12163	non-SD	3	2	5	1.04269076	5.416304603	0.698345772	1.076318445	0.541240012	0.722848582	0.251733942	0.937132161	No	non-SD	Deconvolved_5_12163_slicenon-SD_cell3_dendrite2_63x_z_2_1_1_9_spine5.ply	-2.232935485	0.190440287	0.082101182	0	SD
4634	D:\Downloads\spines_2022_modified\Done\Deconvolved_5_12163_slicenon-SD_cell3_dendrite2_63x_z_2_1_1_9_spine6_shf.ply		12163	non-SD	3	2	6	3.377892934	10.44960572	1.609403221	2.806405702	0.74375549	1.787891511	0.507447543	0.382332192	No	non-SD	Deconvolved_5_12163_slicenon-SD_cell3_dendrite2_63x_z_2_1_1_9_spine6_shf.ply	2.105285333	-1.61896649	0.362346696	1	SD
4635	D:\Downloads\spines_2022_modified\Done\Deconvolved_5_12163_slicenon-SD_cell3_dendrite2_63x_z_2_1_1_9_spine7.ply		12163	non-SD	3	2	7	3.060279126	19.89823907	3.720374723	6.546947337	0.759754816	1.768710981	0.422767888	0.592768305	No	non-SD	Deconvolved_5_12163_slicenon-SD_cell3_dendrite2_63x_z_2_1_1_9_spine7.ply	1.559527149	-0.099505123	0.87056188	1	SD
4636	D:\Downloads\spines_2022_modified\Done\Deconvolved_5_12163_slicenon-SD_cell3_dendrite2_63x_z_2_1_1_9_spine8.ply		12163	non-SD	3	2	8	6.320264008	20.34396757	5.738890054	7.624274308	0.328527683	3.244486423	0.567748587	0.248945413	No	non-SD	Deconvolved_5_12163_slicenon-SD_cell3_dendrite2_63x_z_2_1_1_9_spine8.ply	5.265529386	-0.327583724	-1.444500513	1	SD
4637	D:\Downloads\spines_2022_modified\Done\Deconvolved_5_12163_slicenon-SD_cell3_dendrite2_63x_z_2_1_1_9_spine9.ply		12163	non-SD	3	2	9	4.443351643	11.0562563	2.123270894	2.953654428	0.391086948	2.390986793	0.5674984	0.271639031	No	non-SD	Deconvolved_5_12163_slicenon-SD_cell3_dendrite2_63x_z_2_1_1_9_spine9.ply	3.349885191	-1.406940112	-1.370700821	1	SD
4638	D:\Downloads\spines_2022_modified\Done\Deconvolved_5_12163_slicenon-SD_cell4_dendrite1_63x_z_2_1_1_9_spine1_shf.ply		12163	non-SD	4	1	1	3.770125106	24.37824267	6.130149163	9.471379083	0.545048714	1.783636361	0.502355178	0.662182675	SHF	non-SD	Deconvolved_5_12163_slicenon-SD_cell4_dendrite1_63x_z_2_1_1_9_spine1_shf.ply	2.571229369	0.576300831	0.00141756	1	SD
4639	D:\Downloads\spines_2022_modified\Done\Deconvolved_5_12163_slicenon-SD_cell4_dendrite1_63x_z_2_1_1_9_spine3.ply		12163	non-SD	4	1	3	3.383153263	11.28485234	2.014175667	2.799310711	0.389804652	1.929523241	0.461397621	0.322803026	No	non-SD	Deconvolved_5_12163_slicenon-SD_cell4_dendrite1_63x_z_2_1_1_9_spine3.ply	1.920313336	-1.064879273	-1.284752422	1	SD
4640	D:\Downloads\spines_2022_modified\Done\Deconvolved_5_12163_slicenon-SD_cell4_dendrite1_63x_z_2_1_1_9_spine4.ply		12163	non-SD	4	1	4	1.293172895	3.566595271	0.392316334	0.621857626	0.585092367	0.764426341	0.423150292	0.647681478	No	non-SD	Deconvolved_5_12163_slicenon-SD_cell4_dendrite1_63x_z_2_1_1_9_spine4.ply	-0.745867556	-1.318313107	-0.207384363	3	SD
4641	D:\Downloads\spines_2022_modified\Done\Deconvolved_5_12163_slicenon-SD_cell4_dendrite1_63x_z_2_1_1_9_spine5.ply		12163	non-SD	4	1	5	3.78041017	10.0992694	2.057654523	3.779545332	0.836822114	2.149031098	0.532824954	0.370916169	No	non-SD	Deconvolved_5_12163_slicenon-SD_cell4_dendrite1_63x_z_2_1_1_9_spine5.ply	2.566575544	-1.824132447	0.77369642	1	SD
4642	D:\Downloads\spines_2022_modified\Done\Deconvolved_5_12163_slicenon-SD_cell4_dendrite1_63x_z_2_1_1_9_spine6.ply		12163	non-SD	4	1	6	2.243007994	8.088097323	1.156307024	2.090542893	0.807947933	1.22267937	0.467891251	0.567412092	No	non-SD	Deconvolved_5_12163_slicenon-SD_cell4_dendrite1_63x_z_2_1_1_9_spine6.ply	0.627882824	-1.466072345	0.807180819	4	SD
4643	D:\Downloads\spines_2022_modified\Done\Deconvolved_5_12163_slicenon-SD_cell4_dendrite1_63x_z_2_1_1_9_spine7.ply		12163	non-SD	4	1	7	2.821941752	6.686534017	0.856380121	1.24213259	0.45044538	1.49337015	0.520480454	0.339651968	No	non-SD	Deconvolved_5_12163_slicenon-SD_cell4_dendrite1_63x_z_2_1_1_9_spine7.ply	1.557822721	-1.767666131	-1.134003529	1	SD
4644	D:\Downloads\spines_2022_modified\Done\Deconvolved_5_12163_slicenon-SD_cell4_dendrite1_63x_z_2_1_1_9_spine8.ply		12163	non-SD	4	1	8	2.607493911	5.777422896	0.737032917	0.961014452	0.303896245	1.596661027	0.427480356	0.258166118	No	non-SD	Deconvolved_5_12163_slicenon-SD_cell4_dendrite1_63x_z_2_1_1_9_spine8.ply	0.961059713	-1.568155733	-1.850501453	3	SD
4645	D:\Downloads\spines_2022_modified\Done\Deconvolved_5_12163_slicenon-SD_cell4_dendrite1_63x_z_2_1_1_9_spine9.ply		12163	non-SD	4	1	9	3.074671605	23.77681849	4.795320752	7.010530139	0.461952287	2.035067411	0.338019361	0.437238617	No	non-SD	Deconvolved_5_12163_slicenon-SD_cell4_dendrite1_63x_z_2_1_1_9_spine9.ply	1.509686278	0.506030738	-0.552032041	1	SD
4646	D:\Downloads\spines_2022_modified\Done\Deconvolved_5_12163_slicenon-SD_cell4_dendrite2_63x_z_2_1_1_9_spine1.ply		12163	non-SD	4	2	1	2.637362992	8.415489432	1.222792881	1.877479931	0.535403059	1.610881888	0.446463857	0.341523904	No	non-SD	Deconvolved_5_12163_slicenon-SD_cell4_dendrite2_63x_z_2_1_1_9_spine1.ply	1.138061847	-1.51662149	-0.664095632	3	SD
4647	D:\Downloads\spines_2022_modified\Done\Deconvolved_5_12163_slicenon-SD_cell4_dendrite2_63x_z_2_1_1_9_spine10.ply		12163	non-SD	4	2	1	3.718477437	10.60775848	1.832149505	2.653937067	0.448537393	2.215883827	0.484542153	0.290800314	No	non-SD	Deconvolved_5_12163_slicenon-SD_cell4_dendrite2_63x_z_2_1_1_9_spine10.ply	2.32813124	-1.306353128	-1.06193547	1	SD
4648	D:\Downloads\spines_2022_modified\Done\Deconvolved_5_12163_slicenon-SD_cell4_dendrite2_63x_z_2_1_1_9_spine11.ply		12163	non-SD	4	2	1	2.403536256	9.502719735	1.593548192	2.972871609	0.865567433	1.43994124	0.443137759	0.49309783	No	non-SD	Deconvolved_5_12163_slicenon-SD_cell4_dendrite2_63x_z_2_1_1_9_spine11.ply	0.830753372	-1.51321888	1.036622358	4	SD
4649	D:\Downloads\spines_2022_modified\Done\Deconvolved_5_12163_slicenon-SD_cell4_dendrite2_63x_z_2_1_1_9_spine12.ply		12163	non-SD	4	2	1	1.590908768	5.60634243	0.805850123	1.148115896	0.42472634	0.980297336	0.390876186	0.575094214	No	non-SD	Deconvolved_5_12163_slicenon-SD_cell4_dendrite2_63x_z_2_1_1_9_spine12.ply	-0.505174571	-0.964911633	-0.956161059	3	SD
4650	D:\Downloads\spines_2022_modified\Done\Deconvolved_5_12163_slicenon-SD_cell4_dendrite2_63x_z_2_1_1_9_spine13.ply		12163	non-SD	4	2	1	1.572781315	5.659337834	0.815889232	1.170244512	0.434317878	0.970287387	0.390623374	0.562139765	No	non-SD	Deconvolved_5_12163_slicenon-SD_cell4_dendrite2_63x_z_2_1_1_9_spine13.ply	-0.4933548	-1.009610229	-0.927046935	3	SD
4651	D:\Downloads\spines_2022_modified\Done\Deconvolved_5_12163_slicenon-SD_cell4_dendrite2_63x_z_2_1_1_9_spine14.ply		12163	non-SD	4	2	1	1.220561484	3.337095193	0.351353488	0.559585952	0.592658026	0.724314557	0.392436954	0.634008493	No	non-SD	Deconvolved_5_12163_slicenon-SD_cell4_dendrite2_63x_z_2_1_1_9_spine14.ply	-0.948557253	-1.288988256	-0.170166705	3	SD
4652	D:\Downloads\spines_2022_modified\Done\Deconvolved_5_12163_slicenon-SD_cell4_dendrite2_63x_z_2_1_1_9_spine2.ply		12163	non-SD	4	2	2	3.25788345	8.427627967	1.27140919	1.715375428	0.349192251	1.543530649	0.600671873	0.415196852	No	non-SD	Deconvolved_5_12163_slicenon-SD_cell4_dendrite2_63x_z_2_1_1_9_spine2.ply	2.244116585	-1.497185061	-1.529686843	1	SD
4653	D:\Downloads\spines_2022_modified\Done\Deconvolved_5_12163_slicenon-SD_cell4_dendrite2_63x_z_2_1_1_9_spine3.ply		12163	non-SD	4	2	3	2.369424755	6.88435866	0.96960771	1.36382043	0.406569293	1.296936851	0.474744704	0.416410923	No	non-SD	Deconvolved_5_12163_slicenon-SD_cell4_dendrite2_63x_z_2_1_1_9_spine3.ply	0.847615846	-1.410079624	-1.231302068	3	SD
4654	D:\Downloads\spines_2022_modified\Done\Deconvolved_5_12163_slicenon-SD_cell4_dendrite2_63x_z_2_1_1_9_spine4.ply		12163	non-SD	4	2	4	2.326083891	9.034289524	1.350239985	2.70486894	1.003250511	1.389642744	0.463691679	0.495943697	No	non-SD	Deconvolved_5_12163_slicenon-SD_cell4_dendrite2_63x_z_2_1_1_9_spine4.ply	0.88625719	-1.814670093	1.645284905	4	SD
4655	D:\Downloads\spines_2022_modified\Done\Deconvolved_5_12163_slicenon-SD_cell4_dendrite2_63x_z_2_1_1_9_spine5.ply		12163	non-SD	4	2	5	2.478850397	6.939097473	0.858880903	1.5527977	0.807931338	1.38784679	0.490204202	0.401425452	No	non-SD	Deconvolved_5_12163_slicenon-SD_cell4_dendrite2_63x_z_2_1_1_9_spine5.ply	1.141104417	-2.027376033	0.592670655	4	SD
4656	D:\Downloads\spines_2022_modified\Done\Deconvolved_5_12163_slicenon-SD_cell4_dendrite2_63x_z_2_1_1_9_spine6.ply		12163	non-SD	4	2	6	1.343812469	8.639800298	1.485136833	2.230698524	0.502015488	0.941421166	0.25458303	0.942425881	No	non-SD	Deconvolved_5_12163_slicenon-SD_cell4_dendrite2_63x_z_2_1_1_9_spine6.ply	-1.844239493	0.555578564	-0.030770638	0	SD
4657	D:\Downloads\spines_2022_modified\Done\Deconvolved_5_12163_slicenon-SD_cell4_dendrite2_63x_z_2_1_1_9_spine7.ply		12163	non-SD	4	2	7	2.175755715	9.283961304	1.362324488	2.23714401	0.642152094	1.269331966	0.464506556	0.511048917	No	non-SD	Deconvolved_5_12163_slicenon-SD_cell4_dendrite2_63x_z_2_1_1_9_spine7.ply	0.672867351	-1.290426794	-0.004664478	4	SD
4658	D:\Downloads\spines_2022_modified\Done\Deconvolved_5_12163_slicenon-SD_cell4_dendrite2_63x_z_2_1_1_9_spine8.ply		12163	non-SD	4	2	8	2.755886063	10.25122702	1.600014373	2.416975856	0.51059634	1.436755881	0.539210902	0.480481497	No	non-SD	Deconvolved_5_12163_slicenon-SD_cell4_dendrite2_63x_z_2_1_1_9_spine8.ply	1.569077768	-1.273751712	-0.661353085	1	SD
4659	D:\Downloads\spines_2022_modified\Done\Deconvolved_5_12163_slicenon-SD_cell4_dendrite2_63x_z_2_1_1_9_spine9.ply		12163	non-SD	4	2	9	3.005819692	6.537612946	0.935060313	1.608188634	0.719876902	1.805493066	0.490544591	0.286256959	No	non-SD	Deconvolved_5_12163_slicenon-SD_cell4_dendrite2_63x_z_2_1_1_9_spine9.ply	1.689785752	-2.152688335	0.077359189	4	SD
4660	D:\Downloads\spines_2022_modified\Done\Deconvolved_5_12163_slicenon-SD_cell5_dendrite1_63x_z_2_1_1_9_spine1_shf.ply		12163	non-SD	5	1	1	3.673285146	13.39907816	2.763576605	4.851907788	0.755662492	2.144899346	0.489121065	0.357846845	SHF	non-SD	Deconvolved_5_12163_slicenon-SD_cell5_dendrite1_63x_z_2_1_1_9_spine1_shf.ply	2.427422906	-1.351116927	0.463686072	1	SD
4661	D:\Downloads\spines_2022_modified\Done\Deconvolved_5_12163_slicenon-SD_cell5_dendrite1_63x_z_2_1_1_9_spine2.ply		12163	non-SD	5	1	2	3.264139072	12.78930849	2.071297703	3.372796551	0.628349487	1.865117337	0.482925885	0.365809479	No	non-SD	Deconvolved_5_12163_slicenon-SD_cell5_dendrite1_63x_z_2_1_1_9_spine2.ply	2.009405682	-1.252015797	-0.13968981	1	SD
4662	D:\Downloads\spines_2022_modified\Done\Deconvolved_5_12163_slicenon-SD_cell5_dendrite1_63x_z_2_1_1_9_spine3.ply		12163	non-SD	5	1	3	0.913513687	3.305614924	0.420104439	0.625364396	0.488592688	0.667125531	0.256551066	0.907790213	No	non-SD	Deconvolved_5_12163_slicenon-SD_cell5_dendrite1_63x_z_2_1_1_9_spine3.ply	-2.37783206	-0.020784553	-0.236259787	0	SD
4663	D:\Downloads\spines_2022_modified\Done\Deconvolved_5_12163_slicenon-SD_cell5_dendrite1_63x_z_2_1_1_9_spine4.ply		12163	non-SD	5	1	4	1.077230578	3.848182892	0.518592785	0.779745202	0.503578965	0.682514695	0.304237316	0.883039559	No	non-SD	Deconvolved_5_12163_slicenon-SD_cell5_dendrite1_63x_z_2_1_1_9_spine4.ply	-1.931466712	-0.199084023	-0.218680305	0	SD
4664	D:\Downloads\spines_2022_modified\Done\Deconvolved_5_12163_slicenon-SD_cell5_dendrite1_63x_z_2_1_1_9_spine5.ply		12163	non-SD	5	1	5	3.08082758	11.63167117	1.939555365	3.016954427	0.555487655	1.780700056	0.492077839	0.401288645	No	non-SD	Deconvolved_5_12163_slicenon-SD_cell5_dendrite1_63x_z_2_1_1_9_spine5.ply	1.781838464	-1.214706037	-0.468756734	1	SD
4665	D:\Downloads\spines_2022_modified\Done\Deconvolved_5_12163_slicenon-SD_cell5_dendrite1_63x_z_2_1_1_9_spine7.ply		12163	non-SD	5	1	7	1.455593025	2.717632964	0.229333859	0.341709791	0.490010209	0.814189762	0.479639676	0.459407832	No	non-SD	Deconvolved_5_12163_slicenon-SD_cell5_dendrite1_63x_z_2_1_1_9_spine7.ply	-0.080469238	-1.913619995	-0.913518505	3	SD
4666	D:\Downloads\spines_2022_modified\Done\Deconvolved_5_12163_slicenon-SD_cell5_dendrite1_63x_z_2_1_1_9_spine8.ply		12163	non-SD	5	1	8	3.555515515	12.99420097	2.576254924	4.00428291	0.554303836	1.904777567	0.558881274	0.396551971	No	non-SD	Deconvolved_5_12163_slicenon-SD_cell5_dendrite1_63x_z_2_1_1_9_spine8.ply	2.567417407	-1.267453761	-0.489013176	1	SD
4667	D:\Downloads\spines_2022_modified\Done\Deconvolved_5_12163_slicenon-SD_cell5_dendrite2_63x_z_2_1_1_9_spine1.ply		12163	non-SD	5	2	1	2.444766331	6.504531636	0.835680993	1.671512186	1.000179733	1.435141216	0.49787283	0.397660528	No	non-SD	Deconvolved_5_12163_slicenon-SD_cell5_dendrite2_63x_z_2_1_1_9_spine1.ply	1.188469508	-2.366268825	1.458500075	4	SD
4668	D:\Downloads\spines_2022_modified\Done\Deconvolved_5_12163_slicenon-SD_cell5_dendrite2_63x_z_2_1_1_9_spine10.ply		12163	non-SD	5	2	1	2.148295114	10.03749133	1.52868534	2.39822121	0.568812853	1.186709768	0.422024741	0.661698595	No	non-SD	Deconvolved_5_12163_slicenon-SD_cell5_dendrite2_63x_z_2_1_1_9_spine10.ply	0.197784924	-0.596597891	-0.122816525	3	SD
4669	D:\Downloads\spines_2022_modified\Done\Deconvolved_5_12163_slicenon-SD_cell5_dendrite2_63x_z_2_1_1_9_spine11.ply		12163	non-SD	5	2	1	2.128395585	8.649585069	1.264222554	2.061506615	0.630651667	1.321886997	0.391662559	0.489424441	No	non-SD	Deconvolved_5_12163_slicenon-SD_cell5_dendrite2_63x_z_2_1_1_9_spine11.ply	0.256123282	-1.139061837	-0.033729736	4	SD
4670	D:\Downloads\spines_2022_modified\Done\Deconvolved_5_12163_slicenon-SD_cell5_dendrite2_63x_z_2_1_1_9_spine12.ply		12163	non-SD	5	2	1	1.111508232	3.798506635	0.428957254	0.605782376	0.412220845	0.718868737	0.331027279	0.743786999	No	non-SD	Deconvolved_5_12163_slicenon-SD_cell5_dendrite2_63x_z_2_1_1_9_spine12.ply	-1.558273228	-0.527165389	-0.821607723	3	SD
4671	D:\Downloads\spines_2022_modified\Done\Deconvolved_5_12163_slicenon-SD_cell5_dendrite2_63x_z_2_1_1_9_spine13.ply		12163	non-SD	5	2	1	1.692533868	3.640847566	0.39090889	0.694971074	0.777833893	0.983862827	0.470836918	0.462907074	No	non-SD	Deconvolved_5_12163_slicenon-SD_cell5_dendrite2_63x_z_2_1_1_9_spine13.ply	0.166866907	-2.153871702	0.449361183	4	SD
4672	D:\Downloads\spines_2022_modified\Done\Deconvolved_5_12163_slicenon-SD_cell5_dendrite2_63x_z_2_1_1_9_spine14.ply		12163	non-SD	5	2	1	1.150244824	3.046321213	0.338320314	0.469547478	0.387878464	0.720209693	0.38453479	0.635018254	No	non-SD	Deconvolved_5_12163_slicenon-SD_cell5_dendrite2_63x_z_2_1_1_9_spine14.ply	-1.111702856	-1.014667345	-1.113099636	3	SD
4673	D:\Downloads\spines_2022_modified\Done\Deconvolved_5_12163_slicenon-SD_cell5_dendrite2_63x_z_2_1_1_9_spine15.ply		12163	non-SD	5	2	1	2.517678152	9.80803471	1.559777843	2.320988813	0.488025249	1.506462318	0.416809841	0.423893439	No	non-SD	Deconvolved_5_12163_slicenon-SD_cell5_dendrite2_63x_z_2_1_1_9_spine15.ply	0.814190522	-1.044224965	-0.748373848	3	SD
4674	D:\Downloads\spines_2022_modified\Done\Deconvolved_5_12163_slicenon-SD_cell5_dendrite2_63x_z_2_1_1_9_spine16.ply		12163	non-SD	5	2	1	2.63009763	13.9139438	2.448671199	3.600220624	0.470275235	1.75227966	0.355898764	0.40880796	No	non-SD	Deconvolved_5_12163_slicenon-SD_cell5_dendrite2_63x_z_2_1_1_9_spine16.ply	0.811334217	-0.502934886	-0.730448013	3	SD
4675	D:\Downloads\spines_2022_modified\Done\Deconvolved_5_12163_slicenon-SD_cell5_dendrite2_63x_z_2_1_1_9_spine17.ply		12163	non-SD	5	2	1	3.299640665	11.09788739	1.694664132	2.827599427	0.668530875	1.678773507	0.550539874	0.400393073	No	non-SD	Deconvolved_5_12163_slicenon-SD_cell5_dendrite2_63x_z_2_1_1_9_spine17.ply	2.256020814	-1.578685993	0.006138594	1	SD
4676	D:\Downloads\spines_2022_modified\Done\Deconvolved_5_12163_slicenon-SD_cell5_dendrite2_63x_z_2_1_1_9_spine18.ply		12163	non-SD	5	2	1	2.588818271	8.070646005	1.14067267	1.523491166	0.335607669	1.504474197	0.459238613	0.321142897	No	non-SD	Deconvolved_5_12163_slicenon-SD_cell5_dendrite2_63x_z_2_1_1_9_spine18.ply	1.133922119	-1.376575194	-1.625695995	3	SD
4677	D:\Downloads\spines_2022_modified\Done\Deconvolved_5_12163_slicenon-SD_cell5_dendrite2_63x_z_2_1_1_9_spine19.ply		12163	non-SD	5	2	1	4.241630257	13.14330793	2.62831111	3.747932802	0.425985222	2.229325949	0.545580245	0.334745832	No	non-SD	Deconvolved_5_12163_slicenon-SD_cell5_dendrite2_63x_z_2_1_1_9_spine19.ply	3.093469043	-1.081640098	-1.099512792	1	SD
4678	D:\Downloads\spines_2022_modified\Done\Deconvolved_5_12163_slicenon-SD_cell5_dendrite2_63x_z_2_1_1_9_spine2.ply		12163	non-SD	5	2	2	1.676151453	4.217263695	0.440703863	0.846324519	0.920392787	0.929535957	0.481891179	0.536035574	No	non-SD	Deconvolved_5_12163_slicenon-SD_cell5_dendrite2_63x_z_2_1_1_9_spine2.ply	0.156058516	-2.152780496	1.188461742	4	SD
4679	D:\Downloads\spines_2022_modified\Done\Deconvolved_5_12163_slicenon-SD_cell5_dendrite2_63x_z_2_1_1_9_spine3.ply		12163	non-SD	5	2	3	1.345043345	5.807088241	0.777126018	1.443598711	0.857612121	0.848595568	0.275488436	0.88990924	No	non-SD	Deconvolved_5_12163_slicenon-SD_cell5_dendrite2_63x_z_2_1_1_9_spine3.ply	-1.700972717	-0.364409569	1.486341026	0	SD
4680	D:\Downloads\spines_2022_modified\Done\Deconvolved_5_12163_slicenon-SD_cell5_dendrite2_63x_z_2_1_1_9_spine4_shf.ply		12163	non-SD	5	2	4	1.41020151	4.849367317	0.437630307	1.034843653	1.36465262	0.82619478	0.376819313	0.740980075	No	non-SD	Deconvolved_5_12163_slicenon-SD_cell5_dendrite2_63x_z_2_1_1_9_spine4_shf.ply	-0.792140496	-1.858010207	3.552635086	4	SD
4681	D:\Downloads\spines_2022_modified\Done\Deconvolved_5_12163_slicenon-SD_cell5_dendrite2_63x_z_2_1_1_9_spine5_shf.ply		12163	non-SD	5	2	5	1.263077444	3.010509349	0.304830354	0.430610228	0.412622539	0.67923113	0.436998472	0.617960237	SHF	non-SD	Deconvolved_5_12163_slicenon-SD_cell5_dendrite2_63x_z_2_1_1_9_spine5_shf.ply	-0.718751818	-1.25737138	-1.056980473	3	SD
4682	D:\Downloads\spines_2022_modified\Done\Deconvolved_5_12163_slicenon-SD_cell5_dendrite2_63x_z_2_1_1_9_spine6.ply		12163	non-SD	5	2	6	1.044852738	3.011715492	0.318298652	0.511917336	0.608292502	0.678416592	0.356956957	0.712104937	No	non-SD	Deconvolved_5_12163_slicenon-SD_cell5_dendrite2_63x_z_2_1_1_9_spine6.ply	-1.410237645	-1.040273847	0.00727618	0	SD
4683	D:\Downloads\spines_2022_modified\Done\Deconvolved_5_12163_slicenon-SD_cell5_dendrite2_63x_z_2_1_1_9_spine7.ply		12163	non-SD	5	2	7	1.698423886	8.977471662	1.500785081	2.435396741	0.622748501	1.070388305	0.336672813	0.819808943	No	non-SD	Deconvolved_5_12163_slicenon-SD_cell5_dendrite2_63x_z_2_1_1_9_spine7.ply	-0.893683753	-0.124670188	0.339147986	0	SD
4684	D:\Downloads\spines_2022_modified\Done\Deconvolved_5_12163_slicenon-SD_cell5_dendrite2_63x_z_2_1_1_9_spine8.ply		12163	non-SD	5	2	8	1.650965106	5.710645353	0.783681352	1.110584664	0.417138051	1.035862518	0.422901953	0.537883103	No	non-SD	Deconvolved_5_12163_slicenon-SD_cell5_dendrite2_63x_z_2_1_1_9_spine8.ply	-0.226455804	-1.143209681	-1.056037161	3	SD
4685	D:\Downloads\spines_2022_modified\Done\Deconvolved_5_12163_slicenon-SD_cell5_dendrite2_63x_z_2_1_1_9_spine9.ply		12163	non-SD	5	2	9	1.201617962	4.662728967	0.623488914	0.94030314	0.508131289	0.791287687	0.301795674	0.768394313	No	non-SD	Deconvolved_5_12163_slicenon-SD_cell5_dendrite2_63x_z_2_1_1_9_spine9.ply	-1.615841208	-0.409451337	-0.309605448	0	SD
4686	D:\Downloads\spines_2022_modified\Done\Deconvolved_5_12163_slicenon-SD_cell6_dendrite1_63x_z_2_1_1_9_spine1.ply		12163	non-SD	6	1	1	1.748821664	13.02282516	2.559807876	3.719965822	0.453220711	1.166386979	0.278392983	0.873643731	No	non-SD	Deconvolved_5_12163_slicenon-SD_cell6_dendrite1_63x_z_2_1_1_9_spine1.ply	-1.086449601	0.778874337	-0.268236201	0	SD
4687	D:\Downloads\spines_2022_modified\Done\Deconvolved_5_12163_slicenon-SD_cell6_dendrite1_63x_z_2_1_1_9_spine2.ply		12163	non-SD	6	1	2	1.31243123	5.937382766	0.919883113	1.291176838	0.403631418	0.899339099	0.289899383	0.811692311	No	non-SD	Deconvolved_5_12163_slicenon-SD_cell6_dendrite1_63x_z_2_1_1_9_spine2.ply	-1.628117626	0.00699249	-0.705691696	0	SD
4688	D:\Downloads\spines_2022_modified\Done\Deconvolved_5_12163_slicenon-SD_cell7_dendrite1_63x_z_2_1_1_9_spine1.ply		12163	non-SD	7	1	1	3.754843058	12.99685797	2.419613129	3.885398865	0.60579343	2.165959026	0.508197448	0.370367335	No	non-SD	Deconvolved_5_12163_slicenon-SD_cell7_dendrite1_63x_z_2_1_1_9_spine1.ply	2.509175206	-1.198251982	-0.228838909	1	SD
4689	D:\Downloads\spines_2022_modified\Done\Deconvolved_5_12163_slicenon-SD_cell7_dendrite1_63x_z_2_1_1_9_spine2.ply		12163	non-SD	7	1	2	2.627766014	12.3038511	2.337879434	3.848811642	0.646283202	1.8248596	0.362174126	0.404364454	No	non-SD	Deconvolved_5_12163_slicenon-SD_cell7_dendrite1_63x_z_2_1_1_9_spine2.ply	0.8119903	-0.905333381	0.045625487	4	SD
4690	D:\Downloads\spines_2022_modified\Done\Deconvolved_5_12163_slicenon-SD_cell7_dendrite1_63x_z_2_1_1_9_spine3.ply		12163	non-SD	7	1	3	1.667469633	6.881349843	1.037840999	1.459938111	0.406706916	0.970635294	0.421065632	0.736747585	No	non-SD	Deconvolved_5_12163_slicenon-SD_cell7_dendrite1_63x_z_2_1_1_9_spine3.ply	-0.498584054	-0.508902413	-0.85419736	3	SD
4691	D:\Downloads\spines_2022_modified\Done\Deconvolved_5_12163_slicenon-SD_cell7_dendrite1_63x_z_2_1_1_9_spine4.ply		12163	non-SD	7	1	4	1.473804463	4.048280311	0.4389074	0.61456614	0.400218224	0.90822955	0.399596386	0.489695847	No	non-SD	Deconvolved_5_12163_slicenon-SD_cell7_dendrite1_63x_z_2_1_1_9_spine4.ply	-0.491282609	-1.327637773	-1.204441647	3	SD
4692	D:\Downloads\spines_2022_modified\Done\Deconvolved_5_12163_slicenon-SD_cell7_dendrite1_63x_z_2_1_1_9_spine5.ply		12163	non-SD	7	1	5	1.682013649	6.831388816	1.03400279	1.447213621	0.399622549	0.97611179	0.428525206	0.661909004	No	non-SD	Deconvolved_5_12163_slicenon-SD_cell7_dendrite1_63x_z_2_1_1_9_spine5.ply	-0.327802565	-0.721196958	-0.979617257	3	SD
4693	D:\Downloads\spines_2022_modified\Done\Deconvolved_5_12163_slicenon-SD_cell7_dendrite1_63x_z_2_1_1_9_spine6.ply		12163	non-SD	7	1	6	1.658331225	4.877435357	0.54935145	0.968452692	0.762901858	0.925306209	0.468730483	0.58818066	No	non-SD	Deconvolved_5_12163_slicenon-SD_cell7_dendrite1_63x_z_2_1_1_9_spine6.ply	-0.01966904	-1.707126048	0.543610433	4	SD
4694	D:\Downloads\spines_2022_modified\Done\Deconvolved_5_12163_slicenon-SD_cell7_dendrite1_63x_z_2_1_1_9_spine7.ply		12163	non-SD	7	1	7	1.364863297	5.887152135	0.888005641	1.094708876	0.232772434	0.933666756	0.335970196	0.644001685	No	non-SD	Deconvolved_5_12163_slicenon-SD_cell7_dendrite1_63x_z_2_1_1_9_spine7.ply	-1.112926541	-0.349938552	-1.722554991	3	SD
4695	D:\Downloads\spines_2022_modified\Done\Deconvolved_5_12163_slicenon-SD_cell7_dendrite1_63x_z_2_1_1_9_spine8.ply		12163	non-SD	7	1	8	1.83944217	5.37274685	0.756490072	1.166974122	0.542616573	1.139456592	0.432967126	0.444669295	No	non-SD	Deconvolved_5_12163_slicenon-SD_cell7_dendrite1_63x_z_2_1_1_9_spine8.ply	0.138801098	-1.587312428	-0.589247967	3	SD
4696	D:\Downloads\spines_2022_modified\Done\Deconvolved_5_12163_slicenon-SD_cell7_dendrite1_63x_z_2_1_1_9_spine9.ply		12163	non-SD	7	1	9	2.963615826	14.89928506	2.902088264	4.453528372	0.534594391	1.829963028	0.43814944	0.445206332	No	non-SD	Deconvolved_5_12163_slicenon-SD_cell7_dendrite1_63x_z_2_1_1_9_spine9.ply	1.499929063	-0.644733443	-0.427886297	1	SD
4697	D:\Downloads\spines_2022_modified\Done\Deconvolved_5_12164_slice-non-SD_cell10_dendrite1_63x_z_2_1_1_9_spine1.ply		12164	non-SD	10	1	1	2.560040313	8.574526331	1.304860081	2.495623221	0.912560018	1.614935178	0.430493034	0.490418424	No	non-SD	Deconvolved_5_12164_slice-non-SD_cell10_dendrite1_63x_z_2_1_1_9_spine1.ply	0.851299952	-1.589046865	1.255572593	4	SD
4698	D:\Downloads\spines_2022_modified\Done\Deconvolved_5_12164_slice-non-SD_cell10_dendrite1_63x_z_2_1_1_9_spine12.ply		12164	non-SD	10	1	1	1.208613633	5.177824186	0.760400769	1.203270795	0.582416594	0.79546686	0.296674398	0.944708313	No	non-SD	Deconvolved_5_12164_slice-non-SD_cell10_dendrite1_63x_z_2_1_1_9_spine12.ply	-1.886768872	0.007894786	0.248674855	0	SD
4699	D:\Downloads\spines_2022_modified\Done\Deconvolved_5_12164_slice-non-SD_cell10_dendrite1_63x_z_2_1_1_9_spine13.ply		12164	non-SD	10	1	1	1.03697704	4.745043194	0.705894128	1.174309161	0.663576894	0.731411888	0.210891479	1.087343342	No	non-SD	Deconvolved_5_12164_slice-non-SD_cell10_dendrite1_63x_z_2_1_1_9_spine13.ply	-2.705671253	0.500204376	0.843109166	0	SD
4700	D:\Downloads\spines_2022_modified\Done\Deconvolved_5_12164_slice-non-SD_cell10_dendrite1_63x_z_2_1_1_9_spine2.ply		12164	non-SD	10	1	2	1.770448562	8.59502246	1.426253258	2.081945512	0.459730591	1.10860435	0.411041797	0.807669677	No	non-SD	Deconvolved_5_12164_slice-non-SD_cell10_dendrite1_63x_z_2_1_1_9_spine2.ply	-0.490517335	-0.208177164	-0.488865726	3	SD
4701	D:\Downloads\spines_2022_modified\Done\Deconvolved_5_12164_slice-non-SD_cell10_dendrite1_63x_z_2_1_1_9_spine3.ply		12164	non-SD	10	1	3	3.497335136	35.08899227	9.341706706	14.49921789	0.552095173	2.09499698	0.478765196	0.927229472	No	non-SD	Deconvolved_5_12164_slice-non-SD_cell10_dendrite1_63x_z_2_1_1_9_spine3.ply	2.350604294	2.148314313	0.501597287	2	SD
4702	D:\Downloads\spines_2022_modified\Done\Deconvolved_5_12164_slice-non-SD_cell10_dendrite1_63x_z_2_1_1_9_spine4.ply		12164	non-SD	10	1	4	4.165703509	19.74152958	4.651213965	6.743449679	0.449825729	2.13774638	0.55455049	0.669092809	No	non-SD	Deconvolved_5_12164_slice-non-SD_cell10_dendrite1_63x_z_2_1_1_9_spine4.ply	2.869187096	0.239753649	-0.517991157	1	SD
4703	D:\Downloads\spines_2022_modified\Done\Deconvolved_5_12164_slice-non-SD_cell10_dendrite1_63x_z_2_1_1_9_spine7.ply		12164	non-SD	10	1	7	1.927206809	6.940281834	0.968825924	1.549483589	0.599341585	1.112491922	0.460394472	0.636887556	No	non-SD	Deconvolved_5_12164_slice-non-SD_cell10_dendrite1_63x_z_2_1_1_9_spine7.ply	0.122312574	-1.11902554	-0.100664228	3	SD
4704	D:\Downloads\spines_2022_modified\Done\Deconvolved_5_12164_slice-non-SD_cell10_dendrite1_63x_z_2_1_1_9_spine8.ply		12164	non-SD	10	1	8	2.586998459	14.76981676	2.636065331	5.195913889	0.971086918	1.477084758	0.440703835	0.706555619	No	non-SD	Deconvolved_5_12164_slice-non-SD_cell10_dendrite1_63x_z_2_1_1_9_spine8.ply	0.896834471	-0.641961718	1.858684295	4	SD
4705	D:\Downloads\spines_2022_modified\Done\Deconvolved_5_12164_slice-non-SD_cell10_dendrite1_63x_z_2_1_1_9_spine9.ply		12164	non-SD	10	1	9	1.645994072	4.689633999	0.508786757	1.077026987	1.11685342	0.825441671	0.512753689	0.9210303	No	non-SD	Deconvolved_5_12164_slice-non-SD_cell10_dendrite1_63x_z_2_1_1_9_spine9.ply	-0.27427493	-1.492491604	2.51798959	4	SD
4706	D:\Downloads\spines_2022_modified\Done\Deconvolved_5_12164_slice-non-SD_cell10_dendrite2_63x_z_2_SHF_1_1_9_spine1.ply		12164	non-SD	10	2	1	3.651891827	17.57829776	3.971011684	6.136859985	0.545414739	2.025370699	0.563954592	0.639390485	No	non-SD	Deconvolved_5_12164_slice-non-SD_cell10_dendrite2_63x_z_2_SHF_1_1_9_spine1.ply	2.493874879	-0.258496917	-0.180616706	1	SD
4707	D:\Downloads\spines_2022_modified\Done\Deconvolved_5_12164_slice-non-SD_cell10_dendrite2_63x_z_2_SHF_1_1_9_spine10.ply		12164	non-SD	10	2	1	1.905207558	6.74878325	0.949223781	1.501441619	0.581757273	1.044995199	0.45339908	0.617122325	No	non-SD	Deconvolved_5_12164_slice-non-SD_cell10_dendrite2_63x_z_2_SHF_1_1_9_spine10.ply	0.08780128	-1.141361166	-0.202673743	3	SD
4708	D:\Downloads\spines_2022_modified\Done\Deconvolved_5_12164_slice-non-SD_cell10_dendrite2_63x_z_2_SHF_1_1_9_spine11.ply		12164	non-SD	10	2	1	3.374558257	12.55488197	2.615845685	5.137046726	0.963818721	1.666465526	0.592525757	0.907827963	No	non-SD	Deconvolved_5_12164_slice-non-SD_cell10_dendrite2_63x_z_2_SHF_1_1_9_spine11.ply	1.834243943	-0.676774023	1.943292857	4	SD
4709	D:\Downloads\spines_2022_modified\Done\Deconvolved_5_12164_slice-non-SD_cell10_dendrite2_63x_z_2_SHF_1_1_9_spine12.ply		12164	non-SD	10	2	1	1.735736958	6.314345477	0.87036216	1.543649876	0.773571907	1.064571651	0.437100487	0.663930246	No	non-SD	Deconvolved_5_12164_slice-non-SD_cell10_dendrite2_63x_z_2_SHF_1_1_9_spine12.ply	-0.17715082	-1.288110582	0.732164073	4	SD
4710	D:\Downloads\spines_2022_modified\Done\Deconvolved_5_12164_slice-non-SD_cell10_dendrite2_63x_z_2_SHF_1_1_9_spine2.ply		12164	non-SD	10	2	2	4.61843561	19.74720619	6.021286144	11.58865356	0.924614324	2.60423608	0.560791688	0.670834906	No	non-SD	Deconvolved_5_12164_slice-non-SD_cell10_dendrite2_63x_z_2_SHF_1_1_9_spine2.ply	3.361473259	-0.349453043	1.689499177	1	SD
4711	D:\Downloads\spines_2022_modified\Done\Deconvolved_5_12164_slice-non-SD_cell10_dendrite2_63x_z_2_SHF_1_1_9_spine3.ply		12164	non-SD	10	2	3	2.363786633	7.72387346	0.963478752	2.04981505	1.127514536	1.258241091	0.489814893	0.550458234	No	non-SD	Deconvolved_5_12164_slice-non-SD_cell10_dendrite2_63x_z_2_SHF_1_1_9_spine3.ply	0.924773028	-2.030710841	2.241523022	4	SD
4712	D:\Downloads\spines_2022_modified\Done\Deconvolved_5_12164_slice-non-SD_cell10_dendrite2_63x_z_2_SHF_1_1_9_spine4.ply		12164	non-SD	10	2	4	2.938160129	25.77819446	6.432662271	9.74641673	0.515145101	1.658927222	0.472344056	0.774953322	No	non-SD	Deconvolved_5_12164_slice-non-SD_cell10_dendrite2_63x_z_2_SHF_1_1_9_spine4.ply	1.662342629	0.987557832	-0.006679524	1	SD
4713	D:\Downloads\spines_2022_modified\Done\Deconvolved_5_12164_slice-non-SD_cell10_dendrite2_63x_z_2_SHF_1_1_9_spine5.ply		12164	non-SD	10	2	5	1.341390845	5.297265292	0.628169703	1.100557016	0.752005885	0.787799647	0.380540841	0.833391252	No	non-SD	Deconvolved_5_12164_slice-non-SD_cell10_dendrite2_63x_z_2_SHF_1_1_9_spine5.ply	-1.111860593	-0.769990164	0.839462766	0	SD
4714	D:\Downloads\spines_2022_modified\Done\Deconvolved_5_12164_slice-non-SD_cell10_dendrite2_63x_z_2_SHF_1_1_9_spine6_shf.ply		12164	non-SD	10	2	6	2.408469963	14.21203748	2.603490523	4.514861639	0.734157125	1.528918851	0.416720169	0.822506129	SHF	non-SD	Deconvolved_5_12164_slice-non-SD_cell10_dendrite2_63x_z_2_SHF_1_1_9_spine6_shf.ply	0.353805672	-0.00869528	0.904361239	4	SD
4715	D:\Downloads\spines_2022_modified\Done\Deconvolved_5_12164_slice-non-SD_cell10_dendrite2_63x_z_2_SHF_1_1_9_spine7.ply		12164	non-SD	10	2	7	1.071858052	3.792504336	0.490468159	0.723229167	0.474569049	0.669596308	0.329654684	0.945111705	No	non-SD	Deconvolved_5_12164_slice-non-SD_cell10_dendrite2_63x_z_2_SHF_1_1_9_spine7.ply	-1.916334921	-0.09073881	-0.302652661	0	SD
4716	D:\Downloads\spines_2022_modified\Done\Deconvolved_5_12164_slice-non-SD_cell10_dendrite2_63x_z_2_SHF_1_1_9_spine8.ply		12164	non-SD	10	2	8	1.701722469	7.685039777	1.103962613	1.621037069	0.468380405	0.992435148	0.484036449	0.871504617	No	non-SD	Deconvolved_5_12164_slice-non-SD_cell10_dendrite2_63x_z_2_SHF_1_1_9_spine8.ply	-0.311104381	-0.389050191	-0.453205999	3	SD
4717	D:\Downloads\spines_2022_modified\Done\Deconvolved_5_12164_slice-non-SD_cell10_dendrite2_63x_z_2_SHF_1_1_9_spine9.ply		12164	non-SD	10	2	9	1.926654624	9.539800596	1.484961419	2.555288238	0.720777527	1.016851001	0.486850038	0.946049608	No	non-SD	Deconvolved_5_12164_slice-non-SD_cell10_dendrite2_63x_z_2_SHF_1_1_9_spine9.ply	-0.091896766	-0.363581371	0.832124889	4	SD
4718	D:\Downloads\spines_2022_modified\Done\Deconvolved_5_12164_slice-non-SD_cell11_dendrite1_63x_z_2_1_1_9_spine1.ply		12164	non-SD	11	1	1	2.547140433	19.72733416	4.427396311	6.270527891	0.416301467	1.595312584	0.406400476	0.787745385	No	non-SD	Deconvolved_5_12164_slice-non-SD_cell11_dendrite1_63x_z_2_1_1_9_spine1.ply	0.664733378	0.833939538	-0.501963861	2	SD
4719	D:\Downloads\spines_2022_modified\Done\Deconvolved_5_12164_slice-non-SD_cell11_dendrite1_63x_z_2_1_1_9_spine2.ply		12164	non-SD	11	1	2	2.136040321	18.66739778	4.752619702	6.749801992	0.420227667	1.351233258	0.33386923	0.977665379	No	non-SD	Deconvolved_5_12164_slice-non-SD_cell11_dendrite1_63x_z_2_1_1_9_spine2.ply	-0.396209864	1.419227711	-0.241868862	2	SD
4720	D:\Downloads\spines_2022_modified\Done\Deconvolved_5_12164_slice-non-SD_cell11_dendrite1_63x_z_2_1_1_9_spine3.ply		12164	non-SD	11	1	3	1.802343494	14.16644897	3.25231299	5.028251002	0.546053845	1.232273174	0.319807425	0.970914435	No	non-SD	Deconvolved_5_12164_slice-non-SD_cell11_dendrite1_63x_z_2_1_1_9_spine3.ply	-0.909345881	0.863169686	0.256798164	0	SD
4721	D:\Downloads\spines_2022_modified\Done\Deconvolved_5_12164_slice-non-SD_cell11_dendrite1_63x_z_2_1_1_9_spine4.ply		12164	non-SD	11	1	4	1.321630537	5.864200125	0.871637163	1.620219284	0.85882309	0.804825489	0.303065965	0.927065499	No	non-SD	Deconvolved_5_12164_slice-non-SD_cell11_dendrite1_63x_z_2_1_1_9_spine4.ply	-1.633000103	-0.363540204	1.51144237	0	SD
4722	D:\Downloads\spines_2022_modified\Done\Deconvolved_5_12164_slice-non-SD_cell11_dendrite1_63x_z_2_1_1_9_spine5.ply		12164	non-SD	11	1	5	2.302304792	19.45932207	4.275300978	6.228974904	0.456967576	1.399952758	0.413161642	0.992161553	No	non-SD	Deconvolved_5_12164_slice-non-SD_cell11_dendrite1_63x_z_2_1_1_9_spine5.ply	0.170416556	1.225026776	-0.101321476	2	SD
4723	D:\Downloads\spines_2022_modified\Done\Deconvolved_5_12164_slice-non-SD_cell11_dendrite1_63x_z_2_1_1_9_spine8.ply		12164	non-SD	11	1	8	1.559673008	7.677558285	1.009852697	1.767712899	0.750466088	0.906610542	0.3569254	0.825476214	No	non-SD	Deconvolved_5_12164_slice-non-SD_cell11_dendrite1_63x_z_2_1_1_9_spine8.ply	-0.935929539	-0.48078146	0.889892939	0	SD
4724	D:\Downloads\spines_2022_modified\Done\Deconvolved_5_12164_slice-non-SD_cell11_dendrite2_63x_z_2_SHF_1_1_9_spine1.ply		12164	non-SD	11	2	1	2.796132937	15.98096378	3.577484577	5.359115098	0.498012076	1.653385982	0.47425467	0.738701942	No	non-SD	Deconvolved_5_12164_slice-non-SD_cell11_dendrite2_63x_z_2_SHF_1_1_9_spine1.ply	1.118447203	0.103355684	-0.280094391	1	SD
4725	D:\Downloads\spines_2022_modified\Done\Deconvolved_5_12164_slice-non-SD_cell11_dendrite2_63x_z_2_SHF_1_1_9_spine4.ply		12164	non-SD	11	2	4	2.116363507	12.66064399	2.484915432	3.641724346	0.465532509	1.264147932	0.455569747	0.771223491	No	non-SD	Deconvolved_5_12164_slice-non-SD_cell11_dendrite2_63x_z_2_SHF_1_1_9_spine4.ply	0.274804242	-0.081670019	-0.462835639	3	SD
4726	D:\Downloads\spines_2022_modified\Done\Deconvolved_5_12164_slice-non-SD_cell11_dendrite2_63x_z_2_SHF_1_1_9_spine5.ply		12164	non-SD	11	2	5	1.843216189	14.00126547	2.984235803	4.046422873	0.355932688	1.065718373	0.433702111	1.016122627	No	non-SD	Deconvolved_5_12164_slice-non-SD_cell11_dendrite2_63x_z_2_SHF_1_1_9_spine5.ply	-0.414169327	0.84213323	-0.66112147	3	SD
4727	D:\Downloads\spines_2022_modified\Done\Deconvolved_5_12164_slice-non-SD_cell11_dendrite2_63x_z_2_SHF_1_1_9_spine6.ply		12164	non-SD	11	2	6	2.462010977	26.05119637	7.028661062	10.19377486	0.450315326	1.594882269	0.373192777	1.117817284	No	non-SD	Deconvolved_5_12164_slice-non-SD_cell11_dendrite2_63x_z_2_SHF_1_1_9_spine6.ply	0.208160965	2.251917481	0.152127048	2	SD
4728	D:\Downloads\spines_2022_modified\Done\Deconvolved_5_12164_slice-non-SD_cell11_dendrite2_63x_z_2_SHF_1_1_9_spine7.ply		12164	non-SD	11	2	7	1.631574232	13.9147504	2.522216861	3.721046045	0.475307735	1.102487526	0.319453686	0.979961709	No	non-SD	Deconvolved_5_12164_slice-non-SD_cell11_dendrite2_63x_z_2_SHF_1_1_9_spine7.ply	-1.086025832	0.936001718	-0.071276507	0	SD
4729	D:\Downloads\spines_2022_modified\Done\Deconvolved_5_12164_slice-non-SD_cell1_dendrite1_63x_z_2_SHF_1_1_9_spine1.ply		12164	non-SD	1	1	1	2.393640908	21.38385301	5.06582451	7.224289569	0.426083662	1.465158261	0.407040279	0.879565869	No	non-SD	Deconvolved_5_12164_slice-non-SD_cell1_dendrite1_63x_z_2_SHF_1_1_9_spine1.ply	0.486387629	1.164238865	-0.33554431	2	SD
4730	D:\Downloads\spines_2022_modified\Done\Deconvolved_5_12164_slice-non-SD_cell1_dendrite1_63x_z_2_SHF_1_1_9_spine11.ply		12164	non-SD	1	1	1	2.10310427	19.52668975	4.422303289	6.337368162	0.433046932	1.327295162	0.382658991	0.951633637	No	non-SD	Deconvolved_5_12164_slice-non-SD_cell1_dendrite1_63x_z_2_SHF_1_1_9_spine11.ply	-0.074512644	1.229434475	-0.243048998	2	SD
4731	D:\Downloads\spines_2022_modified\Done\Deconvolved_5_12164_slice-non-SD_cell1_dendrite1_63x_z_2_SHF_1_1_9_spine12.ply		12164	non-SD	1	1	1	2.288213946	10.95179315	1.915015217	3.387626405	0.768981455	1.434013972	0.403710316	0.588650103	No	non-SD	Deconvolved_5_12164_slice-non-SD_cell1_dendrite1_63x_z_2_SHF_1_1_9_spine12.ply	0.427311236	-0.900521552	0.750354684	4	SD
4732	D:\Downloads\spines_2022_modified\Done\Deconvolved_5_12164_slice-non-SD_cell1_dendrite1_63x_z_2_SHF_1_1_9_spine2_shf.ply		12164	non-SD	1	1	2	2.441718008	17.19360696	3.391853698	6.425964215	0.894528711	1.523696169	0.400094129	0.784459521	SHF	non-SD	Deconvolved_5_12164_slice-non-SD_cell1_dendrite1_63x_z_2_SHF_1_1_9_spine2_shf.ply	0.549246734	-0.025509417	1.657699201	4	SD
4733	D:\Downloads\spines_2022_modified\Done\Deconvolved_5_12164_slice-non-SD_cell1_dendrite1_63x_z_2_SHF_1_1_9_spine3.ply		12164	non-SD	1	1	3	1.614932033	5.725479409	0.910244385	1.062098426	0.166827769	0.962895432	0.448085354	0.879568422	No	non-SD	Deconvolved_5_12164_slice-non-SD_cell1_dendrite1_63x_z_2_SHF_1_1_9_spine3.ply	-0.755733153	-0.003988482	-1.835243814	3	SD
4734	D:\Downloads\spines_2022_modified\Done\Deconvolved_5_12164_slice-non-SD_cell1_dendrite1_63x_z_2_SHF_1_1_9_spine4.ply		12164	non-SD	1	1	4	1.756694033	9.32185229	1.698886851	2.303825784	0.356079589	1.116239388	0.398047403	0.91564388	No	non-SD	Deconvolved_5_12164_slice-non-SD_cell1_dendrite1_63x_z_2_SHF_1_1_9_spine4.ply	-0.738508499	0.31470776	-0.820196235	3	SD
4735	D:\Downloads\spines_2022_modified\Done\Deconvolved_5_12164_slice-non-SD_cell1_dendrite1_63x_z_2_SHF_1_1_9_spine5.ply		12164	non-SD	1	1	5	2.723505443	33.38851905	9.099570166	12.65387609	0.390601519	1.727498974	0.366636064	0.955450941	No	non-SD	Deconvolved_5_12164_slice-non-SD_cell1_dendrite1_63x_z_2_SHF_1_1_9_spine5.ply	1.003950231	2.56336077	-0.183518487	2	SD
4736	D:\Downloads\spines_2022_modified\Done\Deconvolved_5_12164_slice-non-SD_cell1_dendrite1_63x_z_2_SHF_1_1_9_spine6.ply		12164	non-SD	1	1	6	1.443543409	6.537274293	1.062481246	1.430733185	0.346596179	0.861468262	0.392463516	0.924048555	No	non-SD	Deconvolved_5_12164_slice-non-SD_cell1_dendrite1_63x_z_2_SHF_1_1_9_spine6.ply	-1.163357701	0.094168663	-0.907625896	3	SD
4737	D:\Downloads\spines_2022_modified\Done\Deconvolved_5_12164_slice-non-SD_cell1_dendrite1_63x_z_2_SHF_1_1_9_spine7.ply		12164	non-SD	1	1	7	2.28217351	10.40952494	2.016756704	3.106551099	0.54036979	1.209682542	0.448696918	0.763345277	No	non-SD	Deconvolved_5_12164_slice-non-SD_cell1_dendrite1_63x_z_2_SHF_1_1_9_spine7.ply	0.280459821	-0.333069394	-0.145360153	3	SD
4738	D:\Downloads\spines_2022_modified\Done\Deconvolved_5_12164_slice-non-SD_cell1_dendrite1_63x_z_2_SHF_1_1_9_spine8_shf.ply		12164	non-SD	1	1	8	2.29764055	14.20907296	2.748779271	4.469022884	0.625820934	1.520589124	0.376043445	0.70185452	SHF	non-SD	Deconvolved_5_12164_slice-non-SD_cell1_dendrite1_63x_z_2_SHF_1_1_9_spine8_shf.ply	0.231054715	-0.053545978	0.29372527	3	SD
4739	D:\Downloads\spines_2022_modified\Done\Deconvolved_5_12164_slice-non-SD_cell1_dendrite2_63x_z_2_1_1_9_spine1.ply		12164	non-SD	1	2	1	3.129784665	39.07901494	10.48560808	18.02144082	0.718683425	2.00033138	0.384125715	1.114026625	No	non-SD	Deconvolved_5_12164_slice-non-SD_cell1_dendrite2_63x_z_2_1_1_9_spine1.ply	1.512553357	2.990427281	1.601367998	2	SD
4740	D:\Downloads\spines_2022_modified\Done\Deconvolved_5_12164_slice-non-SD_cell1_dendrite2_63x_z_2_1_1_9_spine10.ply		12164	non-SD	1	2	1	1.938415442	13.54922569	2.179436129	4.182987439	0.919298017	1.113555066	0.306966555	0.975964708	No	non-SD	Deconvolved_5_12164_slice-non-SD_cell1_dendrite2_63x_z_2_1_1_9_spine10.ply	-0.819191667	0.384408635	1.989868846	0	SD
4741	D:\Downloads\spines_2022_modified\Done\Deconvolved_5_12164_slice-non-SD_cell1_dendrite2_63x_z_2_1_1_9_spine2.ply		12164	non-SD	1	2	2	2.014406542	25.30462931	5.732460268	8.537970036	0.489407626	1.334872182	0.320051298	1.280611182	No	non-SD	Deconvolved_5_12164_slice-non-SD_cell1_dendrite2_63x_z_2_1_1_9_spine2.ply	-0.708337584	2.670947494	0.529006167	2	SD
4742	D:\Downloads\spines_2022_modified\Done\Deconvolved_5_12164_slice-non-SD_cell1_dendrite2_63x_z_2_1_1_9_spine3.ply		12164	non-SD	1	2	3	2.695658031	11.97583302	2.16528304	3.145989947	0.452923193	1.435560774	0.541043987	0.888090998	No	non-SD	Deconvolved_5_12164_slice-non-SD_cell1_dendrite2_63x_z_2_1_1_9_spine3.ply	0.925806392	-0.012908912	-0.434476535	3	SD
4743	D:\Downloads\spines_2022_modified\Done\Deconvolved_5_12164_slice-non-SD_cell1_dendrite2_63x_z_2_1_1_9_spine4_shf.ply		12164	non-SD	1	2	4	2.036713362	9.628927388	1.470595011	2.503729315	0.702528089	1.090480427	0.450341608	0.7746206	SHF	non-SD	Deconvolved_5_12164_slice-non-SD_cell1_dendrite2_63x_z_2_1_1_9_spine4_shf.ply	0.086294025	-0.633793901	0.587543504	4	SD
4744	D:\Downloads\spines_2022_modified\Done\Deconvolved_5_12164_slice-non-SD_cell1_dendrite2_63x_z_2_1_1_9_spine5.ply		12164	non-SD	1	2	5	1.94550382	15.22909888	2.657657731	5.000389035	0.881502263	1.152619813	0.392980749	1.047781535	No	non-SD	Deconvolved_5_12164_slice-non-SD_cell1_dendrite2_63x_z_2_1_1_9_spine5.ply	-0.406569034	0.462503548	1.852183489	4	SD
4745	D:\Downloads\spines_2022_modified\Done\Deconvolved_5_12164_slice-non-SD_cell1_dendrite2_63x_z_2_1_1_9_spine6.ply		12164	non-SD	1	2	6	1.99340899	11.34055807	1.715253333	2.903980494	0.693032999	1.065114748	0.495586711	1.019671767	No	non-SD	Deconvolved_5_12164_slice-non-SD_cell1_dendrite2_63x_z_2_1_1_9_spine6.ply	-0.033438882	-0.009186266	0.812419059	4	SD
4746	D:\Downloads\spines_2022_modified\Done\Deconvolved_5_12164_slice-non-SD_cell1_dendrite2_63x_z_2_1_1_9_spine7.ply		12164	non-SD	1	2	7	2.278808871	11.18107916	1.809957551	3.201703928	0.768938684	1.319131857	0.475213309	0.791988406	No	non-SD	Deconvolved_5_12164_slice-non-SD_cell1_dendrite2_63x_z_2_1_1_9_spine7.ply	0.466743563	-0.600508055	0.928760167	4	SD
4747	D:\Downloads\spines_2022_modified\Done\Deconvolved_5_12164_slice-non-SD_cell1_dendrite3_63x_z_2_SHF_1_1_9_spine10.ply		12164	non-SD	1	3	1	2.852641637	22.46565398	4.279180987	7.545795575	0.763373785	1.712917297	0.45414274	0.832834535	No	non-SD	Deconvolved_5_12164_slice-non-SD_cell1_dendrite3_63x_z_2_SHF_1_1_9_spine10.ply	1.298798794	0.583065862	1.164902182	1	SD
4748	D:\Downloads\spines_2022_modified\Done\Deconvolved_5_12164_slice-non-SD_cell1_dendrite3_63x_z_2_SHF_1_1_9_spine11.ply		12164	non-SD	1	3	1	1.345505794	7.760648643	0.992314708	1.479035172	0.490490022	0.773390906	0.427421648	1.316040314	No	non-SD	Deconvolved_5_12164_slice-non-SD_cell1_dendrite3_63x_z_2_SHF_1_1_9_spine11.ply	-1.609930785	0.879072013	0.191806659	0	SD
4749	D:\Downloads\spines_2022_modified\Done\Deconvolved_5_12164_slice-non-SD_cell1_dendrite3_63x_z_2_SHF_1_1_9_spine12.ply		12164	non-SD	1	3	1	1.892583658	10.03274547	1.536815625	2.36574403	0.539380517	0.992531726	0.508992982	1.15986817	No	non-SD	Deconvolved_5_12164_slice-non-SD_cell1_dendrite3_63x_z_2_SHF_1_1_9_spine12.ply	-0.379811718	0.397895022	0.231647085	0	SD
4750	D:\Downloads\spines_2022_modified\Done\Deconvolved_5_12164_slice-non-SD_cell1_dendrite3_63x_z_2_SHF_1_1_9_spine13.ply		12164	non-SD	1	3	1	2.348174191	19.63438431	3.38154566	6.071722645	0.79554655	1.418120592	0.4235975	1.015155119	No	non-SD	Deconvolved_5_12164_slice-non-SD_cell1_dendrite3_63x_z_2_SHF_1_1_9_spine13.ply	0.31637601	0.808566818	1.480062812	2	SD
4751	D:\Downloads\spines_2022_modified\Done\Deconvolved_5_12164_slice-non-SD_cell1_dendrite3_63x_z_2_SHF_1_1_9_spine2.ply		12164	non-SD	1	3	2	1.177314232	7.159971439	0.920671817	1.371294919	0.489450306	0.77283881	0.314361253	1.093547946	No	non-SD	Deconvolved_5_12164_slice-non-SD_cell1_dendrite3_63x_z_2_SHF_1_1_9_spine2.ply	-1.988368231	0.614448313	0.005575064	0	SD
4752	D:\Downloads\spines_2022_modified\Done\Deconvolved_5_12164_slice-non-SD_cell1_dendrite3_63x_z_2_SHF_1_1_9_spine3.ply		12164	non-SD	1	3	3	0.9757886	4.063228394	0.464688296	0.672278892	0.446730846	0.63239761	0.380638644	1.185936929	No	non-SD	Deconvolved_5_12164_slice-non-SD_cell1_dendrite3_63x_z_2_SHF_1_1_9_spine3.ply	-2.117375653	0.404235337	-0.195877964	0	SD
4753	D:\Downloads\spines_2022_modified\Done\Deconvolved_5_12164_slice-non-SD_cell1_dendrite3_63x_z_2_SHF_1_1_9_spine6.ply		12164	non-SD	1	3	6	1.32974994	7.509399724	1.194166581	2.086084983	0.746896133	0.891496345	0.243578282	1.004932507	No	non-SD	Deconvolved_5_12164_slice-non-SD_cell1_dendrite3_63x_z_2_SHF_1_1_9_spine6.ply	-2.012730545	0.329224366	1.160605616	0	SD
4754	D:\Downloads\spines_2022_modified\Done\Deconvolved_5_12164_slice-non-SD_cell1_dendrite3_63x_z_2_SHF_1_1_9_spine7.ply		12164	non-SD	1	3	7	2.369765557	18.18995278	3.447446815	4.951991593	0.436422912	1.254475219	0.497885891	1.15220536	No	non-SD	Deconvolved_5_12164_slice-non-SD_cell1_dendrite3_63x_z_2_SHF_1_1_9_spine7.ply	0.327295232	1.287864352	-0.096033981	2	SD
4755	D:\Downloads\spines_2022_modified\Done\Deconvolved_5_12164_slice-non-SD_cell1_dendrite3_63x_z_2_SHF_1_1_9_spine9.ply		12164	non-SD	1	3	9	3.054059666	54.1357191	14.85957857	25.03493337	0.684767387	1.935983815	0.339364231	1.140807231	No	non-SD	Deconvolved_5_12164_slice-non-SD_cell1_dendrite3_63x_z_2_SHF_1_1_9_spine9.ply	1.940601502	4.451266541	1.729233942	2	SD
4756	D:\Downloads\spines_2022_modified\Done\Deconvolved_5_12164_slice-non-SD_cell2_dendrite1_63x_z_2_1_1_9_spine1.ply		12164	non-SD	2	1	1	2.081614038	11.98463364	2.695923047	3.638282376	0.349549788	1.308012975	0.426405146	0.903371812	No	non-SD	Deconvolved_5_12164_slice-non-SD_cell2_dendrite1_63x_z_2_1_1_9_spine1.ply	-0.189319523	0.460934752	-0.831082566	3	SD
4757	D:\Downloads\spines_2022_modified\Done\Deconvolved_5_12164_slice-non-SD_cell2_dendrite1_63x_z_2_1_1_9_spine10.ply		12164	non-SD	2	1	1	2.208847362	3.302072393	0.341846814	0.532116617	0.556593758	1.246649317	0.503156053	0.334530702	No	non-SD	Deconvolved_5_12164_slice-non-SD_cell2_dendrite1_63x_z_2_1_1_9_spine10.ply	0.866484789	-2.238541696	-0.720629396	4	SD
4758	D:\Downloads\spines_2022_modified\Done\Deconvolved_5_12164_slice-non-SD_cell2_dendrite1_63x_z_2_1_1_9_spine11.ply		12164	non-SD	2	1	1	2.572347583	8.296399311	1.6941803	2.668264077	0.574958744	1.539436518	0.497326103	0.515153177	No	non-SD	Deconvolved_5_12164_slice-non-SD_cell2_dendrite1_63x_z_2_1_1_9_spine11.ply	1.069252583	-1.314038266	-0.328803437	4	SD
4759	D:\Downloads\spines_2022_modified\Done\Deconvolved_5_12164_slice-non-SD_cell2_dendrite1_63x_z_2_1_1_9_spine2.ply		12164	non-SD	2	1	2	1.731931592	10.97928111	1.938292136	3.218440201	0.66045156	1.073529188	0.345877883	0.865012625	No	non-SD	Deconvolved_5_12164_slice-non-SD_cell2_dendrite1_63x_z_2_1_1_9_spine2.ply	-0.783368861	0.07541588	0.588444457	0	SD
4760	D:\Downloads\spines_2022_modified\Done\Deconvolved_5_12164_slice-non-SD_cell2_dendrite1_63x_z_2_1_1_9_spine4.ply		12164	non-SD	2	1	4	1.426519505	5.936209211	0.862134682	1.421097901	0.64834791	0.849908169	0.40602325	0.83033163	No	non-SD	Deconvolved_5_12164_slice-non-SD_cell2_dendrite1_63x_z_2_1_1_9_spine4.ply	-0.902593196	-0.658936559	0.351637633	0	SD
4761	D:\Downloads\spines_2022_modified\Done\Deconvolved_5_12164_slice-non-SD_cell2_dendrite1_63x_z_2_1_1_9_spine5.ply		12164	non-SD	2	1	5	2.842363267	12.37247621	2.336040728	3.951545161	0.691556621	1.544390639	0.54309627	0.683175345	No	non-SD	Deconvolved_5_12164_slice-non-SD_cell2_dendrite1_63x_z_2_1_1_9_spine5.ply	1.470791844	-0.822727038	0.438836921	1	SD
4762	D:\Downloads\spines_2022_modified\Done\Deconvolved_5_12164_slice-non-SD_cell2_dendrite1_63x_z_2_1_1_9_spine6.ply		12164	non-SD	2	1	6	1.191306128	2.787934328	0.22827717	0.593224059	1.598700775	0.676604676	0.36189483	0.75547848	No	non-SD	Deconvolved_5_12164_slice-non-SD_cell2_dendrite1_63x_z_2_1_1_9_spine6.ply	-1.105952557	-2.289435718	4.616773966	4	SD
4763	D:\Downloads\spines_2022_modified\Done\Deconvolved_5_12164_slice-non-SD_cell2_dendrite1_63x_z_2_1_1_9_spine7.ply		12164	non-SD	2	1	7	2.785068644	12.37033779	2.488428213	4.399789962	0.768100015	1.582144029	0.460288226	0.500427519	No	non-SD	Deconvolved_5_12164_slice-non-SD_cell2_dendrite1_63x_z_2_1_1_9_spine7.ply	1.318531344	-1.127589591	0.645402302	4	SD
4764	D:\Downloads\spines_2022_modified\Done\Deconvolved_5_12164_slice-non-SD_cell2_dendrite1_63x_z_2_1_1_9_spine8.ply		12164	non-SD	2	1	8	3.216706541	15.06243475	3.0605786	6.31078933	1.061959568	1.925138751	0.48116569	0.50306455	No	non-SD	Deconvolved_5_12164_slice-non-SD_cell2_dendrite1_63x_z_2_1_1_9_spine8.ply	1.962008173	-1.306684892	2.047002306	4	SD
4765	D:\Downloads\spines_2022_modified\Done\Deconvolved_5_12164_slice-non-SD_cell2_dendrite2_63x_z_2_1_1_9_spine1.ply		12164	non-SD	2	2	1	2.007938958	18.6954312	3.778995819	5.762218207	0.524801424	1.258392904	0.379541272	1.008713114	No	non-SD	Deconvolved_5_12164_slice-non-SD_cell2_dendrite2_63x_z_2_1_1_9_spine1.ply	-0.277364583	1.181233879	0.23050581	2	SD
4766	D:\Downloads\spines_2022_modified\Done\Deconvolved_5_12164_slice-non-SD_cell2_dendrite2_63x_z_2_1_1_9_spine3.ply		12164	non-SD	2	2	3	3.181981826	21.11371978	4.494450158	7.854523145	0.747604906	1.827158735	0.506950728	0.722053981	No	non-SD	Deconvolved_5_12164_slice-non-SD_cell2_dendrite2_63x_z_2_1_1_9_spine3.ply	1.935607431	0.081328794	0.91863119	1	SD
4767	D:\Downloads\spines_2022_modified\Done\Deconvolved_5_12164_slice-non-SD_cell2_dendrite2_63x_z_2_1_1_9_spine5.ply		12164	non-SD	2	2	5	2.792744013	22.16317606	5.348780089	7.60298523	0.421442853	1.577319605	0.421087112	1.19731146	No	non-SD	Deconvolved_5_12164_slice-non-SD_cell2_dendrite2_63x_z_2_1_1_9_spine5.ply	0.368675148	2.077567366	0.033055047	2	SD
4768	D:\Downloads\spines_2022_modified\Done\Deconvolved_5_12164_slice-non-SD_cell2_dendrite2_63x_z_2_1_1_9_spine6.ply		12164	non-SD	2	2	6	3.581640662	23.22152221	5.290162096	7.696099033	0.454794559	1.938886828	0.53741448	0.771708639	No	non-SD	Deconvolved_5_12164_slice-non-SD_cell2_dendrite2_63x_z_2_1_1_9_spine6.ply	2.347357081	0.740132822	-0.343854518	1	SD
4769	D:\Downloads\spines_2022_modified\Done\Deconvolved_5_12164_slice-non-SD_cell2_dendrite3_63x_z_2_1_1_9_spine6.ply		12164	non-SD	2	3	6	2.217184046	23.78107573	5.207343258	7.611564417	0.461698229	1.347582064	0.411083737	1.12965971	No	non-SD	Deconvolved_5_12164_slice-non-SD_cell2_dendrite3_63x_z_2_1_1_9_spine6.ply	0.088606379	1.914804378	0.13975268	2	SD
4770	D:\Downloads\spines_2022_modified\Done\Deconvolved_5_12164_slice-non-SD_cell2_dendrite3_63x_z_2_1_1_9_spine7.ply		12164	non-SD	2	3	7	1.64986879	9.803123501	1.611819054	2.385325697	0.479896699	1.013831714	0.40966221	0.888792327	No	non-SD	Deconvolved_5_12164_slice-non-SD_cell2_dendrite3_63x_z_2_1_1_9_spine7.ply	-0.65711855	0.056682597	-0.290060399	3	SD
4771	D:\Downloads\spines_2022_modified\Done\Deconvolved_5_12164_slice-non-SD_cell3_dendrite1_63x_z_2_SHF_1_1_9_spine10.ply		12164	non-SD	3	1	1	2.650927159	8.770238277	1.38545623	2.034804448	0.468689088	1.487894558	0.470929621	0.440508517	No	non-SD	Deconvolved_5_12164_slice-non-SD_cell3_dendrite1_63x_z_2_SHF_1_1_9_spine10.ply	1.1122693	-1.221559893	-0.871011047	3	SD
4772	D:\Downloads\spines_2022_modified\Done\Deconvolved_5_12164_slice-non-SD_cell3_dendrite1_63x_z_2_SHF_1_1_9_spine11.ply		12164	non-SD	3	1	1	1.188674144	3.898655912	0.51328052	0.653085517	0.272375418	0.664382412	0.478737916	0.926157203	No	non-SD	Deconvolved_5_12164_slice-non-SD_cell3_dendrite1_63x_z_2_SHF_1_1_9_spine11.ply	-1.061400839	-0.348970641	-1.371612742	3	SD
4773	D:\Downloads\spines_2022_modified\Done\Deconvolved_5_12164_slice-non-SD_cell3_dendrite1_63x_z_2_SHF_1_1_9_spine12.ply		12164	non-SD	3	1	1	1.050117257	3.773385392	0.547695062	0.796529244	0.454329788	0.655317573	0.28710289	1.035540739	No	non-SD	Deconvolved_5_12164_slice-non-SD_cell3_dendrite1_63x_z_2_SHF_1_1_9_spine12.ply	-2.312972511	0.31337007	-0.25704852	0	SD
4774	D:\Downloads\spines_2022_modified\Done\Deconvolved_5_12164_slice-non-SD_cell3_dendrite1_63x_z_2_SHF_1_1_9_spine13.ply		12164	non-SD	3	1	1	1.4451955	7.294621621	1.370215652	1.815334931	0.324853448	0.90766376	0.336730316	0.959290047	No	non-SD	Deconvolved_5_12164_slice-non-SD_cell3_dendrite1_63x_z_2_SHF_1_1_9_spine13.ply	-1.479686994	0.46800906	-0.909202656	0	SD
4775	D:\Downloads\spines_2022_modified\Done\Deconvolved_5_12164_slice-non-SD_cell3_dendrite1_63x_z_2_SHF_1_1_9_spine15.ply		12164	non-SD	3	1	1	1.700592125	7.776971288	1.292801276	2.387912509	0.847083966	0.963790347	0.433682439	1.008961666	No	non-SD	Deconvolved_5_12164_slice-non-SD_cell3_dendrite1_63x_z_2_SHF_1_1_9_spine15.ply	-0.704496839	-0.367822498	1.49232749	4	SD
4776	D:\Downloads\spines_2022_modified\Done\Deconvolved_5_12164_slice-non-SD_cell3_dendrite1_63x_z_2_SHF_1_1_9_spine16.ply		12164	non-SD	3	1	1	1.622372108	6.663244437	1.080255405	1.436348908	0.329638252	1.006234543	0.428785835	0.637987711	No	non-SD	Deconvolved_5_12164_slice-non-SD_cell3_dendrite1_63x_z_2_SHF_1_1_9_spine16.ply	-0.357866452	-0.712178219	-1.335440438	3	SD
4777	D:\Downloads\spines_2022_modified\Done\Deconvolved_5_12164_slice-non-SD_cell3_dendrite1_63x_z_2_SHF_1_1_9_spine17.ply		12164	non-SD	3	1	1	1.636633655	15.18519919	3.356102708	4.629471074	0.379418771	1.034224791	0.341756665	1.165302134	No	non-SD	Deconvolved_5_12164_slice-non-SD_cell3_dendrite1_63x_z_2_SHF_1_1_9_spine17.ply	-1.234316801	1.574790373	-0.297767159	0	SD
4778	D:\Downloads\spines_2022_modified\Done\Deconvolved_5_12164_slice-non-SD_cell3_dendrite1_63x_z_2_SHF_1_1_9_spine18.ply		12164	non-SD	3	1	1	1.748831833	7.074862633	0.958105009	1.840220899	0.920688111	1.025080945	0.454524726	0.812068912	No	non-SD	Deconvolved_5_12164_slice-non-SD_cell3_dendrite1_63x_z_2_SHF_1_1_9_spine18.ply	-0.247123158	-1.100360689	1.578126925	4	SD
4779	D:\Downloads\spines_2022_modified\Done\Deconvolved_5_12164_slice-non-SD_cell3_dendrite1_63x_z_2_SHF_1_1_9_spine19.ply		12164	non-SD	3	1	1	1.425831019	5.705321152	0.736940594	1.251522845	0.698268292	0.847762133	0.449956466	0.966550549	No	non-SD	Deconvolved_5_12164_slice-non-SD_cell3_dendrite1_63x_z_2_SHF_1_1_9_spine19.ply	-0.899767866	-0.542268893	0.699063098	0	SD
4780	D:\Downloads\spines_2022_modified\Done\Deconvolved_5_12164_slice-non-SD_cell3_dendrite1_63x_z_2_SHF_1_1_9_spine2.ply		12164	non-SD	3	1	2	3.510301128	13.47121156	2.696678953	4.26045433	0.579889339	2.20979841	0.480168588	0.387933821	No	non-SD	Deconvolved_5_12164_slice-non-SD_cell3_dendrite1_63x_z_2_SHF_1_1_9_spine2.ply	2.166299524	-1.023478414	-0.311078308	1	SD
4781	D:\Downloads\spines_2022_modified\Done\Deconvolved_5_12164_slice-non-SD_cell3_dendrite1_63x_z_2_SHF_1_1_9_spine20.ply		12164	non-SD	3	1	2	1.19403146	4.08998138	0.480428075	0.754540716	0.570559164	0.749167542	0.33985163	0.783555324	No	non-SD	Deconvolved_5_12164_slice-non-SD_cell3_dendrite1_63x_z_2_SHF_1_1_9_spine20.ply	-1.461030892	-0.63310048	-0.045277877	0	SD
4782	D:\Downloads\spines_2022_modified\Done\Deconvolved_5_12164_slice-non-SD_cell3_dendrite1_63x_z_2_SHF_1_1_9_spine24.ply		12164	non-SD	3	1	2	1.411793962	5.743817217	0.770886051	1.210745443	0.570589378	0.933245083	0.390523848	0.621319397	No	non-SD	Deconvolved_5_12164_slice-non-SD_cell3_dendrite1_63x_z_2_SHF_1_1_9_spine24.ply	-0.675198169	-1.061198986	-0.23899988	3	SD
4783	D:\Downloads\spines_2022_modified\Done\Deconvolved_5_12164_slice-non-SD_cell3_dendrite1_63x_z_2_SHF_1_1_9_spine25.ply		12164	non-SD	3	1	2	2.050129148	6.52595566	0.845590813	1.587757153	0.877689693	1.101297482	0.508147475	0.611281188	No	non-SD	Deconvolved_5_12164_slice-non-SD_cell3_dendrite1_63x_z_2_SHF_1_1_9_spine25.ply	0.55756073	-1.742407779	1.111767183	4	SD
4784	D:\Downloads\spines_2022_modified\Done\Deconvolved_5_12164_slice-non-SD_cell3_dendrite1_63x_z_2_SHF_1_1_9_spine3.ply		12164	non-SD	3	1	3	2.882803632	16.73696177	3.256602118	5.727932428	0.758867746	1.72274437	0.446085718	0.826478217	No	non-SD	Deconvolved_5_12164_slice-non-SD_cell3_dendrite1_63x_z_2_SHF_1_1_9_spine3.ply	0.994669441	0.14748326	1.061581548	4	SD
4785	D:\Downloads\spines_2022_modified\Done\Deconvolved_5_12164_slice-non-SD_cell3_dendrite1_63x_z_2_SHF_1_1_9_spine4.ply		12164	non-SD	3	1	4	2.166393645	12.72025392	2.358625516	4.143202589	0.756617386	1.216407084	0.426929858	0.848603476	No	non-SD	Deconvolved_5_12164_slice-non-SD_cell3_dendrite1_63x_z_2_SHF_1_1_9_spine4.ply	0.110239275	-0.165968071	0.994109747	4	SD
4786	D:\Downloads\spines_2022_modified\Done\Deconvolved_5_12164_slice-non-SD_cell3_dendrite1_63x_z_2_SHF_1_1_9_spine5.ply		12164	non-SD	3	1	5	2.414899988	9.54787927	1.717018678	2.765944207	0.610899312	1.351101209	0.528997643	0.852759081	No	non-SD	Deconvolved_5_12164_slice-non-SD_cell3_dendrite1_63x_z_2_SHF_1_1_9_spine5.ply	0.625543832	-0.519650323	0.21060888	4	SD
4787	D:\Downloads\spines_2022_modified\Done\Deconvolved_5_12164_slice-non-SD_cell3_dendrite1_63x_z_2_SHF_1_1_9_spine6.ply		12164	non-SD	3	1	6	1.365564943	4.538710781	0.590671566	0.8359252	0.415211512	0.76807087	0.467882528	0.813358601	No	non-SD	Deconvolved_5_12164_slice-non-SD_cell3_dendrite1_63x_z_2_SHF_1_1_9_spine6.ply	-0.727132729	-0.719526616	-0.816517473	3	SD
4788	D:\Downloads\spines_2022_modified\Done\Deconvolved_5_12164_slice-non-SD_cell3_dendrite1_63x_z_2_SHF_1_1_9_spine7.ply		12164	non-SD	3	1	7	2.184135015	11.47287409	2.00005527	3.143908684	0.571910902	1.255644448	0.465650669	0.701915543	No	non-SD	Deconvolved_5_12164_slice-non-SD_cell3_dendrite1_63x_z_2_SHF_1_1_9_spine7.ply	0.460660791	-0.525526883	-0.075447227	3	SD
4789	D:\Downloads\spines_2022_modified\Done\Deconvolved_5_12164_slice-non-SD_cell3_dendrite1_63x_z_2_SHF_1_1_9_spine8.ply		12164	non-SD	3	1	8	1.432344692	5.860775555	1.001498291	1.286160839	0.284236678	0.974817038	0.379836573	0.633733678	No	non-SD	Deconvolved_5_12164_slice-non-SD_cell3_dendrite1_63x_z_2_SHF_1_1_9_spine8.ply	-0.803290911	-0.588643226	-1.530811676	3	SD
4790	D:\Downloads\spines_2022_modified\Done\Deconvolved_5_12164_slice-non-SD_cell3_dendrite1_63x_z_2_SHF_1_1_9_spine9.ply		12164	non-SD	3	1	9	1.061025837	3.094120979	0.315522477	0.592047842	0.876404643	0.646474674	0.347938538	0.827176498	No	non-SD	Deconvolved_5_12164_slice-non-SD_cell3_dendrite1_63x_z_2_SHF_1_1_9_spine9.ply	-1.56520231	-1.066425877	1.384192207	0	SD
4791	D:\Downloads\spines_2022_modified\Done\Deconvolved_5_12164_slice-non-SD_cell3_dendrite2_63x_z_2_1_1_9_spine1.ply		12164	non-SD	3	2	1	1.700862785	7.755468217	1.148796282	1.785480868	0.554218877	0.969178133	0.461879409	0.928045512	No	non-SD	Deconvolved_5_12164_slice-non-SD_cell3_dendrite2_63x_z_2_1_1_9_spine1.ply	-0.496904627	-0.277378669	0.026834285	3	SD
4792	D:\Downloads\spines_2022_modified\Done\Deconvolved_5_12164_slice-non-SD_cell3_dendrite2_63x_z_2_1_1_9_spine10.ply		12164	non-SD	3	2	1	1.405243936	8.099686383	1.554043315	2.43626035	0.567691406	0.965388151	0.256008318	1.026052782	No	non-SD	Deconvolved_5_12164_slice-non-SD_cell3_dendrite2_63x_z_2_1_1_9_spine10.ply	-1.941253544	0.645678719	0.362719311	0	SD
4793	D:\Downloads\spines_2022_modified\Done\Deconvolved_5_12164_slice-non-SD_cell3_dendrite2_63x_z_2_1_1_9_spine12.ply		12164	non-SD	3	2	1	1.911640307	12.66743262	2.022292639	3.481408147	0.721515512	1.054847396	0.368313727	1.042688366	No	non-SD	Deconvolved_5_12164_slice-non-SD_cell3_dendrite2_63x_z_2_1_1_9_spine12.ply	-0.72506792	0.542009388	1.091230948	0	SD
4794	D:\Downloads\spines_2022_modified\Done\Deconvolved_5_12164_slice-non-SD_cell3_dendrite2_63x_z_2_1_1_9_spine13.ply		12164	non-SD	3	2	1	2.879435395	14.22478329	2.648576166	4.556791659	0.720468423	1.479263739	0.535685863	0.849351638	No	non-SD	Deconvolved_5_12164_slice-non-SD_cell3_dendrite2_63x_z_2_1_1_9_spine13.ply	1.284612939	-0.250094759	0.799657196	1	SD
4795	D:\Downloads\spines_2022_modified\Done\Deconvolved_5_12164_slice-non-SD_cell3_dendrite2_63x_z_2_1_1_9_spine3.ply		12164	non-SD	3	2	3	1.581770325	9.404746455	1.607504093	2.564843849	0.59554421	1.001179994	0.301713272	0.91989103	No	non-SD	Deconvolved_5_12164_slice-non-SD_cell3_dendrite2_63x_z_2_1_1_9_spine3.ply	-1.317104758	0.307878903	0.358740428	0	SD
4796	D:\Downloads\spines_2022_modified\Done\Deconvolved_5_12164_slice-non-SD_cell3_dendrite2_63x_z_2_1_1_9_spine4.ply		12164	non-SD	3	2	4	1.267103112	4.389251905	0.516025744	0.785964419	0.523110867	0.692368138	0.491462761	0.816534473	No	non-SD	Deconvolved_5_12164_slice-non-SD_cell3_dendrite2_63x_z_2_1_1_9_spine4.ply	-0.663367057	-0.967876151	-0.343601335	3	SD
4797	D:\Downloads\spines_2022_modified\Done\Deconvolved_5_12164_slice-non-SD_cell3_dendrite2_63x_z_2_1_1_9_spine5.ply		12164	non-SD	3	2	5	3.267569173	20.64270647	4.684807925	7.025891267	0.499718106	1.826996248	0.507838806	0.796325353	No	non-SD	Deconvolved_5_12164_slice-non-SD_cell3_dendrite2_63x_z_2_1_1_9_spine5.ply	1.793411753	0.586336846	-0.139110805	1	SD
4798	D:\Downloads\spines_2022_modified\Done\Deconvolved_5_12164_slice-non-SD_cell3_dendrite2_63x_z_2_1_1_9_spine6.ply		12164	non-SD	3	2	6	1.900151811	8.042763544	1.202025546	2.234088591	0.858603253	1.082587314	0.467921634	0.696367584	No	non-SD	Deconvolved_5_12164_slice-non-SD_cell3_dendrite2_63x_z_2_1_1_9_spine6.ply	0.164488388	-1.260286191	1.169795417	4	SD
4799	D:\Downloads\spines_2022_modified\Done\Deconvolved_5_12164_slice-non-SD_cell3_dendrite2_63x_z_2_1_1_9_spine7.ply		12164	non-SD	3	2	7	1.663694853	7.442408519	0.986262596	2.046986795	1.07549876	0.932438487	0.411319718	0.771091765	No	non-SD	Deconvolved_5_12164_slice-non-SD_cell3_dendrite2_63x_z_2_1_1_9_spine7.ply	-0.410956928	-1.254401196	2.279880679	4	SD
4800	D:\Downloads\spines_2022_modified\Done\Deconvolved_5_12164_slice-non-SD_cell3_dendrite2_63x_z_2_1_1_9_spine8.ply		12164	non-SD	3	2	8	1.808251367	9.388280856	1.508414436	2.2131911	0.467230124	1.060976264	0.391256798	0.774581511	No	non-SD	Deconvolved_5_12164_slice-non-SD_cell3_dendrite2_63x_z_2_1_1_9_spine8.ply	-0.467729898	-0.166785189	-0.462451151	3	SD
4801	D:\Downloads\spines_2022_modified\Done\Deconvolved_5_12164_slice-non-SD_cell3_dendrite2_63x_z_2_1_1_9_spine9.ply		12164	non-SD	3	2	9	1.512931669	6.504806188	0.971817427	1.448264356	0.490263824	0.900447653	0.359651995	0.858803644	No	non-SD	Deconvolved_5_12164_slice-non-SD_cell3_dendrite2_63x_z_2_1_1_9_spine9.ply	-1.139009725	-0.14988071	-0.291133961	0	SD
4802	D:\Downloads\spines_2022_modified\Done\Deconvolved_5_12164_slice-non-SD_cell3_dendrite3_63x_z_2_1_1_9_spine1.ply		12164	non-SD	3	3	1	2.537177252	10.36540755	1.969440061	2.789011479	0.416144383	1.399700679	0.474704862	0.660954806	No	non-SD	Deconvolved_5_12164_slice-non-SD_cell3_dendrite3_63x_z_2_1_1_9_spine1.ply	0.746320248	-0.480619232	-0.843787504	3	SD
4803	D:\Downloads\spines_2022_modified\Done\Deconvolved_5_12164_slice-non-SD_cell3_dendrite3_63x_z_2_1_1_9_spine2.ply		12164	non-SD	3	3	2	2.040704164	12.35408669	2.552499622	3.60734163	0.413258439	1.216985091	0.425788489	0.782067339	No	non-SD	Deconvolved_5_12164_slice-non-SD_cell3_dendrite3_63x_z_2_1_1_9_spine2.ply	0.01453945	0.083230778	-0.674718074	3	SD
4804	D:\Downloads\spines_2022_modified\Done\Deconvolved_5_12164_slice-non-SD_cell3_dendrite3_63x_z_2_1_1_9_spine3.ply		12164	non-SD	3	3	3	3.782469497	13.88422507	3.071495628	4.106899864	0.337100996	2.298982524	0.417830501	0.2942803	No	non-SD	Deconvolved_5_12164_slice-non-SD_cell3_dendrite3_63x_z_2_1_1_9_spine3.ply	2.160907384	-0.643305345	-1.463687123	1	SD
4805	D:\Downloads\spines_2022_modified\Done\Deconvolved_5_12164_slice-non-SD_cell4_dendrite1_63x_z_2_1_1_9_spine1.ply		12164	non-SD	4	1	1	1.797310574	9.724709985	1.387780488	2.213623609	0.595081952	1.05444408	0.417039461	0.741234928	No	non-SD	Deconvolved_5_12164_slice-non-SD_cell4_dendrite1_63x_z_2_1_1_9_spine1.ply	-0.235349615	-0.491601671	0.070154695	3	SD
4806	D:\Downloads\spines_2022_modified\Done\Deconvolved_5_12164_slice-non-SD_cell4_dendrite1_63x_z_2_1_1_9_spine10.ply		12164	non-SD	4	1	1	1.835729254	5.466078377	0.610320289	1.089201417	0.784639044	0.98899038	0.500384237	0.552346148	No	non-SD	Deconvolved_5_12164_slice-non-SD_cell4_dendrite1_63x_z_2_1_1_9_spine10.ply	0.375619265	-1.862389141	0.594250329	4	SD
4807	D:\Downloads\spines_2022_modified\Done\Deconvolved_5_12164_slice-non-SD_cell4_dendrite1_63x_z_2_1_1_9_spine12.ply		12164	non-SD	4	1	1	2.194841187	18.90730973	3.803579107	6.192751796	0.628138031	1.387937565	0.408828871	0.83492988	No	non-SD	Deconvolved_5_12164_slice-non-SD_cell4_dendrite1_63x_z_2_1_1_9_spine12.ply	0.344693332	0.535282997	0.49396661	2	SD
4808	D:\Downloads\spines_2022_modified\Done\Deconvolved_5_12164_slice-non-SD_cell4_dendrite1_63x_z_2_1_1_9_spine13.ply		12164	non-SD	4	1	1	2.256201716	17.93393746	3.623497404	5.104176243	0.40863251	1.287775889	0.438060864	1.304086092	No	non-SD	Deconvolved_5_12164_slice-non-SD_cell4_dendrite1_63x_z_2_1_1_9_spine13.ply	-0.345897768	1.887399476	-0.008193092	2	SD
4809	D:\Downloads\spines_2022_modified\Done\Deconvolved_5_12164_slice-non-SD_cell4_dendrite1_63x_z_2_1_1_9_spine14.ply		12164	non-SD	4	1	1	2.699479867	11.33746523	2.043618901	3.815590301	0.867075265	1.612903734	0.469564872	0.732801266	No	non-SD	Deconvolved_5_12164_slice-non-SD_cell4_dendrite1_63x_z_2_1_1_9_spine14.ply	0.88631804	-0.786679583	1.342440779	4	SD
4810	D:\Downloads\spines_2022_modified\Done\Deconvolved_5_12164_slice-non-SD_cell4_dendrite1_63x_z_2_1_1_9_spine15.ply		12164	non-SD	4	1	1	1.596805667	6.806442443	0.854096251	1.430982114	0.675434252	0.96829309	0.38285051	0.738024571	No	non-SD	Deconvolved_5_12164_slice-non-SD_cell4_dendrite1_63x_z_2_1_1_9_spine15.ply	-0.689724788	-0.758566876	0.410988285	4	SD
4811	D:\Downloads\spines_2022_modified\Done\Deconvolved_5_12164_slice-non-SD_cell4_dendrite1_63x_z_2_1_1_9_spine16.ply		12164	non-SD	4	1	1	2.494433595	7.770189201	1.069265589	1.849572208	0.729759404	1.513935268	0.455685035	0.393118558	No	non-SD	Deconvolved_5_12164_slice-non-SD_cell4_dendrite1_63x_z_2_1_1_9_spine16.ply	1.008658645	-1.754594689	0.265083073	4	SD
4812	D:\Downloads\spines_2022_modified\Done\Deconvolved_5_12164_slice-non-SD_cell4_dendrite1_63x_z_2_1_1_9_spine17.ply		12164	non-SD	4	1	1	1.690159233	9.779250604	1.600105609	2.602002723	0.626144367	1.041003976	0.351684196	0.877975184	No	non-SD	Deconvolved_5_12164_slice-non-SD_cell4_dendrite1_63x_z_2_1_1_9_spine17.ply	-0.876457975	0.03313657	0.420848381	0	SD
4813	D:\Downloads\spines_2022_modified\Done\Deconvolved_5_12164_slice-non-SD_cell4_dendrite1_63x_z_2_1_1_9_spine2.ply		12164	non-SD	4	1	2	1.492002291	9.53208029	1.332282504	2.189207256	0.643200484	0.90526751	0.427153859	1.113197341	No	non-SD	Deconvolved_5_12164_slice-non-SD_cell4_dendrite1_63x_z_2_1_1_9_spine2.ply	-1.031994153	0.309726393	0.694047097	0	SD
4814	D:\Downloads\spines_2022_modified\Done\Deconvolved_5_12164_slice-non-SD_cell4_dendrite1_63x_z_2_1_1_9_spine3.ply		12164	non-SD	4	1	3	1.955592499	8.42608918	1.093029718	1.81164242	0.657450286	1.031001927	0.498503191	1.266416527	No	non-SD	Deconvolved_5_12164_slice-non-SD_cell4_dendrite1_63x_z_2_1_1_9_spine3.ply	-0.617813477	0.432128779	0.887296446	0	SD
4815	D:\Downloads\spines_2022_modified\Done\Deconvolved_5_12164_slice-non-SD_cell4_dendrite1_63x_z_2_1_1_9_spine4.ply		12164	non-SD	4	1	4	2.300894115	9.338415589	1.443545055	2.103311897	0.457046242	1.209115305	0.538256935	0.763704034	No	non-SD	Deconvolved_5_12164_slice-non-SD_cell4_dendrite1_63x_z_2_1_1_9_spine4.ply	0.687047679	-0.608937362	-0.617818794	3	SD
4816	D:\Downloads\spines_2022_modified\Done\Deconvolved_5_12164_slice-non-SD_cell4_dendrite1_63x_z_2_1_1_9_spine5.ply		12164	non-SD	4	1	5	2.343272455	14.98576673	2.812590918	4.226705195	0.502779934	1.31611858	0.45735383	0.891121565	No	non-SD	Deconvolved_5_12164_slice-non-SD_cell4_dendrite1_63x_z_2_1_1_9_spine5.ply	0.383716108	0.396854071	-0.107394781	3	SD
4817	D:\Downloads\spines_2022_modified\Done\Deconvolved_5_12164_slice-non-SD_cell4_dendrite1_63x_z_2_1_1_9_spine6.ply		12164	non-SD	4	1	6	3.206631135	14.34746686	2.821013066	4.945523845	0.75310207	1.842699898	0.531378532	0.73478192	No	non-SD	Deconvolved_5_12164_slice-non-SD_cell4_dendrite1_63x_z_2_1_1_9_spine6.ply	1.714901328	-0.513809306	0.840873041	1	SD
4818	D:\Downloads\spines_2022_modified\Done\Deconvolved_5_12164_slice-non-SD_cell4_dendrite1_63x_z_2_1_1_9_spine7.ply		12164	non-SD	4	1	7	1.565726624	5.268462017	0.580761136	1.01958263	0.755597208	0.819781678	0.493078289	0.916204294	No	non-SD	Deconvolved_5_12164_slice-non-SD_cell4_dendrite1_63x_z_2_1_1_9_spine7.ply	-0.492015483	-0.911490693	0.870066396	4	SD
4819	D:\Downloads\spines_2022_modified\Done\Deconvolved_5_12164_slice-non-SD_cell4_dendrite1_63x_z_2_1_1_9_spine8.ply		12164	non-SD	4	1	8	2.012888173	8.545191412	1.12698828	2.050739459	0.819663519	1.040497417	0.506823737	0.791784884	No	non-SD	Deconvolved_5_12164_slice-non-SD_cell4_dendrite1_63x_z_2_1_1_9_spine8.ply	0.309737239	-1.033787538	1.082234701	4	SD
4820	D:\Downloads\spines_2022_modified\Done\Deconvolved_5_12164_slice-non-SD_cell4_dendrite1_63x_z_2_1_1_9_spine9.ply		12164	non-SD	4	1	9	2.276694016	7.994309051	1.095419741	1.844833107	0.684133522	1.267025747	0.51098409	0.80989971	No	non-SD	Deconvolved_5_12164_slice-non-SD_cell4_dendrite1_63x_z_2_1_1_9_spine9.ply	0.437437545	-0.816272039	0.482667956	4	SD
4821	D:\Downloads\spines_2022_modified\Done\Deconvolved_5_12164_slice-non-SD_cell4_dendrite2_63x_z_2_1_1_9_spine1.ply		12164	non-SD	4	2	1	3.04510831	14.73874675	2.885455937	4.302317374	0.491035548	1.68381156	0.548935249	0.850251894	No	non-SD	Deconvolved_5_12164_slice-non-SD_cell4_dendrite2_63x_z_2_1_1_9_spine1.ply	1.445491648	0.08833484	-0.249578112	1	SD
4822	D:\Downloads\spines_2022_modified\Done\Deconvolved_5_12164_slice-non-SD_cell4_dendrite2_63x_z_2_1_1_9_spine2.ply		12164	non-SD	4	2	2	1.845097216	12.35591602	2.151872701	3.271046724	0.520093044	1.123312777	0.41833001	1.069762377	No	non-SD	Deconvolved_5_12164_slice-non-SD_cell4_dendrite2_63x_z_2_1_1_9_spine2.ply	-0.625673871	0.679358473	0.145483098	0	SD
4823	D:\Downloads\spines_2022_modified\Done\Deconvolved_5_12164_slice-non-SD_cell4_dendrite2_63x_z_2_1_1_9_spine4.ply		12164	non-SD	4	2	4	2.123306767	7.272138494	0.919538324	1.635983205	0.779135423	1.127687586	0.520229978	0.929685487	No	non-SD	Deconvolved_5_12164_slice-non-SD_cell4_dendrite2_63x_z_2_1_1_9_spine4.ply	0.157070922	-0.749204282	1.03179999	4	SD
4824	D:\Downloads\spines_2022_modified\Done\Deconvolved_5_12164_slice-non-SD_cell4_dendrite2_63x_z_2_1_1_9_spine5.ply		12164	non-SD	4	2	5	1.417698831	8.066053764	1.215741611	1.94439955	0.599352636	0.904615782	0.342034932	0.90403904	No	non-SD	Deconvolved_5_12164_slice-non-SD_cell4_dendrite2_63x_z_2_1_1_9_spine5.ply	-1.270833892	-0.011463921	0.295518991	0	SD
4825	D:\Downloads\spines_2022_modified\Done\Deconvolved_5_12164_slice-non-SD_cell4_dendrite2_63x_z_2_1_1_9_spine6.ply		12164	non-SD	4	2	6	2.246774863	17.56265807	3.069346958	5.153852521	0.679136504	1.30260102	0.425892211	0.892681297	No	non-SD	Deconvolved_5_12164_slice-non-SD_cell4_dendrite2_63x_z_2_1_1_9_spine6.ply	0.320663677	0.458420576	0.764601753	2	SD
4826	D:\Downloads\spines_2022_modified\Done\Deconvolved_5_12164_slice-non-SD_cell4_dendrite2_63x_z_2_1_1_9_spine8.ply		12164	non-SD	4	2	8	1.584565383	8.020612107	1.161951608	1.781171118	0.532913338	0.941267522	0.4511609	1.19894917	No	non-SD	Deconvolved_5_12164_slice-non-SD_cell4_dendrite2_63x_z_2_1_1_9_spine8.ply	-1.085400821	0.495332738	0.248814985	0	SD
4827	D:\Downloads\spines_2022_modified\Done\Deconvolved_5_12164_slice-non-SD_cell5_dendrite1_63x_z_2_1_1_9_spine10.ply		12164	non-SD	5	1	1	1.638922338	4.810867924	0.535371062	1.105321084	1.064588775	0.931463317	0.456645856	0.677228864	No	non-SD	Deconvolved_5_12164_slice-non-SD_cell5_dendrite1_63x_z_2_1_1_9_spine10.ply	-0.173141745	-1.854073619	2.043314848	4	SD
4828	D:\Downloads\spines_2022_modified\Done\Deconvolved_5_12164_slice-non-SD_cell5_dendrite1_63x_z_2_1_1_9_spine2.ply		12164	non-SD	5	1	2	2.381458377	28.04077292	6.097926569	8.617064769	0.413113896	1.311415645	0.40974993	1.270579203	No	non-SD	Deconvolved_5_12164_slice-non-SD_cell5_dendrite1_63x_z_2_1_1_9_spine2.ply	0.176303537	2.720108383	0.151829852	2	SD
4829	D:\Downloads\spines_2022_modified\Done\Deconvolved_5_12164_slice-non-SD_cell5_dendrite1_63x_z_2_1_1_9_spine3.ply		12164	non-SD	5	1	3	3.023526787	9.006917626	1.593464544	2.803261609	0.759224339	1.777633121	0.529397607	0.563129613	No	non-SD	Deconvolved_5_12164_slice-non-SD_cell5_dendrite1_63x_z_2_1_1_9_spine3.ply	1.580708526	-1.419258958	0.583702606	4	SD
4830	D:\Downloads\spines_2022_modified\Done\Deconvolved_5_12164_slice-non-SD_cell5_dendrite1_63x_z_2_1_1_9_spine4.ply		12164	non-SD	5	1	4	4.303247459	20.74083628	5.207048877	6.537603905	0.255529583	2.249150361	0.583270139	1.080241634	No	non-SD	Deconvolved_5_12164_slice-non-SD_cell5_dendrite1_63x_z_2_1_1_9_spine4.ply	2.438025098	1.578622831	-0.937808645	1	SD
4831	D:\Downloads\spines_2022_modified\Done\Deconvolved_5_12164_slice-non-SD_cell5_dendrite1_63x_z_2_1_1_9_spine5.ply		12164	non-SD	5	1	5	2.953775086	9.52977373	1.631732238	2.710774379	0.66128628	1.577991278	0.600709672	0.800512847	No	non-SD	Deconvolved_5_12164_slice-non-SD_cell5_dendrite1_63x_z_2_1_1_9_spine5.ply	1.506892756	-0.882972001	0.352029619	1	SD
4832	D:\Downloads\spines_2022_modified\Done\Deconvolved_5_12164_slice-non-SD_cell5_dendrite1_63x_z_2_1_1_9_spine6.ply		12164	non-SD	5	1	6	1.343425153	7.599115955	0.967889451	1.485420753	0.534700839	0.791270033	0.377237116	1.243020739	No	non-SD	Deconvolved_5_12164_slice-non-SD_cell5_dendrite1_63x_z_2_1_1_9_spine6.ply	-1.749440996	0.788073043	0.350156006	0	SD
4833	D:\Downloads\spines_2022_modified\Done\Deconvolved_5_12164_slice-non-SD_cell5_dendrite1_63x_z_2_1_1_9_spine7.ply		12164	non-SD	5	1	7	2.067448754	21.52268691	3.696919573	6.511081335	0.76121801	1.174762192	0.353272496	1.110116584	No	non-SD	Deconvolved_5_12164_slice-non-SD_cell5_dendrite1_63x_z_2_1_1_9_spine7.ply	-0.334316467	1.448684746	1.502612136	2	SD
4834	D:\Downloads\spines_2022_modified\Done\Deconvolved_5_12164_slice-non-SD_cell5_dendrite1_63x_z_2_1_1_9_spine8.ply		12164	non-SD	5	1	8	2.731192353	10.94016848	1.971890817	3.262002705	0.654251178	1.386478127	0.512937131	0.980455985	No	non-SD	Deconvolved_5_12164_slice-non-SD_cell5_dendrite1_63x_z_2_1_1_9_spine8.ply	0.648984125	-0.027525234	0.60946036	4	SD
4835	D:\Downloads\spines_2022_modified\Done\Deconvolved_5_12164_slice-non-SD_cell5_dendrite1_63x_z_2_1_1_9_spine9.ply		12164	non-SD	5	1	9	2.992636807	10.33831892	1.692588506	3.279709121	0.937688404	1.727058381	0.529066505	0.541103918	No	non-SD	Deconvolved_5_12164_slice-non-SD_cell5_dendrite1_63x_z_2_1_1_9_spine9.ply	1.706256509	-1.617658624	1.397580708	4	SD
4836	D:\Downloads\spines_2022_modified\Done\Deconvolved_5_12164_slice-non-SD_cell5_dendrite2_63x_z_2_1_1_9_spine1.ply		12164	non-SD	5	2	1	2.075872793	14.60323813	2.244643328	3.100821229	0.381431602	1.061182243	0.540599161	0.983703956	No	non-SD	Deconvolved_5_12164_slice-non-SD_cell5_dendrite2_63x_z_2_1_1_9_spine1.ply	0.412971215	0.44210476	-0.648749833	3	SD
4837	D:\Downloads\spines_2022_modified\Done\Deconvolved_5_12164_slice-non-SD_cell5_dendrite2_63x_z_2_1_1_9_spine10.ply		12164	non-SD	5	2	1	2.348342168	10.48806387	1.533189583	2.885805939	0.88222381	1.341223843	0.482112859	0.806771328	No	non-SD	Deconvolved_5_12164_slice-non-SD_cell5_dendrite2_63x_z_2_1_1_9_spine10.ply	0.523858699	-0.784206589	1.455299888	4	SD
4838	D:\Downloads\spines_2022_modified\Done\Deconvolved_5_12164_slice-non-SD_cell5_dendrite2_63x_z_2_1_1_9_spine11.ply		12164	non-SD	5	2	1	2.39724447	16.0349923	3.035337906	4.53297909	0.493401799	1.410137239	0.423999974	0.763689054	No	non-SD	Deconvolved_5_12164_slice-non-SD_cell5_dendrite2_63x_z_2_1_1_9_spine11.ply	0.514150078	0.285599892	-0.2519491	3	SD
4839	D:\Downloads\spines_2022_modified\Done\Deconvolved_5_12164_slice-non-SD_cell5_dendrite2_63x_z_2_1_1_9_spine12.ply		12164	non-SD	5	2	1	3.06299657	19.7503809	4.024188416	7.265872951	0.80554989	1.759374782	0.473892434	0.720836224	No	non-SD	Deconvolved_5_12164_slice-non-SD_cell5_dendrite2_63x_z_2_1_1_9_spine12.ply	1.619439391	-0.01594558	1.18495896	1	SD
4840	D:\Downloads\spines_2022_modified\Done\Deconvolved_5_12164_slice-non-SD_cell5_dendrite2_63x_z_2_1_1_9_spine13.ply		12164	non-SD	5	2	1	1.482697588	5.125916145	0.593199708	0.894393136	0.507743723	0.748609957	0.504037994	0.81864249	No	non-SD	Deconvolved_5_12164_slice-non-SD_cell5_dendrite2_63x_z_2_1_1_9_spine13.ply	-0.4044997	-0.890001722	-0.39956933	3	SD
4841	D:\Downloads\spines_2022_modified\Done\Deconvolved_5_12164_slice-non-SD_cell5_dendrite2_63x_z_2_1_1_9_spine2.ply		12164	non-SD	5	2	2	1.750964977	10.09589037	1.379871857	2.182360881	0.581567788	0.991420632	0.454155828	0.880440206	No	non-SD	Deconvolved_5_12164_slice-non-SD_cell5_dendrite2_63x_z_2_1_1_9_spine2.ply	-0.292890044	-0.216614688	0.141000796	3	SD
4842	D:\Downloads\spines_2022_modified\Done\Deconvolved_5_12164_slice-non-SD_cell5_dendrite2_63x_z_2_1_1_9_spine3.ply		12164	non-SD	5	2	3	2.246973023	9.320391433	1.37224933	2.676053079	0.950121614	1.298554382	0.50632758	0.655195851	No	non-SD	Deconvolved_5_12164_slice-non-SD_cell5_dendrite2_63x_z_2_1_1_9_spine3.ply	0.784972531	-1.464685242	1.54933167	4	SD
4843	D:\Downloads\spines_2022_modified\Done\Deconvolved_5_12164_slice-non-SD_cell5_dendrite2_63x_z_2_1_1_9_spine4.ply		12164	non-SD	5	2	4	2.014491415	14.72112797	2.597896022	3.969846781	0.52810072	1.166914578	0.448392663	0.971180731	No	non-SD	Deconvolved_5_12164_slice-non-SD_cell5_dendrite2_63x_z_2_1_1_9_spine4.ply	-0.052149609	0.525710835	0.087082246	3	SD
4844	D:\Downloads\spines_2022_modified\Done\Deconvolved_5_12164_slice-non-SD_cell5_dendrite2_63x_z_2_1_1_9_spine5.ply		12164	non-SD	5	2	5	3.086614112	10.8468233	1.828228726	2.990290441	0.635621626	1.513698765	0.590834801	0.612473119	No	non-SD	Deconvolved_5_12164_slice-non-SD_cell5_dendrite2_63x_z_2_1_1_9_spine5.ply	1.930739656	-1.175946934	0.051046097	1	SD
4845	D:\Downloads\spines_2022_modified\Done\Deconvolved_5_12164_slice-non-SD_cell5_dendrite2_63x_z_2_1_1_9_spine6.ply		12164	non-SD	5	2	6	3.481023096	30.7436288	6.878068832	10.73222954	0.560355065	1.781852798	0.453932049	1.277726039	No	non-SD	Deconvolved_5_12164_slice-non-SD_cell5_dendrite2_63x_z_2_1_1_9_spine6.ply	1.401308455	2.784388891	0.901901371	2	SD
4846	D:\Downloads\spines_2022_modified\Done\Deconvolved_5_12164_slice-non-SD_cell5_dendrite2_63x_z_2_1_1_9_spine8.ply		12164	non-SD	5	2	8	2.874771796	15.84852591	3.446364474	5.462143229	0.58490005	1.679200812	0.508173522	1.183516617	No	non-SD	Deconvolved_5_12164_slice-non-SD_cell5_dendrite2_63x_z_2_1_1_9_spine8.ply	0.627254789	1.028015183	0.609096448	2	SD
4847	D:\Downloads\spines_2022_modified\Done\Deconvolved_5_12164_slice-non-SD_cell5_dendrite2_63x_z_2_1_1_9_spine9.ply		12164	non-SD	5	2	9	1.531522395	6.61008767	0.858583404	1.385429741	0.613622782	0.916707247	0.427350699	0.699034558	No	non-SD	Deconvolved_5_12164_slice-non-SD_cell5_dendrite2_63x_z_2_1_1_9_spine9.ply	-0.46642504	-0.955237365	0.037664998	3	SD
4848	D:\Downloads\spines_2022_modified\Done\Deconvolved_5_12164_slice-non-SD_cell5_dendrite3_63x_z_2_SHF_1_1_9_spine1.ply		12164	non-SD	5	3	1	2.733611411	22.76407022	4.385164824	6.815527058	0.554223691	1.519231021	0.470681748	0.919584499	No	non-SD	Deconvolved_5_12164_slice-non-SD_cell5_dendrite3_63x_z_2_SHF_1_1_9_spine1.ply	1.112801989	1.041403685	0.286616327	2	SD
4849	D:\Downloads\spines_2022_modified\Done\Deconvolved_5_12164_slice-non-SD_cell5_dendrite3_63x_z_2_SHF_1_1_9_spine2.ply		12164	non-SD	5	3	2	1.307866643	6.743777228	0.840474654	1.272704857	0.51426917	0.770355063	0.37328139	1.034840978	No	non-SD	Deconvolved_5_12164_slice-non-SD_cell5_dendrite3_63x_z_2_SHF_1_1_9_spine2.ply	-1.498118489	0.213605172	0.003852868	0	SD
4850	D:\Downloads\spines_2022_modified\Done\Deconvolved_5_12164_slice-non-SD_cell5_dendrite3_63x_z_2_SHF_1_1_9_spine4.ply		12164	non-SD	5	3	4	1.53789095	8.387409513	1.06698257	1.67674659	0.571484518	0.92788358	0.378459221	0.813305243	No	non-SD	Deconvolved_5_12164_slice-non-SD_cell5_dendrite3_63x_z_2_SHF_1_1_9_spine4.ply	-0.82826766	-0.289150371	0.043180417	0	SD
4851	D:\Downloads\spines_2022_modified\Done\Deconvolved_5_12164_slice-non-SD_cell5_dendrite3_63x_z_2_SHF_1_1_9_spine5.ply		12164	non-SD	5	3	5	2.527387853	14.73877423	2.414608121	4.414474247	0.828236312	1.200611828	0.516107695	0.973492057	No	non-SD	Deconvolved_5_12164_slice-non-SD_cell5_dendrite3_63x_z_2_SHF_1_1_9_spine5.ply	0.762841358	-0.024155041	1.443586018	4	SD
4852	D:\Downloads\spines_2022_modified\Done\Deconvolved_5_12164_slice-non-SD_cell5_dendrite3_63x_z_2_SHF_1_1_9_spine6.ply		12164	non-SD	5	3	6	2.668364289	42.56687547	9.849989031	16.33725364	0.658606278	1.568656353	0.387320748	1.166301872	No	non-SD	Deconvolved_5_12164_slice-non-SD_cell5_dendrite3_63x_z_2_SHF_1_1_9_spine6.ply	1.257741964	3.399646132	1.407827215	2	SD
4853	D:\Downloads\spines_2022_modified\Done\Deconvolved_5_12164_slice-non-SD_cell5_dendrite3_63x_z_2_SHF_1_1_9_spine7.ply		12164	non-SD	5	3	7	2.86046768	18.20951546	3.198820697	6.193578513	0.93620684	1.433713072	0.509052828	0.874200059	No	non-SD	Deconvolved_5_12164_slice-non-SD_cell5_dendrite3_63x_z_2_SHF_1_1_9_spine7.ply	1.34870432	-0.072875652	1.900743691	4	SD
4854	D:\Downloads\spines_2022_modified\Done\Deconvolved_5_12164_slice-non-SD_cell5_dendrite3_63x_z_2_SHF_1_1_9_spine8.ply		12164	non-SD	5	3	8	2.174084931	23.44331684	4.49303894	7.071947171	0.573978607	1.318696452	0.41531782	1.044241601	No	non-SD	Deconvolved_5_12164_slice-non-SD_cell5_dendrite3_63x_z_2_SHF_1_1_9_spine8.ply	0.232290159	1.490624188	0.546735811	2	SD
4855	D:\Downloads\spines_2022_modified\Done\Deconvolved_5_12164_slice-non-SD_cell6_dendrite1_63x_z_2_1_1_9_spine1.ply		12164	non-SD	6	1	1	2.153845157	16.21780931	3.216677411	4.882219252	0.517783299	1.265224673	0.421254686	1.116807194	No	non-SD	Deconvolved_5_12164_slice-non-SD_cell6_dendrite1_63x_z_2_1_1_9_spine1.ply	-0.258449697	1.154794763	0.2605507	2	SD
4856	D:\Downloads\spines_2022_modified\Done\Deconvolved_5_12164_slice-non-SD_cell6_dendrite1_63x_z_2_1_1_9_spine10.ply		12164	non-SD	6	1	1	2.031184181	7.307518638	0.948124124	1.963035542	1.070441509	1.043943449	0.490734071	0.749890944	No	non-SD	Deconvolved_5_12164_slice-non-SD_cell6_dendrite1_63x_z_2_1_1_9_spine10.ply	0.309507269	-1.525554819	2.184339786	4	SD
4857	D:\Downloads\spines_2022_modified\Done\Deconvolved_5_12164_slice-non-SD_cell6_dendrite1_63x_z_2_1_1_9_spine11.ply		12164	non-SD	6	1	1	3.921178731	33.83413711	9.126043111	14.81082277	0.622918343	2.225204902	0.501397793	0.777926932	No	non-SD	Deconvolved_5_12164_slice-non-SD_cell6_dendrite1_63x_z_2_1_1_9_spine11.ply	2.991976795	1.555400705	0.64116468	1	SD
4858	D:\Downloads\spines_2022_modified\Done\Deconvolved_5_12164_slice-non-SD_cell6_dendrite1_63x_z_2_1_1_9_spine12.ply		12164	non-SD	6	1	1	2.733564483	17.87282346	3.528945977	5.825279112	0.650713598	1.573484382	0.472748478	0.788824327	No	non-SD	Deconvolved_5_12164_slice-non-SD_cell6_dendrite1_63x_z_2_1_1_9_spine12.ply	1.115572945	0.171420339	0.506153126	1	SD
4859	D:\Downloads\spines_2022_modified\Done\Deconvolved_5_12164_slice-non-SD_cell6_dendrite1_63x_z_2_1_1_9_spine13.ply		12164	non-SD	6	1	1	2.033593093	5.240593534	0.575032801	1.173887327	1.041426723	1.10740446	0.529004001	0.57549543	No	non-SD	Deconvolved_5_12164_slice-non-SD_cell6_dendrite1_63x_z_2_1_1_9_spine13.ply	0.689846112	-2.236158996	1.786836742	4	SD
4860	D:\Downloads\spines_2022_modified\Done\Deconvolved_5_12164_slice-non-SD_cell6_dendrite1_63x_z_2_1_1_9_spine14.ply		12164	non-SD	6	1	1	2.256829145	33.18302103	8.694341294	13.12781287	0.509926104	1.506281534	0.266170109	1.178227733	No	non-SD	Deconvolved_5_12164_slice-non-SD_cell6_dendrite1_63x_z_2_1_1_9_spine14.ply	-0.226966139	3.231814058	0.6784495	2	SD
4861	D:\Downloads\spines_2022_modified\Done\Deconvolved_5_12164_slice-non-SD_cell6_dendrite1_63x_z_2_1_1_9_spine16.ply		12164	non-SD	6	1	1	1.807137373	11.49121303	1.741652436	2.616904306	0.502541065	1.060713506	0.448590245	0.890997848	No	non-SD	Deconvolved_5_12164_slice-non-SD_cell6_dendrite1_63x_z_2_1_1_9_spine16.ply	-0.245799562	0.058685461	-0.182340486	3	SD
4862	D:\Downloads\spines_2022_modified\Done\Deconvolved_5_12164_slice-non-SD_cell6_dendrite1_63x_z_2_1_1_9_spine17.ply		12164	non-SD	6	1	1	2.00233528	8.127076126	1.126502578	1.828105811	0.62281547	1.116348821	0.512988881	0.78717062	No	non-SD	Deconvolved_5_12164_slice-non-SD_cell6_dendrite1_63x_z_2_1_1_9_spine17.ply	0.270249351	-0.83355933	0.159034045	4	SD
4863	D:\Downloads\spines_2022_modified\Done\Deconvolved_5_12164_slice-non-SD_cell6_dendrite1_63x_z_2_1_1_9_spine18.ply		12164	non-SD	6	1	1	2.34883106	14.23202862	2.533095633	4.25828416	0.681059375	1.278984295	0.479164901	0.899944709	No	non-SD	Deconvolved_5_12164_slice-non-SD_cell6_dendrite1_63x_z_2_1_1_9_spine18.ply	0.494095549	0.042209014	0.694469454	4	SD
4864	D:\Downloads\spines_2022_modified\Done\Deconvolved_5_12164_slice-non-SD_cell6_dendrite1_63x_z_2_1_1_9_spine19.ply		12164	non-SD	6	1	1	2.308639162	26.29652109	6.152534445	8.555537216	0.390571201	1.311244346	0.418690483	1.28472716	No	non-SD	Deconvolved_5_12164_slice-non-SD_cell6_dendrite1_63x_z_2_1_1_9_spine19.ply	0.049291838	2.605428181	0.027454363	2	SD
4865	D:\Downloads\spines_2022_modified\Done\Deconvolved_5_12164_slice-non-SD_cell6_dendrite1_63x_z_2_1_1_9_spine2.ply		12164	non-SD	6	1	2	2.408203658	24.88524111	5.045533713	7.71807355	0.529684269	1.366818262	0.455415354	1.021494669	No	non-SD	Deconvolved_5_12164_slice-non-SD_cell6_dendrite1_63x_z_2_1_1_9_spine2.ply	0.719732662	1.508098745	0.317196195	2	SD
4866	D:\Downloads\spines_2022_modified\Done\Deconvolved_5_12164_slice-non-SD_cell6_dendrite1_63x_z_2_1_1_9_spine20.ply		12164	non-SD	6	1	2	1.467963364	11.87878386	2.137244136	3.237850745	0.514965319	1.029268046	0.199663168	1.086016253	No	non-SD	Deconvolved_5_12164_slice-non-SD_cell6_dendrite1_63x_z_2_1_1_9_spine20.ply	-2.108791263	1.379898064	0.295212214	0	SD
4867	D:\Downloads\spines_2022_modified\Done\Deconvolved_5_12164_slice-non-SD_cell6_dendrite1_63x_z_2_1_1_9_spine21.ply		12164	non-SD	6	1	2	1.880808364	16.41205836	2.86283391	3.911955077	0.366462464	1.103681095	0.434298009	1.221894774	No	non-SD	Deconvolved_5_12164_slice-non-SD_cell6_dendrite1_63x_z_2_1_1_9_spine21.ply	-0.600192759	1.560070476	-0.337553402	2	SD
4868	D:\Downloads\spines_2022_modified\Done\Deconvolved_5_12164_slice-non-SD_cell6_dendrite1_63x_z_2_1_1_9_spine22.ply		12164	non-SD	6	1	2	2.807395767	14.60691181	2.793687723	4.435669853	0.587747198	1.647234957	0.515947057	0.864200987	No	non-SD	Deconvolved_5_12164_slice-non-SD_cell6_dendrite1_63x_z_2_1_1_9_spine22.ply	1.087896261	0.056115598	0.22401859	1	SD
4869	D:\Downloads\spines_2022_modified\Done\Deconvolved_5_12164_slice-non-SD_cell6_dendrite1_63x_z_2_1_1_9_spine3.ply		12164	non-SD	6	1	3	2.472212469	7.445389892	1.152448409	1.610064988	0.397082052	1.093001514	0.659251313	0.81337412	No	non-SD	Deconvolved_5_12164_slice-non-SD_cell6_dendrite1_63x_z_2_1_1_9_spine3.ply	1.254735256	-0.936844255	-0.955363084	1	SD
4870	D:\Downloads\spines_2022_modified\Done\Deconvolved_5_12164_slice-non-SD_cell6_dendrite1_63x_z_2_1_1_9_spine4.ply		12164	non-SD	6	1	4	3.761890589	19.46582012	5.064817651	6.99842856	0.381773055	2.151716898	0.530525513	0.918329668	No	non-SD	Deconvolved_5_12164_slice-non-SD_cell6_dendrite1_63x_z_2_1_1_9_spine4.ply	1.990699476	0.974686134	-0.549136366	1	SD
4871	D:\Downloads\spines_2022_modified\Done\Deconvolved_5_12164_slice-non-SD_cell6_dendrite1_63x_z_2_1_1_9_spine5.ply		12164	non-SD	6	1	5	2.066101619	15.26767323	2.828940303	4.335654896	0.532607419	1.175820062	0.455929491	1.090425824	No	non-SD	Deconvolved_5_12164_slice-non-SD_cell6_dendrite1_63x_z_2_1_1_9_spine5.ply	-0.143852052	0.856168823	0.25049512	2	SD
4872	D:\Downloads\spines_2022_modified\Done\Deconvolved_5_12164_slice-non-SD_cell6_dendrite1_63x_z_2_1_1_9_spine6.ply		12164	non-SD	6	1	6	1.711497858	7.773930802	1.040402352	1.661850843	0.597315539	0.97168407	0.46923465	0.894994318	No	non-SD	Deconvolved_5_12164_slice-non-SD_cell6_dendrite1_63x_z_2_1_1_9_spine6.ply	-0.383187626	-0.444238136	0.181638671	3	SD
4873	D:\Downloads\spines_2022_modified\Done\Deconvolved_5_12164_slice-non-SD_cell6_dendrite1_63x_z_2_1_1_9_spine7.ply		12164	non-SD	6	1	7	1.643199613	19.15821156	4.052475105	6.292319753	0.552710279	1.203828756	0.188329713	1.266934158	No	non-SD	Deconvolved_5_12164_slice-non-SD_cell6_dendrite1_63x_z_2_1_1_9_spine7.ply	-1.955071601	2.449057722	0.803999627	0	SD
4874	D:\Downloads\spines_2022_modified\Done\Deconvolved_5_12164_slice-non-SD_cell6_dendrite1_63x_z_2_1_1_9_spine8.ply		12164	non-SD	6	1	8	1.948606031	32.58758166	7.774551019	11.05952368	0.422528922	1.424872355	0.176124256	1.171762807	No	non-SD	Deconvolved_5_12164_slice-non-SD_cell6_dendrite1_63x_z_2_1_1_9_spine8.ply	-0.973215533	3.545161098	0.317950554	2	SD
4875	D:\Downloads\spines_2022_modified\Done\Deconvolved_5_12164_slice-non-SD_cell6_dendrite1_63x_z_2_1_1_9_spine9.ply		12164	non-SD	6	1	9	1.975551118	35.26607558	8.671089173	11.29170797	0.30222487	1.438380485	0.200211533	1.187819988	No	non-SD	Deconvolved_5_12164_slice-non-SD_cell6_dendrite1_63x_z_2_1_1_9_spine9.ply	-0.746605282	3.886836964	-0.196666102	2	SD
4876	D:\Downloads\spines_2022_modified\Done\Deconvolved_5_12164_slice-non-SD_cell6_dendrite2_63x_z_2_1_1_9_spine1.ply		12164	non-SD	6	2	1	1.844679295	9.98283843	1.492675061	2.357513746	0.579388446	1.095118725	0.446701372	0.80602099	No	non-SD	Deconvolved_5_12164_slice-non-SD_cell6_dendrite2_63x_z_2_1_1_9_spine1.ply	-0.143240456	-0.375125682	0.054604277	3	SD
4877	D:\Downloads\spines_2022_modified\Done\Deconvolved_5_12164_slice-non-SD_cell6_dendrite2_63x_z_2_1_1_9_spine10.ply		12164	non-SD	6	2	1	1.108969153	4.494953381	0.602640832	0.769239308	0.276447376	0.661044199	0.413613935	0.841310569	No	non-SD	Deconvolved_5_12164_slice-non-SD_cell6_dendrite2_63x_z_2_1_1_9_spine10.ply	-1.289258829	-0.316904824	-1.392509882	3	SD
4878	D:\Downloads\spines_2022_modified\Done\Deconvolved_5_12164_slice-non-SD_cell6_dendrite2_63x_z_2_1_1_9_spine2.ply		12164	non-SD	6	2	2	1.296815086	3.862340223	0.427080853	0.664723978	0.556435914	0.732566886	0.424217762	0.719990945	No	non-SD	Deconvolved_5_12164_slice-non-SD_cell6_dendrite2_63x_z_2_1_1_9_spine2.ply	-0.850500717	-1.070488854	-0.251908123	3	SD
4879	D:\Downloads\spines_2022_modified\Done\Deconvolved_5_12164_slice-non-SD_cell6_dendrite2_63x_z_2_1_1_9_spine4.ply		12164	non-SD	6	2	4	1.325197461	6.846932664	0.762084095	1.588350596	1.084219586	0.818011001	0.371512416	0.969944229	No	non-SD	Deconvolved_5_12164_slice-non-SD_cell6_dendrite2_63x_z_2_1_1_9_spine4.ply	-1.235549821	-0.715773738	2.555908671	4	SD
4880	D:\Downloads\spines_2022_modified\Done\Deconvolved_5_12164_slice-non-SD_cell6_dendrite2_63x_z_2_1_1_9_spine5.ply		12164	non-SD	6	2	5	1.264391581	5.370150199	0.814560713	1.176682141	0.44456039	0.784931155	0.361002582	0.874650325	No	non-SD	Deconvolved_5_12164_slice-non-SD_cell6_dendrite2_63x_z_2_1_1_9_spine5.ply	-1.415738948	-0.182874023	-0.514738368	0	SD
4881	D:\Downloads\spines_2022_modified\Done\Deconvolved_5_12164_slice-non-SD_cell6_dendrite2_63x_z_2_1_1_9_spine6.ply		12164	non-SD	6	2	6	1.480273313	7.391973594	1.011209625	1.697279626	0.678464667	0.928664163	0.395952517	0.766830794	No	non-SD	Deconvolved_5_12164_slice-non-SD_cell6_dendrite2_63x_z_2_1_1_9_spine6.ply	-0.726271479	-0.705344067	0.449383787	4	SD
4882	D:\Downloads\spines_2022_modified\Done\Deconvolved_5_12164_slice-non-SD_cell6_dendrite2_63x_z_2_1_1_9_spine7.ply		12164	non-SD	6	2	7	2.190933052	14.07399349	3.057119814	4.303735032	0.407774407	1.304097324	0.441937868	0.85617084	No	non-SD	Deconvolved_5_12164_slice-non-SD_cell6_dendrite2_63x_z_2_1_1_9_spine7.ply	0.175495313	0.390402869	-0.59410852	3	SD
4883	D:\Downloads\spines_2022_modified\Done\Deconvolved_5_12164_slice-non-SD_cell6_dendrite2_63x_z_2_1_1_9_spine9.ply		12164	non-SD	6	2	9	0.995035254	4.126372481	0.500506774	0.85853264	0.715326713	0.683377002	0.255711059	0.963626103	No	non-SD	Deconvolved_5_12164_slice-non-SD_cell6_dendrite2_63x_z_2_1_1_9_spine9.ply	-2.314264855	-0.102865653	0.889216768	0	SD
4884	D:\Downloads\spines_2022_modified\Done\Deconvolved_5_12164_slice-non-SD_cell7_dendrite1_63x_z_2_SHF_1_1_9_spine1.ply		12164	non-SD	7	1	1	2.501895517	21.26982927	5.178737202	7.907854993	0.526985187	1.61042943	0.406006108	0.853121029	No	non-SD	Deconvolved_5_12164_slice-non-SD_cell7_dendrite1_63x_z_2_SHF_1_1_9_spine1.ply	0.626625315	0.970154499	0.10349732	2	SD
4885	D:\Downloads\spines_2022_modified\Done\Deconvolved_5_12164_slice-non-SD_cell7_dendrite1_63x_z_2_SHF_1_1_9_spine10.ply		12164	non-SD	7	1	1	1.659286772	3.770911015	0.406834491	0.790173489	0.94224803	1.049247268	0.41988734	0.44372797	No	non-SD	Deconvolved_5_12164_slice-non-SD_cell7_dendrite1_63x_z_2_SHF_1_1_9_spine10.ply	-0.04460039	-2.248035511	1.226463047	4	SD
4886	D:\Downloads\spines_2022_modified\Done\Deconvolved_5_12164_slice-non-SD_cell7_dendrite1_63x_z_2_SHF_1_1_9_spine2.ply		12164	non-SD	7	1	2	2.737616328	18.73831241	4.30807314	6.473370832	0.502613958	1.510328915	0.46327971	0.958992155	No	non-SD	Deconvolved_5_12164_slice-non-SD_cell7_dendrite1_63x_z_2_SHF_1_1_9_spine2.ply	0.791336125	0.91869863	0.042345431	2	SD
4887	D:\Downloads\spines_2022_modified\Done\Deconvolved_5_12164_slice-non-SD_cell7_dendrite1_63x_z_2_SHF_1_1_9_spine3.ply		12164	non-SD	7	1	3	1.602959402	6.74817433	1.057564227	1.631141781	0.542357182	0.942833873	0.436613669	0.818225283	No	non-SD	Deconvolved_5_12164_slice-non-SD_cell7_dendrite1_63x_z_2_SHF_1_1_9_spine3.ply	-0.574288682	-0.556820351	-0.154030317	3	SD
4888	D:\Downloads\spines_2022_modified\Done\Deconvolved_5_12164_slice-non-SD_cell7_dendrite1_63x_z_2_SHF_1_1_9_spine4.ply		12164	non-SD	7	1	4	1.294741412	5.271305807	0.712686269	1.165009812	0.634674137	0.793553491	0.353455353	0.905709833	No	non-SD	Deconvolved_5_12164_slice-non-SD_cell7_dendrite1_63x_z_2_SHF_1_1_9_spine4.ply	-1.44102368	-0.338385816	0.402807308	0	SD
4889	D:\Downloads\spines_2022_modified\Done\Deconvolved_5_12164_slice-non-SD_cell7_dendrite1_63x_z_2_SHF_1_1_9_spine5.ply		12164	non-SD	7	1	5	2.087579254	7.103965521	0.87564369	2.110438271	1.410156431	1.143906061	0.449929272	0.61875791	No	non-SD	Deconvolved_5_12164_slice-non-SD_cell7_dendrite1_63x_z_2_SHF_1_1_9_spine5.ply	0.433398686	-2.196902989	3.630305844	4	SD
4890	D:\Downloads\spines_2022_modified\Done\Deconvolved_5_12164_slice-non-SD_cell7_dendrite1_63x_z_2_SHF_1_1_9_spine7.ply		12164	non-SD	7	1	7	3.130867105	12.06357925	2.22457456	2.996603022	0.347045442	1.787881583	0.445909047	0.41784393	No	non-SD	Deconvolved_5_12164_slice-non-SD_cell7_dendrite1_63x_z_2_SHF_1_1_9_spine7.ply	1.519142979	-0.685600255	-1.361307698	1	SD
4891	D:\Downloads\spines_2022_modified\Done\Deconvolved_5_12164_slice-non-SD_cell7_dendrite1_63x_z_2_SHF_1_1_9_spine8.ply		12164	non-SD	7	1	8	1.177340145	5.093641276	0.870864649	1.299283588	0.49194664	0.849987765	0.230281643	0.973687342	No	non-SD	Deconvolved_5_12164_slice-non-SD_cell7_dendrite1_63x_z_2_SHF_1_1_9_spine8.ply	-2.334004945	0.42314946	-0.081706951	0	SD
4892	D:\Downloads\spines_2022_modified\Done\Deconvolved_5_12164_slice-non-SD_cell7_dendrite1_63x_z_2_SHF_1_1_9_spine9.ply		12164	non-SD	7	1	9	2.509218948	20.39060484	4.63835817	7.078324152	0.526040873	1.416435089	0.442498442	0.844467344	No	non-SD	Deconvolved_5_12164_slice-non-SD_cell7_dendrite1_63x_z_2_SHF_1_1_9_spine9.ply	0.792436269	0.754368682	0.046233612	2	SD
4893	D:\Downloads\spines_2022_modified\Done\Deconvolved_5_12164_slice-non-SD_cell7_dendrite2_63x_z_2_SHF_1_1_9_spine1.ply		12164	non-SD	7	2	1	2.790611251	28.73852392	7.009000459	11.602854	0.655422064	1.753637754	0.4259451	0.936575639	No	non-SD	Deconvolved_5_12164_slice-non-SD_cell7_dendrite2_63x_z_2_SHF_1_1_9_spine1.ply	1.225483092	1.588381624	0.899835818	2	SD
4894	D:\Downloads\spines_2022_modified\Done\Deconvolved_5_12164_slice-non-SD_cell7_dendrite2_63x_z_2_SHF_1_1_9_spine2.ply		12164	non-SD	7	2	2	1.8889838	19.67419465	3.664829542	5.808189981	0.584845875	1.204623883	0.354959511	0.955998001	No	non-SD	Deconvolved_5_12164_slice-non-SD_cell7_dendrite2_63x_z_2_SHF_1_1_9_spine2.ply	-0.34222759	1.105163	0.473975593	2	SD
4895	D:\Downloads\spines_2022_modified\Done\Deconvolved_5_12164_slice-non-SD_cell8_dendrite1_63x_z_2_1_1_9_spine1.ply		12164	non-SD	8	1	1	2.464549752	19.50841049	4.608051491	7.576956148	0.644286346	1.536777693	0.409790451	0.889160303	No	non-SD	Deconvolved_5_12164_slice-non-SD_cell8_dendrite1_63x_z_2_1_1_9_spine1.ply	0.497450975	0.743859063	0.654160066	2	SD
4896	D:\Downloads\spines_2022_modified\Done\Deconvolved_5_12164_slice-non-SD_cell8_dendrite1_63x_z_2_1_1_9_spine2_shf.ply		12164	non-SD	8	1	2	3.18787703	8.666623073	1.480004439	3.067321478	1.072508296	2.04289703	0.440729165	0.312008391	SHF	non-SD	Deconvolved_5_12164_slice-non-SD_cell8_dendrite1_63x_z_2_1_1_9_spine2_shf.ply	1.722043422	-2.195160682	1.813069577	4	SD
4897	D:\Downloads\spines_2022_modified\Done\Deconvolved_5_12164_slice-non-SD_cell8_dendrite1_63x_z_2_1_1_9_spine3_shf.ply		12164	non-SD	8	1	3	2.358837823	13.78003942	2.700276602	4.340258855	0.607338616	1.307865981	0.451906142	0.900903007	No	non-SD	Deconvolved_5_12164_slice-non-SD_cell8_dendrite1_63x_z_2_1_1_9_spine3_shf.ply	0.315252241	0.204571536	0.372992479	3	SD
4898	D:\Downloads\spines_2022_modified\Done\Deconvolved_5_12164_slice-non-SD_cell8_dendrite1_63x_z_2_1_1_9_spine4.ply		12164	non-SD	8	1	4	1.964519327	13.51178456	3.080311601	4.159819619	0.350454161	1.246598147	0.398111131	0.965942203	No	non-SD	Deconvolved_5_12164_slice-non-SD_cell8_dendrite1_63x_z_2_1_1_9_spine4.ply	-0.451822496	0.822443147	-0.715091299	3	SD
4899	D:\Downloads\spines_2022_modified\Done\Deconvolved_5_12164_slice-non-SD_cell8_dendrite1_63x_z_2_1_1_9_spine5.ply		12164	non-SD	8	1	5	2.398656007	16.29022618	3.778526542	5.355006837	0.417220913	1.434708599	0.416771021	0.878376025	No	non-SD	Deconvolved_5_12164_slice-non-SD_cell8_dendrite1_63x_z_2_1_1_9_spine5.ply	0.279358757	0.733461615	-0.459921627	3	SD
4900	D:\Downloads\spines_2022_modified\Done\Deconvolved_5_12164_slice-non-SD_cell8_dendrite1_63x_z_2_1_1_9_spine6.ply		12164	non-SD	8	1	6	3.084751725	18.5233229	4.302463013	6.461182016	0.501740281	1.777019736	0.469230228	0.688136341	No	non-SD	Deconvolved_5_12164_slice-non-SD_cell8_dendrite1_63x_z_2_1_1_9_spine6.ply	1.525784967	0.235094677	-0.264031174	1	SD
4901	D:\Downloads\spines_2022_modified\Done\Deconvolved_5_12164_slice-non-SD_cell8_dendrite1_63x_z_2_1_1_9_spine7.ply		12164	non-SD	8	1	7	2.720870787	17.99978941	4.208233777	6.187783974	0.470399294	1.499876148	0.400687917	0.920422172	No	non-SD	Deconvolved_5_12164_slice-non-SD_cell8_dendrite1_63x_z_2_1_1_9_spine7.ply	0.469105407	1.015736959	-0.1100511	2	SD
4902	D:\Downloads\spines_2022_modified\Done\Deconvolved_5_12164_slice-non-SD_cell8_dendrite1_63x_z_2_1_1_9_spine8.ply		12164	non-SD	8	1	8	2.83138114	16.24970329	3.702871597	5.866034702	0.584185287	1.714201533	0.420916879	0.641133218	No	non-SD	Deconvolved_5_12164_slice-non-SD_cell8_dendrite1_63x_z_2_1_1_9_spine8.ply	1.06436802	-0.057347515	0.053964885	1	SD
4903	D:\Downloads\spines_2022_modified\Done\Deconvolved_5_12164_slice-non-SD_cell8_dendrite2_63x_z_2_1_1_9_spine1.ply		12164	non-SD	8	2	1	2.116852269	6.836485687	1.13874275	1.76617927	0.550990572	1.356760544	0.456614679	0.401530522	No	non-SD	Deconvolved_5_12164_slice-non-SD_cell8_dendrite2_63x_z_2_1_1_9_spine1.ply	0.621303381	-1.62926621	-0.583515257	3	SD
4904	D:\Downloads\spines_2022_modified\Done\Deconvolved_5_12164_slice-non-SD_cell8_dendrite2_63x_z_2_1_1_9_spine2_shf.ply		12164	non-SD	8	2	2	2.223167687	12.42619757	2.291872005	4.428075556	0.932078033	1.329849802	0.38436019	0.799796007	SHF	non-SD	Deconvolved_5_12164_slice-non-SD_cell8_dendrite2_63x_z_2_1_1_9_spine2_shf.ply	0.041126346	-0.400075693	1.779591091	4	SD
4905	D:\Downloads\spines_2022_modified\Done\Deconvolved_5_12164_slice-non-SD_cell8_dendrite2_63x_z_2_1_1_9_spine3.ply		12164	non-SD	8	2	3	1.896006221	8.332963551	1.293184416	2.301511823	0.779724373	1.110035306	0.407257532	0.717932398	No	non-SD	Deconvolved_5_12164_slice-non-SD_cell8_dendrite2_63x_z_2_1_1_9_spine3.ply	-0.197709105	-0.865412588	0.886377155	4	SD
4906	D:\Downloads\spines_2022_modified\Done\Deconvolved_5_12164_slice-non-SD_cell8_dendrite2_63x_z_2_1_1_9_spine4.ply		12164	non-SD	8	2	4	2.00971749	10.29345941	1.952801262	2.776649549	0.421880251	1.105639559	0.436223742	0.783226901	No	non-SD	Deconvolved_5_12164_slice-non-SD_cell8_dendrite2_63x_z_2_1_1_9_spine4.ply	-0.059698748	-0.131256131	-0.674223116	3	SD
4907	D:\Downloads\spines_2022_modified\Done\Deconvolved_5_12164_slice-non-SD_cell8_dendrite2_63x_z_2_1_1_9_spine5.ply		12164	non-SD	8	2	5	1.843945159	14.33474935	3.269661443	4.211595648	0.2880831	1.153165722	0.380423206	1.123773581	No	non-SD	Deconvolved_5_12164_slice-non-SD_cell8_dendrite2_63x_z_2_1_1_9_spine5.ply	-0.872862727	1.424823279	-0.799342782	0	SD
4908	D:\Downloads\spines_2022_modified\Done\Deconvolved_5_12164_slice-non-SD_cell8_dendrite2_63x_z_2_1_1_9_spine6.ply		12164	non-SD	8	2	6	1.601989519	6.440012116	0.793241857	1.559146978	0.965537956	0.914960962	0.378672142	0.773433295	No	non-SD	Deconvolved_5_12164_slice-non-SD_cell8_dendrite2_63x_z_2_1_1_9_spine6.ply	-0.711908136	-1.076353842	1.785657688	4	SD
4909	D:\Downloads\spines_2022_modified\Done\Deconvolved_5_12164_slice-non-SD_cell8_dendrite2_63x_z_2_1_1_9_spine7.ply		12164	non-SD	8	2	7	1.445391606	10.26257995	2.318706782	3.933792523	0.696545917	1.120927125	0.144055063	0.986884287	No	non-SD	Deconvolved_5_12164_slice-non-SD_cell8_dendrite2_63x_z_2_1_1_9_spine7.ply	-2.28826743	0.932483189	1.037725121	0	SD
4910	D:\Downloads\spines_2022_modified\Done\Deconvolved_5_12164_slice-non-SD_cell9_dendrite1_63x_z_2_SHF_1_1_9_spine2.ply		12164	non-SD	9	1	2	1.798378056	6.768803605	0.880215958	1.718837761	0.952745512	1.022915887	0.48009047	0.873042665	No	non-SD	Deconvolved_5_12164_slice-non-SD_cell9_dendrite1_63x_z_2_SHF_1_1_9_spine2.ply	-0.185282252	-1.089611369	1.773245491	4	SD
4911	D:\Downloads\spines_2022_modified\Done\Deconvolved_5_12164_slice-non-SD_cell9_dendrite1_63x_z_2_SHF_1_1_9_spine3.ply		12164	non-SD	9	1	3	2.556673551	21.80360991	4.672923957	5.910967007	0.264939695	1.336515575	0.493470053	0.836684869	No	non-SD	Deconvolved_5_12164_slice-non-SD_cell9_dendrite1_63x_z_2_SHF_1_1_9_spine3.ply	1.114432029	1.03593566	-1.183800266	2	SD
4912	D:\Downloads\spines_2022_modified\Done\Deconvolved_5_12164_slice-non-SD_cell9_dendrite1_63x_z_2_SHF_1_1_9_spine4.ply		12164	non-SD	9	1	4	2.515196138	10.55910893	1.677591136	3.381665718	1.015786592	1.289800942	0.522481923	0.746252265	No	non-SD	Deconvolved_5_12164_slice-non-SD_cell9_dendrite1_63x_z_2_SHF_1_1_9_spine4.ply	0.999993888	-1.22938382	1.976618959	4	SD
4913	D:\Downloads\spines_2022_modified\Done\Deconvolved_5_12164_slice-non-SD_cell9_dendrite1_63x_z_2_SHF_1_1_9_spine5.ply		12164	non-SD	9	1	5	2.174650536	19.76149314	4.260538034	5.934039889	0.392791202	1.301294143	0.406454406	0.911060878	No	non-SD	Deconvolved_5_12164_slice-non-SD_cell9_dendrite1_63x_z_2_SHF_1_1_9_spine5.ply	0.173756014	1.127607558	-0.487753465	2	SD
4914	D:\Downloads\spines_2022_modified\Done\Deconvolved_5_12164_slice-non-SD_cell9_dendrite1_63x_z_2_SHF_1_1_9_spine6.ply		12164	non-SD	9	1	6	2.767672256	31.16711216	8.163539581	10.89061279	0.334055245	1.604870129	0.44389161	1.163937023	No	non-SD	Deconvolved_5_12164_slice-non-SD_cell9_dendrite1_63x_z_2_SHF_1_1_9_spine6.ply	0.965115038	2.747090283	-0.296798681	2	SD
4915	D:\Downloads\spines_2022_modified\Done\Deconvolved_5_12164_slice-non-SD_cell9_dendrite1_63x_z_2_SHF_1_1_9_spine7.ply		12164	non-SD	9	1	7	1.939538868	11.07753591	1.986419745	2.970055993	0.495180462	1.233513502	0.405325983	0.675116518	No	non-SD	Deconvolved_5_12164_slice-non-SD_cell9_dendrite1_63x_z_2_SHF_1_1_9_spine7.ply	-0.034900147	-0.35529864	-0.428733863	3	SD
4916	D:\Downloads\spines_2022_modified\Done\Deconvolved_5_12164_slice-non-SD_cell9_dendrite1_63x_z_2_SHF_1_1_9_spine8.ply		12164	non-SD	9	1	8	3.697609053	18.26173317	4.333900598	7.329064579	0.691101218	2.213937915	0.497588718	0.747184175	No	non-SD	Deconvolved_5_12164_slice-non-SD_cell9_dendrite1_63x_z_2_SHF_1_1_9_spine8.ply	2.072590129	0.113629073	0.682703911	1	SD
4917	D:\Downloads\spines_2022_modified\Done\Deconvolved_5_12164_slice-non-SD_cell9_dendrite1_63x_z_2_SHF_1_1_9_spine9.ply		12164	non-SD	9	1	9	2.269050746	6.258485705	0.82790079	1.369409989	0.654074987	1.238229798	0.496213278	0.434302087	No	non-SD	Deconvolved_5_12164_slice-non-SD_cell9_dendrite1_63x_z_2_SHF_1_1_9_spine9.ply	0.885332197	-1.841775755	-0.104090185	4	SD
4918	D:\Downloads\spines_2022_modified\Done\Deconvolved_5_12164_slice-non-SD_cell9_dendrite2_63x_z_2_SHF_1_1_9_spine1.ply		12164	non-SD	9	2	1	3.370670447	16.01788417	3.294283429	5.272629052	0.600538984	2.083709431	0.41589104	0.4097371	No	non-SD	Deconvolved_5_12164_slice-non-SD_cell9_dendrite2_63x_z_2_SHF_1_1_9_spine1.ply	1.823774319	-0.593491518	-0.107751216	1	SD
4919	D:\Downloads\spines_2022_modified\Done\Deconvolved_5_12164_slice-non-SD_cell9_dendrite2_63x_z_2_SHF_1_1_9_spine10.ply		12164	non-SD	9	2	1	1.124366352	4.909479703	0.67164111	0.967426702	0.440392327	0.740816692	0.27908618	0.944838389	No	non-SD	Deconvolved_5_12164_slice-non-SD_cell9_dendrite2_63x_z_2_SHF_1_1_9_spine10.ply	-2.092584651	0.227084757	-0.398803429	0	SD
4920	D:\Downloads\spines_2022_modified\Done\Deconvolved_5_12164_slice-non-SD_cell9_dendrite2_63x_z_2_SHF_1_1_9_spine2.ply		12164	non-SD	9	2	2	1.300329582	3.571023601	0.36228076	0.679136184	0.874612897	0.728939103	0.40551703	0.732812192	No	non-SD	Deconvolved_5_12164_slice-non-SD_cell9_dendrite2_63x_z_2_SHF_1_1_9_spine2.ply	-0.901280804	-1.429686941	1.2389421	4	SD
4921	D:\Downloads\spines_2022_modified\Done\Deconvolved_5_12164_slice-non-SD_cell9_dendrite2_63x_z_2_SHF_1_1_9_spine3.ply		12164	non-SD	9	2	3	1.236796755	4.027128501	0.444929003	0.832895868	0.87197477	0.780865806	0.353749317	0.756820909	No	non-SD	Deconvolved_5_12164_slice-non-SD_cell9_dendrite2_63x_z_2_SHF_1_1_9_spine3.ply	-1.237821455	-1.159678028	1.300931175	4	SD
4922	D:\Downloads\spines_2022_modified\Done\Deconvolved_5_12164_slice-non-SD_cell9_dendrite2_63x_z_2_SHF_1_1_9_spine4.ply		12164	non-SD	9	2	4	0.975018593	2.67188349	0.250188491	0.4143813	0.656276423	0.609413493	0.346269032	0.757963122	No	non-SD	Deconvolved_5_12164_slice-non-SD_cell9_dendrite2_63x_z_2_SHF_1_1_9_spine4.ply	-1.600797933	-0.988426648	0.281289764	0	SD
4923	D:\Downloads\spines_2022_modified\Done\Deconvolved_5_12164_slice-non-SD_cell9_dendrite2_63x_z_2_SHF_1_1_9_spine5.ply		12164	non-SD	9	2	5	2.423276384	14.24620201	2.732354063	4.685100652	0.71467553	1.462084885	0.458857932	0.802757422	No	non-SD	Deconvolved_5_12164_slice-non-SD_cell9_dendrite2_63x_z_2_SHF_1_1_9_spine5.ply	0.615567412	-0.173218504	0.757968637	4	SD
4924	D:\Downloads\spines_2022_modified\Done\Deconvolved_5_12164_slice-non-SD_cell9_dendrite2_63x_z_2_SHF_1_1_9_spine6.ply		12164	non-SD	9	2	6	0.951995753	3.686024519	0.461845251	0.72695888	0.574031299	0.67356564	0.290579674	0.939381076	No	non-SD	Deconvolved_5_12164_slice-non-SD_cell9_dendrite2_63x_z_2_SHF_1_1_9_spine6.ply	-2.182051453	-0.135399011	0.172860463	0	SD
4925	D:\Downloads\spines_2022_modified\Done\Deconvolved_5_12164_slice-non-SD_cell9_dendrite2_63x_z_2_SHF_1_1_9_spine7.ply		12164	non-SD	9	2	7	2.358224388	7.101235343	0.979728749	1.483539377	0.514234811	1.254287388	0.560674718	0.673800334	No	non-SD	Deconvolved_5_12164_slice-non-SD_cell9_dendrite2_63x_z_2_SHF_1_1_9_spine7.ply	0.897702026	-1.16730242	-0.506889226	3	SD
4926	D:\Downloads\spines_2022_modified\Done\Deconvolved_5_12164_slice-non-SD_cell9_dendrite2_63x_z_2_SHF_1_1_9_spine9.ply		12164	non-SD	9	2	9	2.421989229	7.943917455	1.123389707	1.84717331	0.644285414	1.365345646	0.501612083	0.58706162	No	non-SD	Deconvolved_5_12164_slice-non-SD_cell9_dendrite2_63x_z_2_SHF_1_1_9_spine9.ply	0.857660481	-1.28940209	0.056417546	4	SD
4927	D:\Downloads\spines_2022_modified\Done\Deconvolved_5_12164_slice-non-SD_cell9_dendrite3_63x_z_2_1_1_9_spine1.ply		12164	non-SD	9	3	1	2.950933441	19.69171422	4.305303162	8.551861789	0.986355308	1.849292187	0.425297047	0.857592296	No	non-SD	Deconvolved_5_12164_slice-non-SD_cell9_dendrite3_63x_z_2_1_1_9_spine1.ply	1.094697964	0.237002235	2.208958104	4	SD
4928	D:\Downloads\spines_2022_modified\Done\Deconvolved_5_12164_slice-non-SD_cell9_dendrite3_63x_z_2_1_1_9_spine10.ply		12164	non-SD	9	3	1	2.317357394	11.04320637	1.536868872	3.058053211	0.989794489	1.169451404	0.502036748	0.864715657	No	non-SD	Deconvolved_5_12164_slice-non-SD_cell9_dendrite3_63x_z_2_1_1_9_spine10.ply	0.563899583	-0.809507465	2.007245359	4	SD
4929	D:\Downloads\spines_2022_modified\Done\Deconvolved_5_12164_slice-non-SD_cell9_dendrite3_63x_z_2_1_1_9_spine13.ply		12164	non-SD	9	3	1	3.288369998	25.40025909	6.069150882	10.08635781	0.661905925	1.892261802	0.464295069	0.999941007	No	non-SD	Deconvolved_5_12164_slice-non-SD_cell9_dendrite3_63x_z_2_1_1_9_spine13.ply	1.526129127	1.428306367	0.950158588	2	SD
4930	D:\Downloads\spines_2022_modified\Done\Deconvolved_5_12164_slice-non-SD_cell9_dendrite3_63x_z_2_1_1_9_spine14.ply		12164	non-SD	9	3	1	3.049302662	41.41139323	9.750349456	12.94598501	0.327745746	1.635767825	0.484677729	0.963004421	No	non-SD	Deconvolved_5_12164_slice-non-SD_cell9_dendrite3_63x_z_2_1_1_9_spine14.ply	2.251456885	2.958204	-0.42727072	2	SD
4931	D:\Downloads\spines_2022_modified\Done\Deconvolved_5_12164_slice-non-SD_cell9_dendrite3_63x_z_2_1_1_9_spine2.ply		12164	non-SD	9	3	2	4.221638389	35.87247653	10.47133851	17.90325762	0.709739172	2.641082868	0.429993507	0.737512098	No	non-SD	Deconvolved_5_12164_slice-non-SD_cell9_dendrite3_63x_z_2_1_1_9_spine2.ply	3.038729682	1.790122301	1.100154604	1	SD
4932	D:\Downloads\spines_2022_modified\Done\Deconvolved_5_12164_slice-non-SD_cell9_dendrite3_63x_z_2_1_1_9_spine3.ply		12164	non-SD	9	3	3	2.852614567	13.7840786	3.063960779	4.377016307	0.428548412	1.610675101	0.495193463	0.977410778	No	non-SD	Deconvolved_5_12164_slice-non-SD_cell9_dendrite3_63x_z_2_1_1_9_spine3.ply	0.741273637	0.581024613	-0.369758711	3	SD
4933	D:\Downloads\spines_2022_modified\Done\Deconvolved_5_12164_slice-non-SD_cell9_dendrite3_63x_z_2_1_1_9_spine5.ply		12164	non-SD	9	3	5	3.355496958	26.66406323	6.658970886	10.04581621	0.508613925	1.976194551	0.43677225	0.738098432	No	non-SD	Deconvolved_5_12164_slice-non-SD_cell9_dendrite3_63x_z_2_1_1_9_spine5.ply	1.896113524	1.162978795	-0.013433004	1	SD
4934	D:\Downloads\spines_2022_modified\Done\Deconvolved_5_12164_slice-non-SD_cell9_dendrite3_63x_z_2_1_1_9_spine6.ply		12164	non-SD	9	3	6	1.570662324	6.185834027	0.856091933	1.239454942	0.447805888	0.880516766	0.491254813	0.616794781	No	non-SD	Deconvolved_5_12164_slice-non-SD_cell9_dendrite3_63x_z_2_1_1_9_spine6.ply	-0.028573304	-1.190136899	-0.878126521	3	SD
4935	D:\Downloads\spines_2022_modified\Done\Deconvolved_5_12164_slice-non-SD_cell9_dendrite3_63x_z_2_1_1_9_spine7.ply		12164	non-SD	9	3	7	2.134147024	14.98151909	2.906869999	4.584412136	0.577095686	1.238985382	0.452484955	0.882593162	No	non-SD	Deconvolved_5_12164_slice-non-SD_cell9_dendrite3_63x_z_2_1_1_9_spine7.ply	0.233439868	0.254951297	0.217075589	3	SD
4936	D:\Downloads\spines_2022_modified\Done\Deconvolved_5_12164_slice-non-SD_cell9_dendrite3_63x_z_2_1_1_9_spine8.ply		12164	non-SD	9	3	8	3.458777589	24.12018314	5.499940061	9.337606705	0.697765176	1.854567289	0.502964592	0.839447208	No	non-SD	Deconvolved_5_12164_slice-non-SD_cell9_dendrite3_63x_z_2_1_1_9_spine8.ply	2.068922062	0.754753938	0.887899743	1	SD
