# Supplementary material for: Distinct forms of structural plasticity of adult-born interneuron spines in the mouse olfactory bulb induced by different odor learning paradigms
Source: Commun Biol. 2024 Apr 6;7:420. doi: 10.1038/s42003-024-06115-7 (PMC10998910; doi:10.1038/s42003-024-06115-7)
Supplement: Supplementary file 3 — Supplementary Data 1 [file 42003_2024_6115_MOESM3_ESM.zip › source_data/Fig 6a/dataset_simple.csv]

Index	Name	ImageName	Animal	Slice	Cell	Dendrite	Spine	Length	Surface	Volume	Hull Volume	Hull Ratio	Average Distance	CVD	Open Angle	SHF	Group	MeshName	Principal component 1	Principal component 2	Principal component 3	Clusters	Experiment
1	D:\Downloads\spines_2022_modified\Done\Deconvolved_5_11957_slice1_cell1_dendrite1_spines_63x_z2_1024px_avg2_0.35um-stack_SHF_1_1_9_spine1.ply		11957	1	1	1	1	2.01500095	16.06928003	3.572255836	4.904361875	0.372903314	1.289728793	0.380627802	0.932237318	No	Simple Control	Deconvolved_5_11957_slice1_cell1_dendrite1_spines_63x_z2_1024px_avg2_0.35um-stack_SHF_1_1_9_spine1.ply	-0.311995366	0.977039027	-0.596039294	3	Simple
2	D:\Downloads\spines_2022_modified\Done\Deconvolved_5_11957_slice1_cell1_dendrite1_spines_63x_z2_1024px_avg2_0.35um-stack_SHF_1_1_9_spine2.ply		11957	1	1	1	2	1.553587316	18.29969934	3.746984207	5.360083973	0.430506156	1.176389767	0.171451581	1.052289928	No	Simple Control	Deconvolved_5_11957_slice1_cell1_dendrite1_spines_63x_z2_1024px_avg2_0.35um-stack_SHF_1_1_9_spine2.ply	-1.827469671	2.03185693	-0.010490282	0	Simple
3	D:\Downloads\spines_2022_modified\Done\Deconvolved_5_11957_slice1_cell1_dendrite1_spines_63x_z2_1024px_avg2_0.35um-stack_SHF_1_1_9_spine3.ply		11957	1	1	1	3	1.576636509	13.09668096	2.323744115	3.575182246	0.538543862	1.036231685	0.329964633	1.062877839	No	Simple Control	Deconvolved_5_11957_slice1_cell1_dendrite1_spines_63x_z2_1024px_avg2_0.35um-stack_SHF_1_1_9_spine3.ply	-1.236896147	0.95480507	0.292004818	0	Simple
4	D:\Downloads\spines_2022_modified\Done\Deconvolved_5_11957_slice1_cell1_dendrite1_spines_63x_z2_1024px_avg2_0.35um-stack_SHF_1_1_9_spine4.ply		11957	1	1	1	4	1.658130668	7.904039206	1.476239791	2.19054472	0.48386782	0.998791361	0.369351133	0.848393512	No	Simple Control	Deconvolved_5_11957_slice1_cell1_dendrite1_spines_63x_z2_1024px_avg2_0.35um-stack_SHF_1_1_9_spine4.ply	-0.891073434	-0.065652351	-0.312173237	3	Simple
5	D:\Downloads\spines_2022_modified\Done\Deconvolved_5_11957_slice1_cell1_dendrite1_spines_63x_z2_1024px_avg2_0.35um-stack_SHF_1_1_9_spine8.ply		11957	1	1	1	8	2.700388351	25.5223214	6.612753371	9.652952573	0.459747859	1.645469359	0.392222135	0.860748341	No	Simple Control	Deconvolved_5_11957_slice1_cell1_dendrite1_spines_63x_z2_1024px_avg2_0.35um-stack_SHF_1_1_9_spine8.ply	0.892580645	1.502005853	-0.112436581	2	Simple
6	D:\Downloads\spines_2022_modified\Done\Deconvolved_5_11957_slice1_cell1_dendrite2_spines_63x_z2_1024px_avg2_0.35um-stack_SHF_1_1_9_spine1.ply		11957	1	1	2	1	1.871727798	21.23997016	4.950878029	6.56360748	0.325746149	1.265468514	0.32305973	1.209514405	No	Simple Control	Deconvolved_5_11957_slice1_cell1_dendrite2_spines_63x_z2_1024px_avg2_0.35um-stack_SHF_1_1_9_spine1.ply	-0.931666166	2.350355527	-0.376437181	2	Simple
7	D:\Downloads\spines_2022_modified\Done\Deconvolved_5_11957_slice1_cell1_dendrite2_spines_63x_z2_1024px_avg2_0.35um-stack_SHF_1_1_9_spine10.ply		11957	1	1	2	1	2.35332729	23.70452927	5.725390061	9.176588125	0.602788286	1.419838079	0.397184885	1.034489679	No	Simple Control	Deconvolved_5_11957_slice1_cell1_dendrite2_spines_63x_z2_1024px_avg2_0.35um-stack_SHF_1_1_9_spine10.ply	0.309494115	1.538924184	0.697026034	2	Simple
8	D:\Downloads\spines_2022_modified\Done\Deconvolved_5_11957_slice1_cell1_dendrite2_spines_63x_z2_1024px_avg2_0.35um-stack_SHF_1_1_9_spine11.ply		11957	1	1	2	1	2.980356873	9.517435725	1.491865191	2.755323949	0.846898745	1.374719884	0.611474901	0.664108112	No	Simple Control	Deconvolved_5_11957_slice1_cell1_dendrite2_spines_63x_z2_1024px_avg2_0.35um-stack_SHF_1_1_9_spine11.ply	1.857936145	-1.524767267	1.040681899	4	Simple
9	D:\Downloads\spines_2022_modified\Done\Deconvolved_5_11957_slice1_cell1_dendrite2_spines_63x_z2_1024px_avg2_0.35um-stack_SHF_1_1_9_spine12.ply		11957	1	1	2	1	3.050209227	25.93253503	6.47883395	9.236246414	0.4256032	1.585413281	0.43010468	1.016562959	No	Simple Control	Deconvolved_5_11957_slice1_cell1_dendrite2_spines_63x_z2_1024px_avg2_0.35um-stack_SHF_1_1_9_spine12.ply	1.106809362	1.914599027	-0.095209989	2	Simple
10	D:\Downloads\spines_2022_modified\Done\Deconvolved_5_11957_slice1_cell1_dendrite2_spines_63x_z2_1024px_avg2_0.35um-stack_SHF_1_1_9_spine13.ply		11957	1	1	2	1	4.046741734	25.198802	6.09913692	10.78986948	0.769081367	2.253390494	0.419676644	0.81947612	No	Simple Control	Deconvolved_5_11957_slice1_cell1_dendrite2_spines_63x_z2_1024px_avg2_0.35um-stack_SHF_1_1_9_spine13.ply	2.182831827	1.075699118	1.311203236	1	Simple
11	D:\Downloads\spines_2022_modified\Done\Deconvolved_5_11957_slice1_cell1_dendrite2_spines_63x_z2_1024px_avg2_0.35um-stack_SHF_1_1_9_spine14.ply		11957	1	1	2	1	3.887583145	37.0123231	10.38006923	17.69654699	0.704858281	2.245504647	0.489150976	0.877250488	No	Simple Control	Deconvolved_5_11957_slice1_cell1_dendrite2_spines_63x_z2_1024px_avg2_0.35um-stack_SHF_1_1_9_spine14.ply	2.920477809	1.992607239	1.188072163	2	Simple
12	D:\Downloads\spines_2022_modified\Done\Deconvolved_5_11957_slice1_cell1_dendrite2_spines_63x_z2_1024px_avg2_0.35um-stack_SHF_1_1_9_spine15.ply		11957	1	1	2	1	3.235456775	20.53148434	4.16544357	6.999852239	0.680457824	1.855344105	0.491501658	0.706147636	No	Simple Control	Deconvolved_5_11957_slice1_cell1_dendrite2_spines_63x_z2_1024px_avg2_0.35um-stack_SHF_1_1_9_spine15.ply	1.874598203	0.147030526	0.598550013	1	Simple
13	D:\Downloads\spines_2022_modified\Done\Deconvolved_5_11957_slice1_cell1_dendrite2_spines_63x_z2_1024px_avg2_0.35um-stack_SHF_1_1_9_spine16.ply		11957	1	1	2	1	1.665565923	13.26434139	2.43379795	3.316302291	0.362603781	0.987902031	0.393052574	1.112658684	No	Simple Control	Deconvolved_5_11957_slice1_cell1_dendrite2_spines_63x_z2_1024px_avg2_0.35um-stack_SHF_1_1_9_spine16.ply	-0.9586338	1.135618118	-0.505379485	0	Simple
14	D:\Downloads\spines_2022_modified\Done\Deconvolved_5_11957_slice1_cell1_dendrite2_spines_63x_z2_1024px_avg2_0.35um-stack_SHF_1_1_9_spine17.ply		11957	1	1	2	1	3.22067646	25.41942919	5.821728365	10.35285588	0.778313111	1.804218198	0.434915435	0.808791207	No	Simple Control	Deconvolved_5_11957_slice1_cell1_dendrite2_spines_63x_z2_1024px_avg2_0.35um-stack_SHF_1_1_9_spine17.ply	1.671251979	0.863426259	1.285590097	1	Simple
15	D:\Downloads\spines_2022_modified\Done\Deconvolved_5_11957_slice1_cell1_dendrite2_spines_63x_z2_1024px_avg2_0.35um-stack_SHF_1_1_9_spine18.ply		11957	1	1	2	1	1.435013497	10.47252171	1.866009356	2.961510972	0.587082595	1.05047723	0.213546568	0.993385716	No	Simple Control	Deconvolved_5_11957_slice1_cell1_dendrite2_spines_63x_z2_1024px_avg2_0.35um-stack_SHF_1_1_9_spine18.ply	-1.959918157	0.874849117	0.485899471	0	Simple
16	D:\Downloads\spines_2022_modified\Done\Deconvolved_5_11957_slice1_cell1_dendrite2_spines_63x_z2_1024px_avg2_0.35um-stack_SHF_1_1_9_spine19.ply		11957	1	1	2	1	2.448610972	10.06759997	1.496180282	3.206368751	1.143036363	1.220038052	0.521809942	0.916785347	No	Simple Control	Deconvolved_5_11957_slice1_cell1_dendrite2_spines_63x_z2_1024px_avg2_0.35um-stack_SHF_1_1_9_spine19.ply	0.668342514	-1.007325134	2.749450912	4	Simple
17	D:\Downloads\spines_2022_modified\Done\Deconvolved_5_11957_slice1_cell1_dendrite2_spines_63x_z2_1024px_avg2_0.35um-stack_SHF_1_1_9_spine2.ply		11957	1	1	2	2	1.617986774	14.83537894	3.039160184	4.638486837	0.52623967	1.136371615	0.247666465	1.000091641	No	Simple Control	Deconvolved_5_11957_slice1_cell1_dendrite2_spines_63x_z2_1024px_avg2_0.35um-stack_SHF_1_1_9_spine2.ply	-1.445833762	1.237084968	0.2590747	0	Simple
18	D:\Downloads\spines_2022_modified\Done\Deconvolved_5_11957_slice1_cell1_dendrite2_spines_63x_z2_1024px_avg2_0.35um-stack_SHF_1_1_9_spine20.ply		11957	1	1	2	2	2.054593957	16.4043094	3.189934919	4.621959875	0.448919803	1.19219019	0.427929546	0.911440259	No	Simple Control	Deconvolved_5_11957_slice1_cell1_dendrite2_spines_63x_z2_1024px_avg2_0.35um-stack_SHF_1_1_9_spine20.ply	0.037010838	0.689880436	-0.30263785	3	Simple
19	D:\Downloads\spines_2022_modified\Done\Deconvolved_5_11957_slice1_cell1_dendrite2_spines_63x_z2_1024px_avg2_0.35um-stack_SHF_1_1_9_spine22.ply		11957	1	1	2	2	2.271751752	23.71892629	5.87180372	8.043353654	0.369826724	1.346919255	0.456492474	1.138828188	No	Simple Control	Deconvolved_5_11957_slice1_cell1_dendrite2_spines_63x_z2_1024px_avg2_0.35um-stack_SHF_1_1_9_spine22.ply	0.325795007	1.911954637	-0.30824602	2	Simple
20	D:\Downloads\spines_2022_modified\Done\Deconvolved_5_11957_slice1_cell1_dendrite2_spines_63x_z2_1024px_avg2_0.35um-stack_SHF_1_1_9_spine23.ply		11957	1	1	2	2	1.319348908	5.051174684	0.505611537	1.038003905	1.052967206	0.733126361	0.439109314	0.813759449	No	Simple Control	Deconvolved_5_11957_slice1_cell1_dendrite2_spines_63x_z2_1024px_avg2_0.35um-stack_SHF_1_1_9_spine23.ply	-0.724861381	-1.456489788	2.148206521	4	Simple
21	D:\Downloads\spines_2022_modified\Done\Deconvolved_5_11957_slice1_cell1_dendrite2_spines_63x_z2_1024px_avg2_0.35um-stack_SHF_1_1_9_spine24.ply		11957	1	1	2	2	1.114781482	6.685177959	0.921246145	1.684045286	0.828007959	0.812074131	0.224932328	1.112297301	No	Simple Control	Deconvolved_5_11957_slice1_cell1_dendrite2_spines_63x_z2_1024px_avg2_0.35um-stack_SHF_1_1_9_spine24.ply	-2.473692221	0.460467003	1.649774976	0	Simple
22	D:\Downloads\spines_2022_modified\Done\Deconvolved_5_11957_slice1_cell1_dendrite2_spines_63x_z2_1024px_avg2_0.35um-stack_SHF_1_1_9_spine25.ply		11957	1	1	2	2	2.399818349	11.40182429	1.853295522	3.195719096	0.724344045	1.211818603	0.580821766	0.768167036	No	Simple Control	Deconvolved_5_11957_slice1_cell1_dendrite2_spines_63x_z2_1024px_avg2_0.35um-stack_SHF_1_1_9_spine25.ply	1.151159287	-0.927091751	0.617737479	4	Simple
23	D:\Downloads\spines_2022_modified\Done\Deconvolved_5_11957_slice1_cell1_dendrite2_spines_63x_z2_1024px_avg2_0.35um-stack_SHF_1_1_9_spine3.ply		11957	1	1	2	3	3.850491986	38.99939314	11.00483249	15.40233503	0.399597408	2.269154445	0.453452796	0.755557723	No	Simple Control	Deconvolved_5_11957_slice1_cell1_dendrite2_spines_63x_z2_1024px_avg2_0.35um-stack_SHF_1_1_9_spine3.ply	2.933241952	2.36794537	-0.301114163	2	Simple
24	D:\Downloads\spines_2022_modified\Done\Deconvolved_5_11957_slice1_cell1_dendrite2_spines_63x_z2_1024px_avg2_0.35um-stack_SHF_1_1_9_spine4.ply		11957	1	1	2	4	2.354199914	15.73369645	3.459610036	5.578809704	0.612554492	1.379298334	0.396710663	0.835194608	No	Simple Control	Deconvolved_5_11957_slice1_cell1_dendrite2_spines_63x_z2_1024px_avg2_0.35um-stack_SHF_1_1_9_spine4.ply	0.234020604	0.371685829	0.39525148	3	Simple
25	D:\Downloads\spines_2022_modified\Done\Deconvolved_5_11957_slice1_cell1_dendrite2_spines_63x_z2_1024px_avg2_0.35um-stack_SHF_1_1_9_spine6.ply		11957	1	1	2	6	5.874516165	34.89411446	10.80759142	15.99723474	0.480185003	3.019150111	0.567117844	0.850105903	No	Simple Control	Deconvolved_5_11957_slice1_cell1_dendrite2_spines_63x_z2_1024px_avg2_0.35um-stack_SHF_1_1_9_spine6.ply	4.706864982	2.120893592	0.137718561	1	Simple
26	D:\Downloads\spines_2022_modified\Done\Deconvolved_5_11957_slice1_cell1_dendrite2_spines_63x_z2_1024px_avg2_0.35um-stack_SHF_1_1_9_spine7.ply		11957	1	1	2	7	3.219521828	27.54092075	7.596638045	13.33777994	0.755747721	1.934756374	0.410646605	1.038555816	No	Simple Control	Deconvolved_5_11957_slice1_cell1_dendrite2_spines_63x_z2_1024px_avg2_0.35um-stack_SHF_1_1_9_spine7.ply	1.262348273	1.744904396	1.498988401	2	Simple
27	D:\Downloads\spines_2022_modified\Done\Deconvolved_5_11957_slice1_cell1_dendrite2_spines_63x_z2_1024px_avg2_0.35um-stack_SHF_1_1_9_spine8.ply		11957	1	1	2	8	2.47971481	6.995423023	0.959539267	1.421885052	0.481841443	1.329118971	0.515983807	0.403657575	No	Simple Control	Deconvolved_5_11957_slice1_cell1_dendrite2_spines_63x_z2_1024px_avg2_0.35um-stack_SHF_1_1_9_spine8.ply	1.19303676	-1.660612112	-0.926262739	3	Simple
28	D:\Downloads\spines_2022_modified\Done\Deconvolved_5_11957_slice1_cell1_dendrite2_spines_63x_z2_1024px_avg2_0.35um-stack_SHF_1_1_9_spine9.ply		11957	1	1	2	9	2.435964099	18.30483954	3.964155771	6.580746855	0.66006263	1.443495878	0.402601835	0.976534645	No	Simple Control	Deconvolved_5_11957_slice1_cell1_dendrite2_spines_63x_z2_1024px_avg2_0.35um-stack_SHF_1_1_9_spine9.ply	0.234394966	0.873451284	0.814790205	2	Simple
29	D:\Downloads\spines_2022_modified\Done\Deconvolved_5_11957_slice1_cell1_dendrite3_spines_63x_z2_1024px_avg2_0.35um-stack_1_1_9_spine1.ply		11957	1	1	3	1	1.820234095	13.25076329	2.48520675	3.597909926	0.447730627	1.097685224	0.429054547	0.969688395	No	Simple Control	Deconvolved_5_11957_slice1_cell1_dendrite3_spines_63x_z2_1024px_avg2_0.35um-stack_1_1_9_spine1.ply	-0.393417137	0.548228655	-0.300748624	3	Simple
30	D:\Downloads\spines_2022_modified\Done\Deconvolved_5_11957_slice1_cell1_dendrite3_spines_63x_z2_1024px_avg2_0.35um-stack_1_1_9_spine11.ply		11957	1	1	3	1	1.907149858	10.31228161	1.842007813	2.405760497	0.306053362	1.04625528	0.514375163	0.799395036	No	Simple Control	Deconvolved_5_11957_slice1_cell1_dendrite3_spines_63x_z2_1024px_avg2_0.35um-stack_1_1_9_spine11.ply	0.216912233	-0.215412561	-1.259322683	3	Simple
31	D:\Downloads\spines_2022_modified\Done\Deconvolved_5_11957_slice1_cell1_dendrite3_spines_63x_z2_1024px_avg2_0.35um-stack_1_1_9_spine12.ply		11957	1	1	3	1	2.771147822	21.51963032	4.471527557	6.784438297	0.517252932	1.759095856	0.40133494	0.641646323	No	Simple Control	Deconvolved_5_11957_slice1_cell1_dendrite3_spines_63x_z2_1024px_avg2_0.35um-stack_1_1_9_spine12.ply	1.16903944	0.513899828	-0.163587582	1	Simple
32	D:\Downloads\spines_2022_modified\Done\Deconvolved_5_11957_slice1_cell1_dendrite3_spines_63x_z2_1024px_avg2_0.35um-stack_1_1_9_spine14.ply		11957	1	1	3	1	1.268964527	5.128660636	0.653723987	1.147733793	0.755685604	0.742575137	0.330320795	0.979385652	No	Simple Control	Deconvolved_5_11957_slice1_cell1_dendrite3_spines_63x_z2_1024px_avg2_0.35um-stack_1_1_9_spine14.ply	-1.681370542	-0.247929994	1.060889912	0	Simple
33	D:\Downloads\spines_2022_modified\Done\Deconvolved_5_11957_slice1_cell1_dendrite3_spines_63x_z2_1024px_avg2_0.35um-stack_1_1_9_spine3.ply		11957	1	1	3	3	1.474397321	9.72231829	1.902226347	2.504591364	0.316663166	1.007484811	0.277910912	0.999080216	No	Simple Control	Deconvolved_5_11957_slice1_cell1_dendrite3_spines_63x_z2_1024px_avg2_0.35um-stack_1_1_9_spine3.ply	-1.709802727	0.983892238	-0.814630546	0	Simple
34	D:\Downloads\spines_2022_modified\Done\Deconvolved_5_11957_slice1_cell1_dendrite3_spines_63x_z2_1024px_avg2_0.35um-stack_1_1_9_spine4.ply		11957	1	1	3	4	2.320784643	19.42625388	4.455246618	6.284957601	0.410686802	1.506741895	0.370782688	0.803500593	No	Simple Control	Deconvolved_5_11957_slice1_cell1_dendrite3_spines_63x_z2_1024px_avg2_0.35um-stack_1_1_9_spine4.ply	0.264183922	0.943448585	-0.496883292	2	Simple
35	D:\Downloads\spines_2022_modified\Done\Deconvolved_5_11957_slice1_cell1_dendrite3_spines_63x_z2_1024px_avg2_0.35um-stack_1_1_9_spine5.ply		11957	1	1	3	5	1.706888915	20.53455607	4.921942983	7.464784621	0.516633705	1.255134426	0.254735194	1.060404156	No	Simple Control	Deconvolved_5_11957_slice1_cell1_dendrite3_spines_63x_z2_1024px_avg2_0.35um-stack_1_1_9_spine5.ply	-1.152387797	1.853118069	0.366986238	0	Simple
36	D:\Downloads\spines_2022_modified\Done\Deconvolved_5_11957_slice1_cell1_dendrite3_spines_63x_z2_1024px_avg2_0.35um-stack_1_1_9_spine6.ply		11957	1	1	3	6	1.49227301	5.280433526	0.75877613	0.967359368	0.274894306	0.851672077	0.469273502	0.624641304	No	Simple Control	Deconvolved_5_11957_slice1_cell1_dendrite3_spines_63x_z2_1024px_avg2_0.35um-stack_1_1_9_spine6.ply	-0.306455081	-0.943563007	-1.664135481	3	Simple
37	D:\Downloads\spines_2022_modified\Done\Deconvolved_5_11957_slice1_cell1_dendrite3_spines_63x_z2_1024px_avg2_0.35um-stack_1_1_9_spine7.ply		11957	1	1	3	7	3.886472807	34.12872551	10.39303188	16.4835353	0.586017968	2.414492655	0.407349809	1.076989323	No	Simple Control	Deconvolved_5_11957_slice1_cell1_dendrite3_spines_63x_z2_1024px_avg2_0.35um-stack_1_1_9_spine7.ply	1.978870589	2.725121053	0.898550677	2	Simple
38	D:\Downloads\spines_2022_modified\Done\Deconvolved_5_11957_slice1_cell1_dendrite3_spines_63x_z2_1024px_avg2_0.35um-stack_1_1_9_spine9.ply		11957	1	1	3	9	1.883133188	13.26380068	3.390079699	4.997912644	0.474275854	1.222425821	0.269734956	1.077837322	No	Simple Control	Deconvolved_5_11957_slice1_cell1_dendrite3_spines_63x_z2_1024px_avg2_0.35um-stack_1_1_9_spine9.ply	-1.35411354	1.352780359	0.08340905	0	Simple
39	D:\Downloads\spines_2022_modified\Done\Deconvolved_5_11957_slice1_cell2_dendrite1_spines_63x_z2_1024px_avg2_0.35um-stack_1_1_9_spine10.ply		11957	1	2	1	1	1.51275212	5.951196483	1.113825683	1.588299739	0.425985917	0.903250924	0.394252089	0.838550915	No	Simple Control	Deconvolved_5_11957_slice1_cell2_dendrite1_spines_63x_z2_1024px_avg2_0.35um-stack_1_1_9_spine10.ply	-0.968776796	-0.278136386	-0.647416282	3	Simple
40	D:\Downloads\spines_2022_modified\Done\Deconvolved_5_11957_slice1_cell2_dendrite1_spines_63x_z2_1024px_avg2_0.35um-stack_1_1_9_spine12.ply		11957	1	2	1	1	1.209471085	5.078916579	0.840632168	1.521196808	0.80958672	0.888014756	0.207859909	0.819525289	No	Simple Control	Deconvolved_5_11957_slice1_cell2_dendrite1_spines_63x_z2_1024px_avg2_0.35um-stack_1_1_9_spine12.ply	-2.089517763	-0.330149705	1.222037622	0	Simple
41	D:\Downloads\spines_2022_modified\Done\Deconvolved_5_11957_slice1_cell2_dendrite1_spines_63x_z2_1024px_avg2_0.35um-stack_1_1_9_spine15.ply		11957	1	2	1	1	1.366906509	7.285369575	1.307480854	1.992982024	0.524291556	0.90250649	0.330868173	0.910515781	No	Simple Control	Deconvolved_5_11957_slice1_cell2_dendrite1_spines_63x_z2_1024px_avg2_0.35um-stack_1_1_9_spine15.ply	-1.43765336	0.075382839	-0.04737326	0	Simple
42	D:\Downloads\spines_2022_modified\Done\Deconvolved_5_11957_slice1_cell2_dendrite1_spines_63x_z2_1024px_avg2_0.35um-stack_1_1_9_spine16.ply		11957	1	2	1	1	1.056633222	3.619656403	0.49266254	0.754338974	0.531147415	0.658824629	0.328206434	0.862608326	No	Simple Control	Deconvolved_5_11957_slice1_cell2_dendrite1_spines_63x_z2_1024px_avg2_0.35um-stack_1_1_9_spine16.ply	-1.791978887	-0.393977724	-0.139956689	0	Simple
43	D:\Downloads\spines_2022_modified\Done\Deconvolved_5_11957_slice1_cell2_dendrite1_spines_63x_z2_1024px_avg2_0.35um-stack_1_1_9_spine1_SHF.ply		11957	1	2	1	1	2.806131934	16.39865458	3.710128806	6.798058665	0.832297211	1.769352952	0.426176311	0.547906627	SHF	Simple Control	Deconvolved_5_11957_slice1_cell2_dendrite1_spines_63x_z2_1024px_avg2_0.35um-stack_1_1_9_spine1_SHF.ply	1.299482828	-0.648853505	1.084333027	4	Simple
44	D:\Downloads\spines_2022_modified\Done\Deconvolved_5_11957_slice1_cell2_dendrite1_spines_63x_z2_1024px_avg2_0.35um-stack_1_1_9_spine2.ply		11957	1	2	1	2	3.580967991	11.50268405	2.227143636	3.824323909	0.717142912	2.106074988	0.498683161	0.514321194	No	Simple Control	Deconvolved_5_11957_slice1_cell2_dendrite1_spines_63x_z2_1024px_avg2_0.35um-stack_1_1_9_spine2.ply	2.03918407	-1.091199347	0.426769999	1	Simple
45	D:\Downloads\spines_2022_modified\Done\Deconvolved_5_11957_slice1_cell2_dendrite1_spines_63x_z2_1024px_avg2_0.35um-stack_1_1_9_spine3.ply		11957	1	2	1	3	1.367042212	3.026418528	0.31379091	0.4794094	0.527798879	0.78787839	0.463936842	0.558804206	No	Simple Control	Deconvolved_5_11957_slice1_cell2_dendrite1_spines_63x_z2_1024px_avg2_0.35um-stack_1_1_9_spine3.ply	-0.37020226	-1.64257049	-0.611818697	3	Simple
46	D:\Downloads\spines_2022_modified\Done\Deconvolved_5_11957_slice1_cell2_dendrite1_spines_63x_z2_1024px_avg2_0.35um-stack_1_1_9_spine5.ply		11957	1	2	1	5	2.446112208	11.22495696	2.530002011	3.915204651	0.547510489	1.52247976	0.437150982	0.590072834	No	Simple Control	Deconvolved_5_11957_slice1_cell2_dendrite1_spines_63x_z2_1024px_avg2_0.35um-stack_1_1_9_spine5.ply	0.67691036	-0.661571432	-0.282439377	3	Simple
47	D:\Downloads\spines_2022_modified\Done\Deconvolved_5_11957_slice1_cell2_dendrite1_spines_63x_z2_1024px_avg2_0.35um-stack_1_1_9_spine6.ply		11957	1	2	1	6	3.325348941	13.61736051	2.666725555	4.629082273	0.735867519	1.814252537	0.535284053	0.648652617	No	Simple Control	Deconvolved_5_11957_slice1_cell2_dendrite1_spines_63x_z2_1024px_avg2_0.35um-stack_1_1_9_spine6.ply	1.926990455	-0.766485039	0.65452756	1	Simple
48	D:\Downloads\spines_2022_modified\Done\Deconvolved_5_11957_slice1_cell2_dendrite1_spines_63x_z2_1024px_avg2_0.35um-stack_1_1_9_spine7.ply		11957	1	2	1	7	2.556819819	9.596122418	1.848996883	2.731808543	0.47745438	1.583094625	0.440081257	0.413992134	No	Simple Control	Deconvolved_5_11957_slice1_cell2_dendrite1_spines_63x_z2_1024px_avg2_0.35um-stack_1_1_9_spine7.ply	0.968623115	-1.146034721	-0.828827959	3	Simple
49	D:\Downloads\spines_2022_modified\Done\Deconvolved_5_11957_slice1_cell2_dendrite1_spines_63x_z2_1024px_avg2_0.35um-stack_1_1_9_spine8.ply		11957	1	2	1	8	2.536080035	10.96133625	2.105072685	3.433863569	0.631232781	1.551200996	0.444916676	0.665082042	No	Simple Control	Deconvolved_5_11957_slice1_cell2_dendrite1_spines_63x_z2_1024px_avg2_0.35um-stack_1_1_9_spine8.ply	0.667830186	-0.613486883	0.184470507	4	Simple
50	D:\Downloads\spines_2022_modified\Done\Deconvolved_5_11957_slice1_cell2_dendrite2_spines_63x_z2_1024px_avg2_0.35um-stack_1_1_9_spine1.ply		11957	1	2	2	1	2.531981183	14.74287666	3.009074862	4.60544749	0.530519412	1.390454652	0.495142306	0.846557902	No	Simple Control	Deconvolved_5_11957_slice1_cell2_dendrite2_spines_63x_z2_1024px_avg2_0.35um-stack_1_1_9_spine1.ply	0.793101189	0.125001652	-0.055866871	3	Simple
51	D:\Downloads\spines_2022_modified\Done\Deconvolved_5_11957_slice1_cell2_dendrite2_spines_63x_z2_1024px_avg2_0.35um-stack_1_1_9_spine10.ply		11957	1	2	2	1	1.683877324	12.58641725	2.969364092	4.247024754	0.430280903	1.14479488	0.283379785	1.01146397	No	Simple Control	Deconvolved_5_11957_slice1_cell2_dendrite2_spines_63x_z2_1024px_avg2_0.35um-stack_1_1_9_spine10.ply	-1.367911611	1.105971792	-0.228380958	0	Simple
52	D:\Downloads\spines_2022_modified\Done\Deconvolved_5_11957_slice1_cell2_dendrite2_spines_63x_z2_1024px_avg2_0.35um-stack_1_1_9_spine11.ply		11957	1	2	2	1	1.390928174	4.694143809	0.625624988	1.033908056	0.65260032	0.839221424	0.345768235	0.761675446	No	Simple Control	Deconvolved_5_11957_slice1_cell2_dendrite2_spines_63x_z2_1024px_avg2_0.35um-stack_1_1_9_spine11.ply	-1.193079195	-0.741356162	0.321885326	0	Simple
53	D:\Downloads\spines_2022_modified\Done\Deconvolved_5_11957_slice1_cell2_dendrite2_spines_63x_z2_1024px_avg2_0.35um-stack_1_1_9_spine12.ply		11957	1	2	2	1	1.614749356	11.79460914	2.419361465	3.605289808	0.490182373	1.05678378	0.318497208	1.061515243	No	Simple Control	Deconvolved_5_11957_slice1_cell2_dendrite2_spines_63x_z2_1024px_avg2_0.35um-stack_1_1_9_spine12.ply	-1.345119188	0.958935327	0.060535987	0	Simple
54	D:\Downloads\spines_2022_modified\Done\Deconvolved_5_11957_slice1_cell2_dendrite2_spines_63x_z2_1024px_avg2_0.35um-stack_1_1_9_spine14.ply		11957	1	2	2	1	2.91665679	27.21456289	6.643100444	12.11497602	0.823693037	1.653823412	0.377306961	0.870462854	No	Simple Control	Deconvolved_5_11957_slice1_cell2_dendrite2_spines_63x_z2_1024px_avg2_0.35um-stack_1_1_9_spine14.ply	1.14076171	1.253113935	1.623172421	2	Simple
55	D:\Downloads\spines_2022_modified\Done\Deconvolved_5_11957_slice1_cell2_dendrite2_spines_63x_z2_1024px_avg2_0.35um-stack_1_1_9_spine16.ply		11957	1	2	2	1	3.430793451	32.66348948	9.392296317	16.20183552	0.725013242	1.887753479	0.392432267	0.947027047	No	Simple Control	Deconvolved_5_11957_slice1_cell2_dendrite2_spines_63x_z2_1024px_avg2_0.35um-stack_1_1_9_spine16.ply	1.734429909	2.05584691	1.353348489	2	Simple
56	D:\Downloads\spines_2022_modified\Done\Deconvolved_5_11957_slice1_cell2_dendrite2_spines_63x_z2_1024px_avg2_0.35um-stack_1_1_9_spine2.ply		11957	1	2	2	2	4.410008543	23.36567521	6.35567605	11.01274971	0.732742452	2.700739492	0.502940119	0.675537802	No	Simple Control	Deconvolved_5_11957_slice1_cell2_dendrite2_spines_63x_z2_1024px_avg2_0.35um-stack_1_1_9_spine2.ply	3.03028632	0.378188406	0.901301416	1	Simple
57	D:\Downloads\spines_2022_modified\Done\Deconvolved_5_11957_slice1_cell2_dendrite2_spines_63x_z2_1024px_avg2_0.35um-stack_1_1_9_spine3.ply		11957	1	2	2	3	2.619184329	34.90906643	9.869493962	16.12717251	0.634042492	1.712085269	0.362459369	1.027819177	No	Simple Control	Deconvolved_5_11957_slice1_cell2_dendrite2_spines_63x_z2_1024px_avg2_0.35um-stack_1_1_9_spine3.ply	0.922430711	2.538064801	1.040602182	2	Simple
58	D:\Downloads\spines_2022_modified\Done\Deconvolved_5_11957_slice1_cell2_dendrite2_spines_63x_z2_1024px_avg2_0.35um-stack_1_1_9_spine4.ply		11957	1	2	2	4	1.823414514	6.373452344	0.86075293	1.510688491	0.755077955	1.014511768	0.484957738	0.642822264	No	Simple Control	Deconvolved_5_11957_slice1_cell2_dendrite2_spines_63x_z2_1024px_avg2_0.35um-stack_1_1_9_spine4.ply	0.17333748	-1.463099023	0.588409535	4	Simple
59	D:\Downloads\spines_2022_modified\Done\Deconvolved_5_11957_slice1_cell2_dendrite2_spines_63x_z2_1024px_avg2_0.35um-stack_1_1_9_spine5.ply		11957	1	2	2	5	1.411231909	6.470749658	0.971671286	1.660206527	0.70860923	0.879365558	0.352265194	0.855968809	No	Simple Control	Deconvolved_5_11957_slice1_cell2_dendrite2_spines_63x_z2_1024px_avg2_0.35um-stack_1_1_9_spine5.ply	-1.195872566	-0.449398089	0.710520913	0	Simple
60	D:\Downloads\spines_2022_modified\Done\Deconvolved_5_11957_slice1_cell2_dendrite2_spines_63x_z2_1024px_avg2_0.35um-stack_1_1_9_spine6.ply		11957	1	2	2	6	1.146800066	4.735475397	0.703934818	1.146232837	0.628322407	0.781652985	0.269417595	0.939621164	No	Simple Control	Deconvolved_5_11957_slice1_cell2_dendrite2_spines_63x_z2_1024px_avg2_0.35um-stack_1_1_9_spine6.ply	-2.078731085	-0.019865164	0.466911122	0	Simple
61	D:\Downloads\spines_2022_modified\Done\Deconvolved_5_11957_slice1_cell2_dendrite2_spines_63x_z2_1024px_avg2_0.35um-stack_1_1_9_spine7.ply		11957	1	2	2	7	2.950584072	15.88173968	3.443373787	4.874916427	0.41573838	1.813176814	0.424793404	0.493888808	No	Simple Control	Deconvolved_5_11957_slice1_cell2_dendrite2_spines_63x_z2_1024px_avg2_0.35um-stack_1_1_9_spine7.ply	1.358953167	-0.233580551	-0.893790005	1	Simple
62	D:\Downloads\spines_2022_modified\Done\Deconvolved_5_11957_slice1_cell2_dendrite2_spines_63x_z2_1024px_avg2_0.35um-stack_1_1_9_spine8_shf.ply		11957	1	2	2	8	2.234170744	16.73044401	3.529813315	5.711877233	0.618181111	1.325228611	0.381216224	0.90361993	SHF	Simple Control	Deconvolved_5_11957_slice1_cell2_dendrite2_spines_63x_z2_1024px_avg2_0.35um-stack_1_1_9_spine8_shf.ply	0.000551118	0.655084729	0.521163099	2	Simple
63	D:\Downloads\spines_2022_modified\Done\Deconvolved_5_11957_slice1_cell2_dendrite2_spines_63x_z2_1024px_avg2_0.35um-stack_1_1_9_spine9.ply		11957	1	2	2	9	1.822102106	7.644107402	1.331182378	1.852840677	0.391875905	1.128277148	0.433778076	0.561911497	No	Simple Control	Deconvolved_5_11957_slice1_cell2_dendrite2_spines_63x_z2_1024px_avg2_0.35um-stack_1_1_9_spine9.ply	0.012273278	-0.90066966	-1.115759039	3	Simple
64	D:\Downloads\spines_2022_modified\Done\Deconvolved_5_11957_slice1_cell2_dendrite3_spines_63x_z2_1024px_avg2_0.35um-stack_SHF_1_1_9_spine12_shf.ply		11957	1	2	3	1	2.175452406	15.13067175	3.317879058	6.019284842	0.814196581	1.206508554	0.325366275	1.096610805	No	Simple Control	Deconvolved_5_11957_slice1_cell2_dendrite3_spines_63x_z2_1024px_avg2_0.35um-stack_SHF_1_1_9_spine12_shf.ply	-0.691229291	0.944217911	1.666836113	0	Simple
65	D:\Downloads\spines_2022_modified\Done\Deconvolved_5_11957_slice1_cell2_dendrite3_spines_63x_z2_1024px_avg2_0.35um-stack_SHF_1_1_9_spine13.ply		11957	1	2	3	1	1.612041564	17.12078995	2.880307739	4.526617604	0.571574295	1.008513214	0.337080686	1.15964988	No	Simple Control	Deconvolved_5_11957_slice1_cell2_dendrite3_spines_63x_z2_1024px_avg2_0.35um-stack_SHF_1_1_9_spine13.ply	-1.119648771	1.46459265	0.610890166	0	Simple
66	D:\Downloads\spines_2022_modified\Done\Deconvolved_5_11957_slice1_cell2_dendrite3_spines_63x_z2_1024px_avg2_0.35um-stack_SHF_1_1_9_spine1_shf.ply		11957	1	2	3	1	3.593544374	31.91880462	8.242147696	13.90235887	0.686739838	2.282458388	0.436404944	0.787045478	No	Simple Control	Deconvolved_5_11957_slice1_cell2_dendrite3_spines_63x_z2_1024px_avg2_0.35um-stack_SHF_1_1_9_spine1_shf.ply	2.307009467	1.508071617	0.953439225	1	Simple
67	D:\Downloads\spines_2022_modified\Done\Deconvolved_5_11957_slice1_cell2_dendrite3_spines_63x_z2_1024px_avg2_0.35um-stack_SHF_1_1_9_spine2.ply		11957	1	2	3	2	2.554673649	19.53470755	4.240305152	6.484978823	0.529366069	1.657042778	0.390880059	0.793608046	No	Simple Control	Deconvolved_5_11957_slice1_cell2_dendrite3_spines_63x_z2_1024px_avg2_0.35um-stack_SHF_1_1_9_spine2.ply	0.598166288	0.734139244	0.035785929	2	Simple
68	D:\Downloads\spines_2022_modified\Done\Deconvolved_5_11957_slice1_cell2_dendrite3_spines_63x_z2_1024px_avg2_0.35um-stack_SHF_1_1_9_spine3.ply		11957	1	2	3	3	1.049325579	3.838789791	0.44264485	0.76487397	0.727963105	0.686898906	0.338966619	0.882897689	No	Simple Control	Deconvolved_5_11957_slice1_cell2_dendrite3_spines_63x_z2_1024px_avg2_0.35um-stack_SHF_1_1_9_spine3.ply	-1.71370385	-0.63044995	0.783211773	0	Simple
69	D:\Downloads\spines_2022_modified\Done\Deconvolved_5_11957_slice1_cell2_dendrite3_spines_63x_z2_1024px_avg2_0.35um-stack_SHF_1_1_9_spine4.ply		11957	1	2	3	4	3.650672927	31.07884698	7.847745693	13.72292632	0.748645644	2.120277876	0.462976058	0.712384953	No	Simple Control	Deconvolved_5_11957_slice1_cell2_dendrite3_spines_63x_z2_1024px_avg2_0.35um-stack_SHF_1_1_9_spine4.ply	2.586734217	1.080298465	1.120652659	1	Simple
70	D:\Downloads\spines_2022_modified\Done\Deconvolved_5_11957_slice1_cell2_dendrite3_spines_63x_z2_1024px_avg2_0.35um-stack_SHF_1_1_9_spine5.ply		11957	1	2	3	5	1.75614404	10.25478993	1.811678379	2.454487576	0.35481419	0.948454889	0.514109474	0.97906847	No	Simple Control	Deconvolved_5_11957_slice1_cell2_dendrite3_spines_63x_z2_1024px_avg2_0.35um-stack_SHF_1_1_9_spine5.ply	-0.189235987	0.156814192	-0.835886383	3	Simple
71	D:\Downloads\spines_2022_modified\Done\Deconvolved_5_11957_slice1_cell2_dendrite3_spines_63x_z2_1024px_avg2_0.35um-stack_SHF_1_1_9_spine6.ply		11957	1	2	3	6	1.570538989	13.47866954	2.852155948	4.887194656	0.713508919	1.167632858	0.170673994	1.033205523	No	Simple Control	Deconvolved_5_11957_slice1_cell2_dendrite3_spines_63x_z2_1024px_avg2_0.35um-stack_SHF_1_1_9_spine6.ply	-1.96239901	1.216162143	1.201173485	0	Simple
72	D:\Downloads\spines_2022_modified\Done\Deconvolved_5_11957_slice1_cell2_dendrite3_spines_63x_z2_1024px_avg2_0.35um-stack_SHF_1_1_9_spine7.ply		11957	1	2	3	7	2.477473312	24.68062555	6.064497971	8.525720396	0.405841083	1.44449279	0.447796589	0.955149444	No	Simple Control	Deconvolved_5_11957_slice1_cell2_dendrite3_spines_63x_z2_1024px_avg2_0.35um-stack_SHF_1_1_9_spine7.ply	0.800938553	1.525801172	-0.322388554	2	Simple
73	D:\Downloads\spines_2022_modified\Done\Deconvolved_5_11957_slice1_cell2_dendrite3_spines_63x_z2_1024px_avg2_0.35um-stack_SHF_1_1_9_spine9.ply		11957	1	2	3	9	1.041405828	3.248231257	0.384142513	0.501759637	0.306180961	0.586999329	0.457603836	0.996257018	No	Simple Control	Deconvolved_5_11957_slice1_cell2_dendrite3_spines_63x_z2_1024px_avg2_0.35um-stack_SHF_1_1_9_spine9.ply	-1.425165869	-0.216454526	-1.134928419	3	Simple
74	D:\Downloads\spines_2022_modified\Done\Deconvolved_5_11957_slice1_cell2_dendrite4_spines_63x_z2_1024px_avg2_0.35um-stack_1_1_9_spine1.ply		11957	1	2	4	1	1.96477375	21.42073457	5.256737224	6.986384709	0.32903442	1.277535338	0.350533621	1.268519584	No	Simple Control	Deconvolved_5_11957_slice1_cell2_dendrite4_spines_63x_z2_1024px_avg2_0.35um-stack_1_1_9_spine1.ply	-0.806055145	2.434809968	-0.308063127	2	Simple
75	D:\Downloads\spines_2022_modified\Done\Deconvolved_5_11957_slice1_cell2_dendrite4_spines_63x_z2_1024px_avg2_0.35um-stack_1_1_9_spine10.ply		11957	1	2	4	1	2.538313332	16.74099817	3.676576106	5.128868738	0.395012259	1.464112295	0.443039928	0.876418695	No	Simple Control	Deconvolved_5_11957_slice1_cell2_dendrite4_spines_63x_z2_1024px_avg2_0.35um-stack_1_1_9_spine10.ply	0.543085313	0.727546542	-0.571943297	3	Simple
76	D:\Downloads\spines_2022_modified\Done\Deconvolved_5_11957_slice1_cell2_dendrite4_spines_63x_z2_1024px_avg2_0.35um-stack_1_1_9_spine11_shf.ply		11957	1	2	4	1	3.543637447	14.2239346	2.641672321	4.990254501	0.889051288	1.968242489	0.514869192	0.433652662	No	Simple Control	Deconvolved_5_11957_slice1_cell2_dendrite4_spines_63x_z2_1024px_avg2_0.35um-stack_1_1_9_spine11_shf.ply	2.414136181	-1.380018191	1.148700857	1	Simple
77	D:\Downloads\spines_2022_modified\Done\Deconvolved_5_11957_slice1_cell2_dendrite4_spines_63x_z2_1024px_avg2_0.35um-stack_1_1_9_spine12.ply		11957	1	2	4	1	1.636012774	10.6892418	2.068880868	3.036483809	0.46769389	1.059566999	0.296846688	0.94538488	No	Simple Control	Deconvolved_5_11957_slice1_cell2_dendrite4_spines_63x_z2_1024px_avg2_0.35um-stack_1_1_9_spine12.ply	-1.310884609	0.677082128	-0.174329022	0	Simple
78	D:\Downloads\spines_2022_modified\Done\Deconvolved_5_11957_slice1_cell2_dendrite4_spines_63x_z2_1024px_avg2_0.35um-stack_1_1_9_spine13.ply		11957	1	2	4	1	1.910383211	10.96171256	2.297001304	4.280748969	0.863624963	1.290489121	0.258742126	0.9259228	No	Simple Control	Deconvolved_5_11957_slice1_cell2_dendrite4_spines_63x_z2_1024px_avg2_0.35um-stack_1_1_9_spine13.ply	-1.156382021	0.284531972	1.676595352	0	Simple
79	D:\Downloads\spines_2022_modified\Done\Deconvolved_5_11957_slice1_cell2_dendrite4_spines_63x_z2_1024px_avg2_0.35um-stack_1_1_9_spine14.ply		11957	1	2	4	1	1.979974545	13.96014876	2.938419221	4.654650787	0.584066274	1.18084282	0.392034783	1.097924052	No	Simple Control	Deconvolved_5_11957_slice1_cell2_dendrite4_spines_63x_z2_1024px_avg2_0.35um-stack_1_1_9_spine14.ply	-0.610165951	0.90638339	0.525464218	0	Simple
80	D:\Downloads\spines_2022_modified\Done\Deconvolved_5_11957_slice1_cell2_dendrite4_spines_63x_z2_1024px_avg2_0.35um-stack_1_1_9_spine2.ply		11957	1	2	4	2	1.991823494	11.91823227	2.187586632	3.510943413	0.604939143	1.197448956	0.419019642	0.783734058	No	Simple Control	Deconvolved_5_11957_slice1_cell2_dendrite4_spines_63x_z2_1024px_avg2_0.35um-stack_1_1_9_spine2.ply	-0.034191083	-0.193663539	0.205996593	3	Simple
81	D:\Downloads\spines_2022_modified\Done\Deconvolved_5_11957_slice1_cell2_dendrite4_spines_63x_z2_1024px_avg2_0.35um-stack_1_1_9_spine3.ply		11957	1	2	4	3	2.028052931	14.6035864	2.79191332	4.164708759	0.491704176	1.152995399	0.450006851	1.026901526	No	Simple Control	Deconvolved_5_11957_slice1_cell2_dendrite4_spines_63x_z2_1024px_avg2_0.35um-stack_1_1_9_spine3.ply	-0.141898267	0.707664697	-0.018212314	3	Simple
82	D:\Downloads\spines_2022_modified\Done\Deconvolved_5_11957_slice1_cell2_dendrite4_spines_63x_z2_1024px_avg2_0.35um-stack_1_1_9_spine4.ply		11957	1	2	4	4	1.785905655	18.62860687	3.994413036	6.204080093	0.553189427	1.236629044	0.237461373	1.103783484	No	Simple Control	Deconvolved_5_11957_slice1_cell2_dendrite4_spines_63x_z2_1024px_avg2_0.35um-stack_1_1_9_spine4.ply	-1.34437823	1.836280285	0.57649391	0	Simple
83	D:\Downloads\spines_2022_modified\Done\Deconvolved_5_11957_slice1_cell2_dendrite4_spines_63x_z2_1024px_avg2_0.35um-stack_1_1_9_spine5.ply		11957	1	2	4	5	1.523226547	13.04573741	2.811179481	4.531055213	0.611798622	1.188051296	0.159489781	1.048116812	No	Simple Control	Deconvolved_5_11957_slice1_cell2_dendrite4_spines_63x_z2_1024px_avg2_0.35um-stack_1_1_9_spine5.ply	-2.129708554	1.389753671	0.750679486	0	Simple
84	D:\Downloads\spines_2022_modified\Done\Deconvolved_5_11957_slice1_cell2_dendrite4_spines_63x_z2_1024px_avg2_0.35um-stack_1_1_9_spine8_shf.ply		11957	1	2	4	8	3.435092107	19.15831026	4.123110717	8.600908367	1.086024111	2.016959961	0.467586051	0.723794423	No	Simple Control	Deconvolved_5_11957_slice1_cell2_dendrite4_spines_63x_z2_1024px_avg2_0.35um-stack_1_1_9_spine8_shf.ply	1.90301299	-0.354849193	2.496742105	4	Simple
85	D:\Downloads\spines_2022_modified\Done\Deconvolved_5_11957_slice1_cell2_dendrite4_spines_63x_z2_1024px_avg2_0.35um-stack_1_1_9_spine9_shf.ply		11957	1	2	4	9	2.255039758	18.20247426	3.589282532	5.696611851	0.587117147	1.326220057	0.388163613	0.840398633	No	Simple Control	Deconvolved_5_11957_slice1_cell2_dendrite4_spines_63x_z2_1024px_avg2_0.35um-stack_1_1_9_spine9_shf.ply	0.226045969	0.630206431	0.321829932	2	Simple
86	D:\Downloads\spines_2022_modified\Done\Deconvolved_5_11957_slice1_cell3_dendrite1_spines_63x_z2_1024px_avg2_0.35um-stack_1_1_9_spine10.ply		11957	1	3	1	1	1.055807827	3.78370754	0.510507594	0.894876818	0.75291578	0.710115038	0.267874384	0.946724133	No	Simple Control	Deconvolved_5_11957_slice1_cell3_dendrite1_spines_63x_z2_1024px_avg2_0.35um-stack_1_1_9_spine10.ply	-2.184481994	-0.25726865	1.030892963	0	Simple
87	D:\Downloads\spines_2022_modified\Done\Deconvolved_5_11957_slice1_cell3_dendrite1_spines_63x_z2_1024px_avg2_0.35um-stack_1_1_9_spine11.ply		11957	1	3	1	1	3.610755739	12.67337801	2.319008707	2.99568695	0.291796335	1.761117874	0.602589359	0.92761219	No	Simple Control	Deconvolved_5_11957_slice1_cell3_dendrite1_spines_63x_z2_1024px_avg2_0.35um-stack_1_1_9_spine11.ply	1.867151011	0.305775608	-1.120306683	1	Simple
88	D:\Downloads\spines_2022_modified\Done\Deconvolved_5_11957_slice1_cell3_dendrite1_spines_63x_z2_1024px_avg2_0.35um-stack_1_1_9_spine13.ply		11957	1	3	1	1	1.501813253	6.042217328	0.915385073	1.179226181	0.288229638	0.860081041	0.492734468	0.738046713	No	Simple Control	Deconvolved_5_11957_slice1_cell3_dendrite1_spines_63x_z2_1024px_avg2_0.35um-stack_1_1_9_spine13.ply	-0.323388405	-0.684886996	-1.479358534	3	Simple
89	D:\Downloads\spines_2022_modified\Done\Deconvolved_5_11957_slice1_cell3_dendrite1_spines_63x_z2_1024px_avg2_0.35um-stack_1_1_9_spine14.ply		11957	1	3	1	1	2.017098823	12.04601928	2.776684541	3.36102772	0.210446369	1.183180852	0.43321127	1.007947711	No	Simple Control	Deconvolved_5_11957_slice1_cell3_dendrite1_spines_63x_z2_1024px_avg2_0.35um-stack_1_1_9_spine14.ply	-0.409348905	0.893645881	-1.358610346	3	Simple
90	D:\Downloads\spines_2022_modified\Done\Deconvolved_5_11957_slice1_cell3_dendrite1_spines_63x_z2_1024px_avg2_0.35um-stack_1_1_9_spine15.ply		11957	1	3	1	1	1.374119748	5.935993249	0.787824393	1.002698923	0.272744195	0.710401179	0.490587832	0.864084882	No	Simple Control	Deconvolved_5_11957_slice1_cell3_dendrite1_spines_63x_z2_1024px_avg2_0.35um-stack_1_1_9_spine15.ply	-0.65100457	-0.35810902	-1.411573279	3	Simple
91	D:\Downloads\spines_2022_modified\Done\Deconvolved_5_11957_slice1_cell3_dendrite1_spines_63x_z2_1024px_avg2_0.35um-stack_1_1_9_spine3.ply		11957	1	3	1	3	1.001210737	4.188390211	0.504922139	0.959383224	0.900061712	0.703586606	0.214568578	1.0825268	No	Simple Control	Deconvolved_5_11957_slice1_cell3_dendrite1_spines_63x_z2_1024px_avg2_0.35um-stack_1_1_9_spine3.ply	-2.67374606	0.101901387	1.912779895	0	Simple
92	D:\Downloads\spines_2022_modified\Done\Deconvolved_5_11957_slice1_cell3_dendrite1_spines_63x_z2_1024px_avg2_0.35um-stack_1_1_9_spine5.ply		11957	1	3	1	5	2.020200342	12.33773368	2.40978047	3.872534882	0.607007331	1.188824733	0.444022234	0.868198121	No	Simple Control	Deconvolved_5_11957_slice1_cell3_dendrite1_spines_63x_z2_1024px_avg2_0.35um-stack_1_1_9_spine5.ply	-0.000905785	-0.024452474	0.300168571	3	Simple
93	D:\Downloads\spines_2022_modified\Done\Deconvolved_5_11957_slice1_cell3_dendrite1_spines_63x_z2_1024px_avg2_0.35um-stack_1_1_9_spine7.ply		11957	1	3	1	7	2.401531372	16.18627252	3.368450539	6.459493785	0.917645431	1.339150905	0.341046009	0.881785424	No	Simple Control	Deconvolved_5_11957_slice1_cell3_dendrite1_spines_63x_z2_1024px_avg2_0.35um-stack_1_1_9_spine7.ply	0.001025287	0.312062084	1.909155296	4	Simple
94	D:\Downloads\spines_2022_modified\Done\Deconvolved_5_11957_slice1_cell3_dendrite1_spines_63x_z2_1024px_avg2_0.35um-stack_1_1_9_spine8.ply		11957	1	3	1	8	0.949495284	5.757748333	0.791559153	1.106710409	0.398139866	0.674691673	0.298453071	1.081437594	No	Simple Control	Deconvolved_5_11957_slice1_cell3_dendrite1_spines_63x_z2_1024px_avg2_0.35um-stack_1_1_9_spine8.ply	-2.318510121	0.61234789	-0.44865363	0	Simple
95	D:\Downloads\spines_2022_modified\Done\Deconvolved_5_11957_slice1_cell3_dendrite1_spines_63x_z2_1024px_avg2_0.35um-stack_1_1_9_spine9.ply		11957	1	3	1	9	0.87024961	2.700373376	0.300552832	0.400829381	0.333640339	0.539665843	0.356712748	0.968360041	No	Simple Control	Deconvolved_5_11957_slice1_cell3_dendrite1_spines_63x_z2_1024px_avg2_0.35um-stack_1_1_9_spine9.ply	-2.057387158	-0.051751828	-0.974187482	0	Simple
96	D:\Downloads\spines_2022_modified\Done\Deconvolved_5_11957_slice1_cell3_dendrite2_spines_63x_z2_1024px_avg2_0.35um-stack_SHF_1_1_9_spine1.ply		11957	1	3	2	1	1.732014961	7.821705951	0.986837873	1.522189376	0.542491849	0.949001935	0.505883633	0.677661209	No	Simple Control	Deconvolved_5_11957_slice1_cell3_dendrite2_spines_63x_z2_1024px_avg2_0.35um-stack_SHF_1_1_9_spine1.ply	0.176098644	-1.053735814	-0.351138079	3	Simple
97	D:\Downloads\spines_2022_modified\Done\Deconvolved_5_11957_slice1_cell3_dendrite2_spines_63x_z2_1024px_avg2_0.35um-stack_SHF_1_1_9_spine13_shf.ply		11957	1	3	2	1	1.822252421	14.31492781	3.024913718	4.091639402	0.352646648	1.085663794	0.413610707	1.191719436	SHF	Simple Control	Deconvolved_5_11957_slice1_cell3_dendrite2_spines_63x_z2_1024px_avg2_0.35um-stack_SHF_1_1_9_spine13_shf.ply	-0.813497957	1.394202875	-0.452708322	0	Simple
98	D:\Downloads\spines_2022_modified\Done\Deconvolved_5_11957_slice1_cell3_dendrite2_spines_63x_z2_1024px_avg2_0.35um-stack_SHF_1_1_9_spine14.ply		11957	1	3	2	1	1.922104707	9.521321614	1.773512019	2.538583596	0.431387873	1.243629376	0.404623199	0.640398251	No	Simple Control	Deconvolved_5_11957_slice1_cell3_dendrite2_spines_63x_z2_1024px_avg2_0.35um-stack_SHF_1_1_9_spine14.ply	-0.089829396	-0.483455205	-0.7856614	3	Simple
99	D:\Downloads\spines_2022_modified\Done\Deconvolved_5_11957_slice1_cell3_dendrite2_spines_63x_z2_1024px_avg2_0.35um-stack_SHF_1_1_9_spine16.ply		11957	1	3	2	1	1.320228941	6.068936084	1.03499846	1.60783991	0.553470824	0.872423129	0.260185585	0.986711257	No	Simple Control	Deconvolved_5_11957_slice1_cell3_dendrite2_spines_63x_z2_1024px_avg2_0.35um-stack_SHF_1_1_9_spine16.ply	-2.025603906	0.371919861	0.213813871	0	Simple
100	D:\Downloads\spines_2022_modified\Done\Deconvolved_5_11957_slice1_cell3_dendrite2_spines_63x_z2_1024px_avg2_0.35um-stack_SHF_1_1_9_spine17.ply		11957	1	3	2	1	1.54033742	7.590136746	1.3807327	2.126683202	0.540256997	0.974692752	0.304243656	0.871136362	No	Simple Control	Deconvolved_5_11957_slice1_cell3_dendrite2_spines_63x_z2_1024px_avg2_0.35um-stack_SHF_1_1_9_spine17.ply	-1.360832726	0.095837997	0.016889553	0	Simple
101	D:\Downloads\spines_2022_modified\Done\Deconvolved_5_11957_slice1_cell3_dendrite2_spines_63x_z2_1024px_avg2_0.35um-stack_SHF_1_1_9_spine18.ply		11957	1	3	2	1	1.076177659	4.50032035	0.649196605	1.22367745	0.884910429	0.782747322	0.192939709	1.117504509	No	Simple Control	Deconvolved_5_11957_slice1_cell3_dendrite2_spines_63x_z2_1024px_avg2_0.35um-stack_SHF_1_1_9_spine18.ply	-2.776843675	0.325343473	1.910359843	0	Simple
102	D:\Downloads\spines_2022_modified\Done\Deconvolved_5_11957_slice1_cell3_dendrite2_spines_63x_z2_1024px_avg2_0.35um-stack_SHF_1_1_9_spine2.ply		11957	1	3	2	2	2.495471402	14.20167269	2.58576016	3.978828455	0.538746136	1.365971979	0.495458396	0.773355146	No	Simple Control	Deconvolved_5_11957_slice1_cell3_dendrite2_spines_63x_z2_1024px_avg2_0.35um-stack_SHF_1_1_9_spine2.ply	0.863890077	-0.127102725	-0.112985684	1	Simple
103	D:\Downloads\spines_2022_modified\Done\Deconvolved_5_11957_slice1_cell3_dendrite2_spines_63x_z2_1024px_avg2_0.35um-stack_SHF_1_1_9_spine20.ply		11957	1	3	2	2	1.994500541	11.87132334	2.020802702	2.918703777	0.444328917	0.997567394	0.541309285	0.988506449	No	Simple Control	Deconvolved_5_11957_slice1_cell3_dendrite2_spines_63x_z2_1024px_avg2_0.35um-stack_SHF_1_1_9_spine20.ply	0.223030602	0.134459437	-0.398727019	3	Simple
104	D:\Downloads\spines_2022_modified\Done\Deconvolved_5_11957_slice1_cell3_dendrite2_spines_63x_z2_1024px_avg2_0.35um-stack_SHF_1_1_9_spine21.ply		11957	1	3	2	2	4.010073156	30.01190572	8.453331091	13.38953599	0.583936066	2.431899861	0.434471295	0.775059137	No	Simple Control	Deconvolved_5_11957_slice1_cell3_dendrite2_spines_63x_z2_1024px_avg2_0.35um-stack_SHF_1_1_9_spine21.ply	2.506969029	1.540523354	0.463476439	1	Simple
105	D:\Downloads\spines_2022_modified\Done\Deconvolved_5_11957_slice1_cell3_dendrite2_spines_63x_z2_1024px_avg2_0.35um-stack_SHF_1_1_9_spine22.ply		11957	1	3	2	2	1.864583764	21.299657	4.413747514	5.787422092	0.311226361	1.17604576	0.387227958	1.11067262	No	Simple Control	Deconvolved_5_11957_slice1_cell3_dendrite2_spines_63x_z2_1024px_avg2_0.35um-stack_SHF_1_1_9_spine22.ply	-0.436246545	1.895898122	-0.610839177	2	Simple
106	D:\Downloads\spines_2022_modified\Done\Deconvolved_5_11957_slice1_cell3_dendrite2_spines_63x_z2_1024px_avg2_0.35um-stack_SHF_1_1_9_spine23_shf.ply		11957	1	3	2	2	2.219067887	13.68316434	2.602293808	3.674482507	0.412016774	1.232017335	0.431659888	0.939072696	SHF	Simple Control	Deconvolved_5_11957_slice1_cell3_dendrite2_spines_63x_z2_1024px_avg2_0.35um-stack_SHF_1_1_9_spine23_shf.ply	-0.014701416	0.609098547	-0.474124972	3	Simple
107	D:\Downloads\spines_2022_modified\Done\Deconvolved_5_11957_slice1_cell3_dendrite2_spines_63x_z2_1024px_avg2_0.35um-stack_SHF_1_1_9_spine24.ply		11957	1	3	2	2	2.322157708	13.39503716	2.43730347	3.559298751	0.460342873	1.398918275	0.467975146	0.742508558	No	Simple Control	Deconvolved_5_11957_slice1_cell3_dendrite2_spines_63x_z2_1024px_avg2_0.35um-stack_SHF_1_1_9_spine24.ply	0.579385191	-0.099108179	-0.508095898	3	Simple
108	D:\Downloads\spines_2022_modified\Done\Deconvolved_5_11957_slice1_cell3_dendrite2_spines_63x_z2_1024px_avg2_0.35um-stack_SHF_1_1_9_spine25_shf.ply		11957	1	3	2	2	1.756139486	12.15819257	2.227472658	3.126759683	0.403725281	1.023208914	0.444927727	0.997979607	No	Simple Control	Deconvolved_5_11957_slice1_cell3_dendrite2_spines_63x_z2_1024px_avg2_0.35um-stack_SHF_1_1_9_spine25_shf.ply	-0.473165434	0.529333117	-0.503315312	3	Simple
109	D:\Downloads\spines_2022_modified\Done\Deconvolved_5_11957_slice1_cell3_dendrite2_spines_63x_z2_1024px_avg2_0.35um-stack_SHF_1_1_9_spine26.ply		11957	1	3	2	2	4.564605697	29.90818707	9.107968384	12.59838624	0.383226831	2.89028832	0.445556952	0.690614029	No	Simple Control	Deconvolved_5_11957_slice1_cell3_dendrite2_spines_63x_z2_1024px_avg2_0.35um-stack_SHF_1_1_9_spine26.ply	3.068012471	1.640298969	-0.537842923	1	Simple
110	D:\Downloads\spines_2022_modified\Done\Deconvolved_5_11957_slice1_cell3_dendrite2_spines_63x_z2_1024px_avg2_0.35um-stack_SHF_1_1_9_spine28_shf.ply		11957	1	3	2	2	1.845729725	10.09493927	1.827984625	3.109545997	0.701078857	1.087681787	0.283714823	1.017162285	SHF	Simple Control	Deconvolved_5_11957_slice1_cell3_dendrite2_spines_63x_z2_1024px_avg2_0.35um-stack_SHF_1_1_9_spine28_shf.ply	-1.312656781	0.577844278	0.996998861	0	Simple
111	D:\Downloads\spines_2022_modified\Done\Deconvolved_5_11957_slice1_cell3_dendrite2_spines_63x_z2_1024px_avg2_0.35um-stack_SHF_1_1_9_spine3_shf.ply		11957	1	3	2	3	1.778402692	9.458401582	1.576760345	2.387567043	0.514223167	0.943588029	0.388671635	1.139143471	SHF	Simple Control	Deconvolved_5_11957_slice1_cell3_dendrite2_spines_63x_z2_1024px_avg2_0.35um-stack_SHF_1_1_9_spine3_shf.ply	-1.097608022	0.727216538	0.177544935	0	Simple
112	D:\Downloads\spines_2022_modified\Done\Deconvolved_5_11957_slice1_cell3_dendrite2_spines_63x_z2_1024px_avg2_0.35um-stack_SHF_1_1_9_spine6.ply		11957	1	3	2	6	2.221017064	15.6303897	3.557280972	4.985384931	0.401459421	1.3632643	0.373806071	0.840950879	No	Simple Control	Deconvolved_5_11957_slice1_cell3_dendrite2_spines_63x_z2_1024px_avg2_0.35um-stack_SHF_1_1_9_spine6.ply	-0.055057002	0.723117944	-0.559507152	3	Simple
113	D:\Downloads\spines_2022_modified\Done\Deconvolved_5_11957_slice1_cell3_dendrite2_spines_63x_z2_1024px_avg2_0.35um-stack_SHF_1_1_9_spine7.ply		11957	1	3	2	7	3.768232429	17.81313796	4.20384423	7.03857595	0.674318924	2.233817701	0.500959575	0.664933719	No	Simple Control	Deconvolved_5_11957_slice1_cell3_dendrite2_spines_63x_z2_1024px_avg2_0.35um-stack_SHF_1_1_9_spine7.ply	2.25369377	-0.113212977	0.504796964	1	Simple
114	D:\Downloads\spines_2022_modified\Done\Deconvolved_5_11957_slice1_cell3_dendrite2_spines_63x_z2_1024px_avg2_0.35um-stack_SHF_1_1_9_spine9.ply		11957	1	3	2	9	2.149075467	12.66609513	2.68652179	3.442414493	0.281364814	1.260101414	0.462003945	0.854879536	No	Simple Control	Deconvolved_5_11957_slice1_cell3_dendrite2_spines_63x_z2_1024px_avg2_0.35um-stack_SHF_1_1_9_spine9.ply	0.146780334	0.371045311	-1.217068858	3	Simple
115	D:\Downloads\spines_2022_modified\Done\Deconvolved_5_11957_slice1_cell4_dendrite1_spines_63x_z2_1024px_avg2_0.35um-stack_1_1_9_spine1.ply		11957	1	4	1	1	2.074277914	20.79833202	5.751017033	7.897608661	0.373254264	1.426080602	0.337916002	1.082088592	No	Simple Control	Deconvolved_5_11957_slice1_cell4_dendrite1_spines_63x_z2_1024px_avg2_0.35um-stack_1_1_9_spine1.ply	-0.498668053	1.9011952	-0.312863031	2	Simple
116	D:\Downloads\spines_2022_modified\Done\Deconvolved_5_11957_slice1_cell4_dendrite1_spines_63x_z2_1024px_avg2_0.35um-stack_1_1_9_spine2_shf.ply		11957	1	4	1	2	2.228530698	17.74847267	3.966813849	6.43311374	0.621733206	1.352083002	0.388061275	0.966516548	SHF	Simple Control	Deconvolved_5_11957_slice1_cell4_dendrite1_spines_63x_z2_1024px_avg2_0.35um-stack_1_1_9_spine2_shf.ply	-0.019796465	0.870791083	0.619183221	2	Simple
117	D:\Downloads\spines_2022_modified\Done\Deconvolved_5_11957_slice1_cell4_dendrite1_spines_63x_z2_1024px_avg2_0.35um-stack_1_1_9_spine4.ply		11957	1	4	1	4	1.65697616	8.472212762	1.734051967	2.748414372	0.584966554	1.12115397	0.31150796	0.826246283	No	Simple Control	Deconvolved_5_11957_slice1_cell4_dendrite1_spines_63x_z2_1024px_avg2_0.35um-stack_1_1_9_spine4.ply	-1.103110006	-0.017090225	0.184023096	0	Simple
118	D:\Downloads\spines_2022_modified\Done\Deconvolved_5_11957_slice1_cell4_dendrite1_spines_63x_z2_1024px_avg2_0.35um-stack_1_1_9_spine8.ply		11957	1	4	1	8	1.104293027	2.348681909	0.225691308	0.379573514	0.681826021	0.666408961	0.45984378	0.582586241	No	Simple Control	Deconvolved_5_11957_slice1_cell4_dendrite1_spines_63x_z2_1024px_avg2_0.35um-stack_1_1_9_spine8.ply	-0.62516266	-1.874573208	0.103469218	4	Simple
119	D:\Downloads\spines_2022_modified\Done\Deconvolved_5_11957_slice1_cell4_dendrite2_spines_63x_z2_1024px_avg2_0.35um-stack_SHF_1_1_9_spine1.ply		11957	1	4	2	1	3.459329358	21.63910786	4.624503326	6.866593829	0.48482839	1.662179321	0.557646216	0.772908446	No	Simple Control	Deconvolved_5_11957_slice1_cell4_dendrite2_spines_63x_z2_1024px_avg2_0.35um-stack_SHF_1_1_9_spine1.ply	2.285511739	0.485910625	-0.25107035	1	Simple
120	D:\Downloads\spines_2022_modified\Done\Deconvolved_5_11957_slice1_cell4_dendrite2_spines_63x_z2_1024px_avg2_0.35um-stack_SHF_1_1_9_spine10.ply		11957	1	4	2	1	3.35393125	30.00965323	7.650722109	12.91755646	0.688410097	1.988396587	0.465273313	1.070935418	No	Simple Control	Deconvolved_5_11957_slice1_cell4_dendrite2_spines_63x_z2_1024px_avg2_0.35um-stack_SHF_1_1_9_spine10.ply	1.705437562	1.952821973	1.224510533	2	Simple
121	D:\Downloads\spines_2022_modified\Done\Deconvolved_5_11957_slice1_cell4_dendrite2_spines_63x_z2_1024px_avg2_0.35um-stack_SHF_1_1_9_spine11.ply		11957	1	4	2	1	2.154065872	14.23287111	2.905227183	3.890032374	0.338976999	1.24036442	0.478340173	0.808062931	No	Simple Control	Deconvolved_5_11957_slice1_cell4_dendrite2_spines_63x_z2_1024px_avg2_0.35um-stack_SHF_1_1_9_spine11.ply	0.409497486	0.240499228	-0.99660696	3	Simple
122	D:\Downloads\spines_2022_modified\Done\Deconvolved_5_11957_slice1_cell4_dendrite2_spines_63x_z2_1024px_avg2_0.35um-stack_SHF_1_1_9_spine12.ply		11957	1	4	2	1	2.063203186	22.99019214	5.658409596	8.039355909	0.420780128	1.27211638	0.327675682	1.23826356	No	Simple Control	Deconvolved_5_11957_slice1_cell4_dendrite2_spines_63x_z2_1024px_avg2_0.35um-stack_SHF_1_1_9_spine12.ply	-0.697096608	2.45128646	0.126673914	2	Simple
123	D:\Downloads\spines_2022_modified\Done\Deconvolved_5_11957_slice1_cell4_dendrite2_spines_63x_z2_1024px_avg2_0.35um-stack_SHF_1_1_9_spine15.ply		11957	1	4	2	1	1.038583538	4.644232593	0.64093714	0.782411879	0.220731068	0.679885307	0.368036601	0.851597274	No	Simple Control	Deconvolved_5_11957_slice1_cell4_dendrite2_spines_63x_z2_1024px_avg2_0.35um-stack_SHF_1_1_9_spine15.ply	-1.604852006	-0.057123645	-1.600741785	3	Simple
124	D:\Downloads\spines_2022_modified\Done\Deconvolved_5_11957_slice1_cell4_dendrite2_spines_63x_z2_1024px_avg2_0.35um-stack_SHF_1_1_9_spine16_shf.ply		11957	1	4	2	1	2.549180728	29.55024245	6.712237726	9.999333726	0.489716862	1.353204392	0.43038866	1.205827337	SHF	Simple Control	Deconvolved_5_11957_slice1_cell4_dendrite2_spines_63x_z2_1024px_avg2_0.35um-stack_SHF_1_1_9_spine16_shf.ply	0.616153945	2.524613481	0.443605779	2	Simple
125	D:\Downloads\spines_2022_modified\Done\Deconvolved_5_11957_slice1_cell4_dendrite2_spines_63x_z2_1024px_avg2_0.35um-stack_SHF_1_1_9_spine2.ply		11957	1	4	2	2	1.18515901	2.401369081	0.227816096	0.328090656	0.440155729	0.678505158	0.50201899	0.571807536	No	Simple Control	Deconvolved_5_11957_slice1_cell4_dendrite2_spines_63x_z2_1024px_avg2_0.35um-stack_SHF_1_1_9_spine2.ply	-0.38395398	-1.700254032	-1.051247215	3	Simple
126	D:\Downloads\spines_2022_modified\Done\Deconvolved_5_11957_slice1_cell4_dendrite2_spines_63x_z2_1024px_avg2_0.35um-stack_SHF_1_1_9_spine3.ply		11957	1	4	2	3	0.902548813	2.823532722	0.349000514	0.472470278	0.353781039	0.606236053	0.321723163	0.929053229	No	Simple Control	Deconvolved_5_11957_slice1_cell4_dendrite2_spines_63x_z2_1024px_avg2_0.35um-stack_SHF_1_1_9_spine3.ply	-2.139212291	-0.045978299	-0.89418812	0	Simple
127	D:\Downloads\spines_2022_modified\Done\Deconvolved_5_11957_slice1_cell4_dendrite2_spines_63x_z2_1024px_avg2_0.35um-stack_SHF_1_1_9_spine6.ply		11957	1	4	2	6	0.934452865	3.526610637	0.499525573	0.836808018	0.675205563	0.688097436	0.167571484	1.011409736	No	Simple Control	Deconvolved_5_11957_slice1_cell4_dendrite2_spines_63x_z2_1024px_avg2_0.35um-stack_SHF_1_1_9_spine6.ply	-2.942645557	0.321325323	0.821338517	0	Simple
128	D:\Downloads\spines_2022_modified\Done\Deconvolved_5_11957_slice1_cell4_dendrite2_spines_63x_z2_1024px_avg2_0.35um-stack_SHF_1_1_9_spine7.ply		11957	1	4	2	7	2.19529153	16.36892928	4.27264938	6.560565858	0.535479576	1.486981727	0.322182678	0.86822499	No	Simple Control	Deconvolved_5_11957_slice1_cell4_dendrite2_spines_63x_z2_1024px_avg2_0.35um-stack_SHF_1_1_9_spine7.ply	-0.31852092	0.84350102	0.141366707	2	Simple
129	D:\Downloads\spines_2022_modified\Done\Deconvolved_5_11957_slice1_cell4_dendrite2_spines_63x_z2_1024px_avg2_0.35um-stack_SHF_1_1_9_spine8.ply		11957	1	4	2	8	1.589476489	10.0770159	2.219895205	3.239832863	0.459453066	1.088475465	0.291617688	0.990938682	No	Simple Control	Deconvolved_5_11957_slice1_cell4_dendrite2_spines_63x_z2_1024px_avg2_0.35um-stack_SHF_1_1_9_spine8.ply	-1.483053028	0.768179481	-0.166679427	0	Simple
130	D:\Downloads\spines_2022_modified\Done\Deconvolved_5_11957_slice1_cell4_dendrite2_spines_63x_z2_1024px_avg2_0.35um-stack_SHF_1_1_9_spine9.ply		11957	1	4	2	9	1.076055264	2.986388249	0.294043785	0.492385913	0.674532629	0.637122482	0.466232444	0.719381251	No	Simple Control	Deconvolved_5_11957_slice1_cell4_dendrite2_spines_63x_z2_1024px_avg2_0.35um-stack_SHF_1_1_9_spine9.ply	-0.810753592	-1.484366189	0.230716447	4	Simple
131	D:\Downloads\spines_2022_modified\Done\Deconvolved_5_11957_slice1_cell5_dendrite1_spines_63x_z2_1024px_avg2_0.35um-stack_SHF_1_1_9_spine1.ply		11957	1	5	1	1	1.476288576	12.16445587	2.336122351	3.784804408	0.62012251	0.968809656	0.28274904	1.047593973	No	Simple Control	Deconvolved_5_11957_slice1_cell5_dendrite1_spines_63x_z2_1024px_avg2_0.35um-stack_SHF_1_1_9_spine1.ply	-1.561528671	0.87492082	0.669976974	0	Simple
132	D:\Downloads\spines_2022_modified\Done\Deconvolved_5_11957_slice1_cell5_dendrite1_spines_63x_z2_1024px_avg2_0.35um-stack_SHF_1_1_9_spine10.ply		11957	1	5	1	1	3.260641912	25.33955653	6.065829457	11.23899937	0.852838008	1.942778185	0.43006825	0.715498961	No	Simple Control	Deconvolved_5_11957_slice1_cell5_dendrite1_spines_63x_z2_1024px_avg2_0.35um-stack_SHF_1_1_9_spine10.ply	1.846792884	0.535906466	1.525676291	1	Simple
133	D:\Downloads\spines_2022_modified\Done\Deconvolved_5_11957_slice1_cell5_dendrite1_spines_63x_z2_1024px_avg2_0.35um-stack_SHF_1_1_9_spine11.ply		11957	1	5	1	1	1.561345067	13.4806297	3.133399548	4.926477193	0.57224673	1.27271723	0.173321186	0.863972098	No	Simple Control	Deconvolved_5_11957_slice1_cell5_dendrite1_spines_63x_z2_1024px_avg2_0.35um-stack_SHF_1_1_9_spine11.ply	-1.70841858	0.958105289	0.352316079	0	Simple
134	D:\Downloads\spines_2022_modified\Done\Deconvolved_5_11957_slice1_cell5_dendrite1_spines_63x_z2_1024px_avg2_0.35um-stack_SHF_1_1_9_spine12.ply		11957	1	5	1	1	1.850572083	10.27895683	1.930946773	2.64595247	0.370287627	1.064837161	0.432833593	0.906034409	No	Simple Control	Deconvolved_5_11957_slice1_cell5_dendrite1_spines_63x_z2_1024px_avg2_0.35um-stack_SHF_1_1_9_spine12.ply	-0.416625379	0.242773352	-0.77574917	3	Simple
135	D:\Downloads\spines_2022_modified\Done\Deconvolved_5_11957_slice1_cell5_dendrite1_spines_63x_z2_1024px_avg2_0.35um-stack_SHF_1_1_9_spine13.ply		11957	1	5	1	1	2.530521255	21.897164	6.102062732	9.415501211	0.543003018	1.695943029	0.328285923	0.890072159	No	Simple Control	Deconvolved_5_11957_slice1_cell5_dendrite1_spines_63x_z2_1024px_avg2_0.35um-stack_SHF_1_1_9_spine13.ply	0.215506711	1.366613915	0.295667039	2	Simple
136	D:\Downloads\spines_2022_modified\Done\Deconvolved_5_11957_slice1_cell5_dendrite1_spines_63x_z2_1024px_avg2_0.35um-stack_SHF_1_1_9_spine14.ply		11957	1	5	1	1	2.748060108	34.99436018	9.38124041	12.42136854	0.324064622	1.567582494	0.427223439	1.10506059	No	Simple Control	Deconvolved_5_11957_slice1_cell5_dendrite1_spines_63x_z2_1024px_avg2_0.35um-stack_SHF_1_1_9_spine14.ply	1.15537093	2.967512749	-0.342270586	2	Simple
137	D:\Downloads\spines_2022_modified\Done\Deconvolved_5_11957_slice1_cell5_dendrite1_spines_63x_z2_1024px_avg2_0.35um-stack_SHF_1_1_9_spine2_shf.ply		11957	1	5	1	2	3.059470422	25.21606962	5.844939588	9.687357884	0.657392303	1.602884351	0.474845093	0.963802189	SHF	Simple Control	Deconvolved_5_11957_slice1_cell5_dendrite1_spines_63x_z2_1024px_avg2_0.35um-stack_SHF_1_1_9_spine2_shf.ply	1.458588859	1.251438315	0.863225309	2	Simple
138	D:\Downloads\spines_2022_modified\Done\Deconvolved_5_11957_slice1_cell5_dendrite1_spines_63x_z2_1024px_avg2_0.35um-stack_SHF_1_1_9_spine7.ply		11957	1	5	1	7	1.647040606	7.793406548	1.321321331	1.692096889	0.280609682	0.915803193	0.491968676	0.866217366	No	Simple Control	Deconvolved_5_11957_slice1_cell5_dendrite1_spines_63x_z2_1024px_avg2_0.35um-stack_SHF_1_1_9_spine7.ply	-0.34414622	-0.174277805	-1.331665252	3	Simple
139	D:\Downloads\spines_2022_modified\Done\Deconvolved_5_11957_slice1_cell5_dendrite1_spines_63x_z2_1024px_avg2_0.35um-stack_SHF_1_1_9_spine9.ply		11957	1	5	1	9	2.343088118	23.76445029	6.393173078	9.093524321	0.422380438	1.546453946	0.369551109	1.058446723	No	Simple Control	Deconvolved_5_11957_slice1_cell5_dendrite1_spines_63x_z2_1024px_avg2_0.35um-stack_SHF_1_1_9_spine9.ply	0.074117457	1.945556003	-0.082201695	2	Simple
140	D:\Downloads\spines_2022_modified\Done\Deconvolved_5_11957_slice1_cell5_dendrite2_spines_63x_z2_1024px_avg2_0.35um-stack_1_1_9_spine1.ply		11957	1	5	2	1	1.721667198	11.62432884	2.297656835	2.846782366	0.23899371	0.983772866	0.421077751	1.180586087	No	Simple Control	Deconvolved_5_11957_slice1_cell5_dendrite2_spines_63x_z2_1024px_avg2_0.35um-stack_1_1_9_spine1.ply	-0.998679122	1.262880739	-1.03984603	0	Simple
141	D:\Downloads\spines_2022_modified\Done\Deconvolved_5_11957_slice1_cell5_dendrite2_spines_63x_z2_1024px_avg2_0.35um-stack_1_1_9_spine4.ply		11957	1	5	2	4	2.254982118	35.75888083	9.631410858	12.74835186	0.323622474	1.52057403	0.304813739	1.317166982	No	Simple Control	Deconvolved_5_11957_slice1_cell5_dendrite2_spines_63x_z2_1024px_avg2_0.35um-stack_1_1_9_spine4.ply	-0.173260378	3.920245891	-0.012893052	2	Simple
142	D:\Downloads\spines_2022_modified\Done\Deconvolved_5_11957_slice1_cell5_dendrite2_spines_63x_z2_1024px_avg2_0.35um-stack_1_1_9_spine7.ply		11957	1	5	2	7	2.072171377	20.01806414	5.129142012	7.643815656	0.490271791	1.412281156	0.256065039	1.087041915	No	Simple Control	Deconvolved_5_11957_slice1_cell5_dendrite2_spines_63x_z2_1024px_avg2_0.35um-stack_1_1_9_spine7.ply	-0.947700069	1.973170311	0.288291814	2	Simple
143	D:\Downloads\spines_2022_modified\Done\Deconvolved_5_11957_slice1_cell5_dendrite2_spines_63x_z2_1024px_avg2_0.35um-stack_1_1_9_spine8.ply		11957	1	5	2	8	2.906769704	62.31850797	19.55503742	28.97178068	0.481550766	1.85916117	0.349865701	1.263641653	No	Simple Control	Deconvolved_5_11957_slice1_cell5_dendrite2_spines_63x_z2_1024px_avg2_0.35um-stack_1_1_9_spine8.ply	2.047672367	5.641685288	1.038612597	2	Simple
144	D:\Downloads\spines_2022_modified\Done\Deconvolved_5_11957_slice1_cell5_dendrite2_spines_63x_z2_1024px_avg2_0.35um-stack_1_1_9_spine9.ply		11957	1	5	2	9	1.387979019	11.26919445	2.352199246	4.039132257	0.717172669	1.108435987	0.12189944	0.978761514	No	Simple Control	Deconvolved_5_11957_slice1_cell5_dendrite2_spines_63x_z2_1024px_avg2_0.35um-stack_1_1_9_spine9.ply	-2.37714252	1.030325382	1.153237164	0	Simple
145	D:\Downloads\spines_2022_modified\Done\Deconvolved_5_11957_slice1_cell6_dendrite1_spines_63x_z2_1024px_avg2_0.35um-stack_1_1_9_spine1.ply		11957	1	6	1	1	1.777641215	12.20714934	2.195203354	2.7422029	0.249179442	0.993882239	0.476471376	1.082064273	No	Simple Control	Deconvolved_5_11957_slice1_cell6_dendrite1_spines_63x_z2_1024px_avg2_0.35um-stack_1_1_9_spine1.ply	-0.469025629	0.858010347	-1.141671755	3	Simple
146	D:\Downloads\spines_2022_modified\Done\Deconvolved_5_11957_slice1_cell6_dendrite1_spines_63x_z2_1024px_avg2_0.35um-stack_1_1_9_spine10.ply		11957	1	6	1	1	1.436429012	11.68472696	2.007831317	2.946083696	0.467296416	0.965413178	0.305352271	0.998882142	No	Simple Control	Deconvolved_5_11957_slice1_cell6_dendrite1_spines_63x_z2_1024px_avg2_0.35um-stack_1_1_9_spine10.ply	-1.455241706	0.834019239	-0.117941125	0	Simple
147	D:\Downloads\spines_2022_modified\Done\Deconvolved_5_11957_slice1_cell6_dendrite1_spines_63x_z2_1024px_avg2_0.35um-stack_1_1_9_spine4.ply		11957	1	6	1	4	2.565649893	21.04062028	4.704580699	6.660189816	0.415681915	1.451830256	0.427761923	0.930649124	No	Simple Control	Deconvolved_5_11957_slice1_cell6_dendrite1_spines_63x_z2_1024px_avg2_0.35um-stack_1_1_9_spine4.ply	0.619022422	1.241203308	-0.33694774	2	Simple
148	D:\Downloads\spines_2022_modified\Done\Deconvolved_5_11957_slice1_cell6_dendrite1_spines_63x_z2_1024px_avg2_0.35um-stack_1_1_9_spine5.ply		11957	1	6	1	5	1.364926609	6.93413359	1.201421389	1.805380302	0.502703646	0.896310636	0.299393397	0.972875261	No	Simple Control	Deconvolved_5_11957_slice1_cell6_dendrite1_spines_63x_z2_1024px_avg2_0.35um-stack_1_1_9_spine5.ply	-1.731825259	0.346935225	-0.05347501	0	Simple
149	D:\Downloads\spines_2022_modified\Done\Deconvolved_5_11957_slice1_cell6_dendrite1_spines_63x_z2_1024px_avg2_0.35um-stack_1_1_9_spine8.ply		11957	1	6	1	8	1.919164678	13.07540276	2.359282232	2.98783072	0.266415132	1.034352205	0.465433303	0.89563319	No	Simple Control	Deconvolved_5_11957_slice1_cell6_dendrite1_spines_63x_z2_1024px_avg2_0.35um-stack_1_1_9_spine8.ply	-0.059542744	0.480249945	-1.248433743	3	Simple
150	D:\Downloads\spines_2022_modified\Done\Deconvolved_5_11957_slice1_cell6_dendrite1_spines_63x_z2_1024px_avg2_0.35um-stack_1_1_9_spine9.ply		11957	1	6	1	9	1.855210522	12.51741587	2.445211031	4.354929348	0.781003477	1.242989355	0.26791056	1.091291968	No	Simple Control	Deconvolved_5_11957_slice1_cell6_dendrite1_spines_63x_z2_1024px_avg2_0.35um-stack_1_1_9_spine9.ply	-1.367512154	0.911224653	1.499801997	0	Simple
151	D:\Downloads\spines_2022_modified\Done\Deconvolved_5_11957_slice1_cell6_dendrite2_spines_63x_z2_1024px_avg2_0.35um-stack_1_1_9_spine11.ply		11957	1	6	2	1	1.775491867	16.95978477	3.860198118	6.021396007	0.559867091	1.33356886	0.189041387	0.948442849	No	Simple Control	Deconvolved_5_11957_slice1_cell6_dendrite2_spines_63x_z2_1024px_avg2_0.35um-stack_1_1_9_spine11.ply	-1.430264263	1.454366943	0.442813028	0	Simple
152	D:\Downloads\spines_2022_modified\Done\Deconvolved_5_11957_slice1_cell6_dendrite2_spines_63x_z2_1024px_avg2_0.35um-stack_1_1_9_spine12.ply		11957	1	6	2	1	1.080949169	5.665681428	0.771376028	1.249583629	0.619940967	0.757443076	0.269840237	1.059580684	No	Simple Control	Deconvolved_5_11957_slice1_cell6_dendrite2_spines_63x_z2_1024px_avg2_0.35um-stack_1_1_9_spine12.ply	-2.281064508	0.365675002	0.576800395	0	Simple
153	D:\Downloads\spines_2022_modified\Done\Deconvolved_5_11957_slice1_cell6_dendrite2_spines_63x_z2_1024px_avg2_0.35um-stack_1_1_9_spine2.ply		11957	1	6	2	2	1.577395345	8.307757133	1.387372897	2.406455646	0.734541342	1.018176031	0.273969934	1.003106751	No	Simple Control	Deconvolved_5_11957_slice1_cell6_dendrite2_spines_63x_z2_1024px_avg2_0.35um-stack_1_1_9_spine2.ply	-1.625831423	0.341733916	1.101765012	0	Simple
154	D:\Downloads\spines_2022_modified\Done\Deconvolved_5_11957_slice1_cell6_dendrite2_spines_63x_z2_1024px_avg2_0.35um-stack_1_1_9_spine3.ply		11957	1	6	2	3	1.296555707	4.386940011	0.566446671	0.880705865	0.554790434	0.786936786	0.338477243	0.828942783	No	Simple Control	Deconvolved_5_11957_slice1_cell6_dendrite2_spines_63x_z2_1024px_avg2_0.35um-stack_1_1_9_spine3.ply	-1.455546361	-0.448006735	-0.05407246	0	Simple
155	D:\Downloads\spines_2022_modified\Done\Deconvolved_5_11957_slice1_cell6_dendrite2_spines_63x_z2_1024px_avg2_0.35um-stack_1_1_9_spine5.ply		11957	1	6	2	5	1.136253661	4.141181758	0.532223041	0.79427562	0.49237361	0.684717708	0.346019017	0.935628673	No	Simple Control	Deconvolved_5_11957_slice1_cell6_dendrite2_spines_63x_z2_1024px_avg2_0.35um-stack_1_1_9_spine5.ply	-1.743745388	-0.157426266	-0.236656831	0	Simple
156	D:\Downloads\spines_2022_modified\Done\Deconvolved_5_11957_slice1_cell6_dendrite2_spines_63x_z2_1024px_avg2_0.35um-stack_1_1_9_spine6.ply		11957	1	6	2	6	0.931447444	4.06100741	0.523266019	0.999819186	0.910728291	0.715678984	0.180958294	0.921248163	No	Simple Control	Deconvolved_5_11957_slice1_cell6_dendrite2_spines_63x_z2_1024px_avg2_0.35um-stack_1_1_9_spine6.ply	-2.636706768	-0.238475276	1.797399077	0	Simple
157	D:\Downloads\spines_2022_modified\Done\Deconvolved_5_11957_slice1_cell6_dendrite2_spines_63x_z2_1024px_avg2_0.35um-stack_1_1_9_spine7_shf.ply		11957	1	6	2	7	1.441177203	6.006621834	0.759941633	1.118622802	0.471985155	0.806048239	0.460440761	1.105175394	SHF	Simple Control	Deconvolved_5_11957_slice1_cell6_dendrite2_spines_63x_z2_1024px_avg2_0.35um-stack_1_1_9_spine7_shf.ply	-1.107072835	0.117780493	-0.18538674	0	Simple
158	D:\Downloads\spines_2022_modified\Done\Deconvolved_5_11957_slice1_cell6_dendrite2_spines_63x_z2_1024px_avg2_0.35um-stack_1_1_9_spine8.ply		11957	1	6	2	8	1.858467532	12.62877502	2.584378183	4.25922124	0.64806423	1.215638666	0.270688887	0.861876975	No	Simple Control	Deconvolved_5_11957_slice1_cell6_dendrite2_spines_63x_z2_1024px_avg2_0.35um-stack_1_1_9_spine8.ply	-0.995124958	0.495579226	0.621740898	0	Simple
159	D:\Downloads\spines_2022_modified\Done\Deconvolved_5_11957_slice1_cell6_dendrite2_spines_63x_z2_1024px_avg2_0.35um-stack_1_1_9_spine9.ply		11957	1	6	2	9	1.032561223	4.685533856	0.698830287	1.046141963	0.496990016	0.744681458	0.211386739	1.03201982	No	Simple Control	Deconvolved_5_11957_slice1_cell6_dendrite2_spines_63x_z2_1024px_avg2_0.35um-stack_1_1_9_spine9.ply	-2.659365957	0.576376136	0.01077616	0	Simple
160	D:\Downloads\spines_2022_modified\Done\Deconvolved_5_11957_slice1_cell7_dendrite1_spines_63x_z2_1024px_avg2_0.35um-stack_1_1_9_spine1.ply		11957	1	7	1	1	1.892407707	9.707815333	1.91195451	3.164535647	0.655131244	1.101044261	0.333129781	0.867035916	No	Simple Control	Deconvolved_5_11957_slice1_cell7_dendrite1_spines_63x_z2_1024px_avg2_0.35um-stack_1_1_9_spine1.ply	-0.799162699	0.056783922	0.567362033	0	Simple
161	D:\Downloads\spines_2022_modified\Done\Deconvolved_5_11957_slice1_cell7_dendrite1_spines_63x_z2_1024px_avg2_0.35um-stack_1_1_9_spine10.ply		11957	1	7	1	1	0.935457371	3.663905553	0.513566608	0.822340904	0.601235149	0.663262178	0.250845645	0.935313765	No	Simple Control	Deconvolved_5_11957_slice1_cell7_dendrite1_spines_63x_z2_1024px_avg2_0.35um-stack_1_1_9_spine10.ply	-2.390132295	-0.050973013	0.325286553	0	Simple
162	D:\Downloads\spines_2022_modified\Done\Deconvolved_5_11957_slice1_cell7_dendrite1_spines_63x_z2_1024px_avg2_0.35um-stack_1_1_9_spine11.ply		11957	1	7	1	1	1.146027018	5.051508627	0.745145292	1.363900624	0.830382126	0.8182886	0.233034509	0.959195145	No	Simple Control	Deconvolved_5_11957_slice1_cell7_dendrite1_spines_63x_z2_1024px_avg2_0.35um-stack_1_1_9_spine11.ply	-2.23503702	-0.094401722	1.454530152	0	Simple
163	D:\Downloads\spines_2022_modified\Done\Deconvolved_5_11957_slice1_cell7_dendrite1_spines_63x_z2_1024px_avg2_0.35um-stack_1_1_9_spine15.ply		11957	1	7	1	1	1.29232019	4.664876263	0.647826159	0.987062819	0.523653846	0.825603612	0.376319052	0.746159125	No	Simple Control	Deconvolved_5_11957_slice1_cell7_dendrite1_spines_63x_z2_1024px_avg2_0.35um-stack_1_1_9_spine15.ply	-1.115737513	-0.729543931	-0.321028003	3	Simple
164	D:\Downloads\spines_2022_modified\Done\Deconvolved_5_11957_slice1_cell7_dendrite1_spines_63x_z2_1024px_avg2_0.35um-stack_1_1_9_spine17.ply		11957	1	7	1	1	0.999876091	5.077686753	0.932133629	1.52763526	0.638858648	0.841176071	0.124712342	0.945639012	No	Simple Control	Deconvolved_5_11957_slice1_cell7_dendrite1_spines_63x_z2_1024px_avg2_0.35um-stack_1_1_9_spine17.ply	-2.937543482	0.482016965	0.639970994	0	Simple
165	D:\Downloads\spines_2022_modified\Done\Deconvolved_5_11957_slice1_cell7_dendrite1_spines_63x_z2_1024px_avg2_0.35um-stack_1_1_9_spine2.ply		11957	1	7	1	2	0.886876114	3.824473086	0.486847602	0.836367781	0.717925235	0.640824655	0.247209217	0.966150053	No	Simple Control	Deconvolved_5_11957_slice1_cell7_dendrite1_spines_63x_z2_1024px_avg2_0.35um-stack_1_1_9_spine2.ply	-2.459436554	-0.112689662	0.900738244	0	Simple
166	D:\Downloads\spines_2022_modified\Done\Deconvolved_5_11957_slice1_cell7_dendrite1_spines_63x_z2_1024px_avg2_0.35um-stack_1_1_9_spine3.ply		11957	1	7	1	3	1.681353166	8.304425563	1.780955216	2.387274286	0.340445995	1.07903031	0.355353223	0.814684487	No	Simple Control	Deconvolved_5_11957_slice1_cell7_dendrite1_spines_63x_z2_1024px_avg2_0.35um-stack_1_1_9_spine3.ply	-0.90648733	0.126338929	-0.992493201	3	Simple
167	D:\Downloads\spines_2022_modified\Done\Deconvolved_5_11957_slice1_cell7_dendrite1_spines_63x_z2_1024px_avg2_0.35um-stack_1_1_9_spine6.ply		11957	1	7	1	6	2.000383645	16.9193526	4.01544639	6.779237175	0.688289798	1.319436573	0.286981955	1.005007352	No	Simple Control	Deconvolved_5_11957_slice1_cell7_dendrite1_spines_63x_z2_1024px_avg2_0.35um-stack_1_1_9_spine6.ply	-0.811447257	1.123590435	1.029617741	0	Simple
168	D:\Downloads\spines_2022_modified\Done\Deconvolved_5_11957_slice1_cell7_dendrite1_spines_63x_z2_1024px_avg2_0.35um-stack_1_1_9_spine7.ply		11957	1	7	1	7	2.182228547	15.91035702	4.321980742	5.402514934	0.250009025	1.35053632	0.420640277	0.899696201	No	Simple Control	Deconvolved_5_11957_slice1_cell7_dendrite1_spines_63x_z2_1024px_avg2_0.35um-stack_1_1_9_spine7.ply	0.038737346	0.93751405	-1.225729738	3	Simple
169	D:\Downloads\spines_2022_modified\Done\Deconvolved_5_11957_slice1_cell7_dendrite1_spines_63x_z2_1024px_avg2_0.35um-stack_1_1_9_spine8.ply		11957	1	7	1	8	1.468973548	9.928047353	2.359842208	3.815431124	0.616816206	1.126351325	0.190625769	0.962407014	No	Simple Control	Deconvolved_5_11957_slice1_cell7_dendrite1_spines_63x_z2_1024px_avg2_0.35um-stack_1_1_9_spine8.ply	-2.023014388	0.794608818	0.599964958	0	Simple
170	D:\Downloads\spines_2022_modified\Done\Deconvolved_5_11957_slice1_cell7_dendrite1_spines_63x_z2_1024px_avg2_0.35um-stack_1_1_9_spine9.ply		11957	1	7	1	9	1.745849723	10.91847564	2.609691579	4.079609863	0.563253641	1.180399678	0.286145743	0.901866059	No	Simple Control	Deconvolved_5_11957_slice1_cell7_dendrite1_spines_63x_z2_1024px_avg2_0.35um-stack_1_1_9_spine9.ply	-1.175298822	0.506803954	0.233524593	0	Simple
171	D:\Downloads\spines_2022_modified\Done\Deconvolved_5_11957_slice1_cell7_dendrite2_spines_63x_z2_1024px_avg2_0.35um-stack_1_1_9_spine2.ply		11957	1	7	2	2	2.490195008	16.07429821	3.77950061	4.969467714	0.314847708	1.433266554	0.481722756	0.844716616	No	Simple Control	Deconvolved_5_11957_slice1_cell7_dendrite2_spines_63x_z2_1024px_avg2_0.35um-stack_1_1_9_spine2.ply	0.707848037	0.560141588	-1.022347533	3	Simple
172	D:\Downloads\spines_2022_modified\Done\Deconvolved_5_11957_slice1_cell7_dendrite2_spines_63x_z2_1024px_avg2_0.35um-stack_1_1_9_spine7.ply		11957	1	7	2	7	2.418486436	15.71944243	3.871974146	5.929443973	0.531374888	1.405816158	0.335167991	0.838541648	No	Simple Control	Deconvolved_5_11957_slice1_cell7_dendrite2_spines_63x_z2_1024px_avg2_0.35um-stack_1_1_9_spine7.ply	-0.066939166	0.712340029	0.080264359	2	Simple
173	D:\Downloads\spines_2022_modified\Done\Deconvolved_5_11957_slice1_cell7_dendrite2_spines_63x_z2_1024px_avg2_0.35um-stack_1_1_9_spine8.ply		11957	1	7	2	8	2.212685967	18.27300246	4.948818204	6.944208941	0.403205504	1.433623561	0.30039965	0.921464059	No	Simple Control	Deconvolved_5_11957_slice1_cell7_dendrite2_spines_63x_z2_1024px_avg2_0.35um-stack_1_1_9_spine8.ply	-0.444415698	1.392516301	-0.358824358	2	Simple
174	D:\Downloads\spines_2022_modified\Done\Deconvolved_5_11957_slice1_cell7_dendrite2_spines_63x_z2_1024px_avg2_0.35um-stack_1_1_9_spine9.ply		11957	1	7	2	9	2.906881087	12.45151518	2.624522716	4.211786452	0.604781862	1.800241662	0.454467991	0.461691281	No	Simple Control	Deconvolved_5_11957_slice1_cell7_dendrite2_spines_63x_z2_1024px_avg2_0.35um-stack_1_1_9_spine9.ply	1.407267329	-0.958803965	-0.138285757	1	Simple
175	D:\Downloads\spines_2022_modified\Done\Deconvolved_5_11957_slice2_cell1_dendrite1_spines_63x_z2_1024px_avg2_0.35um-stack_1_1_9_spine1.ply		11957	2	1	1	1	2.793269036	25.38735822	6.900377034	10.19943039	0.47809755	1.795811267	0.369577102	0.895352084	No	Simple Control	Deconvolved_5_11957_slice2_cell1_dendrite1_spines_63x_z2_1024px_avg2_0.35um-stack_1_1_9_spine1.ply	0.7838701	1.649507873	0.034228728	2	Simple
176	D:\Downloads\spines_2022_modified\Done\Deconvolved_5_11957_slice2_cell1_dendrite1_spines_63x_z2_1024px_avg2_0.35um-stack_1_1_9_spine10.ply		11957	2	1	1	1	1.162031775	5.966301139	0.953378581	1.661922975	0.743193111	0.834831012	0.203722645	1.110989668	No	Simple Control	Deconvolved_5_11957_slice2_cell1_dendrite1_spines_63x_z2_1024px_avg2_0.35um-stack_1_1_9_spine10.ply	-2.605491951	0.596118111	1.26774917	0	Simple
177	D:\Downloads\spines_2022_modified\Done\Deconvolved_5_11957_slice2_cell1_dendrite1_spines_63x_z2_1024px_avg2_0.35um-stack_1_1_9_spine12.ply		11957	2	1	1	1	2.149363084	11.75177222	2.509936031	3.513061345	0.399661706	1.312790674	0.42145191	0.710617184	No	Simple Control	Deconvolved_5_11957_slice2_cell1_dendrite1_spines_63x_z2_1024px_avg2_0.35um-stack_1_1_9_spine12.ply	0.158807329	-0.099324748	-0.819135845	3	Simple
178	D:\Downloads\spines_2022_modified\Done\Deconvolved_5_11957_slice2_cell1_dendrite1_spines_63x_z2_1024px_avg2_0.35um-stack_1_1_9_spine13.ply		11957	2	1	1	1	3.532382895	29.12792625	8.188852881	13.65439961	0.667437407	2.194215235	0.396226924	0.843196783	No	Simple Control	Deconvolved_5_11957_slice2_cell1_dendrite1_spines_63x_z2_1024px_avg2_0.35um-stack_1_1_9_spine13.ply	1.808300787	1.585453697	0.919004925	2	Simple
179	D:\Downloads\spines_2022_modified\Done\Deconvolved_5_11957_slice2_cell1_dendrite1_spines_63x_z2_1024px_avg2_0.35um-stack_1_1_9_spine14.ply		11957	2	1	1	1	1.195133518	5.7953536	1.056978214	1.827276319	0.728773872	0.89919684	0.191957394	1.14428286	No	Simple Control	Deconvolved_5_11957_slice2_cell1_dendrite1_spines_63x_z2_1024px_avg2_0.35um-stack_1_1_9_spine14.ply	-2.710270835	0.734711992	1.249119487	0	Simple
180	D:\Downloads\spines_2022_modified\Done\Deconvolved_5_11957_slice2_cell1_dendrite1_spines_63x_z2_1024px_avg2_0.35um-stack_1_1_9_spine15.ply		11957	2	1	1	1	1.415397337	10.43495562	2.573428067	4.398146455	0.709061354	1.192963676	0.106765784	1.076902212	No	Simple Control	Deconvolved_5_11957_slice2_cell1_dendrite1_spines_63x_z2_1024px_avg2_0.35um-stack_1_1_9_spine15.ply	-2.644703381	1.286666304	1.2315501	0	Simple
181	D:\Downloads\spines_2022_modified\Done\Deconvolved_5_11957_slice2_cell1_dendrite1_spines_63x_z2_1024px_avg2_0.35um-stack_1_1_9_spine16.ply		11957	2	1	1	1	2.352199369	14.93811093	3.036232706	4.9565079	0.632453234	1.352934033	0.468708042	0.969916204	No	Simple Control	Deconvolved_5_11957_slice2_cell1_dendrite1_spines_63x_z2_1024px_avg2_0.35um-stack_1_1_9_spine16.ply	0.34877393	0.383557276	0.571015129	2	Simple
182	D:\Downloads\spines_2022_modified\Done\Deconvolved_5_11957_slice2_cell1_dendrite1_spines_63x_z2_1024px_avg2_0.35um-stack_1_1_9_spine17.ply		11957	2	1	1	1	1.486209598	10.58186529	2.2252596	2.916032329	0.310423435	1.014482897	0.290907276	1.011219561	No	Simple Control	Deconvolved_5_11957_slice2_cell1_dendrite1_spines_63x_z2_1024px_avg2_0.35um-stack_1_1_9_spine17.ply	-1.610543886	1.049965164	-0.826932747	0	Simple
183	D:\Downloads\spines_2022_modified\Done\Deconvolved_5_11957_slice2_cell1_dendrite1_spines_63x_z2_1024px_avg2_0.35um-stack_1_1_9_spine18.ply		11957	2	1	1	1	1.763260206	16.50078375	3.429404462	5.403849376	0.57573988	1.266650966	0.181731597	1.129989445	No	Simple Control	Deconvolved_5_11957_slice2_cell1_dendrite1_spines_63x_z2_1024px_avg2_0.35um-stack_1_1_9_spine18.ply	-1.800780081	1.891508287	0.724833349	0	Simple
184	D:\Downloads\spines_2022_modified\Done\Deconvolved_5_11957_slice2_cell1_dendrite1_spines_63x_z2_1024px_avg2_0.35um-stack_1_1_9_spine19.ply		11957	2	1	1	1	1.235247799	7.2672568	1.28752944	2.206750175	0.713941527	0.939819264	0.160498017	1.202710563	No	Simple Control	Deconvolved_5_11957_slice2_cell1_dendrite1_spines_63x_z2_1024px_avg2_0.35um-stack_1_1_9_spine19.ply	-2.870718216	1.139476354	1.298516961	0	Simple
185	D:\Downloads\spines_2022_modified\Done\Deconvolved_5_11957_slice2_cell1_dendrite1_spines_63x_z2_1024px_avg2_0.35um-stack_1_1_9_spine2.ply		11957	2	1	1	2	1.286859681	7.064038441	1.487583419	2.15150218	0.446306911	0.990408102	0.196435518	0.937133492	No	Simple Control	Deconvolved_5_11957_slice2_cell1_dendrite1_spines_63x_z2_1024px_avg2_0.35um-stack_1_1_9_spine2.ply	-2.278094587	0.682384163	-0.270946078	0	Simple
186	D:\Downloads\spines_2022_modified\Done\Deconvolved_5_11957_slice2_cell1_dendrite1_spines_63x_z2_1024px_avg2_0.35um-stack_1_1_9_spine21_shf.ply		11957	2	1	1	2	3.255205533	21.32882653	4.75911873	7.791761948	0.637227897	1.610099571	0.457525503	0.827093276	SHF	Simple Control	Deconvolved_5_11957_slice2_cell1_dendrite1_spines_63x_z2_1024px_avg2_0.35um-stack_1_1_9_spine21_shf.ply	1.53924514	0.704571379	0.580759189	1	Simple
187	D:\Downloads\spines_2022_modified\Done\Deconvolved_5_11957_slice2_cell1_dendrite1_spines_63x_z2_1024px_avg2_0.35um-stack_1_1_9_spine23.ply		11957	2	1	1	2	1.062729451	5.293927716	0.90556061	1.592723659	0.758826125	0.848947918	0.141920535	0.89487602	No	Simple Control	Deconvolved_5_11957_slice2_cell1_dendrite1_spines_63x_z2_1024px_avg2_0.35um-stack_1_1_9_spine23.ply	-2.673504477	0.154769758	1.125652718	0	Simple
188	D:\Downloads\spines_2022_modified\Done\Deconvolved_5_11957_slice2_cell1_dendrite1_spines_63x_z2_1024px_avg2_0.35um-stack_1_1_9_spine24.ply		11957	2	1	1	2	1.509459041	6.340684642	0.863824436	1.355364526	0.569027766	0.785933869	0.485054103	0.82282438	No	Simple Control	Deconvolved_5_11957_slice2_cell1_dendrite1_spines_63x_z2_1024px_avg2_0.35um-stack_1_1_9_spine24.ply	-0.412814632	-0.795920434	-0.077576805	3	Simple
189	D:\Downloads\spines_2022_modified\Done\Deconvolved_5_11957_slice2_cell1_dendrite1_spines_63x_z2_1024px_avg2_0.35um-stack_1_1_9_spine25.ply		11957	2	1	1	2	1.540657426	9.529751916	1.91243913	3.398614083	0.777109676	1.11243825	0.266325657	0.922741043	No	Simple Control	Deconvolved_5_11957_slice2_cell1_dendrite1_spines_63x_z2_1024px_avg2_0.35um-stack_1_1_9_spine25.ply	-1.485683619	0.192404308	1.226787192	0	Simple
190	D:\Downloads\spines_2022_modified\Done\Deconvolved_5_11957_slice2_cell1_dendrite1_spines_63x_z2_1024px_avg2_0.35um-stack_1_1_9_spine3.ply		11957	2	1	1	3	1.18349984	6.585292687	1.135394945	1.978298666	0.742388121	0.927379142	0.160401805	1.108142092	No	Simple Control	Deconvolved_5_11957_slice2_cell1_dendrite1_spines_63x_z2_1024px_avg2_0.35um-stack_1_1_9_spine3.ply	-2.779951104	0.791825285	1.307155521	0	Simple
191	D:\Downloads\spines_2022_modified\Done\Deconvolved_5_11957_slice2_cell1_dendrite1_spines_63x_z2_1024px_avg2_0.35um-stack_1_1_9_spine5.ply		11957	2	1	1	5	1.05226157	4.039280898	0.352365277	0.644185017	0.828173939	0.598457221	0.400296795	0.926410591	No	Simple Control	Deconvolved_5_11957_slice2_cell1_dendrite1_spines_63x_z2_1024px_avg2_0.35um-stack_1_1_9_spine5.ply	-1.427087072	-0.848370153	1.246718109	0	Simple
192	D:\Downloads\spines_2022_modified\Done\Deconvolved_5_11957_slice2_cell1_dendrite1_spines_63x_z2_1024px_avg2_0.35um-stack_1_1_9_spine7.ply		11957	2	1	1	7	1.809564721	8.01825521	1.421740434	1.819174905	0.279540808	1.031428568	0.506745895	0.68793858	No	Simple Control	Deconvolved_5_11957_slice2_cell1_dendrite1_spines_63x_z2_1024px_avg2_0.35um-stack_1_1_9_spine7.ply	0.16511802	-0.642568965	-1.543007616	3	Simple
193	D:\Downloads\spines_2022_modified\Done\Deconvolved_5_11957_slice2_cell1_dendrite1_spines_63x_z2_1024px_avg2_0.35um-stack_1_1_9_spine8.ply		11957	2	1	1	8	1.91546243	11.18940437	2.079540959	2.91322761	0.400899366	1.068158988	0.468767865	0.982836783	No	Simple Control	Deconvolved_5_11957_slice2_cell1_dendrite1_spines_63x_z2_1024px_avg2_0.35um-stack_1_1_9_spine8.ply	-0.25325025	0.36080896	-0.558991957	3	Simple
194	D:\Downloads\spines_2022_modified\Done\Deconvolved_5_11957_slice2_cell1_dendrite1_spines_63x_z2_1024px_avg2_0.35um-stack_1_1_9_spine9.ply		11957	2	1	1	9	1.502864999	6.667554818	1.065203593	1.47857187	0.388065042	0.901777495	0.426191494	0.859076148	No	Simple Control	Deconvolved_5_11957_slice2_cell1_dendrite1_spines_63x_z2_1024px_avg2_0.35um-stack_1_1_9_spine9.ply	-0.816056221	-0.227203936	-0.814944167	3	Simple
195	D:\Downloads\spines_2022_modified\Done\Deconvolved_5_11957_slice2_cell1_dendrite2_spines_63x_z2_1024px_avg2_0.35um-stack_1_1_9_spine1.ply		11957	2	1	2	1	1.695385982	12.98727334	2.687358364	3.804759551	0.4157991	1.095315562	0.327950907	1.159495929	No	Simple Control	Deconvolved_5_11957_slice2_cell1_dendrite2_spines_63x_z2_1024px_avg2_0.35um-stack_1_1_9_spine1.ply	-1.356238578	1.391583826	-0.154320099	0	Simple
196	D:\Downloads\spines_2022_modified\Done\Deconvolved_5_11957_slice2_cell1_dendrite2_spines_63x_z2_1024px_avg2_0.35um-stack_1_1_9_spine10.ply		11957	2	1	2	1	1.528503852	5.862411478	1.025459663	1.473118096	0.436544166	0.921454365	0.389821497	0.765460695	No	Simple Control	Deconvolved_5_11957_slice2_cell1_dendrite2_spines_63x_z2_1024px_avg2_0.35um-stack_1_1_9_spine10.ply	-0.859812405	-0.471969164	-0.680180851	3	Simple
197	D:\Downloads\spines_2022_modified\Done\Deconvolved_5_11957_slice2_cell1_dendrite2_spines_63x_z2_1024px_avg2_0.35um-stack_1_1_9_spine11.ply		11957	2	1	2	1	0.894188666	3.311231056	0.428899806	0.586179479	0.366704928	0.626884032	0.264738103	0.990827305	No	Simple Control	Deconvolved_5_11957_slice2_cell1_dendrite2_spines_63x_z2_1024px_avg2_0.35um-stack_1_1_9_spine11.ply	-2.519027536	0.330685013	-0.708932738	0	Simple
198	D:\Downloads\spines_2022_modified\Done\Deconvolved_5_11957_slice2_cell1_dendrite2_spines_63x_z2_1024px_avg2_0.35um-stack_1_1_9_spine12.ply		11957	2	1	2	1	1.196523374	5.808947222	1.088318924	1.879960279	0.727398319	0.889100354	0.21019771	0.94919039	No	Simple Control	Deconvolved_5_11957_slice2_cell1_dendrite2_spines_63x_z2_1024px_avg2_0.35um-stack_1_1_9_spine12.ply	-2.287197916	0.167551167	1.001901161	0	Simple
199	D:\Downloads\spines_2022_modified\Done\Deconvolved_5_11957_slice2_cell1_dendrite2_spines_63x_z2_1024px_avg2_0.35um-stack_1_1_9_spine13.ply		11957	2	1	2	1	1.091854881	3.731731062	0.560427007	0.805485439	0.437270917	0.713917998	0.314752438	0.856689119	No	Simple Control	Deconvolved_5_11957_slice2_cell1_dendrite2_spines_63x_z2_1024px_avg2_0.35um-stack_1_1_9_spine13.ply	-1.844144638	-0.220208943	-0.564047753	0	Simple
200	D:\Downloads\spines_2022_modified\Done\Deconvolved_5_11957_slice2_cell1_dendrite2_spines_63x_z2_1024px_avg2_0.35um-stack_1_1_9_spine14.ply		11957	2	1	2	1	1.765985809	7.291399496	1.37313327	1.701104805	0.23884902	0.9774781	0.545438319	0.756901237	No	Simple Control	Deconvolved_5_11957_slice2_cell1_dendrite2_spines_63x_z2_1024px_avg2_0.35um-stack_1_1_9_spine14.ply	0.172042777	-0.60599613	-1.6957881	3	Simple
201	D:\Downloads\spines_2022_modified\Done\Deconvolved_5_11957_slice2_cell1_dendrite2_spines_63x_z2_1024px_avg2_0.35um-stack_1_1_9_spine15.ply		11957	2	1	2	1	1.695142207	10.82735783	2.448761244	3.456852387	0.411673921	1.115843408	0.296729514	0.913715675	No	Simple Control	Deconvolved_5_11957_slice2_cell1_dendrite2_spines_63x_z2_1024px_avg2_0.35um-stack_1_1_9_spine15.ply	-1.221130774	0.692377841	-0.463419536	0	Simple
202	D:\Downloads\spines_2022_modified\Done\Deconvolved_5_11957_slice2_cell1_dendrite2_spines_63x_z2_1024px_avg2_0.35um-stack_1_1_9_spine16_shf.ply		11957	2	1	2	1	1.517692421	8.652224209	1.559914254	2.519199505	0.614960244	0.995748318	0.295408322	0.908331997	SHF	Simple Control	Deconvolved_5_11957_slice2_cell1_dendrite2_spines_63x_z2_1024px_avg2_0.35um-stack_1_1_9_spine16_shf.ply	-1.412840992	0.202204979	0.425410734	0	Simple
203	D:\Downloads\spines_2022_modified\Done\Deconvolved_5_11957_slice2_cell1_dendrite2_spines_63x_z2_1024px_avg2_0.35um-stack_1_1_9_spine17.ply		11957	2	1	2	1	1.687876561	7.260620397	0.999273722	2.00091039	1.002364664	1.077165579	0.369474762	0.578841157	No	Simple Control	Deconvolved_5_11957_slice2_cell1_dendrite2_spines_63x_z2_1024px_avg2_0.35um-stack_1_1_9_spine17.ply	-0.318558823	-1.521454522	1.75426841	4	Simple
204	D:\Downloads\spines_2022_modified\Done\Deconvolved_5_11957_slice2_cell1_dendrite2_spines_63x_z2_1024px_avg2_0.35um-stack_1_1_9_spine18.ply		11957	2	1	2	1	1.919983606	11.84066116	2.361776911	2.962718139	0.254444535	1.138549415	0.491947224	0.700577507	No	Simple Control	Deconvolved_5_11957_slice2_cell1_dendrite2_spines_63x_z2_1024px_avg2_0.35um-stack_1_1_9_spine18.ply	0.339598126	-0.200686857	-1.5695392	3	Simple
205	D:\Downloads\spines_2022_modified\Done\Deconvolved_5_11957_slice2_cell1_dendrite2_spines_63x_z2_1024px_avg2_0.35um-stack_1_1_9_spine2.ply		11957	2	1	2	2	1.794804895	6.254457821	0.877176976	1.226972253	0.398773892	1.042320602	0.4402845	0.545733378	No	Simple Control	Deconvolved_5_11957_slice2_cell1_dendrite2_spines_63x_z2_1024px_avg2_0.35um-stack_1_1_9_spine2.ply	-0.016775089	-1.09016077	-1.129993998	3	Simple
206	D:\Downloads\spines_2022_modified\Done\Deconvolved_5_11957_slice2_cell1_dendrite2_spines_63x_z2_1024px_avg2_0.35um-stack_1_1_9_spine20.ply		11957	2	1	2	2	1.92168147	14.8953964	3.301754831	5.107961633	0.547044494	1.262554155	0.257326227	1.072317904	No	Simple Control	Deconvolved_5_11957_slice2_cell1_dendrite2_spines_63x_z2_1024px_avg2_0.35um-stack_1_1_9_spine20.ply	-1.278548512	1.418610261	0.448280772	0	Simple
207	D:\Downloads\spines_2022_modified\Done\Deconvolved_5_11957_slice2_cell1_dendrite2_spines_63x_z2_1024px_avg2_0.35um-stack_1_1_9_spine7.ply		11957	2	1	2	7	2.000981929	10.6175951	1.915904431	3.177118961	0.658286765	1.165220934	0.406880114	0.733612531	No	Simple Control	Deconvolved_5_11957_slice2_cell1_dendrite2_spines_63x_z2_1024px_avg2_0.35um-stack_1_1_9_spine7.ply	-0.060320666	-0.457569729	0.385149895	4	Simple
208	D:\Downloads\spines_2022_modified\Done\Deconvolved_5_11957_slice2_cell1_dendrite2_spines_63x_z2_1024px_avg2_0.35um-stack_1_1_9_spine8.ply		11957	2	1	2	8	1.452443573	11.09497255	2.196657935	3.435705358	0.56406025	1.019153924	0.297378577	1.052392785	No	Simple Control	Deconvolved_5_11957_slice2_cell1_dendrite2_spines_63x_z2_1024px_avg2_0.35um-stack_1_1_9_spine8.ply	-1.580053149	0.824153162	0.388338642	0	Simple
209	D:\Downloads\spines_2022_modified\Done\Deconvolved_5_11957_slice2_cell1_dendrite2_spines_63x_z2_1024px_avg2_0.35um-stack_1_1_9_spine9.ply		11957	2	1	2	9	1.643837378	12.68161822	2.647419421	5.092470454	0.923560134	1.220161616	0.183750921	1.199839389	No	Simple Control	Deconvolved_5_11957_slice2_cell1_dendrite2_spines_63x_z2_1024px_avg2_0.35um-stack_1_1_9_spine9.ply	-2.104626072	1.26660118	2.342479927	0	Simple
210	D:\Downloads\spines_2022_modified\Done\Deconvolved_5_11957_slice2_cell1_dendrite3_spines_63x_z2_1024px_avg2_0.35um-stack_1_1_9_spine11.ply		11957	2	1	3	1	1.884802323	12.18475482	3.089865584	4.221410983	0.366211852	1.20357564	0.276017824	0.928390522	No	Simple Control	Deconvolved_5_11957_slice2_cell1_dendrite3_spines_63x_z2_1024px_avg2_0.35um-stack_1_1_9_spine11.ply	-1.153023704	1.003800647	-0.607945185	0	Simple
211	D:\Downloads\spines_2022_modified\Done\Deconvolved_5_11957_slice2_cell1_dendrite3_spines_63x_z2_1024px_avg2_0.35um-stack_1_1_9_spine13.ply		11957	2	1	3	1	1.240706295	4.612929791	0.653391395	1.098240174	0.680830484	0.756453285	0.284104316	0.891356046	No	Simple Control	Deconvolved_5_11957_slice2_cell1_dendrite3_spines_63x_z2_1024px_avg2_0.35um-stack_1_1_9_spine13.ply	-1.843217422	-0.261816261	0.643893331	0	Simple
212	D:\Downloads\spines_2022_modified\Done\Deconvolved_5_11957_slice2_cell1_dendrite3_spines_63x_z2_1024px_avg2_0.35um-stack_1_1_9_spine14.ply		11957	2	1	3	1	1.354037962	6.51342507	1.184393767	1.598104047	0.349301298	0.840402798	0.358420907	0.946594725	No	Simple Control	Deconvolved_5_11957_slice2_cell1_dendrite3_spines_63x_z2_1024px_avg2_0.35um-stack_1_1_9_spine14.ply	-1.447450964	0.249450965	-0.845997784	0	Simple
213	D:\Downloads\spines_2022_modified\Done\Deconvolved_5_11957_slice2_cell1_dendrite3_spines_63x_z2_1024px_avg2_0.35um-stack_1_1_9_spine15.ply		11957	2	1	3	1	1.643859675	12.49556478	2.491966232	3.043275345	0.221234584	0.992840674	0.466755851	1.160323183	No	Simple Control	Deconvolved_5_11957_slice2_cell1_dendrite3_spines_63x_z2_1024px_avg2_0.35um-stack_1_1_9_spine15.ply	-0.743933556	1.134031681	-1.174824274	3	Simple
214	D:\Downloads\spines_2022_modified\Done\Deconvolved_5_11957_slice2_cell1_dendrite3_spines_63x_z2_1024px_avg2_0.35um-stack_1_1_9_spine18.ply		11957	2	1	3	1	1.306543408	5.358863955	0.820295766	1.071416987	0.306134972	0.800397627	0.390425799	0.764587856	No	Simple Control	Deconvolved_5_11957_slice2_cell1_dendrite3_spines_63x_z2_1024px_avg2_0.35um-stack_1_1_9_spine18.ply	-1.081604928	-0.37545781	-1.301691098	3	Simple
215	D:\Downloads\spines_2022_modified\Done\Deconvolved_5_11957_slice2_cell1_dendrite3_spines_63x_z2_1024px_avg2_0.35um-stack_1_1_9_spine1_shf.ply		11957	2	1	3	1	1.675958241	5.659508932	0.700169151	1.241305841	0.772865655	1.015377004	0.460669931	0.58358909	SHF	Simple Control	Deconvolved_5_11957_slice2_cell1_dendrite3_spines_63x_z2_1024px_avg2_0.35um-stack_1_1_9_spine1_shf.ply	0.001754694	-1.639511253	0.603286812	4	Simple
216	D:\Downloads\spines_2022_modified\Done\Deconvolved_5_11957_slice2_cell1_dendrite3_spines_63x_z2_1024px_avg2_0.35um-stack_1_1_9_spine2.ply		11957	2	1	3	2	1.598002422	9.225166928	1.940048149	3.256838152	0.678740888	1.139727519	0.248974261	0.859422821	No	Simple Control	Deconvolved_5_11957_slice2_cell1_dendrite3_spines_63x_z2_1024px_avg2_0.35um-stack_1_1_9_spine2.ply	-1.468178057	0.206721964	0.713956173	0	Simple
217	D:\Downloads\spines_2022_modified\Done\Deconvolved_5_11957_slice2_cell1_dendrite3_spines_63x_z2_1024px_avg2_0.35um-stack_1_1_9_spine20.ply		11957	2	1	3	2	1.519101284	5.383432619	0.73818407	1.00876768	0.366553032	0.871628048	0.442260324	0.652181132	No	Simple Control	Deconvolved_5_11957_slice2_cell1_dendrite3_spines_63x_z2_1024px_avg2_0.35um-stack_1_1_9_spine20.ply	-0.445190088	-0.89139502	-1.184812957	3	Simple
218	D:\Downloads\spines_2022_modified\Done\Deconvolved_5_11957_slice2_cell1_dendrite3_spines_63x_z2_1024px_avg2_0.35um-stack_1_1_9_spine3.ply		11957	2	1	3	3	1.868690806	9.59075204	1.630757342	2.328505638	0.42786764	1.072565824	0.419141317	0.826262624	No	Simple Control	Deconvolved_5_11957_slice2_cell1_dendrite3_spines_63x_z2_1024px_avg2_0.35um-stack_1_1_9_spine3.ply	-0.362050246	-0.048277748	-0.600714344	3	Simple
219	D:\Downloads\spines_2022_modified\Done\Deconvolved_5_11957_slice2_cell1_dendrite3_spines_63x_z2_1024px_avg2_0.35um-stack_1_1_9_spine4.ply		11957	2	1	3	4	2.15133651	11.71711649	2.446157529	3.526591328	0.441686108	1.188404163	0.507458836	0.967900305	No	Simple Control	Deconvolved_5_11957_slice2_cell1_dendrite3_spines_63x_z2_1024px_avg2_0.35um-stack_1_1_9_spine4.ply	0.189795151	0.214562728	-0.399965702	3	Simple
220	D:\Downloads\spines_2022_modified\Done\Deconvolved_5_11957_slice2_cell1_dendrite3_spines_63x_z2_1024px_avg2_0.35um-stack_1_1_9_spine5.ply		11957	2	1	3	5	1.945987087	5.687659354	0.74789292	1.147960269	0.534925974	0.941258775	0.583284455	0.62134442	No	Simple Control	Deconvolved_5_11957_slice2_cell1_dendrite3_spines_63x_z2_1024px_avg2_0.35um-stack_1_1_9_spine5.ply	0.725653645	-1.591189291	-0.534988398	3	Simple
221	D:\Downloads\spines_2022_modified\Done\Deconvolved_5_11957_slice2_cell1_dendrite3_spines_63x_z2_1024px_avg2_0.35um-stack_1_1_9_spine9.ply		11957	2	1	3	9	1.712469621	10.50957287	2.21108648	3.22138859	0.456925642	1.035181107	0.345244255	0.995595886	No	Simple Control	Deconvolved_5_11957_slice2_cell1_dendrite3_spines_63x_z2_1024px_avg2_0.35um-stack_1_1_9_spine9.ply	-1.095533821	0.654316293	-0.204496747	0	Simple
222	D:\Downloads\spines_2022_modified\Done\Deconvolved_5_11957_slice2_cell2_dendrite1_spines_63x_z2_1024px_avg2_0.35um-stack_SHF_1_1_9_spine1.ply		11957	2	2	1	1	2.720383154	28.16700775	6.838917423	11.12319558	0.626455606	1.562857802	0.423088006	1.076162607	No	Simple Control	Deconvolved_5_11957_slice2_cell2_dendrite1_spines_63x_z2_1024px_avg2_0.35um-stack_SHF_1_1_9_spine1.ply	0.887513783	1.943597974	0.918279901	2	Simple
223	D:\Downloads\spines_2022_modified\Done\Deconvolved_5_11957_slice2_cell2_dendrite1_spines_63x_z2_1024px_avg2_0.35um-stack_SHF_1_1_9_spine10.ply		11957	2	2	1	1	1.107307077	3.02869196	0.325998627	0.619865609	0.901436254	0.641040027	0.320170068	0.88642726	No	Simple Control	Deconvolved_5_11957_slice2_cell2_dendrite1_spines_63x_z2_1024px_avg2_0.35um-stack_SHF_1_1_9_spine10.ply	-1.771828292	-0.848467466	1.592840403	0	Simple
224	D:\Downloads\spines_2022_modified\Done\Deconvolved_5_11957_slice2_cell2_dendrite1_spines_63x_z2_1024px_avg2_0.35um-stack_SHF_1_1_9_spine11.ply		11957	2	2	1	1	1.297724685	5.40954028	0.792992798	1.155612152	0.457279505	0.808844864	0.321083377	0.882092404	No	Simple Control	Deconvolved_5_11957_slice2_cell2_dendrite1_spines_63x_z2_1024px_avg2_0.35um-stack_SHF_1_1_9_spine11.ply	-1.606945412	-0.034905057	-0.411807598	0	Simple
225	D:\Downloads\spines_2022_modified\Done\Deconvolved_5_11957_slice2_cell2_dendrite1_spines_63x_z2_1024px_avg2_0.35um-stack_SHF_1_1_9_spine12.ply		11957	2	2	1	1	2.381487815	19.17912985	4.180232089	6.567207158	0.571014963	1.47230716	0.402401269	1.075352166	No	Simple Control	Deconvolved_5_11957_slice2_cell2_dendrite1_spines_63x_z2_1024px_avg2_0.35um-stack_SHF_1_1_9_spine12.ply	0.049321434	1.313614676	0.529260695	2	Simple
226	D:\Downloads\spines_2022_modified\Done\Deconvolved_5_11957_slice2_cell2_dendrite1_spines_63x_z2_1024px_avg2_0.35um-stack_SHF_1_1_9_spine13.ply		11957	2	2	1	1	0.746243851	0.944767812	0.059104006	0.083746577	0.416935715	0.386672843	0.513187459	0.688974027	No	Simple Control	Deconvolved_5_11957_slice2_cell2_dendrite1_spines_63x_z2_1024px_avg2_0.35um-stack_SHF_1_1_9_spine13.ply	-0.932979053	-1.591388114	-1.077583353	3	Simple
227	D:\Downloads\spines_2022_modified\Done\Deconvolved_5_11957_slice2_cell2_dendrite1_spines_63x_z2_1024px_avg2_0.35um-stack_SHF_1_1_9_spine14.ply		11957	2	2	1	1	2.542338021	11.56262484	2.242453112	3.437209497	0.532789908	1.49280416	0.484596283	0.528925117	No	Simple Control	Deconvolved_5_11957_slice2_cell2_dendrite1_spines_63x_z2_1024px_avg2_0.35um-stack_SHF_1_1_9_spine14.ply	1.113877103	-0.920790227	-0.450306844	1	Simple
228	D:\Downloads\spines_2022_modified\Done\Deconvolved_5_11957_slice2_cell2_dendrite1_spines_63x_z2_1024px_avg2_0.35um-stack_SHF_1_1_9_spine15.ply		11957	2	2	1	1	1.337938303	5.764660132	0.897355859	1.159636303	0.292281419	0.731172011	0.503261094	1.062284284	No	Simple Control	Deconvolved_5_11957_slice2_cell2_dendrite1_spines_63x_z2_1024px_avg2_0.35um-stack_SHF_1_1_9_spine15.ply	-0.94701087	0.067660769	-1.107227046	3	Simple
229	D:\Downloads\spines_2022_modified\Done\Deconvolved_5_11957_slice2_cell2_dendrite1_spines_63x_z2_1024px_avg2_0.35um-stack_SHF_1_1_9_spine16.ply		11957	2	2	1	1	1.703287856	6.181333104	0.983697559	1.35511791	0.377575758	0.943161997	0.529763666	0.664168924	No	Simple Control	Deconvolved_5_11957_slice2_cell2_dendrite1_spines_63x_z2_1024px_avg2_0.35um-stack_SHF_1_1_9_spine16.ply	0.175931638	-1.081815069	-1.171302212	3	Simple
230	D:\Downloads\spines_2022_modified\Done\Deconvolved_5_11957_slice2_cell2_dendrite1_spines_63x_z2_1024px_avg2_0.35um-stack_SHF_1_1_9_spine17.ply		11957	2	2	1	1	1.078156758	5.09332453	0.842019164	1.300343953	0.544316339	0.790082552	0.179543977	1.067572955	No	Simple Control	Deconvolved_5_11957_slice2_cell2_dendrite1_spines_63x_z2_1024px_avg2_0.35um-stack_SHF_1_1_9_spine17.ply	-2.818276429	0.753974338	0.304866507	0	Simple
231	D:\Downloads\spines_2022_modified\Done\Deconvolved_5_11957_slice2_cell2_dendrite1_spines_63x_z2_1024px_avg2_0.35um-stack_SHF_1_1_9_spine18.ply		11957	2	2	1	1	0.891559441	2.749175078	0.190743334	0.370659702	0.943238031	0.528476915	0.404066466	0.71092442	No	Simple Control	Deconvolved_5_11957_slice2_cell2_dendrite1_spines_63x_z2_1024px_avg2_0.35um-stack_SHF_1_1_9_spine18.ply	-1.205301328	-1.708828747	1.495786847	4	Simple
232	D:\Downloads\spines_2022_modified\Done\Deconvolved_5_11957_slice2_cell2_dendrite1_spines_63x_z2_1024px_avg2_0.35um-stack_SHF_1_1_9_spine19.ply		11957	2	2	1	1	1.766281699	11.77503904	2.245903246	3.338427545	0.486452077	0.99923225	0.420072686	0.949721772	No	Simple Control	Deconvolved_5_11957_slice2_cell2_dendrite1_spines_63x_z2_1024px_avg2_0.35um-stack_SHF_1_1_9_spine19.ply	-0.513711223	0.347414459	-0.162716279	3	Simple
233	D:\Downloads\spines_2022_modified\Done\Deconvolved_5_11957_slice2_cell2_dendrite1_spines_63x_z2_1024px_avg2_0.35um-stack_SHF_1_1_9_spine2.ply		11957	2	2	1	2	1.24585323	5.027749848	0.571027667	1.028845256	0.801743272	0.744771545	0.3239644	0.823866577	No	Simple Control	Deconvolved_5_11957_slice2_cell2_dendrite1_spines_63x_z2_1024px_avg2_0.35um-stack_SHF_1_1_9_spine2.ply	-1.465613435	-0.705478725	1.095311858	0	Simple
234	D:\Downloads\spines_2022_modified\Done\Deconvolved_5_11957_slice2_cell2_dendrite1_spines_63x_z2_1024px_avg2_0.35um-stack_SHF_1_1_9_spine20.ply		11957	2	2	1	2	1.127622967	4.608309255	0.571086066	1.217747303	1.132335871	0.7761644	0.268849371	1.102207299	No	Simple Control	Deconvolved_5_11957_slice2_cell2_dendrite1_spines_63x_z2_1024px_avg2_0.35um-stack_SHF_1_1_9_spine20.ply	-2.246248374	-0.295961603	2.972521267	0	Simple
235	D:\Downloads\spines_2022_modified\Done\Deconvolved_5_11957_slice2_cell2_dendrite1_spines_63x_z2_1024px_avg2_0.35um-stack_SHF_1_1_9_spine21.ply		11957	2	2	1	2	3.193469713	21.50652986	5.327212764	10.34866247	0.942603559	1.98132371	0.435950196	0.83008437	No	Simple Control	Deconvolved_5_11957_slice2_cell2_dendrite1_spines_63x_z2_1024px_avg2_0.35um-stack_SHF_1_1_9_spine21.ply	1.46145244	0.373808855	2.006901902	4	Simple
236	D:\Downloads\spines_2022_modified\Done\Deconvolved_5_11957_slice2_cell2_dendrite1_spines_63x_z2_1024px_avg2_0.35um-stack_SHF_1_1_9_spine22.ply		11957	2	2	1	2	2.872140105	13.12263706	2.507338241	3.695987521	0.474068181	1.590793872	0.487990999	0.687160779	No	Simple Control	Deconvolved_5_11957_slice2_cell2_dendrite1_spines_63x_z2_1024px_avg2_0.35um-stack_SHF_1_1_9_spine22.ply	1.181041828	-0.261176271	-0.498933309	1	Simple
237	D:\Downloads\spines_2022_modified\Done\Deconvolved_5_11957_slice2_cell2_dendrite1_spines_63x_z2_1024px_avg2_0.35um-stack_SHF_1_1_9_spine23.ply		11957	2	2	1	2	2.017608804	9.256939132	1.562832265	2.397932742	0.534350676	1.125947181	0.435566655	0.749311947	No	Simple Control	Deconvolved_5_11957_slice2_cell2_dendrite1_spines_63x_z2_1024px_avg2_0.35um-stack_SHF_1_1_9_spine23.ply	-0.025108132	-0.452255187	-0.209984381	3	Simple
238	D:\Downloads\spines_2022_modified\Done\Deconvolved_5_11957_slice2_cell2_dendrite1_spines_63x_z2_1024px_avg2_0.35um-stack_SHF_1_1_9_spine24.ply		11957	2	2	1	2	3.441623743	17.45497301	3.798885132	5.657305752	0.489201583	1.975543238	0.51541007	0.587760194	No	Simple Control	Deconvolved_5_11957_slice2_cell2_dendrite1_spines_63x_z2_1024px_avg2_0.35um-stack_SHF_1_1_9_spine24.ply	2.146618077	-0.193947244	-0.472170704	1	Simple
239	D:\Downloads\spines_2022_modified\Done\Deconvolved_5_11957_slice2_cell2_dendrite1_spines_63x_z2_1024px_avg2_0.35um-stack_SHF_1_1_9_spine25.ply		11957	2	2	1	2	2.397676754	14.96962407	3.029445375	5.818911749	0.920784509	1.264222945	0.365181443	0.983413873	No	Simple Control	Deconvolved_5_11957_slice2_cell2_dendrite1_spines_63x_z2_1024px_avg2_0.35um-stack_SHF_1_1_9_spine25.ply	-0.106965885	0.39132518	2.003167654	4	Simple
240	D:\Downloads\spines_2022_modified\Done\Deconvolved_5_11957_slice2_cell2_dendrite1_spines_63x_z2_1024px_avg2_0.35um-stack_SHF_1_1_9_spine26.ply		11957	2	2	1	2	1.228243272	2.645109254	0.227351189	0.394085095	0.733376004	0.682704548	0.505116845	0.610620408	No	Simple Control	Deconvolved_5_11957_slice2_cell2_dendrite1_spines_63x_z2_1024px_avg2_0.35um-stack_SHF_1_1_9_spine26.ply	-0.31299885	-1.983396088	0.346662507	4	Simple
241	D:\Downloads\spines_2022_modified\Done\Deconvolved_5_11957_slice2_cell2_dendrite1_spines_63x_z2_1024px_avg2_0.35um-stack_SHF_1_1_9_spine27.ply		11957	2	2	1	2	2.291872711	7.766904467	1.043553905	1.42769381	0.36810739	1.230141055	0.518595169	0.441072462	No	Simple Control	Deconvolved_5_11957_slice2_cell2_dendrite1_spines_63x_z2_1024px_avg2_0.35um-stack_SHF_1_1_9_spine27.ply	1.013199088	-1.386554498	-1.407835383	3	Simple
242	D:\Downloads\spines_2022_modified\Done\Deconvolved_5_11957_slice2_cell2_dendrite1_spines_63x_z2_1024px_avg2_0.35um-stack_SHF_1_1_9_spine28.ply		11957	2	2	1	2	2.057587619	4.087529265	0.452402572	0.792448645	0.751644872	1.193597415	0.47329554	0.393429287	No	Simple Control	Deconvolved_5_11957_slice2_cell2_dendrite1_spines_63x_z2_1024px_avg2_0.35um-stack_SHF_1_1_9_spine28.ply	0.587454933	-2.211077962	0.273258986	4	Simple
243	D:\Downloads\spines_2022_modified\Done\Deconvolved_5_11957_slice2_cell2_dendrite1_spines_63x_z2_1024px_avg2_0.35um-stack_SHF_1_1_9_spine29.ply		11957	2	2	1	2	2.703200137	7.224487451	0.97259128	1.5524429	0.596192493	1.64856407	0.437906445	0.308494209	No	Simple Control	Deconvolved_5_11957_slice2_cell2_dendrite1_spines_63x_z2_1024px_avg2_0.35um-stack_SHF_1_1_9_spine29.ply	1.152397295	-1.740357922	-0.429115363	4	Simple
244	D:\Downloads\spines_2022_modified\Done\Deconvolved_5_11957_slice2_cell2_dendrite1_spines_63x_z2_1024px_avg2_0.35um-stack_SHF_1_1_9_spine3.ply		11957	2	2	1	3	3.034511187	20.75546592	4.881121276	8.034094187	0.645952586	1.784955679	0.464003086	0.791671159	No	Simple Control	Deconvolved_5_11957_slice2_cell2_dendrite1_spines_63x_z2_1024px_avg2_0.35um-stack_SHF_1_1_9_spine3.ply	1.438742478	0.495763365	0.553764512	1	Simple
245	D:\Downloads\spines_2022_modified\Done\Deconvolved_5_11957_slice2_cell2_dendrite1_spines_63x_z2_1024px_avg2_0.35um-stack_SHF_1_1_9_spine4.ply		11957	2	2	1	4	1.381045813	4.321768081	0.417206852	0.886019805	1.123694282	0.845566546	0.382364342	0.579945848	No	Simple Control	Deconvolved_5_11957_slice2_cell2_dendrite1_spines_63x_z2_1024px_avg2_0.35um-stack_SHF_1_1_9_spine4.ply	-0.604288029	-2.014300178	2.243142824	4	Simple
246	D:\Downloads\spines_2022_modified\Done\Deconvolved_5_11957_slice2_cell2_dendrite1_spines_63x_z2_1024px_avg2_0.35um-stack_SHF_1_1_9_spine5.ply		11957	2	2	1	5	1.704193736	6.042208067	0.5625338	1.171979927	1.083394681	0.876391444	0.457164853	0.61344583	No	Simple Control	Deconvolved_5_11957_slice2_cell2_dendrite1_spines_63x_z2_1024px_avg2_0.35um-stack_SHF_1_1_9_spine5.ply	0.053423458	-1.938225748	2.077200909	4	Simple
247	D:\Downloads\spines_2022_modified\Done\Deconvolved_5_11957_slice2_cell2_dendrite1_spines_63x_z2_1024px_avg2_0.35um-stack_SHF_1_1_9_spine6.ply		11957	2	2	1	6	0.980314544	3.038067939	0.330072538	0.509936128	0.544921399	0.576752549	0.412138184	0.868231497	No	Simple Control	Deconvolved_5_11957_slice2_cell2_dendrite1_spines_63x_z2_1024px_avg2_0.35um-stack_SHF_1_1_9_spine6.ply	-1.445517316	-0.745932042	-0.15288909	0	Simple
248	D:\Downloads\spines_2022_modified\Done\Deconvolved_5_11957_slice2_cell2_dendrite1_spines_63x_z2_1024px_avg2_0.35um-stack_SHF_1_1_9_spine7.ply		11957	2	2	1	7	1.351353011	3.972669683	0.411483479	0.688776721	0.673886697	0.663113607	0.520763778	0.767415902	No	Simple Control	Deconvolved_5_11957_slice2_cell2_dendrite1_spines_63x_z2_1024px_avg2_0.35um-stack_SHF_1_1_9_spine7.ply	-0.347233361	-1.421502121	0.267645166	4	Simple
249	D:\Downloads\spines_2022_modified\Done\Deconvolved_5_11957_slice2_cell2_dendrite1_spines_63x_z2_1024px_avg2_0.35um-stack_SHF_1_1_9_spine8.ply		11957	2	2	1	8	0.784150031	1.988524375	0.206305969	0.324231132	0.571603249	0.53369837	0.197300672	0.903215915	No	Simple Control	Deconvolved_5_11957_slice2_cell2_dendrite1_spines_63x_z2_1024px_avg2_0.35um-stack_SHF_1_1_9_spine8.ply	-2.824702326	-0.068948499	0.163511505	0	Simple
250	D:\Downloads\spines_2022_modified\Done\Deconvolved_5_11957_slice2_cell2_dendrite1_spines_63x_z2_1024px_avg2_0.35um-stack_SHF_1_1_9_spine9.ply		11957	2	2	1	9	0.854077008	2.253589701	0.242173123	0.397216513	0.640217159	0.569190927	0.265799021	0.951846192	No	Simple Control	Deconvolved_5_11957_slice2_cell2_dendrite1_spines_63x_z2_1024px_avg2_0.35um-stack_SHF_1_1_9_spine9.ply	-2.463283306	-0.238808638	0.486222362	0	Simple
251	D:\Downloads\spines_2022_modified\Done\Deconvolved_5_11957_slice2_cell2_dendrite2_spines_63x_z2_1024px_avg2_0.35um-stack_SHF_1_1_9_spine12.ply		11957	2	2	2	1	1.616103606	7.223889218	1.316009135	1.661258404	0.262345648	0.987975252	0.437901027	0.712745099	No	Simple Control	Deconvolved_5_11957_slice2_cell2_dendrite2_spines_63x_z2_1024px_avg2_0.35um-stack_SHF_1_1_9_spine12.ply	-0.428125898	-0.41341024	-1.558363113	3	Simple
252	D:\Downloads\spines_2022_modified\Done\Deconvolved_5_11957_slice2_cell2_dendrite2_spines_63x_z2_1024px_avg2_0.35um-stack_SHF_1_1_9_spine13.ply		11957	2	2	2	1	2.371883296	11.81065793	2.350397867	3.903174563	0.660644191	1.412129354	0.445652377	0.626482536	No	Simple Control	Deconvolved_5_11957_slice2_cell2_dendrite2_spines_63x_z2_1024px_avg2_0.35um-stack_SHF_1_1_9_spine13.ply	0.663469736	-0.715949544	0.277735048	4	Simple
253	D:\Downloads\spines_2022_modified\Done\Deconvolved_5_11957_slice2_cell2_dendrite2_spines_63x_z2_1024px_avg2_0.35um-stack_SHF_1_1_9_spine15.ply		11957	2	2	2	1	2.985838838	10.09570816	1.769740474	2.987705988	0.688217019	1.585502334	0.583970172	0.721549807	No	Simple Control	Deconvolved_5_11957_slice2_cell2_dendrite2_spines_63x_z2_1024px_avg2_0.35um-stack_SHF_1_1_9_spine15.ply	1.611262366	-1.017056824	0.408568665	1	Simple
254	D:\Downloads\spines_2022_modified\Done\Deconvolved_5_11957_slice2_cell2_dendrite2_spines_63x_z2_1024px_avg2_0.35um-stack_SHF_1_1_9_spine3.ply		11957	2	2	2	3	1.215477308	6.628243805	1.22462956	1.638940167	0.338315047	0.860404561	0.264589715	0.976593651	No	Simple Control	Deconvolved_5_11957_slice2_cell2_dendrite2_spines_63x_z2_1024px_avg2_0.35um-stack_SHF_1_1_9_spine3.ply	-2.09063011	0.651359264	-0.789554704	0	Simple
255	D:\Downloads\spines_2022_modified\Done\Deconvolved_5_11957_slice2_cell2_dendrite2_spines_63x_z2_1024px_avg2_0.35um-stack_SHF_1_1_9_spine4.ply		11957	2	2	2	4	1.582273557	5.473482381	0.564322637	1.122878545	0.989781151	0.792264938	0.483264877	0.748723039	No	Simple Control	Deconvolved_5_11957_slice2_cell2_dendrite2_spines_63x_z2_1024px_avg2_0.35um-stack_SHF_1_1_9_spine4.ply	-0.180902331	-1.613947555	1.766078913	4	Simple
256	D:\Downloads\spines_2022_modified\Done\Deconvolved_5_11957_slice2_cell2_dendrite2_spines_63x_z2_1024px_avg2_0.35um-stack_SHF_1_1_9_spine5.ply		11957	2	2	2	5	4.027213799	21.12654426	5.095212177	9.23818647	0.81311124	2.131018422	0.575661288	0.606874033	No	Simple Control	Deconvolved_5_11957_slice2_cell2_dendrite2_spines_63x_z2_1024px_avg2_0.35um-stack_SHF_1_1_9_spine5.ply	3.142893681	-0.402735754	1.07685924	1	Simple
257	D:\Downloads\spines_2022_modified\Done\Deconvolved_5_11957_slice2_cell2_dendrite2_spines_63x_z2_1024px_avg2_0.35um-stack_SHF_1_1_9_spine7_shf.ply		11957	2	2	2	7	4.552934976	24.43448546	6.339979558	13.67267561	1.156580393	2.883474931	0.450871631	0.645551855	SHF	Simple Control	Deconvolved_5_11957_slice2_cell2_dendrite2_spines_63x_z2_1024px_avg2_0.35um-stack_SHF_1_1_9_spine7_shf.ply	3.078074984	0.010033187	2.884412326	1	Simple
258	D:\Downloads\spines_2022_modified\Done\Deconvolved_5_11957_slice2_cell2_dendrite2_spines_63x_z2_1024px_avg2_0.35um-stack_SHF_1_1_9_spine8.ply		11957	2	2	2	8	1.919205781	11.81278006	2.395553038	3.462816618	0.44551866	1.11706675	0.38272042	0.941343544	No	Simple Control	Deconvolved_5_11957_slice2_cell2_dendrite2_spines_63x_z2_1024px_avg2_0.35um-stack_SHF_1_1_9_spine8.ply	-0.588569964	0.538319971	-0.320523436	3	Simple
259	D:\Downloads\spines_2022_modified\Done\Deconvolved_5_11957_slice2_cell2_dendrite2_spines_63x_z2_1024px_avg2_0.35um-stack_SHF_1_1_9_spine9.ply		11957	2	2	2	9	3.445351623	21.53354145	5.209596924	7.880942268	0.512773902	2.001305865	0.504373883	0.652617504	No	Simple Control	Deconvolved_5_11957_slice2_cell2_dendrite2_spines_63x_z2_1024px_avg2_0.35um-stack_SHF_1_1_9_spine9.ply	2.198602034	0.307224692	-0.2195986	1	Simple
260	D:\Downloads\spines_2022_modified\Done\Deconvolved_5_11957_slice2_cell3_dendrite1_spines_63x_z2_1024px_avg2_0.35um-stack_1_1_9_spine1.ply		11957	2	3	1	1	1.930094067	9.457782209	1.730069356	2.422281629	0.400106661	1.153107356	0.440326163	0.770372374	No	Simple Control	Deconvolved_5_11957_slice2_cell3_dendrite1_spines_63x_z2_1024px_avg2_0.35um-stack_1_1_9_spine1.ply	-0.12521006	-0.22911294	-0.809406448	3	Simple
261	D:\Downloads\spines_2022_modified\Done\Deconvolved_5_11957_slice2_cell3_dendrite1_spines_63x_z2_1024px_avg2_0.35um-stack_1_1_9_spine10.ply		11957	2	3	1	1	1.581515311	5.548667965	0.607866879	1.523061051	1.505583217	0.859688871	0.401918176	0.789917359	No	Simple Control	Deconvolved_5_11957_slice2_cell3_dendrite1_spines_63x_z2_1024px_avg2_0.35um-stack_1_1_9_spine10.ply	-0.541480655	-1.924966126	4.256796648	4	Simple
262	D:\Downloads\spines_2022_modified\Done\Deconvolved_5_11957_slice2_cell3_dendrite1_spines_63x_z2_1024px_avg2_0.35um-stack_1_1_9_spine13.ply		11957	2	3	1	1	2.045910103	5.929199538	0.717732495	1.304851504	0.818019267	1.181687797	0.480464907	0.467653281	No	Simple Control	Deconvolved_5_11957_slice2_cell3_dendrite1_spines_63x_z2_1024px_avg2_0.35um-stack_1_1_9_spine13.ply	0.603590971	-1.987903904	0.684959621	4	Simple
263	D:\Downloads\spines_2022_modified\Done\Deconvolved_5_11957_slice2_cell3_dendrite1_spines_63x_z2_1024px_avg2_0.35um-stack_1_1_9_spine14.ply		11957	2	3	1	1	1.210831294	7.036149735	1.34984997	2.108847848	0.562283139	0.887570077	0.198117913	1.07623913	No	Simple Control	Deconvolved_5_11957_slice2_cell3_dendrite1_spines_63x_z2_1024px_avg2_0.35um-stack_1_1_9_spine14.ply	-2.531062734	0.86544661	0.41787683	0	Simple
264	D:\Downloads\spines_2022_modified\Done\Deconvolved_5_11957_slice2_cell3_dendrite1_spines_63x_z2_1024px_avg2_0.35um-stack_1_1_9_spine15.ply		11957	2	3	1	1	2.990378288	13.13588202	2.479752624	4.57369231	0.844414747	1.697689013	0.498538452	0.543542583	No	Simple Control	Deconvolved_5_11957_slice2_cell3_dendrite1_spines_63x_z2_1024px_avg2_0.35um-stack_1_1_9_spine15.ply	1.660432221	-1.155812897	1.037308406	4	Simple
265	D:\Downloads\spines_2022_modified\Done\Deconvolved_5_11957_slice2_cell3_dendrite1_spines_63x_z2_1024px_avg2_0.35um-stack_1_1_9_spine16.ply		11957	2	3	1	1	0.885765867	3.37181395	0.411127527	0.726504886	0.767103486	0.650414736	0.203679937	0.965548147	No	Simple Control	Deconvolved_5_11957_slice2_cell3_dendrite1_spines_63x_z2_1024px_avg2_0.35um-stack_1_1_9_spine16.ply	-2.698076575	-0.068033496	1.156063762	0	Simple
266	D:\Downloads\spines_2022_modified\Done\Deconvolved_5_11957_slice2_cell3_dendrite1_spines_63x_z2_1024px_avg2_0.35um-stack_1_1_9_spine2.ply		11957	2	3	1	2	1.752715565	8.695547863	1.841781084	2.269228605	0.232083783	0.997054924	0.414210579	0.959288951	No	Simple Control	Deconvolved_5_11957_slice2_cell3_dendrite1_spines_63x_z2_1024px_avg2_0.35um-stack_1_1_9_spine2.ply	-0.793475393	0.491163346	-1.363217534	3	Simple
267	D:\Downloads\spines_2022_modified\Done\Deconvolved_5_11957_slice2_cell3_dendrite1_spines_63x_z2_1024px_avg2_0.35um-stack_1_1_9_spine3.ply		11957	2	3	1	3	1.343706754	3.720415084	0.474339566	0.659187009	0.38969434	0.69792131	0.45370946	0.850539627	No	Simple Control	Deconvolved_5_11957_slice2_cell3_dendrite1_spines_63x_z2_1024px_avg2_0.35um-stack_1_1_9_spine3.ply	-0.928534619	-0.60825832	-0.892240146	3	Simple
268	D:\Downloads\spines_2022_modified\Done\Deconvolved_5_11957_slice2_cell3_dendrite1_spines_63x_z2_1024px_avg2_0.35um-stack_1_1_9_spine4.ply		11957	2	3	1	4	1.641663266	11.84689275	2.548737227	3.143698429	0.233433716	1.069914639	0.36790456	1.017730102	No	Simple Control	Deconvolved_5_11957_slice2_cell3_dendrite1_spines_63x_z2_1024px_avg2_0.35um-stack_1_1_9_spine4.ply	-1.055388839	1.034089686	-1.210868061	3	Simple
269	D:\Downloads\spines_2022_modified\Done\Deconvolved_5_11957_slice2_cell3_dendrite1_spines_63x_z2_1024px_avg2_0.35um-stack_1_1_9_spine5.ply		11957	2	3	1	5	2.581650532	11.64508081	2.110733102	3.273507628	0.550886574	1.407841332	0.485548601	0.61619088	No	Simple Control	Deconvolved_5_11957_slice2_cell3_dendrite1_spines_63x_z2_1024px_avg2_0.35um-stack_1_1_9_spine5.ply	1.011483373	-0.708579059	-0.263345243	1	Simple
270	D:\Downloads\spines_2022_modified\Done\Deconvolved_5_11957_slice2_cell3_dendrite1_spines_63x_z2_1024px_avg2_0.35um-stack_1_1_9_spine6.ply		11957	2	3	1	6	1.673075608	8.090277858	1.209979514	2.081608268	0.720366538	0.977668801	0.382184885	0.830271105	No	Simple Control	Deconvolved_5_11957_slice2_cell3_dendrite1_spines_63x_z2_1024px_avg2_0.35um-stack_1_1_9_spine6.ply	-0.71253932	-0.462287675	0.748190279	4	Simple
271	D:\Downloads\spines_2022_modified\Done\Deconvolved_5_11957_slice2_cell3_dendrite1_spines_63x_z2_1024px_avg2_0.35um-stack_1_1_9_spine7.ply		11957	2	3	1	7	2.175805606	10.60381046	1.903775849	3.576470098	0.878619323	1.174989293	0.407847077	0.854617738	No	Simple Control	Deconvolved_5_11957_slice2_cell3_dendrite1_spines_63x_z2_1024px_avg2_0.35um-stack_1_1_9_spine7.ply	-0.070334101	-0.418781296	1.548163274	4	Simple
272	D:\Downloads\spines_2022_modified\Done\Deconvolved_5_11957_slice2_cell3_dendrite1_spines_63x_z2_1024px_avg2_0.35um-stack_1_1_9_spine9.ply		11957	2	3	1	9	1.550111812	3.571784609	0.384000262	0.616021498	0.604221555	0.764036972	0.581861903	0.876448968	No	Simple Control	Deconvolved_5_11957_slice2_cell3_dendrite1_spines_63x_z2_1024px_avg2_0.35um-stack_1_1_9_spine9.ply	-0.097768945	-1.25190629	0.027528998	4	Simple
273	D:\Downloads\spines_2022_modified\Done\Deconvolved_5_11957_slice2_cell3_dendrite2_spines_63x_z2_1024px_avg2_0.35um-stack_1_1_9_spine10.ply		11957	2	3	2	1	1.947542093	7.477521744	0.913277905	1.667944586	0.826327537	0.98439081	0.548553577	1.077209715	No	Simple Control	Deconvolved_5_11957_slice2_cell3_dendrite2_spines_63x_z2_1024px_avg2_0.35um-stack_1_1_9_spine10.ply	-0.051114293	-0.539902684	1.389366148	4	Simple
274	D:\Downloads\spines_2022_modified\Done\Deconvolved_5_11957_slice2_cell3_dendrite2_spines_63x_z2_1024px_avg2_0.35um-stack_1_1_9_spine2_shf.ply		11957	2	3	2	2	1.680381897	6.876484182	0.940244228	1.629317385	0.732866138	1.023504462	0.437708418	0.783879108	SHF	Simple Control	Deconvolved_5_11957_slice2_cell3_dendrite2_spines_63x_z2_1024px_avg2_0.35um-stack_1_1_9_spine2_shf.ply	-0.397701877	-0.886805646	0.688323858	4	Simple
275	D:\Downloads\spines_2022_modified\Done\Deconvolved_5_11957_slice2_cell3_dendrite2_spines_63x_z2_1024px_avg2_0.35um-stack_1_1_9_spine3.ply		11957	2	3	2	3	1.586126387	7.193908104	1.204484854	1.571243423	0.304494132	0.953496904	0.428243236	0.755184885	No	Simple Control	Deconvolved_5_11957_slice2_cell3_dendrite2_spines_63x_z2_1024px_avg2_0.35um-stack_1_1_9_spine3.ply	-0.563092596	-0.334655371	-1.309272671	3	Simple
276	D:\Downloads\spines_2022_modified\Done\Deconvolved_5_11957_slice2_cell3_dendrite2_spines_63x_z2_1024px_avg2_0.35um-stack_1_1_9_spine4.ply		11957	2	3	2	4	1.55672516	4.986235012	0.536171987	0.93116931	0.73669892	0.864128858	0.480980874	0.624395526	No	Simple Control	Deconvolved_5_11957_slice2_cell3_dendrite2_spines_63x_z2_1024px_avg2_0.35um-stack_1_1_9_spine4.ply	-0.093719842	-1.627435905	0.450622452	4	Simple
277	D:\Downloads\spines_2022_modified\Done\Deconvolved_5_11957_slice2_cell3_dendrite2_spines_63x_z2_1024px_avg2_0.35um-stack_1_1_9_spine7.ply		11957	2	3	2	7	2.44829155	19.94256079	4.821100711	6.023823479	0.249470575	1.43935272	0.43989675	0.940911931	No	Simple Control	Deconvolved_5_11957_slice2_cell3_dendrite2_spines_63x_z2_1024px_avg2_0.35um-stack_1_1_9_spine7.ply	0.478282951	1.345730829	-1.122798663	2	Simple
278	D:\Downloads\spines_2022_modified\Done\Deconvolved_5_11957_slice2_cell3_dendrite2_spines_63x_z2_1024px_avg2_0.35um-stack_1_1_9_spine8.ply		11957	2	3	2	8	2.643027381	7.544009911	1.20802842	2.253149477	0.865146085	1.461699134	0.534264845	0.647284958	No	Simple Control	Deconvolved_5_11957_slice2_cell3_dendrite2_spines_63x_z2_1024px_avg2_0.35um-stack_1_1_9_spine8.ply	1.130429283	-1.541646633	1.121963894	4	Simple
279	D:\Downloads\spines_2022_modified\Done\Deconvolved_5_11957_slice2_cell3_dendrite2_spines_63x_z2_1024px_avg2_0.35um-stack_1_1_9_spine9.ply		11957	2	3	2	9	2.214272169	5.571251129	0.780522487	1.175246614	0.505717816	1.028681186	0.65500087	1.02665126	No	Simple Control	Deconvolved_5_11957_slice2_cell3_dendrite2_spines_63x_z2_1024px_avg2_0.35um-stack_1_1_9_spine9.ply	0.612852635	-0.708136334	-0.246608713	3	Simple
280	D:\Downloads\spines_2022_modified\Done\Deconvolved_5_11957_slice2_cell3_dendrite3_spines_63x_z2_1024px_avg2_0.35um-stack_SHF_1_1_9_spine1.ply		11957	2	3	3	1	2.410608666	16.74709204	3.399194415	4.705328035	0.38424799	1.407493378	0.450420876	0.874953131	No	Simple Control	Deconvolved_5_11957_slice2_cell3_dendrite3_spines_63x_z2_1024px_avg2_0.35um-stack_SHF_1_1_9_spine1.ply	0.485476885	0.692330587	-0.636404393	3	Simple
281	D:\Downloads\spines_2022_modified\Done\Deconvolved_5_11957_slice2_cell3_dendrite3_spines_63x_z2_1024px_avg2_0.35um-stack_SHF_1_1_9_spine2.ply		11957	2	3	3	2	1.545473904	6.538881907	0.814854213	1.124204966	0.379639385	0.868493767	0.476246345	1.010592057	No	Simple Control	Deconvolved_5_11957_slice2_cell3_dendrite3_spines_63x_z2_1024px_avg2_0.35um-stack_SHF_1_1_9_spine2.ply	-0.783668074	0.003186628	-0.719543588	3	Simple
282	D:\Downloads\spines_2022_modified\Done\Deconvolved_5_11957_slice2_cell3_dendrite3_spines_63x_z2_1024px_avg2_0.35um-stack_SHF_1_1_9_spine3.ply		11957	2	3	3	3	1.598493185	8.066009633	1.033053067	1.691942571	0.637807994	0.824901455	0.433007476	0.958912311	No	Simple Control	Deconvolved_5_11957_slice2_cell3_dendrite3_spines_63x_z2_1024px_avg2_0.35um-stack_SHF_1_1_9_spine3.ply	-0.739768982	-0.204004393	0.470220519	0	Simple
283	D:\Downloads\spines_2022_modified\Done\Deconvolved_5_11957_slice2_cell3_dendrite3_spines_63x_z2_1024px_avg2_0.35um-stack_SHF_1_1_9_spine4.ply		11957	2	3	3	4	1.794201439	12.68230483	2.225752239	3.085724207	0.386373628	1.078027076	0.383839054	0.975988195	No	Simple Control	Deconvolved_5_11957_slice2_cell3_dendrite3_spines_63x_z2_1024px_avg2_0.35um-stack_SHF_1_1_9_spine4.ply	-0.705289151	0.754079728	-0.547858214	3	Simple
284	D:\Downloads\spines_2022_modified\Done\Deconvolved_5_11957_slice2_cell3_dendrite3_spines_63x_z2_1024px_avg2_0.35um-stack_SHF_1_1_9_spine7.ply		11957	2	3	3	7	1.151810382	4.401772398	0.475402228	0.778256363	0.637048204	0.690415556	0.412312195	0.844224649	No	Simple Control	Deconvolved_5_11957_slice2_cell3_dendrite3_spines_63x_z2_1024px_avg2_0.35um-stack_SHF_1_1_9_spine7.ply	-1.181690869	-0.797240077	0.272693373	0	Simple
285	D:\Downloads\spines_2022_modified\Done\Deconvolved_5_11957_slice2_cell3_dendrite3_spines_63x_z2_1024px_avg2_0.35um-stack_SHF_1_1_9_spine8.ply		11957	2	3	3	8	1.07360094	3.696878715	0.379922006	0.650830826	0.7130643	0.63883543	0.336959149	0.909969063	No	Simple Control	Deconvolved_5_11957_slice2_cell3_dendrite3_spines_63x_z2_1024px_avg2_0.35um-stack_SHF_1_1_9_spine8.ply	-1.76224281	-0.540091167	0.746952129	0	Simple
286	D:\Downloads\spines_2022_modified\Done\Deconvolved_5_11957_slice2_cell4_dendrite1_spines_63x_z2_1024px_avg2_0.35um-stack_SHF_1_1_9_spine1.ply		11957	2	4	1	1	3.379327948	13.65754346	2.924497218	4.235782647	0.448379783	2.01411068	0.483741628	0.724953374	No	Simple Control	Deconvolved_5_11957_slice2_cell4_dendrite1_spines_63x_z2_1024px_avg2_0.35um-stack_SHF_1_1_9_spine1.ply	1.499021249	0.013760925	-0.533660451	1	Simple
287	D:\Downloads\spines_2022_modified\Done\Deconvolved_5_11957_slice2_cell4_dendrite1_spines_63x_z2_1024px_avg2_0.35um-stack_SHF_1_1_9_spine12.ply		11957	2	4	1	1	2.404188855	9.998495535	1.973638982	2.655658484	0.345564466	1.411130507	0.467762409	0.715457613	No	Simple Control	Deconvolved_5_11957_slice2_cell4_dendrite1_spines_63x_z2_1024px_avg2_0.35um-stack_SHF_1_1_9_spine12.ply	0.481755685	-0.270019845	-1.112522449	3	Simple
288	D:\Downloads\spines_2022_modified\Done\Deconvolved_5_11957_slice2_cell4_dendrite1_spines_63x_z2_1024px_avg2_0.35um-stack_SHF_1_1_9_spine15.ply		11957	2	4	1	1	1.094687798	5.102491011	0.680182665	1.049273432	0.542634774	0.707465392	0.294514835	1.028233112	No	Simple Control	Deconvolved_5_11957_slice2_cell4_dendrite1_spines_63x_z2_1024px_avg2_0.35um-stack_SHF_1_1_9_spine15.ply	-2.137602383	0.262005805	0.156631524	0	Simple
289	D:\Downloads\spines_2022_modified\Done\Deconvolved_5_11957_slice2_cell4_dendrite1_spines_63x_z2_1024px_avg2_0.35um-stack_SHF_1_1_9_spine2.ply		11957	2	4	1	2	1.729844538	7.649280712	1.319325783	1.862230761	0.411501833	1.006201791	0.430482094	0.72587361	No	Simple Control	Deconvolved_5_11957_slice2_cell4_dendrite1_spines_63x_z2_1024px_avg2_0.35um-stack_SHF_1_1_9_spine2.ply	-0.343380957	-0.50438712	-0.83788176	3	Simple
290	D:\Downloads\spines_2022_modified\Done\Deconvolved_5_11957_slice2_cell4_dendrite1_spines_63x_z2_1024px_avg2_0.35um-stack_SHF_1_1_9_spine3.ply		11957	2	4	1	3	2.372415576	19.07326055	4.399845056	6.189745517	0.406809885	1.440446142	0.424968628	0.731709666	No	Simple Control	Deconvolved_5_11957_slice2_cell4_dendrite1_spines_63x_z2_1024px_avg2_0.35um-stack_SHF_1_1_9_spine3.ply	0.687926098	0.555951543	-0.645374188	3	Simple
291	D:\Downloads\spines_2022_modified\Done\Deconvolved_5_11957_slice2_cell4_dendrite1_spines_63x_z2_1024px_avg2_0.35um-stack_SHF_1_1_9_spine4.ply		11957	2	4	1	4	2.436330914	9.796539418	1.780576656	2.651608632	0.489185328	1.427118384	0.470608286	0.526499371	No	Simple Control	Deconvolved_5_11957_slice2_cell4_dendrite1_spines_63x_z2_1024px_avg2_0.35um-stack_SHF_1_1_9_spine4.ply	0.862924239	-0.978258608	-0.673847357	3	Simple
292	D:\Downloads\spines_2022_modified\Done\Deconvolved_5_11957_slice2_cell4_dendrite1_spines_63x_z2_1024px_avg2_0.35um-stack_SHF_1_1_9_spine5.ply		11957	2	4	1	5	2.243310758	9.547029949	1.271716705	2.410877761	0.89576637	1.280561918	0.438238265	0.768341444	No	Simple Control	Deconvolved_5_11957_slice2_cell4_dendrite1_spines_63x_z2_1024px_avg2_0.35um-stack_SHF_1_1_9_spine5.ply	0.234128748	-0.844448967	1.490143211	4	Simple
293	D:\Downloads\spines_2022_modified\Done\Deconvolved_5_11957_slice2_cell4_dendrite1_spines_63x_z2_1024px_avg2_0.35um-stack_SHF_1_1_9_spine6.ply		11957	2	4	1	6	1.928853622	15.26066697	3.400455834	4.4841711	0.318697057	1.206101655	0.365251619	0.925684384	No	Simple Control	Deconvolved_5_11957_slice2_cell4_dendrite1_spines_63x_z2_1024px_avg2_0.35um-stack_SHF_1_1_9_spine6.ply	-0.501882099	1.007900994	-0.856905942	3	Simple
294	D:\Downloads\spines_2022_modified\Done\Deconvolved_5_11957_slice2_cell4_dendrite1_spines_63x_z2_1024px_avg2_0.35um-stack_SHF_1_1_9_spine7.ply		11957	2	4	1	7	2.139836492	22.97205861	5.747266529	9.999191774	0.739816959	1.462445852	0.266825106	0.943598207	No	Simple Control	Deconvolved_5_11957_slice2_cell4_dendrite1_spines_63x_z2_1024px_avg2_0.35um-stack_SHF_1_1_9_spine7.ply	-0.385365769	1.469761967	1.308659382	2	Simple
295	D:\Downloads\spines_2022_modified\Done\Deconvolved_5_11957_slice2_cell4_dendrite1_spines_63x_z2_1024px_avg2_0.35um-stack_SHF_1_1_9_spine9.ply		11957	2	4	1	9	2.071388868	13.3080471	2.674900279	3.990681934	0.49189933	1.172227671	0.463691039	1.248286966	No	Simple Control	Deconvolved_5_11957_slice2_cell4_dendrite1_spines_63x_z2_1024px_avg2_0.35um-stack_SHF_1_1_9_spine9.ply	-0.474039943	1.140018441	0.211154382	2	Simple
296	D:\Downloads\spines_2022_modified\Done\Deconvolved_5_11957_slice2_cell4_dendrite2_spines_63x_z2_1024px_avg2_0.35um-stack_1_1_9_spine1.ply		11957	2	4	2	1	2.198192398	13.24878335	2.582018987	3.8125222	0.476566291	1.305226983	0.394592745	0.752099539	No	Simple Control	Deconvolved_5_11957_slice2_cell4_dendrite2_spines_63x_z2_1024px_avg2_0.35um-stack_1_1_9_spine1.ply	0.081987285	0.123802304	-0.370120014	3	Simple
297	D:\Downloads\spines_2022_modified\Done\Deconvolved_5_11957_slice2_cell4_dendrite2_spines_63x_z2_1024px_avg2_0.35um-stack_1_1_9_spine3.ply		11957	2	4	2	3	1.660697559	12.30094288	2.349486075	3.749863368	0.596035579	1.084866611	0.379419272	1.01295144	No	Simple Control	Deconvolved_5_11957_slice2_cell4_dendrite2_spines_63x_z2_1024px_avg2_0.35um-stack_1_1_9_spine3.ply	-0.857155609	0.526722527	0.450592149	0	Simple
298	D:\Downloads\spines_2022_modified\Done\Deconvolved_5_11957_slice2_cell4_dendrite2_spines_63x_z2_1024px_avg2_0.35um-stack_1_1_9_spine4.ply		11957	2	4	2	4	1.924824184	13.03691251	2.319292235	3.582533444	0.544666683	1.143934223	0.43745435	0.914798489	No	Simple Control	Deconvolved_5_11957_slice2_cell4_dendrite2_spines_63x_z2_1024px_avg2_0.35um-stack_1_1_9_spine4.ply	-0.165099756	0.244511263	0.077560299	3	Simple
299	D:\Downloads\spines_2022_modified\Done\Deconvolved_5_11957_slice2_cell4_dendrite2_spines_63x_z2_1024px_avg2_0.35um-stack_1_1_9_spine5.ply		11957	2	4	2	5	1.132204231	6.234391471	0.949244293	1.756912761	0.850854174	0.857468223	0.183715341	1.147333056	No	Simple Control	Deconvolved_5_11957_slice2_cell4_dendrite2_spines_63x_z2_1024px_avg2_0.35um-stack_1_1_9_spine5.ply	-2.752412582	0.62905693	1.824309639	0	Simple
300	D:\Downloads\spines_2022_modified\Done\Deconvolved_5_11957_slice2_cell5_dendrite1_spines_63x_z2_1024px_avg2_0.35um-stack_SHF_1_1_9_spine1.ply		11957	2	5	1	1	2.012970873	14.88250198	2.742870034	4.783138849	0.743844509	1.216417945	0.358409456	1.090299953	No	Simple Control	Deconvolved_5_11957_slice2_cell5_dendrite1_spines_63x_z2_1024px_avg2_0.35um-stack_SHF_1_1_9_spine1.ply	-0.660718066	0.863358257	1.295419427	0	Simple
301	D:\Downloads\spines_2022_modified\Done\Deconvolved_5_11957_slice2_cell5_dendrite1_spines_63x_z2_1024px_avg2_0.35um-stack_SHF_1_1_9_spine10.ply		11957	2	5	1	1	2.237833528	26.14019881	5.998134247	9.280274943	0.547193604	1.40728452	0.370020767	1.019977038	No	Simple Control	Deconvolved_5_11957_slice2_cell5_dendrite1_spines_63x_z2_1024px_avg2_0.35um-stack_SHF_1_1_9_spine10.ply	0.215240133	1.845959036	0.476115504	2	Simple
302	D:\Downloads\spines_2022_modified\Done\Deconvolved_5_11957_slice2_cell5_dendrite1_spines_63x_z2_1024px_avg2_0.35um-stack_SHF_1_1_9_spine2.ply		11957	2	5	1	2	1.944005805	14.24232822	2.936858046	4.186737657	0.425583938	1.174126411	0.42928326	1.038176601	No	Simple Control	Deconvolved_5_11957_slice2_cell5_dendrite1_spines_63x_z2_1024px_avg2_0.35um-stack_SHF_1_1_9_spine2.ply	-0.368081423	0.855668021	-0.302154565	3	Simple
303	D:\Downloads\spines_2022_modified\Done\Deconvolved_5_11957_slice2_cell5_dendrite1_spines_63x_z2_1024px_avg2_0.35um-stack_SHF_1_1_9_spine3.ply		11957	2	5	1	3	1.034045709	4.639454669	0.488092771	0.761255207	0.559652696	0.619083724	0.383832465	1.143967397	No	Simple Control	Deconvolved_5_11957_slice2_cell5_dendrite1_spines_63x_z2_1024px_avg2_0.35um-stack_SHF_1_1_9_spine3.ply	-1.92824082	0.185688748	0.28425877	0	Simple
304	D:\Downloads\spines_2022_modified\Done\Deconvolved_5_11957_slice2_cell5_dendrite1_spines_63x_z2_1024px_avg2_0.35um-stack_SHF_1_1_9_spine5.ply		11957	2	5	1	5	1.180131238	4.392837925	0.593101033	1.080568754	0.821896597	0.766154313	0.285599282	0.957889925	No	Simple Control	Deconvolved_5_11957_slice2_cell5_dendrite1_spines_63x_z2_1024px_avg2_0.35um-stack_SHF_1_1_9_spine5.ply	-1.96769333	-0.313974582	1.362366156	0	Simple
305	D:\Downloads\spines_2022_modified\Done\Deconvolved_5_11957_slice2_cell5_dendrite1_spines_63x_z2_1024px_avg2_0.35um-stack_SHF_1_1_9_spine6.ply		11957	2	5	1	6	2.170401529	7.546326668	1.031245044	1.905870978	0.848126193	1.160114311	0.498136058	0.589939212	No	Simple Control	Deconvolved_5_11957_slice2_cell5_dendrite1_spines_63x_z2_1024px_avg2_0.35um-stack_SHF_1_1_9_spine6.ply	0.676349362	-1.621647717	0.980968378	4	Simple
306	D:\Downloads\spines_2022_modified\Done\Deconvolved_5_11957_slice2_cell5_dendrite1_spines_63x_z2_1024px_avg2_0.35um-stack_SHF_1_1_9_spine9.ply		11957	2	5	1	9	1.748653596	6.586926935	0.795345426	1.448585323	0.821328539	1.036879383	0.433029204	0.584377684	No	Simple Control	Deconvolved_5_11957_slice2_cell5_dendrite1_spines_63x_z2_1024px_avg2_0.35um-stack_SHF_1_1_9_spine9.ply	-0.029622341	-1.522338639	0.867942228	4	Simple
307	D:\Downloads\spines_2022_modified\Done\Deconvolved_5_11957_slice2_cell5_dendrite2_spines_63x_z2_1024px_avg2_0.35um-stack_1_1_9_spine1.ply		11957	2	5	2	1	2.347092864	14.18332825	2.85255228	4.524866672	0.58625197	1.323170188	0.449740106	0.928654817	No	Simple Control	Deconvolved_5_11957_slice2_cell5_dendrite2_spines_63x_z2_1024px_avg2_0.35um-stack_1_1_9_spine1.ply	0.263999951	0.343290263	0.315116878	3	Simple
308	D:\Downloads\spines_2022_modified\Done\Deconvolved_5_11957_slice2_cell5_dendrite2_spines_63x_z2_1024px_avg2_0.35um-stack_1_1_9_spine12.ply		11957	2	5	2	1	1.241113322	6.305730188	0.983572554	1.522107938	0.547529902	0.839611404	0.300426526	0.967500041	No	Simple Control	Deconvolved_5_11957_slice2_cell5_dendrite2_spines_63x_z2_1024px_avg2_0.35um-stack_1_1_9_spine12.ply	-1.83166025	0.197449531	0.129652294	0	Simple
309	D:\Downloads\spines_2022_modified\Done\Deconvolved_5_11957_slice2_cell5_dendrite2_spines_63x_z2_1024px_avg2_0.35um-stack_1_1_9_spine15.ply		11957	2	5	2	1	2.505327029	14.88016153	2.640916211	3.913706338	0.481950212	1.553065833	0.4357402	0.699096775	No	Simple Control	Deconvolved_5_11957_slice2_cell5_dendrite2_spines_63x_z2_1024px_avg2_0.35um-stack_1_1_9_spine15.ply	0.702933833	0.018414749	-0.400073622	3	Simple
310	D:\Downloads\spines_2022_modified\Done\Deconvolved_5_11957_slice2_cell5_dendrite2_spines_63x_z2_1024px_avg2_0.35um-stack_1_1_9_spine16.ply		11957	2	5	2	1	2.183598626	14.3724463	2.384840124	3.746869275	0.571119689	1.290758658	0.453085632	0.904872614	No	Simple Control	Deconvolved_5_11957_slice2_cell5_dendrite2_spines_63x_z2_1024px_avg2_0.35um-stack_1_1_9_spine16.ply	0.203846421	0.278534099	0.208745619	3	Simple
311	D:\Downloads\spines_2022_modified\Done\Deconvolved_5_11957_slice2_cell5_dendrite2_spines_63x_z2_1024px_avg2_0.35um-stack_1_1_9_spine18.ply		11957	2	5	2	1	0.991033913	3.687671866	0.480656287	0.898530699	0.869383017	0.68578066	0.2115692	1.015623649	No	Simple Control	Deconvolved_5_11957_slice2_cell5_dendrite2_spines_63x_z2_1024px_avg2_0.35um-stack_1_1_9_spine18.ply	-2.61881926	-0.061714937	1.688723045	0	Simple
312	D:\Downloads\spines_2022_modified\Done\Deconvolved_5_11957_slice2_cell5_dendrite2_spines_63x_z2_1024px_avg2_0.35um-stack_1_1_9_spine2.ply		11957	2	5	2	2	1.431609098	7.465539114	1.188898609	1.760677616	0.48093168	0.92898469	0.365902686	0.868256502	No	Simple Control	Deconvolved_5_11957_slice2_cell5_dendrite2_spines_63x_z2_1024px_avg2_0.35um-stack_1_1_9_spine2.ply	-1.136432608	-0.070750056	-0.318882748	0	Simple
313	D:\Downloads\spines_2022_modified\Done\Deconvolved_5_11957_slice2_cell5_dendrite2_spines_63x_z2_1024px_avg2_0.35um-stack_1_1_9_spine3.ply		11957	2	5	2	3	1.787956799	5.668588584	0.652552097	1.149148791	0.761006971	0.90080503	0.543461383	0.78288215	No	Simple Control	Deconvolved_5_11957_slice2_cell5_dendrite2_spines_63x_z2_1024px_avg2_0.35um-stack_1_1_9_spine3.ply	0.184338355	-1.370172331	0.716777057	4	Simple
314	D:\Downloads\spines_2022_modified\Done\Deconvolved_5_11957_slice2_cell5_dendrite2_spines_63x_z2_1024px_avg2_0.35um-stack_1_1_9_spine4.ply		11957	2	5	2	4	3.561767373	13.7587635	2.850209768	4.887015945	0.714616236	1.810255694	0.597605012	0.699436262	No	Simple Control	Deconvolved_5_11957_slice2_cell5_dendrite2_spines_63x_z2_1024px_avg2_0.35um-stack_1_1_9_spine4.ply	2.348788389	-0.76912493	0.578787156	1	Simple
315	D:\Downloads\spines_2022_modified\Done\Deconvolved_5_11957_slice2_cell5_dendrite2_spines_63x_z2_1024px_avg2_0.35um-stack_1_1_9_spine5.ply		11957	2	5	2	5	1.785990986	14.14178525	2.717953899	4.157167413	0.529520944	1.152325417	0.304441376	0.919829125	No	Simple Control	Deconvolved_5_11957_slice2_cell5_dendrite2_spines_63x_z2_1024px_avg2_0.35um-stack_1_1_9_spine5.ply	-0.922271881	0.800963802	0.133097366	0	Simple
316	D:\Downloads\spines_2022_modified\Done\Deconvolved_5_11957_slice2_cell5_dendrite2_spines_63x_z2_1024px_avg2_0.35um-stack_1_1_9_spine6.ply		11957	2	5	2	6	2.236734125	9.196929956	1.502015105	2.206051354	0.468727809	1.169488209	0.524998733	0.72695201	No	Simple Control	Deconvolved_5_11957_slice2_cell5_dendrite2_spines_63x_z2_1024px_avg2_0.35um-stack_1_1_9_spine6.ply	0.626333798	-0.696869463	-0.60120105	3	Simple
317	D:\Downloads\spines_2022_modified\Done\Deconvolved_5_11957_slice2_cell5_dendrite2_spines_63x_z2_1024px_avg2_0.35um-stack_1_1_9_spine7.ply		11957	2	5	2	7	1.678638736	10.1649065	1.758350245	2.538702131	0.443797752	0.995947485	0.428815044	1.004648623	No	Simple Control	Deconvolved_5_11957_slice2_cell5_dendrite2_spines_63x_z2_1024px_avg2_0.35um-stack_1_1_9_spine7.ply	-0.719333858	0.375225273	-0.331138327	3	Simple
318	D:\Downloads\spines_2022_modified\Done\Deconvolved_5_11957_slice2_cell5_dendrite2_spines_63x_z2_1024px_avg2_0.35um-stack_1_1_9_spine8.ply		11957	2	5	2	8	1.106217407	4.439174805	0.59018664	1.070616147	0.814029789	0.736869475	0.268245932	0.908224599	No	Simple Control	Deconvolved_5_11957_slice2_cell5_dendrite2_spines_63x_z2_1024px_avg2_0.35um-stack_1_1_9_spine8.ply	-2.030964353	-0.381355109	1.279671194	0	Simple
319	D:\Downloads\spines_2022_modified\Done\Deconvolved_5_11957_slice2_cell6_dendrite1_spines_63x_z2_1024px_avg2_0.35um-stack_SHF_1_1_9_spine1.ply		11957	2	6	1	1	3.193969598	16.53707479	3.678169471	6.44391932	0.751936492	1.753173724	0.535466682	0.781269487	No	Simple Control	Deconvolved_5_11957_slice2_cell6_dendrite1_spines_63x_z2_1024px_avg2_0.35um-stack_SHF_1_1_9_spine1.ply	1.761195959	-0.232399439	0.917189728	1	Simple
320	D:\Downloads\spines_2022_modified\Done\Deconvolved_5_11957_slice2_cell6_dendrite1_spines_63x_z2_1024px_avg2_0.35um-stack_SHF_1_1_9_spine10.ply		11957	2	6	1	1	1.486029522	6.811547663	1.1887431	1.608345449	0.35297984	0.94595169	0.427202185	0.820094843	No	Simple Control	Deconvolved_5_11957_slice2_cell6_dendrite1_spines_63x_z2_1024px_avg2_0.35um-stack_SHF_1_1_9_spine10.ply	-0.759830434	-0.275517611	-1.021255075	3	Simple
321	D:\Downloads\spines_2022_modified\Done\Deconvolved_5_11957_slice2_cell6_dendrite1_spines_63x_z2_1024px_avg2_0.35um-stack_SHF_1_1_9_spine11.ply		11957	2	6	1	1	1.916377023	7.57043954	0.976158238	2.169524704	1.222513338	1.063122998	0.412747792	0.714348287	No	Simple Control	Deconvolved_5_11957_slice2_cell6_dendrite1_spines_63x_z2_1024px_avg2_0.35um-stack_SHF_1_1_9_spine11.ply	-0.074095933	-1.555394239	2.905634399	4	Simple
322	D:\Downloads\spines_2022_modified\Done\Deconvolved_5_11957_slice2_cell6_dendrite1_spines_63x_z2_1024px_avg2_0.35um-stack_SHF_1_1_9_spine13.ply		11957	2	6	1	1	2.078080784	15.72878315	3.401713019	5.06618911	0.489305265	1.387103021	0.381488618	0.729503134	No	Simple Control	Deconvolved_5_11957_slice2_cell6_dendrite1_spines_63x_z2_1024px_avg2_0.35um-stack_SHF_1_1_9_spine13.ply	0.091092557	0.270984397	-0.297229803	3	Simple
323	D:\Downloads\spines_2022_modified\Done\Deconvolved_5_11957_slice2_cell6_dendrite1_spines_63x_z2_1024px_avg2_0.35um-stack_SHF_1_1_9_spine4.ply		11957	2	6	1	4	2.400808422	13.61845796	3.241177413	4.155518795	0.282101615	1.415633843	0.475620897	0.615081469	No	Simple Control	Deconvolved_5_11957_slice2_cell6_dendrite1_spines_63x_z2_1024px_avg2_0.35um-stack_SHF_1_1_9_spine4.ply	0.857885463	-0.182834114	-1.474762839	3	Simple
324	D:\Downloads\spines_2022_modified\Done\Deconvolved_5_11957_slice2_cell6_dendrite1_spines_63x_z2_1024px_avg2_0.35um-stack_SHF_1_1_9_spine5.ply		11957	2	6	1	5	2.340000582	21.68659871	6.201903158	7.58294197	0.222679841	1.430477581	0.381836993	0.993648092	No	Simple Control	Deconvolved_5_11957_slice2_cell6_dendrite1_spines_63x_z2_1024px_avg2_0.35um-stack_SHF_1_1_9_spine5.ply	0.086985893	1.840601927	-1.117153916	2	Simple
325	D:\Downloads\spines_2022_modified\Done\Deconvolved_5_11957_slice2_cell6_dendrite1_spines_63x_z2_1024px_avg2_0.35um-stack_SHF_1_1_9_spine8.ply		11957	2	6	1	8	2.746204245	13.86343148	2.660212566	4.631999168	0.741213926	1.626783989	0.493973625	0.637414951	No	Simple Control	Deconvolved_5_11957_slice2_cell6_dendrite1_spines_63x_z2_1024px_avg2_0.35um-stack_SHF_1_1_9_spine8.ply	1.3065654	-0.737409449	0.671796734	4	Simple
326	D:\Downloads\spines_2022_modified\Done\Deconvolved_5_11957_slice2_cell6_dendrite1_spines_63x_z2_1024px_avg2_0.35um-stack_SHF_1_1_9_spine9.ply		11957	2	6	1	9	2.678232949	19.61644838	4.711695286	6.733606574	0.429126072	1.538330266	0.439922636	0.826020608	No	Simple Control	Deconvolved_5_11957_slice2_cell6_dendrite1_spines_63x_z2_1024px_avg2_0.35um-stack_SHF_1_1_9_spine9.ply	0.872829512	0.813645018	-0.420883681	2	Simple
327	D:\Downloads\spines_2022_modified\Done\Deconvolved_5_11957_slice2_cell6_dendrite2_spines_63x_z2_1024px_avg2_0.35um-stack_1_1_9_spine1.ply		11957	2	6	2	1	1.348487978	4.87435472	0.68589101	0.901814922	0.314807905	0.720116321	0.514976879	0.983015283	No	Simple Control	Deconvolved_5_11957_slice2_cell6_dendrite2_spines_63x_z2_1024px_avg2_0.35um-stack_1_1_9_spine1.ply	-0.785149302	-0.279037266	-1.117536297	3	Simple
328	D:\Downloads\spines_2022_modified\Done\Deconvolved_5_11957_slice2_cell6_dendrite2_spines_63x_z2_1024px_avg2_0.35um-stack_1_1_9_spine3.ply		11957	2	6	2	3	1.691616872	12.29021731	2.612556921	3.670719796	0.405029596	1.077423252	0.335228635	1.026937335	No	Simple Control	Deconvolved_5_11957_slice2_cell6_dendrite2_spines_63x_z2_1024px_avg2_0.35um-stack_1_1_9_spine3.ply	-1.137901768	0.97999348	-0.373866023	0	Simple
329	D:\Downloads\spines_2022_modified\Done\Deconvolved_5_11957_slice2_cell6_dendrite2_spines_63x_z2_1024px_avg2_0.35um-stack_1_1_9_spine4.ply		11957	2	6	2	4	0.988442744	4.105563443	0.637078833	1.03345043	0.622170408	0.754643208	0.158333407	1.025222878	No	Simple Control	Deconvolved_5_11957_slice2_cell6_dendrite2_spines_63x_z2_1024px_avg2_0.35um-stack_1_1_9_spine4.ply	-2.957189315	0.516642696	0.612422188	0	Simple
330	D:\Downloads\spines_2022_modified\Done\Deconvolved_5_11957_slice2_cell6_dendrite2_spines_63x_z2_1024px_avg2_0.35um-stack_1_1_9_spine5.ply		11957	2	6	2	5	1.252257095	7.538022896	1.145453606	1.579475006	0.378907883	0.781762725	0.348270471	1.048616678	No	Simple Control	Deconvolved_5_11957_slice2_cell6_dendrite2_spines_63x_z2_1024px_avg2_0.35um-stack_1_1_9_spine5.ply	-1.687785671	0.57442316	-0.573842253	0	Simple
331	D:\Downloads\spines_2022_modified\Done\Deconvolved_5_11957_slice2_cell6_dendrite2_spines_63x_z2_1024px_avg2_0.35um-stack_1_1_9_spine6.ply		11957	2	6	2	6	1.363889752	10.55142139	2.093070561	3.113807168	0.487674246	1.01746018	0.19236797	1.019713535	No	Simple Control	Deconvolved_5_11957_slice2_cell6_dendrite2_spines_63x_z2_1024px_avg2_0.35um-stack_1_1_9_spine6.ply	-2.189769285	1.146334996	0.073706526	0	Simple
332	D:\Downloads\spines_2022_modified\Done\Deconvolved_5_11957_slice2_cell6_dendrite2_spines_63x_z2_1024px_avg2_0.35um-stack_1_1_9_spine7.ply		11957	2	6	2	7	1.232365005	6.032386616	0.909945847	1.74552005	0.918268056	0.876662414	0.233505244	0.881441894	No	Simple Control	Deconvolved_5_11957_slice2_cell6_dendrite2_spines_63x_z2_1024px_avg2_0.35um-stack_1_1_9_spine7.ply	-1.964772106	-0.325524551	1.787748457	0	Simple
333	D:\Downloads\spines_2022_modified\Done\Deconvolved_5_11957_slice2_cell6_dendrite2_spines_63x_z2_1024px_avg2_0.35um-stack_1_1_9_spine8.ply		11957	2	6	2	8	1.56254019	8.360931951	1.424445741	2.028490399	0.424055927	0.901302037	0.40931562	1.04525276	No	Simple Control	Deconvolved_5_11957_slice2_cell6_dendrite2_spines_63x_z2_1024px_avg2_0.35um-stack_1_1_9_spine8.ply	-1.074575675	0.41140819	-0.391531752	0	Simple
334	D:\Downloads\spines_2022_modified\Done\Deconvolved_5_11957_slice2_cell6_dendrite2_spines_63x_z2_1024px_avg2_0.35um-stack_1_1_9_spine9.ply		11957	2	6	2	9	1.392597076	4.950350751	0.596996988	1.09975888	0.842151472	0.823097753	0.444105456	0.79697758	No	Simple Control	Deconvolved_5_11957_slice2_cell6_dendrite2_spines_63x_z2_1024px_avg2_0.35um-stack_1_1_9_spine9.ply	-0.674200867	-1.225571472	1.156924759	4	Simple
335	D:\Downloads\spines_2022_modified\Done\Deconvolved_5_11957_slice2_cell6_dendrite3_spines_63x_z2_1024px_avg2_0.35um-stack_1_1_9_spine11.ply		11957	2	6	3	1	2.584639621	22.07269766	5.035123763	7.482111639	0.48598366	1.507979569	0.475386603	1.019408529	No	Simple Control	Deconvolved_5_11957_slice2_cell6_dendrite3_spines_63x_z2_1024px_avg2_0.35um-stack_1_1_9_spine11.ply	0.805391508	1.298093385	0.065780468	2	Simple
336	D:\Downloads\spines_2022_modified\Done\Deconvolved_5_11957_slice2_cell6_dendrite3_spines_63x_z2_1024px_avg2_0.35um-stack_1_1_9_spine1_shf.ply		11957	2	6	3	1	3.572146076	12.74546639	2.544461262	3.850698683	0.513365026	2.015185061	0.537259137	0.552439834	SHF	Simple Control	Deconvolved_5_11957_slice2_cell6_dendrite3_spines_63x_z2_1024px_avg2_0.35um-stack_1_1_9_spine1_shf.ply	2.182908687	-0.748737366	-0.481554383	1	Simple
337	D:\Downloads\spines_2022_modified\Done\Deconvolved_5_11957_slice2_cell6_dendrite3_spines_63x_z2_1024px_avg2_0.35um-stack_1_1_9_spine2.ply		11957	2	6	3	2	3.646025842	18.46754002	4.57407769	6.686637379	0.46185479	2.037163883	0.555646048	0.898755774	No	Simple Control	Deconvolved_5_11957_slice2_cell6_dendrite3_spines_63x_z2_1024px_avg2_0.35um-stack_1_1_9_spine2.ply	2.036779512	0.629067082	-0.245252184	1	Simple
338	D:\Downloads\spines_2022_modified\Done\Deconvolved_5_11957_slice2_cell6_dendrite3_spines_63x_z2_1024px_avg2_0.35um-stack_1_1_9_spine3.ply		11957	2	6	3	3	2.028846135	11.79253324	2.152484104	3.489608405	0.621200546	1.205379843	0.443492374	0.769659104	No	Simple Control	Deconvolved_5_11957_slice2_cell6_dendrite3_spines_63x_z2_1024px_avg2_0.35um-stack_1_1_9_spine3.ply	0.143167016	-0.340538699	0.244344532	3	Simple
339	D:\Downloads\spines_2022_modified\Done\Deconvolved_5_11957_slice2_cell6_dendrite3_spines_63x_z2_1024px_avg2_0.35um-stack_1_1_9_spine4.ply		11957	2	6	3	4	1.724545931	16.86193281	4.066066417	5.559470695	0.367284772	1.185287415	0.286752586	1.239129789	No	Simple Control	Deconvolved_5_11957_slice2_cell6_dendrite3_spines_63x_z2_1024px_avg2_0.35um-stack_1_1_9_spine4.ply	-1.49662224	2.121217601	-0.192791894	0	Simple
340	D:\Downloads\spines_2022_modified\Done\Deconvolved_5_11957_slice2_cell6_dendrite3_spines_63x_z2_1024px_avg2_0.35um-stack_1_1_9_spine5.ply		11957	2	6	3	5	2.113422054	13.01555507	2.578367098	3.826413893	0.484045424	1.212807941	0.395403098	0.87900029	No	Simple Control	Deconvolved_5_11957_slice2_cell6_dendrite3_spines_63x_z2_1024px_avg2_0.35um-stack_1_1_9_spine5.ply	-0.199886255	0.408291906	-0.197560003	3	Simple
341	D:\Downloads\spines_2022_modified\Done\Deconvolved_5_11957_slice2_cell6_dendrite3_spines_63x_z2_1024px_avg2_0.35um-stack_1_1_9_spine6.ply		11957	2	6	3	6	2.086386711	6.443559516	0.790669253	1.919269414	1.42739857	1.06500528	0.494979633	0.73123935	No	Simple Control	Deconvolved_5_11957_slice2_cell6_dendrite3_spines_63x_z2_1024px_avg2_0.35um-stack_1_1_9_spine6.ply	0.451008631	-2.135666607	3.79260448	4	Simple
342	D:\Downloads\spines_2022_modified\Done\Deconvolved_5_11957_slice2_cell6_dendrite3_spines_63x_z2_1024px_avg2_0.35um-stack_1_1_9_spine7.ply		11957	2	6	3	7	3.760507784	17.03909085	3.918005504	8.090326269	1.064909368	2.26468157	0.461576633	0.583500928	No	Simple Control	Deconvolved_5_11957_slice2_cell6_dendrite3_spines_63x_z2_1024px_avg2_0.35um-stack_1_1_9_spine7.ply	2.237255525	-0.785796346	2.229376096	4	Simple
343	D:\Downloads\spines_2022_modified\Done\Deconvolved_5_11957_slice2_cell6_dendrite3_spines_63x_z2_1024px_avg2_0.35um-stack_1_1_9_spine8.ply		11957	2	6	3	8	4.031974363	31.52650023	9.298593815	12.82049222	0.378756023	2.253760457	0.516882843	0.7273991	No	Simple Control	Deconvolved_5_11957_slice2_cell6_dendrite3_spines_63x_z2_1024px_avg2_0.35um-stack_1_1_9_spine8.ply	3.060527343	1.537781589	-0.581553658	1	Simple
344	D:\Downloads\spines_2022_modified\Done\Deconvolved_5_11957_slice2_cell6_dendrite3_spines_63x_z2_1024px_avg2_0.35um-stack_1_1_9_spine9.ply		11957	2	6	3	9	1.931449849	18.09359477	4.564444136	7.875554849	0.725413789	1.355073709	0.21038834	0.989850655	No	Simple Control	Deconvolved_5_11957_slice2_cell6_dendrite3_spines_63x_z2_1024px_avg2_0.35um-stack_1_1_9_spine9.ply	-1.1696856	1.379314786	1.260170012	0	Simple
345	D:\Downloads\spines_2022_modified\Done\Deconvolved_5_11957_slice2_cell6_dendrite4_spines_63x_z2_1024px_avg2_0.35um-stack_1_1_9_spine11_shf.ply		11957	2	6	4	1	2.375776252	16.45375722	3.498987873	5.173679728	0.478621795	1.326760244	0.437819797	0.821102295	SHF	Simple Control	Deconvolved_5_11957_slice2_cell6_dendrite4_spines_63x_z2_1024px_avg2_0.35um-stack_1_1_9_spine11_shf.ply	0.492144296	0.437540371	-0.260112882	3	Simple
346	D:\Downloads\spines_2022_modified\Done\Deconvolved_5_11957_slice2_cell6_dendrite4_spines_63x_z2_1024px_avg2_0.35um-stack_1_1_9_spine12.ply		11957	2	6	4	1	1.482925773	6.808584488	0.904204504	1.588669363	0.756980147	0.855784847	0.434103498	0.83155674	No	Simple Control	Deconvolved_5_11957_slice2_cell6_dendrite4_spines_63x_z2_1024px_avg2_0.35um-stack_1_1_9_spine12.ply	-0.64254501	-0.821456263	0.845494975	4	Simple
347	D:\Downloads\spines_2022_modified\Done\Deconvolved_5_11957_slice2_cell6_dendrite4_spines_63x_z2_1024px_avg2_0.35um-stack_1_1_9_spine13.ply		11957	2	6	4	1	1.452926165	6.467837287	1.129523906	1.455870429	0.288923963	0.872616948	0.424225955	0.905948872	No	Simple Control	Deconvolved_5_11957_slice2_cell6_dendrite4_spines_63x_z2_1024px_avg2_0.35um-stack_1_1_9_spine13.ply	-0.977840548	0.012547904	-1.22103838	3	Simple
348	D:\Downloads\spines_2022_modified\Done\Deconvolved_5_11957_slice2_cell6_dendrite4_spines_63x_z2_1024px_avg2_0.35um-stack_1_1_9_spine2.ply		11957	2	6	4	2	1.434256329	4.715350561	0.704483639	0.922947456	0.310104884	0.842466198	0.420206161	0.756515957	No	Simple Control	Deconvolved_5_11957_slice2_cell6_dendrite4_spines_63x_z2_1024px_avg2_0.35um-stack_1_1_9_spine2.ply	-0.847792526	-0.534531323	-1.319880391	3	Simple
349	D:\Downloads\spines_2022_modified\Done\Deconvolved_5_11957_slice2_cell6_dendrite4_spines_63x_z2_1024px_avg2_0.35um-stack_1_1_9_spine3.ply		11957	2	6	4	3	1.910264926	8.665047117	1.513691497	2.117552017	0.39893236	0.999199851	0.513533033	1.061396117	No	Simple Control	Deconvolved_5_11957_slice2_cell6_dendrite4_spines_63x_z2_1024px_avg2_0.35um-stack_1_1_9_spine3.ply	-0.284043683	0.211318965	-0.551588602	3	Simple
350	D:\Downloads\spines_2022_modified\Done\Deconvolved_5_11957_slice2_cell6_dendrite4_spines_63x_z2_1024px_avg2_0.35um-stack_1_1_9_spine4.ply		11957	2	6	4	4	1.116076329	3.208232056	0.356934075	0.52549523	0.472247305	0.569172427	0.556708868	0.949690122	No	Simple Control	Deconvolved_5_11957_slice2_cell6_dendrite4_spines_63x_z2_1024px_avg2_0.35um-stack_1_1_9_spine4.ply	-0.731547745	-0.895846329	-0.503671974	3	Simple
351	D:\Downloads\spines_2022_modified\Done\Deconvolved_5_11957_slice2_cell6_dendrite4_spines_63x_z2_1024px_avg2_0.35um-stack_1_1_9_spine7.ply		11957	2	6	4	7	3.369742109	18.62220383	3.980252084	7.027677396	0.765636258	1.94661744	0.494313159	0.5480459	No	Simple Control	Deconvolved_5_11957_slice2_cell6_dendrite4_spines_63x_z2_1024px_avg2_0.35um-stack_1_1_9_spine7.ply	2.178508755	-0.520571407	0.784790748	1	Simple
352	D:\Downloads\spines_2022_modified\Done\Deconvolved_5_11957_slice2_cell7_dendrite1_spines_63x_z2_1024px_avg2_0.35um-stack_SHF_1_1_9_spine1.ply		11957	2	7	1	1	1.993757906	8.294697089	1.379517607	1.969639733	0.427774262	1.193045184	0.457961418	0.567204567	No	Simple Control	Deconvolved_5_11957_slice2_cell7_dendrite1_spines_63x_z2_1024px_avg2_0.35um-stack_SHF_1_1_9_spine1.ply	0.302125864	-0.9385542	-0.945491087	3	Simple
353	D:\Downloads\spines_2022_modified\Done\Deconvolved_5_11957_slice2_cell7_dendrite1_spines_63x_z2_1024px_avg2_0.35um-stack_SHF_1_1_9_spine10.ply		11957	2	7	1	1	1.842478703	8.631690528	1.608629894	2.071577055	0.287789728	1.083225529	0.441290845	0.778354365	No	Simple Control	Deconvolved_5_11957_slice2_cell7_dendrite1_spines_63x_z2_1024px_avg2_0.35um-stack_SHF_1_1_9_spine10.ply	-0.27055982	-0.1389726	-1.334882341	3	Simple
354	D:\Downloads\spines_2022_modified\Done\Deconvolved_5_11957_slice2_cell7_dendrite1_spines_63x_z2_1024px_avg2_0.35um-stack_SHF_1_1_9_spine11.ply		11957	2	7	1	1	1.429018131	3.952697086	0.530899567	0.660434558	0.243991518	0.800888622	0.531354496	0.715241346	No	Simple Control	Deconvolved_5_11957_slice2_cell7_dendrite1_spines_63x_z2_1024px_avg2_0.35um-stack_SHF_1_1_9_spine11.ply	-0.256350165	-0.995774698	-1.776205006	3	Simple
355	D:\Downloads\spines_2022_modified\Done\Deconvolved_5_11957_slice2_cell7_dendrite1_spines_63x_z2_1024px_avg2_0.35um-stack_SHF_1_1_9_spine12.ply		11957	2	7	1	1	2.36204766	11.88373159	2.022783886	3.194867518	0.579440859	1.351567406	0.487856227	0.776949361	No	Simple Control	Deconvolved_5_11957_slice2_cell7_dendrite1_spines_63x_z2_1024px_avg2_0.35um-stack_SHF_1_1_9_spine12.ply	0.608769022	-0.354559363	0.04351932	3	Simple
356	D:\Downloads\spines_2022_modified\Done\Deconvolved_5_11957_slice2_cell7_dendrite1_spines_63x_z2_1024px_avg2_0.35um-stack_SHF_1_1_9_spine2.ply		11957	2	7	1	2	1.926667306	7.719514057	1.158851624	1.743537756	0.504539252	1.012791338	0.540158937	0.751976198	No	Simple Control	Deconvolved_5_11957_slice2_cell7_dendrite1_spines_63x_z2_1024px_avg2_0.35um-stack_SHF_1_1_9_spine2.ply	0.363360548	-0.902313501	-0.458973519	3	Simple
357	D:\Downloads\spines_2022_modified\Done\Deconvolved_5_11957_slice2_cell7_dendrite1_spines_63x_z2_1024px_avg2_0.35um-stack_SHF_1_1_9_spine3.ply		11957	2	7	1	3	2.755795746	18.79477038	3.86963427	6.416057466	0.658052678	1.616239579	0.449061643	0.782318811	No	Simple Control	Deconvolved_5_11957_slice2_cell7_dendrite1_spines_63x_z2_1024px_avg2_0.35um-stack_SHF_1_1_9_spine3.ply	1.068305958	0.303318993	0.566879395	1	Simple
358	D:\Downloads\spines_2022_modified\Done\Deconvolved_5_11957_slice2_cell7_dendrite1_spines_63x_z2_1024px_avg2_0.35um-stack_SHF_1_1_9_spine6.ply		11957	2	7	1	6	1.715401894	5.395729426	0.638556219	0.934934791	0.464138573	0.926390027	0.53154872	0.669366278	No	Simple Control	Deconvolved_5_11957_slice2_cell7_dendrite1_spines_63x_z2_1024px_avg2_0.35um-stack_SHF_1_1_9_spine6.ply	0.167417504	-1.253333594	-0.779150271	3	Simple
359	D:\Downloads\spines_2022_modified\Done\Deconvolved_5_11957_slice2_cell7_dendrite1_spines_63x_z2_1024px_avg2_0.35um-stack_SHF_1_1_9_spine7.ply		11957	2	7	1	7	1.715627073	15.34753644	3.057849952	4.264070943	0.394467031	1.151299608	0.335183392	1.036930969	No	Simple Control	Deconvolved_5_11957_slice2_cell7_dendrite1_spines_63x_z2_1024px_avg2_0.35um-stack_SHF_1_1_9_spine7.ply	-0.982446607	1.268928165	-0.364891718	0	Simple
360	D:\Downloads\spines_2022_modified\Done\Deconvolved_5_11957_slice2_cell7_dendrite1_spines_63x_z2_1024px_avg2_0.35um-stack_SHF_1_1_9_spine8.ply		11957	2	7	1	8	1.455269014	6.286327435	0.984464782	1.287669454	0.307989354	0.854559375	0.434628358	0.859994732	No	Simple Control	Deconvolved_5_11957_slice2_cell7_dendrite1_spines_63x_z2_1024px_avg2_0.35um-stack_SHF_1_1_9_spine8.ply	-0.849224227	-0.182932537	-1.197710973	3	Simple
361	D:\Downloads\spines_2022_modified\Done\Deconvolved_5_11957_slice2_cell7_dendrite1_spines_63x_z2_1024px_avg2_0.35um-stack_SHF_1_1_9_spine9.ply		11957	2	7	1	9	1.220326386	3.236014665	0.362397428	0.571856504	0.577981686	0.727063484	0.433044736	0.637227246	No	Simple Control	Deconvolved_5_11957_slice2_cell7_dendrite1_spines_63x_z2_1024px_avg2_0.35um-stack_SHF_1_1_9_spine9.ply	-0.750267956	-1.408352852	-0.269383082	3	Simple
362	D:\Downloads\spines_2022_modified\Done\Deconvolved_5_11957_slice2_cell7_dendrite2_spines_63x_z2_1024px_avg2_0.35um-stack_SHF_1_1_9_spine10.ply		11957	2	7	2	1	1.902172357	10.98533204	2.091938274	2.90589602	0.389092621	1.067235622	0.421828946	1.185084612	No	Simple Control	Deconvolved_5_11957_slice2_cell7_dendrite2_spines_63x_z2_1024px_avg2_0.35um-stack_SHF_1_1_9_spine10.ply	-0.860762089	1.046068079	-0.343644853	0	Simple
363	D:\Downloads\spines_2022_modified\Done\Deconvolved_5_11957_slice2_cell7_dendrite2_spines_63x_z2_1024px_avg2_0.35um-stack_SHF_1_1_9_spine11.ply		11957	2	7	2	1	1.373628834	4.884015768	0.744907342	1.159318942	0.556326373	0.835873619	0.372883696	0.805483063	No	Simple Control	Deconvolved_5_11957_slice2_cell7_dendrite2_spines_63x_z2_1024px_avg2_0.35um-stack_SHF_1_1_9_spine11.ply	-1.152018676	-0.576941904	-0.091329318	0	Simple
364	D:\Downloads\spines_2022_modified\Done\Deconvolved_5_11957_slice2_cell7_dendrite2_spines_63x_z2_1024px_avg2_0.35um-stack_SHF_1_1_9_spine2.ply		11957	2	7	2	2	1.972275064	7.694699157	1.353222618	1.696999551	0.254043148	1.18128151	0.453878468	0.579589037	No	Simple Control	Deconvolved_5_11957_slice2_cell7_dendrite2_spines_63x_z2_1024px_avg2_0.35um-stack_SHF_1_1_9_spine2.ply	0.168827161	-0.706749404	-1.737317874	3	Simple
365	D:\Downloads\spines_2022_modified\Done\Deconvolved_5_11957_slice2_cell7_dendrite2_spines_63x_z2_1024px_avg2_0.35um-stack_SHF_1_1_9_spine4.ply		11957	2	7	2	4	2.134333762	6.773672161	1.150989997	1.692249974	0.470256022	1.262070083	0.478440623	0.506691946	No	Simple Control	Deconvolved_5_11957_slice2_cell7_dendrite2_spines_63x_z2_1024px_avg2_0.35um-stack_SHF_1_1_9_spine4.ply	0.549302119	-1.322649168	-0.851481432	3	Simple
366	D:\Downloads\spines_2022_modified\Done\Deconvolved_5_11957_slice2_cell7_dendrite2_spines_63x_z2_1024px_avg2_0.35um-stack_SHF_1_1_9_spine5.ply		11957	2	7	2	5	1.199436752	5.122916774	0.725305384	1.039098265	0.432635532	0.750529923	0.379855383	0.863133051	No	Simple Control	Deconvolved_5_11957_slice2_cell7_dendrite2_spines_63x_z2_1024px_avg2_0.35um-stack_SHF_1_1_9_spine5.ply	-1.362417725	-0.291945957	-0.605947342	0	Simple
367	D:\Downloads\spines_2022_modified\Done\Deconvolved_5_11957_slice2_cell7_dendrite2_spines_63x_z2_1024px_avg2_0.35um-stack_SHF_1_1_9_spine6.ply		11957	2	7	2	6	1.525174087	8.423598859	1.414694992	2.071649068	0.464378597	0.968372949	0.401400686	0.872844448	No	Simple Control	Deconvolved_5_11957_slice2_cell7_dendrite2_spines_63x_z2_1024px_avg2_0.35um-stack_SHF_1_1_9_spine6.ply	-0.842563933	-0.066191503	-0.400173184	3	Simple
368	D:\Downloads\spines_2022_modified\Done\Deconvolved_5_11957_slice2_cell7_dendrite2_spines_63x_z2_1024px_avg2_0.35um-stack_SHF_1_1_9_spine7.ply		11957	2	7	2	7	1.138452264	5.701684411	0.783826418	1.044404097	0.332443092	0.694081546	0.410047954	1.03942221	No	Simple Control	Deconvolved_5_11957_slice2_cell7_dendrite2_spines_63x_z2_1024px_avg2_0.35um-stack_SHF_1_1_9_spine7.ply	-1.54065531	0.235782996	-0.883108682	0	Simple
369	D:\Downloads\spines_2022_modified\Done\Deconvolved_5_11957_slice2_cell7_dendrite2_spines_63x_z2_1024px_avg2_0.35um-stack_SHF_1_1_9_spine8.ply		11957	2	7	2	8	1.904284523	20.16171709	4.52768698	6.549509623	0.446546471	1.302536963	0.304549234	0.944714893	No	Simple Control	Deconvolved_5_11957_slice2_cell7_dendrite2_spines_63x_z2_1024px_avg2_0.35um-stack_SHF_1_1_9_spine8.ply	-0.586112083	1.479386489	-0.125565265	2	Simple
370	D:\Downloads\spines_2022_modified\Done\Deconvolved_5_11959_slice1_cell1_dendrite1_spines_63x_z2_1024px_avg2_0.35um-stack_SHF_1_1_9_spine1.ply		11959	1	1	1	1	2.532019931	18.25286124	4.635923313	6.849433748	0.477469165	1.567085347	0.441973111	0.93727195	No	Simple Control	Deconvolved_5_11959_slice1_cell1_dendrite1_spines_63x_z2_1024px_avg2_0.35um-stack_SHF_1_1_9_spine1.ply	0.529634161	0.896839994	-0.099342428	2	Simple
371	D:\Downloads\spines_2022_modified\Done\Deconvolved_5_11959_slice1_cell1_dendrite1_spines_63x_z2_1024px_avg2_0.35um-stack_SHF_1_1_9_spine10.ply		11959	1	1	1	1	2.988582901	18.93699471	4.755196038	6.290444362	0.322856999	1.726579467	0.479700694	0.762803728	No	Simple Control	Deconvolved_5_11959_slice1_cell1_dendrite1_spines_63x_z2_1024px_avg2_0.35um-stack_SHF_1_1_9_spine10.ply	1.359045689	0.654569653	-1.008974444	1	Simple
372	D:\Downloads\spines_2022_modified\Done\Deconvolved_5_11959_slice1_cell1_dendrite1_spines_63x_z2_1024px_avg2_0.35um-stack_SHF_1_1_9_spine11.ply		11959	1	1	1	1	2.192928337	12.07062132	2.566459906	3.579666176	0.394787492	1.280773378	0.435948947	0.867120853	No	Simple Control	Deconvolved_5_11959_slice1_cell1_dendrite1_spines_63x_z2_1024px_avg2_0.35um-stack_SHF_1_1_9_spine11.ply	0.021150461	0.297409013	-0.665336922	3	Simple
373	D:\Downloads\spines_2022_modified\Done\Deconvolved_5_11959_slice1_cell1_dendrite1_spines_63x_z2_1024px_avg2_0.35um-stack_SHF_1_1_9_spine12.ply		11959	1	1	1	1	2.234843883	11.71889819	2.33537913	3.083764782	0.320455742	1.297901925	0.441352356	0.696479164	No	Simple Control	Deconvolved_5_11959_slice1_cell1_dendrite1_spines_63x_z2_1024px_avg2_0.35um-stack_SHF_1_1_9_spine12.ply	0.329336946	-0.084908161	-1.212375355	3	Simple
374	D:\Downloads\spines_2022_modified\Done\Deconvolved_5_11959_slice1_cell1_dendrite1_spines_63x_z2_1024px_avg2_0.35um-stack_SHF_1_1_9_spine13.ply		11959	1	1	1	1	1.64081316	5.611726166	0.721982661	1.234476982	0.709842977	0.888158339	0.451525408	0.822995509	No	Simple Control	Deconvolved_5_11959_slice1_cell1_dendrite1_spines_63x_z2_1024px_avg2_0.35um-stack_SHF_1_1_9_spine13.ply	-0.491325905	-0.908786923	0.595441919	4	Simple
375	D:\Downloads\spines_2022_modified\Done\Deconvolved_5_11959_slice1_cell1_dendrite1_spines_63x_z2_1024px_avg2_0.35um-stack_SHF_1_1_9_spine2.ply		11959	1	1	1	2	2.632334123	18.19413048	4.540299592	6.801912881	0.498119836	1.506671766	0.407591234	0.774167635	No	Simple Control	Deconvolved_5_11959_slice1_cell1_dendrite1_spines_63x_z2_1024px_avg2_0.35um-stack_SHF_1_1_9_spine2.ply	0.700008037	0.574458231	-0.159720627	2	Simple
376	D:\Downloads\spines_2022_modified\Done\Deconvolved_5_11959_slice1_cell1_dendrite1_spines_63x_z2_1024px_avg2_0.35um-stack_SHF_1_1_9_spine3.ply		11959	1	1	1	3	2.066776768	17.57775501	4.107256013	6.03352105	0.46899074	1.337279368	0.322385548	0.881109406	No	Simple Control	Deconvolved_5_11959_slice1_cell1_dendrite1_spines_63x_z2_1024px_avg2_0.35um-stack_SHF_1_1_9_spine3.ply	-0.390759641	1.042349556	-0.139447179	2	Simple
377	D:\Downloads\spines_2022_modified\Done\Deconvolved_5_11959_slice1_cell1_dendrite1_spines_63x_z2_1024px_avg2_0.35um-stack_SHF_1_1_9_spine4.ply		11959	1	1	1	4	1.986482735	11.22984007	1.879608271	3.302194502	0.756852507	1.166302211	0.389786617	0.824283101	No	Simple Control	Deconvolved_5_11959_slice1_cell1_dendrite1_spines_63x_z2_1024px_avg2_0.35um-stack_SHF_1_1_9_spine4.ply	-0.255867487	-0.250828753	0.966212939	4	Simple
378	D:\Downloads\spines_2022_modified\Done\Deconvolved_5_11959_slice1_cell1_dendrite1_spines_63x_z2_1024px_avg2_0.35um-stack_SHF_1_1_9_spine5.ply		11959	1	1	1	5	1.782604386	10.64809818	2.135619379	2.890236407	0.35334809	1.118532779	0.405382461	0.841902495	No	Simple Control	Deconvolved_5_11959_slice1_cell1_dendrite1_spines_63x_z2_1024px_avg2_0.35um-stack_SHF_1_1_9_spine5.ply	-0.489873404	0.211646097	-0.903479227	3	Simple
379	D:\Downloads\spines_2022_modified\Done\Deconvolved_5_11959_slice1_cell1_dendrite1_spines_63x_z2_1024px_avg2_0.35um-stack_SHF_1_1_9_spine6.ply		11959	1	1	1	6	2.440584975	14.54000798	3.544115255	4.452319985	0.256257109	1.435046819	0.446192424	0.859041666	No	Simple Control	Deconvolved_5_11959_slice1_cell1_dendrite1_spines_63x_z2_1024px_avg2_0.35um-stack_SHF_1_1_9_spine6.ply	0.36664131	0.668678618	-1.270937098	3	Simple
380	D:\Downloads\spines_2022_modified\Done\Deconvolved_5_11959_slice1_cell1_dendrite1_spines_63x_z2_1024px_avg2_0.35um-stack_SHF_1_1_9_spine8.ply		11959	1	1	1	8	1.878484334	12.24044021	2.858940345	3.991575111	0.396172927	1.196204149	0.32992048	0.957053183	No	Simple Control	Deconvolved_5_11959_slice1_cell1_dendrite1_spines_63x_z2_1024px_avg2_0.35um-stack_SHF_1_1_9_spine8.ply	-0.912786915	0.855531672	-0.481399132	0	Simple
381	D:\Downloads\spines_2022_modified\Done\Deconvolved_5_11959_slice1_cell1_dendrite1_spines_63x_z2_1024px_avg2_0.35um-stack_SHF_1_1_9_spine9.ply		11959	1	1	1	9	2.129095023	13.66958557	2.799893107	4.001496551	0.429160471	1.237645505	0.402033354	0.887222214	No	Simple Control	Deconvolved_5_11959_slice1_cell1_dendrite1_spines_63x_z2_1024px_avg2_0.35um-stack_SHF_1_1_9_spine9.ply	-0.147451397	0.536656494	-0.435762795	3	Simple
382	D:\Downloads\spines_2022_modified\Done\Deconvolved_5_11959_slice1_cell1_dendrite2_spines_63x_z2_1024px_avg2_0.35um-stack_1_1_9_spine1.ply		11959	1	1	2	1	2.394074786	12.45706922	2.337524476	3.477140969	0.487531363	1.343404055	0.442635476	0.744909466	No	Simple Control	Deconvolved_5_11959_slice1_cell1_dendrite2_spines_63x_z2_1024px_avg2_0.35um-stack_1_1_9_spine1.ply	0.45559307	-0.105856877	-0.368689215	3	Simple
383	D:\Downloads\spines_2022_modified\Done\Deconvolved_5_11959_slice1_cell1_dendrite2_spines_63x_z2_1024px_avg2_0.35um-stack_1_1_9_spine10.ply		11959	1	1	2	1	2.846509049	21.97837537	4.985206275	7.70868052	0.546311245	1.583093806	0.501837597	0.879324111	No	Simple Control	Deconvolved_5_11959_slice1_cell1_dendrite2_spines_63x_z2_1024px_avg2_0.35um-stack_1_1_9_spine10.ply	1.386129854	0.796236244	0.172406905	1	Simple
384	D:\Downloads\spines_2022_modified\Done\Deconvolved_5_11959_slice1_cell1_dendrite2_spines_63x_z2_1024px_avg2_0.35um-stack_1_1_9_spine11.ply		11959	1	1	2	1	2.047680803	12.98162488	2.707181413	3.974148359	0.468002233	1.225047107	0.372739817	0.852488914	No	Simple Control	Deconvolved_5_11959_slice1_cell1_dendrite2_spines_63x_z2_1024px_avg2_0.35um-stack_1_1_9_spine11.ply	-0.32972022	0.42551571	-0.287354381	3	Simple
385	D:\Downloads\spines_2022_modified\Done\Deconvolved_5_11959_slice1_cell1_dendrite2_spines_63x_z2_1024px_avg2_0.35um-stack_1_1_9_spine12.ply		11959	1	1	2	1	1.590100392	11.20287297	2.131588296	3.543056111	0.662167182	1.034381442	0.339425161	0.923791396	No	Simple Control	Deconvolved_5_11959_slice1_cell1_dendrite2_spines_63x_z2_1024px_avg2_0.35um-stack_1_1_9_spine12.ply	-1.010472409	0.242538999	0.665126746	0	Simple
386	D:\Downloads\spines_2022_modified\Done\Deconvolved_5_11959_slice1_cell1_dendrite2_spines_63x_z2_1024px_avg2_0.35um-stack_1_1_9_spine2.ply		11959	1	1	2	2	2.193248599	12.1816433	2.256810112	3.310703736	0.466983739	1.311054218	0.444212825	1.03180719	No	Simple Control	Deconvolved_5_11959_slice1_cell1_dendrite2_spines_63x_z2_1024px_avg2_0.35um-stack_1_1_9_spine2.ply	-0.186520296	0.607913698	-0.147586306	3	Simple
387	D:\Downloads\spines_2022_modified\Done\Deconvolved_5_11959_slice1_cell1_dendrite2_spines_63x_z2_1024px_avg2_0.35um-stack_1_1_9_spine3.ply		11959	1	1	2	3	1.569277938	9.267973402	1.585704933	2.114059025	0.333198239	0.933500419	0.396872303	1.077737764	No	Simple Control	Deconvolved_5_11959_slice1_cell1_dendrite2_spines_63x_z2_1024px_avg2_0.35um-stack_1_1_9_spine3.ply	-1.165535143	0.736324962	-0.748084932	0	Simple
388	D:\Downloads\spines_2022_modified\Done\Deconvolved_5_11959_slice1_cell1_dendrite2_spines_63x_z2_1024px_avg2_0.35um-stack_1_1_9_spine4.ply		11959	1	1	2	4	1.861385276	6.33558725	0.790588079	1.494506421	0.890373079	1.011635206	0.493340909	0.799425462	No	Simple Control	Deconvolved_5_11959_slice1_cell1_dendrite2_spines_63x_z2_1024px_avg2_0.35um-stack_1_1_9_spine4.ply	0.01660413	-1.265790051	1.387052313	4	Simple
389	D:\Downloads\spines_2022_modified\Done\Deconvolved_5_11959_slice1_cell1_dendrite2_spines_63x_z2_1024px_avg2_0.35um-stack_1_1_9_spine5.ply		11959	1	1	2	5	1.113975936	3.286809007	0.32811739	0.506253496	0.54290358	0.667113454	0.393398643	0.725766909	No	Simple Control	Deconvolved_5_11959_slice1_cell1_dendrite2_spines_63x_z2_1024px_avg2_0.35um-stack_1_1_9_spine5.ply	-1.192514721	-1.007358836	-0.300404581	3	Simple
390	D:\Downloads\spines_2022_modified\Done\Deconvolved_5_11959_slice1_cell1_dendrite2_spines_63x_z2_1024px_avg2_0.35um-stack_1_1_9_spine7.ply		11959	1	1	2	7	1.939595856	15.45036767	2.812937945	4.887773972	0.737604621	1.259128782	0.29682454	0.939975654	No	Simple Control	Deconvolved_5_11959_slice1_cell1_dendrite2_spines_63x_z2_1024px_avg2_0.35um-stack_1_1_9_spine7.ply	-0.759893875	0.725730509	1.148216397	0	Simple
391	D:\Downloads\spines_2022_modified\Done\Deconvolved_5_11959_slice1_cell1_dendrite2_spines_63x_z2_1024px_avg2_0.35um-stack_1_1_9_spine8.ply		11959	1	1	2	8	1.981329165	11.36575381	1.857029841	3.55123857	0.912321758	1.109396465	0.352381191	0.903608457	No	Simple Control	Deconvolved_5_11959_slice1_cell1_dendrite2_spines_63x_z2_1024px_avg2_0.35um-stack_1_1_9_spine8.ply	-0.541810842	-0.117926845	1.806570265	4	Simple
392	D:\Downloads\spines_2022_modified\Done\Deconvolved_5_11959_slice1_cell1_dendrite2_spines_63x_z2_1024px_avg2_0.35um-stack_1_1_9_spine9.ply		11959	1	1	2	9	2.300731607	8.048735008	1.418923166	2.640420972	0.860862544	1.410505667	0.487953467	0.597600789	No	Simple Control	Deconvolved_5_11959_slice1_cell1_dendrite2_spines_63x_z2_1024px_avg2_0.35um-stack_1_1_9_spine9.ply	0.737511818	-1.522284794	1.071591656	4	Simple
393	D:\Downloads\spines_2022_modified\Done\Deconvolved_5_11959_slice1_cell1_dendrite3_spines_63x_z2_1024px_avg2_0.35um-stack_SHF_1_1_9_spine1.ply		11959	1	1	3	1	2.043843712	8.639362867	1.684794746	2.296551199	0.36310444	1.191908144	0.444840216	0.569486779	No	Simple Control	Deconvolved_5_11959_slice1_cell1_dendrite3_spines_63x_z2_1024px_avg2_0.35um-stack_SHF_1_1_9_spine1.ply	0.268576844	-0.763385265	-1.221707703	3	Simple
394	D:\Downloads\spines_2022_modified\Done\Deconvolved_5_11959_slice1_cell1_dendrite3_spines_63x_z2_1024px_avg2_0.35um-stack_SHF_1_1_9_spine10.ply		11959	1	1	3	1	2.671995405	21.17332006	6.395705072	8.696507414	0.359741782	1.60794559	0.383902432	0.815782186	No	Simple Control	Deconvolved_5_11959_slice1_cell1_dendrite3_spines_63x_z2_1024px_avg2_0.35um-stack_SHF_1_1_9_spine10.ply	0.653999312	1.197741589	-0.682934848	2	Simple
395	D:\Downloads\spines_2022_modified\Done\Deconvolved_5_11959_slice1_cell1_dendrite3_spines_63x_z2_1024px_avg2_0.35um-stack_SHF_1_1_9_spine11.ply		11959	1	1	3	1	3.540402399	33.86153439	10.01599886	16.80792122	0.678107342	2.072647336	0.467439084	0.853732739	No	Simple Control	Deconvolved_5_11959_slice1_cell1_dendrite3_spines_63x_z2_1024px_avg2_0.35um-stack_SHF_1_1_9_spine11.ply	2.415624007	1.733112033	0.990413351	2	Simple
396	D:\Downloads\spines_2022_modified\Done\Deconvolved_5_11959_slice1_cell1_dendrite3_spines_63x_z2_1024px_avg2_0.35um-stack_SHF_1_1_9_spine12.ply		11959	1	1	3	1	1.441508025	5.392441507	0.623505382	0.850818756	0.364573234	0.699165862	0.570480525	0.884337952	No	Simple Control	Deconvolved_5_11959_slice1_cell1_dendrite3_spines_63x_z2_1024px_avg2_0.35um-stack_SHF_1_1_9_spine12.ply	-0.219976558	-0.737724557	-1.036336555	3	Simple
397	D:\Downloads\spines_2022_modified\Done\Deconvolved_5_11959_slice1_cell1_dendrite3_spines_63x_z2_1024px_avg2_0.35um-stack_SHF_1_1_9_spine13.ply		11959	1	1	3	1	2.492452528	11.44567483	2.167532191	3.117303963	0.438181161	1.428131762	0.458535468	0.660541174	No	Simple Control	Deconvolved_5_11959_slice1_cell1_dendrite3_spines_63x_z2_1024px_avg2_0.35um-stack_SHF_1_1_9_spine13.ply	0.689633493	-0.377235246	-0.71607076	3	Simple
398	D:\Downloads\spines_2022_modified\Done\Deconvolved_5_11959_slice1_cell1_dendrite3_spines_63x_z2_1024px_avg2_0.35um-stack_SHF_1_1_9_spine14.ply		11959	1	1	3	1	4.177582638	26.21056844	6.745812296	12.5971732	0.867406421	2.368182829	0.501214999	0.593408887	No	Simple Control	Deconvolved_5_11959_slice1_cell1_dendrite3_spines_63x_z2_1024px_avg2_0.35um-stack_SHF_1_1_9_spine14.ply	3.163577202	0.175489413	1.455962166	1	Simple
399	D:\Downloads\spines_2022_modified\Done\Deconvolved_5_11959_slice1_cell1_dendrite3_spines_63x_z2_1024px_avg2_0.35um-stack_SHF_1_1_9_spine15.ply		11959	1	1	3	1	4.520917022	31.01475285	9.058724284	14.70387662	0.623172994	2.682735277	0.47924226	0.640667252	No	Simple Control	Deconvolved_5_11959_slice1_cell1_dendrite3_spines_63x_z2_1024px_avg2_0.35um-stack_SHF_1_1_9_spine15.ply	3.412910372	1.148277735	0.494277449	1	Simple
400	D:\Downloads\spines_2022_modified\Done\Deconvolved_5_11959_slice1_cell1_dendrite3_spines_63x_z2_1024px_avg2_0.35um-stack_SHF_1_1_9_spine16.ply		11959	1	1	3	1	2.569345451	16.84961515	3.814004143	6.185052235	0.621668987	1.440925963	0.403434097	0.794789635	No	Simple Control	Deconvolved_5_11959_slice1_cell1_dendrite3_spines_63x_z2_1024px_avg2_0.35um-stack_SHF_1_1_9_spine16.ply	0.558650783	0.355899798	0.413126984	2	Simple
401	D:\Downloads\spines_2022_modified\Done\Deconvolved_5_11959_slice1_cell1_dendrite3_spines_63x_z2_1024px_avg2_0.35um-stack_SHF_1_1_9_spine17.ply		11959	1	1	3	1	1.796969258	11.30895972	2.16953497	3.502579078	0.614437715	1.002356404	0.427755402	0.931229886	No	Simple Control	Deconvolved_5_11959_slice1_cell1_dendrite3_spines_63x_z2_1024px_avg2_0.35um-stack_SHF_1_1_9_spine17.ply	-0.410775648	0.066074727	0.393434505	0	Simple
402	D:\Downloads\spines_2022_modified\Done\Deconvolved_5_11959_slice1_cell1_dendrite3_spines_63x_z2_1024px_avg2_0.35um-stack_SHF_1_1_9_spine19.ply		11959	1	1	3	1	2.194504364	9.968206553	1.860884436	2.795481708	0.502232838	1.191922775	0.440479797	0.939672216	No	Simple Control	Deconvolved_5_11959_slice1_cell1_dendrite3_spines_63x_z2_1024px_avg2_0.35um-stack_SHF_1_1_9_spine19.ply	-0.15580714	0.156202441	-0.121176093	3	Simple
403	D:\Downloads\spines_2022_modified\Done\Deconvolved_5_11959_slice1_cell1_dendrite3_spines_63x_z2_1024px_avg2_0.35um-stack_SHF_1_1_9_spine20.ply		11959	1	1	3	2	1.619824472	5.674098951	0.849306652	1.390612379	0.637350156	0.956112388	0.451213801	0.732044683	No	Simple Control	Deconvolved_5_11959_slice1_cell1_dendrite3_spines_63x_z2_1024px_avg2_0.35um-stack_SHF_1_1_9_spine20.ply	-0.371998841	-1.043946168	0.156453312	4	Simple
404	D:\Downloads\spines_2022_modified\Done\Deconvolved_5_11959_slice1_cell1_dendrite3_spines_63x_z2_1024px_avg2_0.35um-stack_SHF_1_1_9_spine3.ply		11959	1	1	3	3	0.888351575	2.637996968	0.233939087	0.377758617	0.614773408	0.510654568	0.445580326	1.023165467	No	Simple Control	Deconvolved_5_11959_slice1_cell1_dendrite3_spines_63x_z2_1024px_avg2_0.35um-stack_SHF_1_1_9_spine3.ply	-1.601393497	-0.600359686	0.309129375	0	Simple
405	D:\Downloads\spines_2022_modified\Done\Deconvolved_5_11959_slice1_cell1_dendrite3_spines_63x_z2_1024px_avg2_0.35um-stack_SHF_1_1_9_spine4.ply		11959	1	1	3	4	1.792990289	5.229378154	0.652966539	0.919290344	0.407867461	1.041069671	0.461018925	0.557427056	No	Simple Control	Deconvolved_5_11959_slice1_cell1_dendrite3_spines_63x_z2_1024px_avg2_0.35um-stack_SHF_1_1_9_spine4.ply	0.020632088	-1.225684874	-1.106976905	3	Simple
406	D:\Downloads\spines_2022_modified\Done\Deconvolved_5_11959_slice1_cell1_dendrite3_spines_63x_z2_1024px_avg2_0.35um-stack_SHF_1_1_9_spine5.ply		11959	1	1	3	5	2.405619921	18.19278277	4.629382599	6.41109389	0.384870175	1.519105583	0.395516524	0.875440053	No	Simple Control	Deconvolved_5_11959_slice1_cell1_dendrite3_spines_63x_z2_1024px_avg2_0.35um-stack_SHF_1_1_9_spine5.ply	0.267608256	0.996290264	-0.566307246	2	Simple
407	D:\Downloads\spines_2022_modified\Done\Deconvolved_5_11959_slice1_cell1_dendrite3_spines_63x_z2_1024px_avg2_0.35um-stack_SHF_1_1_9_spine6.ply		11959	1	1	3	6	1.56172468	6.352149241	0.860648844	1.813720587	1.107387466	0.961031791	0.391096401	0.686518239	No	Simple Control	Deconvolved_5_11959_slice1_cell1_dendrite3_spines_63x_z2_1024px_avg2_0.35um-stack_SHF_1_1_9_spine6.ply	-0.500317959	-1.552497929	2.323970876	4	Simple
408	D:\Downloads\spines_2022_modified\Done\Deconvolved_5_11959_slice1_cell1_dendrite3_spines_63x_z2_1024px_avg2_0.35um-stack_SHF_1_1_9_spine7.ply		11959	1	1	3	7	1.945213501	9.666555764	1.758268084	3.129111701	0.779655633	1.186103658	0.37167114	0.759457016	No	Simple Control	Deconvolved_5_11959_slice1_cell1_dendrite3_spines_63x_z2_1024px_avg2_0.35um-stack_SHF_1_1_9_spine7.ply	-0.348014871	-0.520129165	0.986085995	4	Simple
409	D:\Downloads\spines_2022_modified\Done\Deconvolved_5_11959_slice1_cell1_dendrite3_spines_63x_z2_1024px_avg2_0.35um-stack_SHF_1_1_9_spine8.ply		11959	1	1	3	8	2.249412812	9.038118183	1.450714798	2.586831514	0.783142709	1.189755963	0.473024707	0.723482983	No	Simple Control	Deconvolved_5_11959_slice1_cell1_dendrite3_spines_63x_z2_1024px_avg2_0.35um-stack_SHF_1_1_9_spine8.ply	0.441200546	-0.966783848	0.883697252	4	Simple
410	D:\Downloads\spines_2022_modified\Done\Deconvolved_5_11959_slice1_cell1_dendrite3_spines_63x_z2_1024px_avg2_0.35um-stack_SHF_1_1_9_spine9_shf.ply		11959	1	1	3	9	2.512487161	11.67066011	2.156672006	3.4841613	0.615526743	1.402862833	0.467422367	0.570071959	SHF	Simple Control	Deconvolved_5_11959_slice1_cell1_dendrite3_spines_63x_z2_1024px_avg2_0.35um-stack_SHF_1_1_9_spine9_shf.ply	0.959197052	-0.863883873	-0.007603792	4	Simple
411	D:\Downloads\spines_2022_modified\Done\Deconvolved_5_11959_slice1_cell2_dendrite1_spines_63x_z2_1024px_avg2_0.35um-stack_SHF_1_1_9_spine1.ply		11959	1	2	1	1	1.477169166	5.363273179	0.907754394	1.164849966	0.283221511	0.837122542	0.471296116	0.824739113	No	Simple Control	Deconvolved_5_11959_slice1_cell2_dendrite1_spines_63x_z2_1024px_avg2_0.35um-stack_SHF_1_1_9_spine1.ply	-0.635346345	-0.437115237	-1.395403008	3	Simple
412	D:\Downloads\spines_2022_modified\Done\Deconvolved_5_11959_slice1_cell2_dendrite1_spines_63x_z2_1024px_avg2_0.35um-stack_SHF_1_1_9_spine11.ply		11959	1	2	1	1	2.905576503	18.09949278	3.889765718	6.980742223	0.794643361	1.644847067	0.427740744	0.813401306	No	Simple Control	Deconvolved_5_11959_slice1_cell2_dendrite1_spines_63x_z2_1024px_avg2_0.35um-stack_SHF_1_1_9_spine11.ply	1.016640526	0.240416602	1.247582166	4	Simple
413	D:\Downloads\spines_2022_modified\Done\Deconvolved_5_11959_slice1_cell2_dendrite1_spines_63x_z2_1024px_avg2_0.35um-stack_SHF_1_1_9_spine12.ply		11959	1	2	1	1	2.176615497	7.240436912	1.128772158	2.181816172	0.932911044	1.146764442	0.488071941	0.769648568	No	Simple Control	Deconvolved_5_11959_slice1_cell2_dendrite1_spines_63x_z2_1024px_avg2_0.35um-stack_SHF_1_1_9_spine12.ply	0.333775815	-1.258548634	1.583603569	4	Simple
414	D:\Downloads\spines_2022_modified\Done\Deconvolved_5_11959_slice1_cell2_dendrite1_spines_63x_z2_1024px_avg2_0.35um-stack_SHF_1_1_9_spine13.ply		11959	1	2	1	1	2.301520478	9.487720738	1.501975035	2.892518704	0.925810108	1.212444573	0.482992326	0.739711654	No	Simple Control	Deconvolved_5_11959_slice1_cell2_dendrite1_spines_63x_z2_1024px_avg2_0.35um-stack_SHF_1_1_9_spine13.ply	0.564975585	-1.108925356	1.560291006	4	Simple
415	D:\Downloads\spines_2022_modified\Done\Deconvolved_5_11959_slice1_cell2_dendrite1_spines_63x_z2_1024px_avg2_0.35um-stack_SHF_1_1_9_spine14.ply		11959	1	2	1	1	2.401848004	8.390651894	1.133274352	2.708158672	1.389676133	1.177148497	0.497441297	0.69266603	No	Simple Control	Deconvolved_5_11959_slice1_cell2_dendrite1_spines_63x_z2_1024px_avg2_0.35um-stack_SHF_1_1_9_spine14.ply	0.856659484	-1.985032586	3.618335731	4	Simple
416	D:\Downloads\spines_2022_modified\Done\Deconvolved_5_11959_slice1_cell2_dendrite1_spines_63x_z2_1024px_avg2_0.35um-stack_SHF_1_1_9_spine15.ply		11959	1	2	1	1	1.415300215	3.72262053	0.372697228	0.641526008	0.721306088	0.794096946	0.411368181	0.641953224	No	Simple Control	Deconvolved_5_11959_slice1_cell2_dendrite1_spines_63x_z2_1024px_avg2_0.35um-stack_SHF_1_1_9_spine15.ply	-0.663262994	-1.445828795	0.431869944	4	Simple
417	D:\Downloads\spines_2022_modified\Done\Deconvolved_5_11959_slice1_cell2_dendrite1_spines_63x_z2_1024px_avg2_0.35um-stack_SHF_1_1_9_spine16.ply		11959	1	2	1	1	1.994562877	9.396059453	1.495229353	2.678773826	0.791547109	1.066367485	0.463918925	0.743152168	No	Simple Control	Deconvolved_5_11959_slice1_cell2_dendrite1_spines_63x_z2_1024px_avg2_0.35um-stack_SHF_1_1_9_spine16.ply	0.18893761	-0.909445844	0.943725241	4	Simple
418	D:\Downloads\spines_2022_modified\Done\Deconvolved_5_11959_slice1_cell2_dendrite1_spines_63x_z2_1024px_avg2_0.35um-stack_SHF_1_1_9_spine17.ply		11959	1	2	1	1	4.097159291	13.3316995	2.977462356	4.610222405	0.548373028	2.308192516	0.517074682	0.354582495	No	Simple Control	Deconvolved_5_11959_slice1_cell2_dendrite1_spines_63x_z2_1024px_avg2_0.35um-stack_SHF_1_1_9_spine17.ply	2.842810144	-1.107919933	-0.494770388	1	Simple
419	D:\Downloads\spines_2022_modified\Done\Deconvolved_5_11959_slice1_cell2_dendrite1_spines_63x_z2_1024px_avg2_0.35um-stack_SHF_1_1_9_spine18.ply		11959	1	2	1	1	1.870207206	5.612833459	0.759388324	1.420956006	0.871184954	0.995935862	0.502965813	0.596181162	No	Simple Control	Deconvolved_5_11959_slice1_cell2_dendrite1_spines_63x_z2_1024px_avg2_0.35um-stack_SHF_1_1_9_spine18.ply	0.371427149	-1.857852071	1.045268375	4	Simple
420	D:\Downloads\spines_2022_modified\Done\Deconvolved_5_11959_slice1_cell2_dendrite1_spines_63x_z2_1024px_avg2_0.35um-stack_SHF_1_1_9_spine19.ply		11959	1	2	1	1	1.259378477	2.806783689	0.266192299	0.537360316	1.018692195	0.71771785	0.444195995	0.634034025	No	Simple Control	Deconvolved_5_11959_slice1_cell2_dendrite1_spines_63x_z2_1024px_avg2_0.35um-stack_SHF_1_1_9_spine19.ply	-0.566974297	-2.08420774	1.741945106	4	Simple
421	D:\Downloads\spines_2022_modified\Done\Deconvolved_5_11959_slice1_cell2_dendrite1_spines_63x_z2_1024px_avg2_0.35um-stack_SHF_1_1_9_spine2.ply		11959	1	2	1	2	1.130996344	4.952963009	0.79759158	1.153471623	0.446193331	0.780031618	0.31963798	0.808534245	No	Simple Control	Deconvolved_5_11959_slice1_cell2_dendrite1_spines_63x_z2_1024px_avg2_0.35um-stack_SHF_1_1_9_spine2.ply	-1.643562073	-0.270371433	-0.562808476	0	Simple
422	D:\Downloads\spines_2022_modified\Done\Deconvolved_5_11959_slice1_cell2_dendrite1_spines_63x_z2_1024px_avg2_0.35um-stack_SHF_1_1_9_spine20.ply		11959	1	2	1	2	3.145305237	13.1424576	2.934493516	4.344208242	0.480394562	1.904734257	0.457560217	0.530705849	No	Simple Control	Deconvolved_5_11959_slice1_cell2_dendrite1_spines_63x_z2_1024px_avg2_0.35um-stack_SHF_1_1_9_spine20.ply	1.491744969	-0.525330684	-0.61001953	1	Simple
423	D:\Downloads\spines_2022_modified\Done\Deconvolved_5_11959_slice1_cell2_dendrite1_spines_63x_z2_1024px_avg2_0.35um-stack_SHF_1_1_9_spine3.ply		11959	1	2	1	3	1.318889758	5.848476611	0.667060089	1.116748466	0.674134735	0.714616516	0.504645437	0.873752523	No	Simple Control	Deconvolved_5_11959_slice1_cell2_dendrite1_spines_63x_z2_1024px_avg2_0.35um-stack_SHF_1_1_9_spine3.ply	-0.537538919	-0.945175224	0.430960558	4	Simple
424	D:\Downloads\spines_2022_modified\Done\Deconvolved_5_11959_slice1_cell2_dendrite1_spines_63x_z2_1024px_avg2_0.35um-stack_SHF_1_1_9_spine4.ply		11959	1	2	1	4	1.778468074	7.146690022	1.087563898	1.87467308	0.723736034	1.024046971	0.433472052	0.747397999	No	Simple Control	Deconvolved_5_11959_slice1_cell2_dendrite1_spines_63x_z2_1024px_avg2_0.35um-stack_SHF_1_1_9_spine4.ply	-0.273398559	-0.916824252	0.617024238	4	Simple
425	D:\Downloads\spines_2022_modified\Done\Deconvolved_5_11959_slice1_cell2_dendrite1_spines_63x_z2_1024px_avg2_0.35um-stack_SHF_1_1_9_spine5.ply		11959	1	2	1	5	0.985320243	2.272337174	0.197784281	0.303493839	0.534468953	0.553887633	0.476428336	0.744822361	No	Simple Control	Deconvolved_5_11959_slice1_cell2_dendrite1_spines_63x_z2_1024px_avg2_0.35um-stack_SHF_1_1_9_spine5.ply	-0.940577258	-1.334243473	-0.408494219	3	Simple
426	D:\Downloads\spines_2022_modified\Done\Deconvolved_5_11959_slice1_cell2_dendrite1_spines_63x_z2_1024px_avg2_0.35um-stack_SHF_1_1_9_spine6.ply		11959	1	2	1	6	1.581926146	4.955591118	0.57244675	1.127139677	0.968986069	0.91103289	0.44457999	0.744704925	No	Simple Control	Deconvolved_5_11959_slice1_cell2_dendrite1_spines_63x_z2_1024px_avg2_0.35um-stack_SHF_1_1_9_spine6.ply	-0.409024234	-1.504445551	1.690433777	4	Simple
427	D:\Downloads\spines_2022_modified\Done\Deconvolved_5_11959_slice1_cell2_dendrite1_spines_63x_z2_1024px_avg2_0.35um-stack_SHF_1_1_9_spine7.ply		11959	1	2	1	7	1.194269228	6.243419845	1.217650953	1.9006572	0.560921212	0.865561279	0.219521174	1.056169725	No	Simple Control	Deconvolved_5_11959_slice1_cell2_dendrite1_spines_63x_z2_1024px_avg2_0.35um-stack_SHF_1_1_9_spine7.ply	-2.438909435	0.675366875	0.357995458	0	Simple
428	D:\Downloads\spines_2022_modified\Done\Deconvolved_5_11959_slice1_cell2_dendrite1_spines_63x_z2_1024px_avg2_0.35um-stack_SHF_1_1_9_spine8.ply		11959	1	2	1	8	1.277045279	8.141222082	1.358744387	1.967550499	0.448065227	0.874882235	0.276494851	1.019826601	No	Simple Control	Deconvolved_5_11959_slice1_cell2_dendrite1_spines_63x_z2_1024px_avg2_0.35um-stack_SHF_1_1_9_spine8.ply	-1.948482799	0.704304469	-0.218756569	0	Simple
429	D:\Downloads\spines_2022_modified\Done\Deconvolved_5_11959_slice1_cell2_dendrite1_spines_63x_z2_1024px_avg2_0.35um-stack_SHF_1_1_9_spine9.ply		11959	1	2	1	9	4.125816394	15.84423483	3.593817163	6.604378326	0.837705711	2.347712058	0.510266441	0.511118916	No	Simple Control	Deconvolved_5_11959_slice1_cell2_dendrite1_spines_63x_z2_1024px_avg2_0.35um-stack_SHF_1_1_9_spine9.ply	2.769703408	-0.866420923	1.062166783	1	Simple
430	D:\Downloads\spines_2022_modified\Done\Deconvolved_5_11959_slice1_cell2_dendrite2_spines_63x_z2_1024px_avg2_0.35um-stack_SHF_1_1_9_spine1.ply		11959	1	2	2	1	2.832981433	19.2341644	3.912826584	6.687636583	0.709157418	1.701097701	0.450412046	0.637360041	No	Simple Control	Deconvolved_5_11959_slice1_cell2_dendrite2_spines_63x_z2_1024px_avg2_0.35um-stack_SHF_1_1_9_spine1.ply	1.411454992	-0.100308024	0.643826639	1	Simple
431	D:\Downloads\spines_2022_modified\Done\Deconvolved_5_11959_slice1_cell2_dendrite2_spines_63x_z2_1024px_avg2_0.35um-stack_SHF_1_1_9_spine2.ply		11959	1	2	2	2	2.933750401	21.40707581	4.764666624	7.089381089	0.487907056	1.703766617	0.436382916	0.970612534	No	Simple Control	Deconvolved_5_11959_slice1_cell2_dendrite2_spines_63x_z2_1024px_avg2_0.35um-stack_SHF_1_1_9_spine2.ply	0.912179068	1.30737176	0.060508085	2	Simple
432	D:\Downloads\spines_2022_modified\Done\Deconvolved_5_11959_slice1_cell2_dendrite2_spines_63x_z2_1024px_avg2_0.35um-stack_SHF_1_1_9_spine3.ply		11959	1	2	2	3	3.253994772	11.13558366	1.796825392	3.151059764	0.753681676	1.700912445	0.536626252	0.536565204	No	Simple Control	Deconvolved_5_11959_slice1_cell2_dendrite2_spines_63x_z2_1024px_avg2_0.35um-stack_SHF_1_1_9_spine3.ply	1.944676458	-1.29727503	0.565366527	1	Simple
433	D:\Downloads\spines_2022_modified\Done\Deconvolved_5_11959_slice1_cell2_dendrite2_spines_63x_z2_1024px_avg2_0.35um-stack_SHF_1_1_9_spine4.ply		11959	1	2	2	4	1.489853006	8.060799343	1.167595852	1.787889485	0.53125714	0.866505793	0.412672335	0.957652454	No	Simple Control	Deconvolved_5_11959_slice1_cell2_dendrite2_spines_63x_z2_1024px_avg2_0.35um-stack_SHF_1_1_9_spine4.ply	-0.953514913	-0.010405312	-0.010827062	0	Simple
434	D:\Downloads\spines_2022_modified\Done\Deconvolved_5_11959_slice1_cell2_dendrite2_spines_63x_z2_1024px_avg2_0.35um-stack_SHF_1_1_9_spine5.ply		11959	1	2	2	5	2.391442149	12.50951245	2.136171938	4.648457856	1.176069151	1.364404578	0.464686915	0.715090489	No	Simple Control	Deconvolved_5_11959_slice1_cell2_dendrite2_spines_63x_z2_1024px_avg2_0.35um-stack_SHF_1_1_9_spine5.ply	0.796848006	-1.195065765	2.748054445	4	Simple
435	D:\Downloads\spines_2022_modified\Done\Deconvolved_5_11959_slice1_cell2_dendrite2_spines_63x_z2_1024px_avg2_0.35um-stack_SHF_1_1_9_spine6.ply		11959	1	2	2	6	2.502886332	20.6231806	4.958223889	8.661417485	0.74687906	1.413146267	0.380358582	1.232418619	No	Simple Control	Deconvolved_5_11959_slice1_cell2_dendrite2_spines_63x_z2_1024px_avg2_0.35um-stack_SHF_1_1_9_spine6.ply	-0.118282256	1.693702649	1.566870869	2	Simple
436	D:\Downloads\spines_2022_modified\Done\Deconvolved_5_11959_slice1_cell2_dendrite2_spines_63x_z2_1024px_avg2_0.35um-stack_SHF_1_1_9_spine7.ply		11959	1	2	2	7	2.262586733	20.20366999	4.321262293	6.352219909	0.469991747	1.367474034	0.352794303	0.923573989	No	Simple Control	Deconvolved_5_11959_slice1_cell2_dendrite2_spines_63x_z2_1024px_avg2_0.35um-stack_SHF_1_1_9_spine7.ply	-0.01966146	1.289295625	-0.061758176	2	Simple
437	D:\Downloads\spines_2022_modified\Done\Deconvolved_5_11959_slice1_cell2_dendrite3_spines_63x_z2_1024px_avg2_0.35um-stack_SHF_1_1_9_spine1.ply		11959	1	2	3	1	1.980111915	13.23180363	2.879184369	4.026948288	0.398642036	1.149057174	0.3779157	0.963580442	No	Simple Control	Deconvolved_5_11959_slice1_cell2_dendrite3_spines_63x_z2_1024px_avg2_0.35um-stack_SHF_1_1_9_spine1.ply	-0.54404943	0.80020264	-0.482389182	3	Simple
438	D:\Downloads\spines_2022_modified\Done\Deconvolved_5_11959_slice1_cell2_dendrite3_spines_63x_z2_1024px_avg2_0.35um-stack_SHF_1_1_9_spine10.ply		11959	1	2	3	1	2.561269634	8.543322261	1.28118509	2.276990438	0.777253307	1.279011545	0.569202071	0.596370362	No	Simple Control	Deconvolved_5_11959_slice1_cell2_dendrite3_spines_63x_z2_1024px_avg2_0.35um-stack_SHF_1_1_9_spine10.ply	1.365887069	-1.608031331	0.639307539	4	Simple
439	D:\Downloads\spines_2022_modified\Done\Deconvolved_5_11959_slice1_cell2_dendrite3_spines_63x_z2_1024px_avg2_0.35um-stack_SHF_1_1_9_spine11.ply		11959	1	2	3	1	2.269323254	6.160031635	0.865869567	1.38412402	0.5985364	1.208421629	0.531190878	0.591881811	No	Simple Control	Deconvolved_5_11959_slice1_cell2_dendrite3_spines_63x_z2_1024px_avg2_0.35um-stack_SHF_1_1_9_spine11.ply	0.786223913	-1.484080904	-0.20784874	4	Simple
440	D:\Downloads\spines_2022_modified\Done\Deconvolved_5_11959_slice1_cell2_dendrite3_spines_63x_z2_1024px_avg2_0.35um-stack_SHF_1_1_9_spine12.ply		11959	1	2	3	1	1.634922029	5.647007673	0.741998223	1.412254568	0.903312601	0.919053509	0.424594017	0.743611365	No	Simple Control	Deconvolved_5_11959_slice1_cell2_dendrite3_spines_63x_z2_1024px_avg2_0.35um-stack_SHF_1_1_9_spine12.ply	-0.453156433	-1.284883791	1.416645288	4	Simple
441	D:\Downloads\spines_2022_modified\Done\Deconvolved_5_11959_slice1_cell2_dendrite3_spines_63x_z2_1024px_avg2_0.35um-stack_SHF_1_1_9_spine13.ply		11959	1	2	3	1	2.213253949	6.923002354	0.87762204	2.070421752	1.359126888	1.090431988	0.525477774	0.757240693	No	Simple Control	Deconvolved_5_11959_slice1_cell2_dendrite3_spines_63x_z2_1024px_avg2_0.35um-stack_SHF_1_1_9_spine13.ply	0.670269328	-2.020353648	3.497122846	4	Simple
442	D:\Downloads\spines_2022_modified\Done\Deconvolved_5_11959_slice1_cell2_dendrite3_spines_63x_z2_1024px_avg2_0.35um-stack_SHF_1_1_9_spine14.ply		11959	1	2	3	1	2.2504725	5.714527032	0.644025866	1.396402369	1.168239574	1.056474038	0.546570201	0.58532251	No	Simple Control	Deconvolved_5_11959_slice1_cell2_dendrite3_spines_63x_z2_1024px_avg2_0.35um-stack_SHF_1_1_9_spine14.ply	0.985611115	-2.370161842	2.386275982	4	Simple
443	D:\Downloads\spines_2022_modified\Done\Deconvolved_5_11959_slice1_cell2_dendrite3_spines_63x_z2_1024px_avg2_0.35um-stack_SHF_1_1_9_spine2.ply		11959	1	2	3	2	3.967906132	33.17783932	9.400377188	15.97331084	0.699220204	2.262156631	0.475065405	0.842859853	No	Simple Control	Deconvolved_5_11959_slice1_cell2_dendrite3_spines_63x_z2_1024px_avg2_0.35um-stack_SHF_1_1_9_spine2.ply	2.766418958	1.666089497	1.082569824	1	Simple
444	D:\Downloads\spines_2022_modified\Done\Deconvolved_5_11959_slice1_cell2_dendrite3_spines_63x_z2_1024px_avg2_0.35um-stack_SHF_1_1_9_spine3.ply		11959	1	2	3	3	3.356304883	27.71100915	7.362453665	11.61190687	0.577178941	1.741520905	0.497115155	0.922319853	No	Simple Control	Deconvolved_5_11959_slice1_cell2_dendrite3_spines_63x_z2_1024px_avg2_0.35um-stack_SHF_1_1_9_spine3.ply	1.976163601	1.425063079	0.480435293	2	Simple
445	D:\Downloads\spines_2022_modified\Done\Deconvolved_5_11959_slice1_cell2_dendrite3_spines_63x_z2_1024px_avg2_0.35um-stack_SHF_1_1_9_spine4.ply		11959	1	2	3	4	2.229838176	10.34204489	1.875130846	3.432547433	0.830564219	1.22737599	0.472555538	0.787852276	No	Simple Control	Deconvolved_5_11959_slice1_cell2_dendrite3_spines_63x_z2_1024px_avg2_0.35um-stack_SHF_1_1_9_spine4.ply	0.395398509	-0.761414652	1.194837805	4	Simple
446	D:\Downloads\spines_2022_modified\Done\Deconvolved_5_11959_slice1_cell2_dendrite3_spines_63x_z2_1024px_avg2_0.35um-stack_SHF_1_1_9_spine5.ply		11959	1	2	3	5	2.648308945	11.51590127	1.97536625	4.379350861	1.216981718	1.418903722	0.489018221	0.708290033	No	Simple Control	Deconvolved_5_11959_slice1_cell2_dendrite3_spines_63x_z2_1024px_avg2_0.35um-stack_SHF_1_1_9_spine5.ply	1.088805583	-1.3890501	2.908036138	4	Simple
447	D:\Downloads\spines_2022_modified\Done\Deconvolved_5_11959_slice1_cell2_dendrite3_spines_63x_z2_1024px_avg2_0.35um-stack_SHF_1_1_9_spine6.ply		11959	1	2	3	6	2.501797495	11.54061265	2.171181866	3.65337204	0.682665141	1.432312734	0.450277777	0.635695038	No	Simple Control	Deconvolved_5_11959_slice1_cell2_dendrite3_spines_63x_z2_1024px_avg2_0.35um-stack_SHF_1_1_9_spine6.ply	0.762015351	-0.737956983	0.389223236	4	Simple
448	D:\Downloads\spines_2022_modified\Done\Deconvolved_5_11959_slice1_cell2_dendrite3_spines_63x_z2_1024px_avg2_0.35um-stack_SHF_1_1_9_spine7.ply		11959	1	2	3	7	1.769739324	6.175622218	0.90961209	1.529811242	0.681828176	1.055024228	0.423002003	0.580764263	No	Simple Control	Deconvolved_5_11959_slice1_cell2_dendrite3_spines_63x_z2_1024px_avg2_0.35um-stack_SHF_1_1_9_spine7.ply	-0.116826829	-1.336279829	0.225239398	4	Simple
449	D:\Downloads\spines_2022_modified\Done\Deconvolved_5_11959_slice1_cell2_dendrite3_spines_63x_z2_1024px_avg2_0.35um-stack_SHF_1_1_9_spine8.ply		11959	1	2	3	8	3.608732775	15.22731059	3.247332518	6.070651444	0.86942711	2.064682113	0.516553999	0.641469834	No	Simple Control	Deconvolved_5_11959_slice1_cell2_dendrite3_spines_63x_z2_1024px_avg2_0.35um-stack_SHF_1_1_9_spine8.ply	2.171206427	-0.727290959	1.315932922	1	Simple
450	D:\Downloads\spines_2022_modified\Done\Deconvolved_5_11959_slice1_cell2_dendrite3_spines_63x_z2_1024px_avg2_0.35um-stack_SHF_1_1_9_spine9_shf.ply		11959	1	2	3	9	1.493270859	4.719574468	0.567745767	1.271634556	1.239795749	0.791438084	0.410566972	0.927670897	SHF	Simple Control	Deconvolved_5_11959_slice1_cell2_dendrite3_spines_63x_z2_1024px_avg2_0.35um-stack_SHF_1_1_9_spine9_shf.ply	-0.903157182	-1.314514024	3.168747415	4	Simple
451	D:\Downloads\spines_2022_modified\Done\Deconvolved_5_11959_slice1_cell3_dendrite1_spines_63x_z2_1024px_avg2_0.35um-stack_1_1_9_spine1.ply		11959	1	3	1	1	2.98021791	24.43871171	6.28582614	8.929759819	0.420618328	1.718128016	0.444804768	1.055591494	No	Simple Control	Deconvolved_5_11959_slice1_cell3_dendrite1_spines_63x_z2_1024px_avg2_0.35um-stack_1_1_9_spine1.ply	0.987844277	1.841379181	-0.110954488	2	Simple
452	D:\Downloads\spines_2022_modified\Done\Deconvolved_5_11959_slice1_cell3_dendrite1_spines_63x_z2_1024px_avg2_0.35um-stack_1_1_9_spine10.ply		11959	1	3	1	1	1.751633665	4.410270185	0.513422027	0.865500236	0.685748157	0.879272127	0.549900527	0.694487278	No	Simple Control	Deconvolved_5_11959_slice1_cell3_dendrite1_spines_63x_z2_1024px_avg2_0.35um-stack_1_1_9_spine10.ply	0.25468624	-1.626232714	0.242241791	4	Simple
453	D:\Downloads\spines_2022_modified\Done\Deconvolved_5_11959_slice1_cell3_dendrite1_spines_63x_z2_1024px_avg2_0.35um-stack_1_1_9_spine11.ply		11959	1	3	1	1	2.115565875	11.79301616	2.049455907	3.73692358	0.823373496	1.196797547	0.406907629	0.810537769	No	Simple Control	Deconvolved_5_11959_slice1_cell3_dendrite1_spines_63x_z2_1024px_avg2_0.35um-stack_1_1_9_spine11.ply	1.03E-06	-0.369803022	1.257614988	4	Simple
454	D:\Downloads\spines_2022_modified\Done\Deconvolved_5_11959_slice1_cell3_dendrite1_spines_63x_z2_1024px_avg2_0.35um-stack_1_1_9_spine12.ply		11959	1	3	1	1	1.724505635	10.40581636	2.061359857	3.175056297	0.540272692	1.094457979	0.324569161	0.893841014	No	Simple Control	Deconvolved_5_11959_slice1_cell3_dendrite1_spines_63x_z2_1024px_avg2_0.35um-stack_1_1_9_spine12.ply	-1.008824454	0.340625267	0.077697896	0	Simple
455	D:\Downloads\spines_2022_modified\Done\Deconvolved_5_11959_slice1_cell3_dendrite1_spines_63x_z2_1024px_avg2_0.35um-stack_1_1_9_spine13.ply		11959	1	3	1	1	0.706769412	1.251458949	0.07339542	0.139070586	0.894812872	0.405271789	0.389339986	0.750101651	No	Simple Control	Deconvolved_5_11959_slice1_cell3_dendrite1_spines_63x_z2_1024px_avg2_0.35um-stack_1_1_9_spine13.ply	-1.576524174	-1.640553746	1.298364789	4	Simple
456	D:\Downloads\spines_2022_modified\Done\Deconvolved_5_11959_slice1_cell3_dendrite1_spines_63x_z2_1024px_avg2_0.35um-stack_1_1_9_spine14.ply		11959	1	3	1	1	2.359800399	9.09281155	1.393397639	3.04727173	1.186936194	1.213165765	0.524190294	0.787248798	No	Simple Control	Deconvolved_5_11959_slice1_cell3_dendrite1_spines_63x_z2_1024px_avg2_0.35um-stack_1_1_9_spine14.ply	0.791482497	-1.50512343	2.78030181	4	Simple
457	D:\Downloads\spines_2022_modified\Done\Deconvolved_5_11959_slice1_cell3_dendrite1_spines_63x_z2_1024px_avg2_0.35um-stack_1_1_9_spine15.ply		11959	1	3	1	1	3.007435969	27.87070765	7.993257522	12.29572805	0.538262468	1.838524843	0.421427317	0.779375712	No	Simple Control	Deconvolved_5_11959_slice1_cell3_dendrite1_spines_63x_z2_1024px_avg2_0.35um-stack_1_1_9_spine15.ply	1.553728358	1.321376323	0.18178129	2	Simple
458	D:\Downloads\spines_2022_modified\Done\Deconvolved_5_11959_slice1_cell3_dendrite1_spines_63x_z2_1024px_avg2_0.35um-stack_1_1_9_spine16.ply		11959	1	3	1	1	3.533593571	34.14601456	10.02939466	15.24370331	0.519902629	2.153523349	0.430495693	0.800482573	No	Simple Control	Deconvolved_5_11959_slice1_cell3_dendrite1_spines_63x_z2_1024px_avg2_0.35um-stack_1_1_9_spine16.ply	2.280288116	1.959088629	0.23520897	2	Simple
459	D:\Downloads\spines_2022_modified\Done\Deconvolved_5_11959_slice1_cell3_dendrite1_spines_63x_z2_1024px_avg2_0.35um-stack_1_1_9_spine17.ply		11959	1	3	1	1	2.653813958	15.25843508	3.528311047	5.370866631	0.52222028	1.612852669	0.420204685	0.848209518	No	Simple Control	Deconvolved_5_11959_slice1_cell3_dendrite1_spines_63x_z2_1024px_avg2_0.35um-stack_1_1_9_spine17.ply	0.513931759	0.459760051	-0.015237766	3	Simple
460	D:\Downloads\spines_2022_modified\Done\Deconvolved_5_11959_slice1_cell3_dendrite1_spines_63x_z2_1024px_avg2_0.35um-stack_1_1_9_spine18.ply		11959	1	3	1	1	1.576376361	7.909473666	1.183155414	2.201364368	0.860587664	0.859392048	0.418663914	0.896019935	No	Simple Control	Deconvolved_5_11959_slice1_cell3_dendrite1_spines_63x_z2_1024px_avg2_0.35um-stack_1_1_9_spine18.ply	-0.677839033	-0.638498986	1.431206774	4	Simple
461	D:\Downloads\spines_2022_modified\Done\Deconvolved_5_11959_slice1_cell3_dendrite1_spines_63x_z2_1024px_avg2_0.35um-stack_1_1_9_spine19_shf.ply		11959	1	3	1	1	1.459485562	4.454370437	0.54550386	0.993157835	0.820624762	0.855766924	0.458181556	0.752354893	SHF	Simple Control	Deconvolved_5_11959_slice1_cell3_dendrite1_spines_63x_z2_1024px_avg2_0.35um-stack_1_1_9_spine19_shf.ply	-0.506358225	-1.389254799	0.990918074	4	Simple
462	D:\Downloads\spines_2022_modified\Done\Deconvolved_5_11959_slice1_cell3_dendrite1_spines_63x_z2_1024px_avg2_0.35um-stack_1_1_9_spine20.ply		11959	1	3	1	2	1.401546692	3.572859164	0.41021491	0.61064634	0.488601037	0.767978628	0.466815285	0.654254542	No	Simple Control	Deconvolved_5_11959_slice1_cell3_dendrite1_spines_63x_z2_1024px_avg2_0.35um-stack_1_1_9_spine20.ply	-0.470562905	-1.301216763	-0.674186305	3	Simple
463	D:\Downloads\spines_2022_modified\Done\Deconvolved_5_11959_slice1_cell3_dendrite1_spines_63x_z2_1024px_avg2_0.35um-stack_1_1_9_spine21.ply		11959	1	3	1	2	1.428160579	5.200323558	0.817108687	1.235524726	0.512069012	0.832291148	0.414011058	0.784500013	No	Simple Control	Deconvolved_5_11959_slice1_cell3_dendrite1_spines_63x_z2_1024px_avg2_0.35um-stack_1_1_9_spine21.ply	-0.855346015	-0.678248913	-0.345998794	3	Simple
464	D:\Downloads\spines_2022_modified\Done\Deconvolved_5_11959_slice1_cell3_dendrite1_spines_63x_z2_1024px_avg2_0.35um-stack_1_1_9_spine22.ply		11959	1	3	1	2	1.469724802	6.032115941	0.942386771	1.389036364	0.473955713	0.886953823	0.39431816	0.808956954	No	Simple Control	Deconvolved_5_11959_slice1_cell3_dendrite1_spines_63x_z2_1024px_avg2_0.35um-stack_1_1_9_spine22.ply	-0.935053355	-0.421496935	-0.462183985	3	Simple
465	D:\Downloads\spines_2022_modified\Done\Deconvolved_5_11959_slice1_cell3_dendrite1_spines_63x_z2_1024px_avg2_0.35um-stack_1_1_9_spine23.ply		11959	1	3	1	2	1.053567182	4.287790709	0.545067161	1.03803778	0.904421791	0.727709447	0.233595686	0.927418129	No	Simple Control	Deconvolved_5_11959_slice1_cell3_dendrite1_spines_63x_z2_1024px_avg2_0.35um-stack_1_1_9_spine23.ply	-2.269084556	-0.356436703	1.741712937	0	Simple
466	D:\Downloads\spines_2022_modified\Done\Deconvolved_5_11959_slice1_cell3_dendrite1_spines_63x_z2_1024px_avg2_0.35um-stack_1_1_9_spine24.ply		11959	1	3	1	2	1.572303014	3.986792315	0.378801916	0.905749448	1.391089929	0.820711326	0.490014592	0.707463879	No	Simple Control	Deconvolved_5_11959_slice1_cell3_dendrite1_spines_63x_z2_1024px_avg2_0.35um-stack_1_1_9_spine24.ply	-0.058330833	-2.412608541	3.537466359	4	Simple
467	D:\Downloads\spines_2022_modified\Done\Deconvolved_5_11959_slice1_cell3_dendrite1_spines_63x_z2_1024px_avg2_0.35um-stack_1_1_9_spine25.ply		11959	1	3	1	2	2.936194127	22.67031529	5.814004957	8.514990459	0.464565394	1.667786142	0.477432779	0.789127263	No	Simple Control	Deconvolved_5_11959_slice1_cell3_dendrite1_spines_63x_z2_1024px_avg2_0.35um-stack_1_1_9_spine25.ply	1.491390369	0.827211418	-0.272795332	1	Simple
468	D:\Downloads\spines_2022_modified\Done\Deconvolved_5_11959_slice1_cell3_dendrite1_spines_63x_z2_1024px_avg2_0.35um-stack_1_1_9_spine26.ply		11959	1	3	1	2	4.085013374	35.15629918	10.66878536	17.26781048	0.618535746	2.473823137	0.431700741	0.683037137	No	Simple Control	Deconvolved_5_11959_slice1_cell3_dendrite1_spines_63x_z2_1024px_avg2_0.35um-stack_1_1_9_spine26.ply	2.975724612	1.687038075	0.597767592	1	Simple
469	D:\Downloads\spines_2022_modified\Done\Deconvolved_5_11959_slice1_cell3_dendrite1_spines_63x_z2_1024px_avg2_0.35um-stack_1_1_9_spine27.ply		11959	1	3	1	2	2.124461408	21.58787833	5.445823204	7.155057915	0.313861587	1.296567385	0.369009247	0.994798459	No	Simple Control	Deconvolved_5_11959_slice1_cell3_dendrite1_spines_63x_z2_1024px_avg2_0.35um-stack_1_1_9_spine27.ply	-0.126567241	1.719622919	-0.698939994	2	Simple
470	D:\Downloads\spines_2022_modified\Done\Deconvolved_5_11959_slice1_cell3_dendrite1_spines_63x_z2_1024px_avg2_0.35um-stack_1_1_9_spine28.ply		11959	1	3	1	2	2.746132008	22.5691815	5.5370454	8.45640843	0.527242025	1.637210429	0.416212793	0.798063314	No	Simple Control	Deconvolved_5_11959_slice1_cell3_dendrite1_spines_63x_z2_1024px_avg2_0.35um-stack_1_1_9_spine28.ply	1.023102475	0.935840737	0.065032953	2	Simple
471	D:\Downloads\spines_2022_modified\Done\Deconvolved_5_11959_slice1_cell3_dendrite1_spines_63x_z2_1024px_avg2_0.35um-stack_1_1_9_spine29.ply		11959	1	3	1	2	2.060218158	13.43999988	2.51612933	4.023989845	0.599277826	1.14114698	0.410774391	1.00031109	No	Simple Control	Deconvolved_5_11959_slice1_cell3_dendrite1_spines_63x_z2_1024px_avg2_0.35um-stack_1_1_9_spine29.ply	-0.311136323	0.538936295	0.463682854	0	Simple
472	D:\Downloads\spines_2022_modified\Done\Deconvolved_5_11959_slice1_cell3_dendrite1_spines_63x_z2_1024px_avg2_0.35um-stack_1_1_9_spine5.ply		11959	1	3	1	5	0.917781917	2.595028722	0.235599523	0.520444282	1.209020951	0.568802662	0.302355131	0.923082222	No	Simple Control	Deconvolved_5_11959_slice1_cell3_dendrite1_spines_63x_z2_1024px_avg2_0.35um-stack_1_1_9_spine5.ply	-2.013386857	-1.177660322	3.048919692	4	Simple
473	D:\Downloads\spines_2022_modified\Done\Deconvolved_5_11959_slice1_cell3_dendrite1_spines_63x_z2_1024px_avg2_0.35um-stack_1_1_9_spine6.ply		11959	1	3	1	6	1.463583071	6.21025	0.807838759	1.236662841	0.530828804	0.834790045	0.458284114	0.775992857	No	Simple Control	Deconvolved_5_11959_slice1_cell3_dendrite1_spines_63x_z2_1024px_avg2_0.35um-stack_1_1_9_spine6.ply	-0.525810774	-0.791630769	-0.289746312	3	Simple
474	D:\Downloads\spines_2022_modified\Done\Deconvolved_5_11959_slice1_cell3_dendrite1_spines_63x_z2_1024px_avg2_0.35um-stack_1_1_9_spine7.ply		11959	1	3	1	7	0.883552955	3.466535936	0.450599781	0.858155735	0.904474372	0.680055058	0.158409096	1.029453047	No	Simple Control	Deconvolved_5_11959_slice1_cell3_dendrite1_spines_63x_z2_1024px_avg2_0.35um-stack_1_1_9_spine7.ply	-3.003957602	0.073684879	1.901393645	0	Simple
475	D:\Downloads\spines_2022_modified\Done\Deconvolved_5_11959_slice1_cell3_dendrite1_spines_63x_z2_1024px_avg2_0.35um-stack_1_1_9_spine8.ply		11959	1	3	1	8	3.326718171	13.54381445	2.669950715	4.806960547	0.800392988	1.831663914	0.504003036	0.504120956	No	Simple Control	Deconvolved_5_11959_slice1_cell3_dendrite1_spines_63x_z2_1024px_avg2_0.35um-stack_1_1_9_spine8.ply	2.018350261	-1.128680198	0.809254291	1	Simple
476	D:\Downloads\spines_2022_modified\Done\Deconvolved_5_11959_slice1_cell3_dendrite1_spines_63x_z2_1024px_avg2_0.35um-stack_1_1_9_spine9.ply		11959	1	3	1	9	2.305316812	14.58277019	3.126256281	4.357405639	0.393809479	1.407894027	0.446924757	0.77551095	No	Simple Control	Deconvolved_5_11959_slice1_cell3_dendrite1_spines_63x_z2_1024px_avg2_0.35um-stack_1_1_9_spine9.ply	0.445281537	0.242085244	-0.742129724	3	Simple
477	D:\Downloads\spines_2022_modified\Done\Deconvolved_5_11959_slice1_cell3_dendrite2_spines_63x_z2_1024px_avg2_0.35um-stack_1_1_9_spine1.ply		11959	1	3	2	1	2.342308741	12.96534216	2.426939562	3.537921832	0.457770884	1.396119357	0.420746798	0.8802475	No	Simple Control	Deconvolved_5_11959_slice1_cell3_dendrite2_spines_63x_z2_1024px_avg2_0.35um-stack_1_1_9_spine1.ply	0.094169518	0.39420965	-0.326132494	3	Simple
478	D:\Downloads\spines_2022_modified\Done\Deconvolved_5_11959_slice1_cell3_dendrite2_spines_63x_z2_1024px_avg2_0.35um-stack_1_1_9_spine10.ply		11959	1	3	2	1	3.19443106	16.61824265	3.268435514	5.285099372	0.617011977	1.897711896	0.476880968	0.513952566	No	Simple Control	Deconvolved_5_11959_slice1_cell3_dendrite2_spines_63x_z2_1024px_avg2_0.35um-stack_1_1_9_spine10.ply	1.871248259	-0.535806158	0.036736543	1	Simple
479	D:\Downloads\spines_2022_modified\Done\Deconvolved_5_11959_slice1_cell3_dendrite2_spines_63x_z2_1024px_avg2_0.35um-stack_1_1_9_spine11.ply		11959	1	3	2	1	2.005512579	8.255177204	1.323042138	2.001490354	0.51279411	1.199019202	0.471988899	0.683985222	No	Simple Control	Deconvolved_5_11959_slice1_cell3_dendrite2_spines_63x_z2_1024px_avg2_0.35um-stack_1_1_9_spine11.ply	0.208886213	-0.800153798	-0.430567574	3	Simple
480	D:\Downloads\spines_2022_modified\Done\Deconvolved_5_11959_slice1_cell3_dendrite2_spines_63x_z2_1024px_avg2_0.35um-stack_1_1_9_spine12.ply		11959	1	3	2	1	3.034835872	14.554713	3.056174653	4.805004116	0.572228247	1.77915611	0.46236847	0.546780426	No	Simple Control	Deconvolved_5_11959_slice1_cell3_dendrite2_spines_63x_z2_1024px_avg2_0.35um-stack_1_1_9_spine12.ply	1.502634885	-0.530801872	-0.158307814	1	Simple
481	D:\Downloads\spines_2022_modified\Done\Deconvolved_5_11959_slice1_cell3_dendrite2_spines_63x_z2_1024px_avg2_0.35um-stack_1_1_9_spine13.ply		11959	1	3	2	1	1.740749181	9.076144634	1.617997318	2.403419167	0.4854284	1.106183311	0.394254578	0.599166962	No	Simple Control	Deconvolved_5_11959_slice1_cell3_dendrite2_spines_63x_z2_1024px_avg2_0.35um-stack_1_1_9_spine13.ply	-0.221113507	-0.694505977	-0.592673904	3	Simple
482	D:\Downloads\spines_2022_modified\Done\Deconvolved_5_11959_slice1_cell3_dendrite2_spines_63x_z2_1024px_avg2_0.35um-stack_1_1_9_spine2.ply		11959	1	3	2	2	2.338108241	10.00305337	1.86723611	2.46774386	0.321602473	1.24768015	0.509528918	0.705489509	No	Simple Control	Deconvolved_5_11959_slice1_cell3_dendrite2_spines_63x_z2_1024px_avg2_0.35um-stack_1_1_9_spine2.ply	0.661564086	-0.41749515	-1.272858496	3	Simple
483	D:\Downloads\spines_2022_modified\Done\Deconvolved_5_11959_slice1_cell3_dendrite2_spines_63x_z2_1024px_avg2_0.35um-stack_1_1_9_spine3.ply		11959	1	3	2	3	2.475396377	14.40003435	2.543544902	5.09890478	1.004645082	1.418283693	0.439735329	0.672127065	No	Simple Control	Deconvolved_5_11959_slice1_cell3_dendrite2_spines_63x_z2_1024px_avg2_0.35um-stack_1_1_9_spine3.ply	0.854696403	-0.822085613	1.962433063	4	Simple
484	D:\Downloads\spines_2022_modified\Done\Deconvolved_5_11959_slice1_cell3_dendrite2_spines_63x_z2_1024px_avg2_0.35um-stack_1_1_9_spine4.ply		11959	1	3	2	4	1.046363821	3.019667655	0.340214004	0.435971232	0.281461747	0.636046377	0.429484674	0.670141189	No	Simple Control	Deconvolved_5_11959_slice1_cell3_dendrite2_spines_63x_z2_1024px_avg2_0.35um-stack_1_1_9_spine4.ply	-1.041671281	-0.952019162	-1.605952238	3	Simple
485	D:\Downloads\spines_2022_modified\Done\Deconvolved_5_11959_slice1_cell3_dendrite2_spines_63x_z2_1024px_avg2_0.35um-stack_1_1_9_spine5.ply		11959	1	3	2	5	1.450830284	4.503567883	0.473033313	0.953595355	1.015915854	0.874669115	0.455066589	0.676808827	No	Simple Control	Deconvolved_5_11959_slice1_cell3_dendrite2_spines_63x_z2_1024px_avg2_0.35um-stack_1_1_9_spine5.ply	-0.350721238	-1.839100199	1.805112617	4	Simple
486	D:\Downloads\spines_2022_modified\Done\Deconvolved_5_11959_slice1_cell3_dendrite2_spines_63x_z2_1024px_avg2_0.35um-stack_1_1_9_spine6.ply		11959	1	3	2	6	1.567865219	7.790162332	1.034736555	1.684829025	0.628268583	0.817433685	0.482644589	1.054243386	No	Simple Control	Deconvolved_5_11959_slice1_cell3_dendrite2_spines_63x_z2_1024px_avg2_0.35um-stack_1_1_9_spine6.ply	-0.678724949	-0.140768805	0.489529946	0	Simple
487	D:\Downloads\spines_2022_modified\Done\Deconvolved_5_11959_slice1_cell3_dendrite2_spines_63x_z2_1024px_avg2_0.35um-stack_1_1_9_spine7.ply		11959	1	3	2	7	2.50420828	10.6342701	1.790308898	2.95411372	0.650058113	1.138610186	0.607283886	0.747478674	No	Simple Control	Deconvolved_5_11959_slice1_cell3_dendrite2_spines_63x_z2_1024px_avg2_0.35um-stack_1_1_9_spine7.ply	1.344808579	-1.014583948	0.224410717	1	Simple
488	D:\Downloads\spines_2022_modified\Done\Deconvolved_5_11959_slice1_cell3_dendrite2_spines_63x_z2_1024px_avg2_0.35um-stack_1_1_9_spine8.ply		11959	1	3	2	8	1.273982492	3.72248949	0.489369763	0.667994434	0.36500962	0.749644736	0.417901061	0.721343219	No	Simple Control	Deconvolved_5_11959_slice1_cell3_dendrite2_spines_63x_z2_1024px_avg2_0.35um-stack_1_1_9_spine8.ply	-0.95895616	-0.799005571	-1.129447732	3	Simple
489	D:\Downloads\spines_2022_modified\Done\Deconvolved_5_11959_slice1_cell3_dendrite2_spines_63x_z2_1024px_avg2_0.35um-stack_1_1_9_spine9.ply		11959	1	3	2	9	1.602613586	9.158279508	1.636805402	2.249724796	0.37446076	1.079027944	0.371650498	0.768861741	No	Simple Control	Deconvolved_5_11959_slice1_cell3_dendrite2_spines_63x_z2_1024px_avg2_0.35um-stack_1_1_9_spine9.ply	-0.751386937	-0.040169536	-0.894551205	3	Simple
490	D:\Downloads\spines_2022_modified\Done\Deconvolved_5_11959_slice1_cell4_dendrite1_spines_63x_z2_1024px_avg2_0.35um-stack_SHF_1_1_9_spine1.ply		11959	1	4	1	1	2.890575951	8.658773722	1.360740652	2.183349946	0.604530549	1.382115025	0.562975468	0.628448938	No	Simple Control	Deconvolved_5_11959_slice1_cell4_dendrite1_spines_63x_z2_1024px_avg2_0.35um-stack_SHF_1_1_9_spine1.ply	1.489969488	-1.203578362	-0.093205676	1	Simple
491	D:\Downloads\spines_2022_modified\Done\Deconvolved_5_11959_slice1_cell4_dendrite1_spines_63x_z2_1024px_avg2_0.35um-stack_SHF_1_1_9_spine10.ply		11959	1	4	1	1	2.847028896	18.6579629	4.305170733	9.667504564	1.245556602	1.602081918	0.447978352	1.205586978	No	Simple Control	Deconvolved_5_11959_slice1_cell4_dendrite1_spines_63x_z2_1024px_avg2_0.35um-stack_SHF_1_1_9_spine10.ply	0.566359362	0.610912387	3.765123183	4	Simple
492	D:\Downloads\spines_2022_modified\Done\Deconvolved_5_11959_slice1_cell4_dendrite1_spines_63x_z2_1024px_avg2_0.35um-stack_SHF_1_1_9_spine11.ply		11959	1	4	1	1	4.635209781	35.20083935	10.48342989	19.90992446	0.899180389	2.610863123	0.503315779	0.71771844	No	Simple Control	Deconvolved_5_11959_slice1_cell4_dendrite1_spines_63x_z2_1024px_avg2_0.35um-stack_SHF_1_1_9_spine11.ply	3.7815942	1.242923248	1.901272923	1	Simple
493	D:\Downloads\spines_2022_modified\Done\Deconvolved_5_11959_slice1_cell4_dendrite1_spines_63x_z2_1024px_avg2_0.35um-stack_SHF_1_1_9_spine12.ply		11959	1	4	1	1	2.254900332	8.475693504	1.396914205	2.225878923	0.593425649	1.375852716	0.468255829	0.77881066	No	Simple Control	Deconvolved_5_11959_slice1_cell4_dendrite1_spines_63x_z2_1024px_avg2_0.35um-stack_SHF_1_1_9_spine12.ply	0.250728358	-0.591589405	0.0706558	3	Simple
494	D:\Downloads\spines_2022_modified\Done\Deconvolved_5_11959_slice1_cell4_dendrite1_spines_63x_z2_1024px_avg2_0.35um-stack_SHF_1_1_9_spine13.ply		11959	1	4	1	1	2.249544562	18.89050135	5.048993236	7.501724459	0.485786197	1.474720477	0.380284267	0.861598565	No	Simple Control	Deconvolved_5_11959_slice1_cell4_dendrite1_spines_63x_z2_1024px_avg2_0.35um-stack_SHF_1_1_9_spine13.ply	0.154728637	0.904819057	-0.103689374	2	Simple
495	D:\Downloads\spines_2022_modified\Done\Deconvolved_5_11959_slice1_cell4_dendrite1_spines_63x_z2_1024px_avg2_0.35um-stack_SHF_1_1_9_spine14.ply		11959	1	4	1	1	3.182502076	12.72192216	2.483299611	4.137192951	0.666006362	1.818695167	0.521510368	0.498339417	No	Simple Control	Deconvolved_5_11959_slice1_cell4_dendrite1_spines_63x_z2_1024px_avg2_0.35um-stack_SHF_1_1_9_spine14.ply	1.93460106	-1.110184871	0.149342471	1	Simple
496	D:\Downloads\spines_2022_modified\Done\Deconvolved_5_11959_slice1_cell4_dendrite1_spines_63x_z2_1024px_avg2_0.35um-stack_SHF_1_1_9_spine15.ply		11959	1	4	1	1	2.031420922	13.83075142	3.002923023	5.169988848	0.72165214	1.262296428	0.327803154	1.02033358	No	Simple Control	Deconvolved_5_11959_slice1_cell4_dendrite1_spines_63x_z2_1024px_avg2_0.35um-stack_SHF_1_1_9_spine15.ply	-0.74986674	0.735836163	1.123482125	0	Simple
497	D:\Downloads\spines_2022_modified\Done\Deconvolved_5_11959_slice1_cell4_dendrite1_spines_63x_z2_1024px_avg2_0.35um-stack_SHF_1_1_9_spine16.ply		11959	1	4	1	1	3.660654674	17.72751498	3.710323108	5.889175675	0.587240654	2.035090676	0.512064925	0.604416896	No	Simple Control	Deconvolved_5_11959_slice1_cell4_dendrite1_spines_63x_z2_1024px_avg2_0.35um-stack_SHF_1_1_9_spine16.ply	2.30536123	-0.214744048	0.017383593	1	Simple
498	D:\Downloads\spines_2022_modified\Done\Deconvolved_5_11959_slice1_cell4_dendrite1_spines_63x_z2_1024px_avg2_0.35um-stack_SHF_1_1_9_spine17.ply		11959	1	4	1	1	2.433944876	16.68999304	3.084035244	6.117980376	0.983758256	1.388542044	0.450830149	0.884904572	No	Simple Control	Deconvolved_5_11959_slice1_cell4_dendrite1_spines_63x_z2_1024px_avg2_0.35um-stack_SHF_1_1_9_spine17.ply	0.63816801	-0.101933819	2.134562098	4	Simple
499	D:\Downloads\spines_2022_modified\Done\Deconvolved_5_11959_slice1_cell4_dendrite1_spines_63x_z2_1024px_avg2_0.35um-stack_SHF_1_1_9_spine18.ply		11959	1	4	1	1	1.911623359	12.64098863	1.901890853	3.625321403	0.906166906	1.118024027	0.371207491	0.818441921	No	Simple Control	Deconvolved_5_11959_slice1_cell4_dendrite1_spines_63x_z2_1024px_avg2_0.35um-stack_SHF_1_1_9_spine18.ply	-0.289465437	-0.305509956	1.678609571	4	Simple
500	D:\Downloads\spines_2022_modified\Done\Deconvolved_5_11959_slice1_cell4_dendrite1_spines_63x_z2_1024px_avg2_0.35um-stack_SHF_1_1_9_spine2.ply		11959	1	4	1	2	1.50891347	4.606390066	0.493358047	1.041301983	1.110641531	0.925948184	0.410847215	0.600138634	No	Simple Control	Deconvolved_5_11959_slice1_cell4_dendrite1_spines_63x_z2_1024px_avg2_0.35um-stack_SHF_1_1_9_spine2.ply	-0.381078419	-1.997925788	2.193979922	4	Simple
501	D:\Downloads\spines_2022_modified\Done\Deconvolved_5_11959_slice1_cell4_dendrite1_spines_63x_z2_1024px_avg2_0.35um-stack_SHF_1_1_9_spine3.ply		11959	1	4	1	3	3.822087206	15.68173512	3.954929252	7.033102263	0.77831304	1.806032379	0.603240036	0.872226718	No	Simple Control	Deconvolved_5_11959_slice1_cell4_dendrite1_spines_63x_z2_1024px_avg2_0.35um-stack_SHF_1_1_9_spine3.ply	2.400742898	-0.228909682	1.11000119	1	Simple
502	D:\Downloads\spines_2022_modified\Done\Deconvolved_5_11959_slice1_cell4_dendrite1_spines_63x_z2_1024px_avg2_0.35um-stack_SHF_1_1_9_spine4.ply		11959	1	4	1	4	1.533319636	6.778434773	1.047318848	1.695784985	0.619167828	0.938962495	0.378352614	0.867099544	No	Simple Control	Deconvolved_5_11959_slice1_cell4_dendrite1_spines_63x_z2_1024px_avg2_0.35um-stack_SHF_1_1_9_spine4.ply	-0.992674503	-0.34324517	0.301289655	0	Simple
503	D:\Downloads\spines_2022_modified\Done\Deconvolved_5_11959_slice1_cell4_dendrite1_spines_63x_z2_1024px_avg2_0.35um-stack_SHF_1_1_9_spine5.ply		11959	1	4	1	5	3.143721539	16.42465744	3.499344724	5.851509942	0.672173051	1.709354746	0.484291927	0.788184143	No	Simple Control	Deconvolved_5_11959_slice1_cell4_dendrite1_spines_63x_z2_1024px_avg2_0.35um-stack_SHF_1_1_9_spine5.ply	1.417542891	0.05309467	0.596353048	1	Simple
504	D:\Downloads\spines_2022_modified\Done\Deconvolved_5_11959_slice1_cell4_dendrite1_spines_63x_z2_1024px_avg2_0.35um-stack_SHF_1_1_9_spine6.ply		11959	1	4	1	6	2.69634916	19.89631306	4.974240415	7.72540514	0.55308238	1.623163079	0.417386622	0.788313263	No	Simple Control	Deconvolved_5_11959_slice1_cell4_dendrite1_spines_63x_z2_1024px_avg2_0.35um-stack_SHF_1_1_9_spine6.ply	0.877343706	0.649263844	0.129886596	2	Simple
505	D:\Downloads\spines_2022_modified\Done\Deconvolved_5_11959_slice1_cell4_dendrite1_spines_63x_z2_1024px_avg2_0.35um-stack_SHF_1_1_9_spine7.ply		11959	1	4	1	7	2.513079122	16.10008373	3.092587192	5.703013577	0.844091443	1.440576146	0.442105537	0.72937256	No	Simple Control	Deconvolved_5_11959_slice1_cell4_dendrite1_spines_63x_z2_1024px_avg2_0.35um-stack_SHF_1_1_9_spine7.ply	0.84628943	-0.320059141	1.314711857	4	Simple
506	D:\Downloads\spines_2022_modified\Done\Deconvolved_5_11959_slice1_cell4_dendrite1_spines_63x_z2_1024px_avg2_0.35um-stack_SHF_1_1_9_spine8.ply		11959	1	4	1	8	2.340277725	14.94403157	3.471650426	5.121120987	0.475125764	1.42945019	0.370539555	0.745041358	No	Simple Control	Deconvolved_5_11959_slice1_cell4_dendrite1_spines_63x_z2_1024px_avg2_0.35um-stack_SHF_1_1_9_spine8.ply	0.16158176	0.349206926	-0.332140286	3	Simple
507	D:\Downloads\spines_2022_modified\Done\Deconvolved_5_11959_slice1_cell4_dendrite1_spines_63x_z2_1024px_avg2_0.35um-stack_SHF_1_1_9_spine9.ply		11959	1	4	1	9	2.264351891	20.82999496	5.121959457	8.459452647	0.651604765	1.394953578	0.412016024	0.955471915	No	Simple Control	Deconvolved_5_11959_slice1_cell4_dendrite1_spines_63x_z2_1024px_avg2_0.35um-stack_SHF_1_1_9_spine9.ply	0.317012476	0.971170654	0.770871289	2	Simple
508	D:\Downloads\spines_2022_modified\Done\Deconvolved_5_11959_slice1_cell4_dendrite2_spines_63x_z2_1024px_avg2_0.35um-stack_1_1_9_spine1.ply		11959	1	4	2	1	2.271925107	17.28699853	3.873128286	5.730915639	0.479660681	1.377337339	0.382527718	0.923716346	No	Simple Control	Deconvolved_5_11959_slice1_cell4_dendrite2_spines_63x_z2_1024px_avg2_0.35um-stack_1_1_9_spine1.ply	-0.004360343	0.942635396	-0.083975907	2	Simple
509	D:\Downloads\spines_2022_modified\Done\Deconvolved_5_11959_slice1_cell4_dendrite2_spines_63x_z2_1024px_avg2_0.35um-stack_1_1_9_spine10.ply		11959	1	4	2	1	1.914996231	10.90842748	1.862592524	3.204758887	0.720590438	1.212285893	0.424841896	0.763165072	No	Simple Control	Deconvolved_5_11959_slice1_cell4_dendrite2_spines_63x_z2_1024px_avg2_0.35um-stack_1_1_9_spine10.ply	-0.049667375	-0.518484574	0.690570621	4	Simple
510	D:\Downloads\spines_2022_modified\Done\Deconvolved_5_11959_slice1_cell4_dendrite2_spines_63x_z2_1024px_avg2_0.35um-stack_1_1_9_spine11.ply		11959	1	4	2	1	1.927722912	12.85793377	2.354508463	4.387969751	0.863645776	1.243473728	0.340641471	0.828658393	No	Simple Control	Deconvolved_5_11959_slice1_cell4_dendrite2_spines_63x_z2_1024px_avg2_0.35um-stack_1_1_9_spine11.ply	-0.454234865	-0.095777174	1.524322393	4	Simple
511	D:\Downloads\spines_2022_modified\Done\Deconvolved_5_11959_slice1_cell4_dendrite2_spines_63x_z2_1024px_avg2_0.35um-stack_1_1_9_spine12.ply		11959	1	4	2	1	2.373231648	13.567842	2.777039501	4.114699142	0.481685493	1.522949306	0.398969543	0.604895776	No	Simple Control	Deconvolved_5_11959_slice1_cell4_dendrite2_spines_63x_z2_1024px_avg2_0.35um-stack_1_1_9_spine12.ply	0.50066348	-0.226702048	-0.506233955	3	Simple
512	D:\Downloads\spines_2022_modified\Done\Deconvolved_5_11959_slice1_cell4_dendrite2_spines_63x_z2_1024px_avg2_0.35um-stack_1_1_9_spine13.ply		11959	1	4	2	1	2.614364493	12.52000312	2.340183142	3.211112311	0.372162825	1.409631434	0.508502619	0.438971799	No	Simple Control	Deconvolved_5_11959_slice1_cell4_dendrite2_spines_63x_z2_1024px_avg2_0.35um-stack_1_1_9_spine13.ply	1.452108644	-0.929397225	-1.295737078	1	Simple
513	D:\Downloads\spines_2022_modified\Done\Deconvolved_5_11959_slice1_cell4_dendrite2_spines_63x_z2_1024px_avg2_0.35um-stack_1_1_9_spine2.ply		11959	1	4	2	2	1.734680357	9.815356925	1.779907642	2.844133553	0.597910749	1.086920923	0.344502049	0.840334847	No	Simple Control	Deconvolved_5_11959_slice1_cell4_dendrite2_spines_63x_z2_1024px_avg2_0.35um-stack_1_1_9_spine2.ply	-0.822926616	0.008697323	0.256324673	0	Simple
514	D:\Downloads\spines_2022_modified\Done\Deconvolved_5_11959_slice1_cell4_dendrite2_spines_63x_z2_1024px_avg2_0.35um-stack_1_1_9_spine3.ply		11959	1	4	2	3	5.495849697	28.76385655	9.086992587	12.48551906	0.373999037	3.035446156	0.557465765	0.754433723	No	Simple Control	Deconvolved_5_11959_slice1_cell4_dendrite2_spines_63x_z2_1024px_avg2_0.35um-stack_1_1_9_spine3.ply	4.188876559	1.497192712	-0.564439136	1	Simple
515	D:\Downloads\spines_2022_modified\Done\Deconvolved_5_11959_slice1_cell4_dendrite2_spines_63x_z2_1024px_avg2_0.35um-stack_1_1_9_spine4.ply		11959	1	4	2	4	2.912089827	23.10203491	5.472622602	8.739014446	0.596860424	1.734675398	0.457236833	0.977209677	No	Simple Control	Deconvolved_5_11959_slice1_cell4_dendrite2_spines_63x_z2_1024px_avg2_0.35um-stack_1_1_9_spine4.ply	1.108828586	1.236036601	0.575738951	2	Simple
516	D:\Downloads\spines_2022_modified\Done\Deconvolved_5_11959_slice1_cell4_dendrite2_spines_63x_z2_1024px_avg2_0.35um-stack_1_1_9_spine5.ply		11959	1	4	2	5	1.695417449	7.071560762	1.008560585	1.628908509	0.615082459	0.954958184	0.434351737	0.831267492	No	Simple Control	Deconvolved_5_11959_slice1_cell4_dendrite2_spines_63x_z2_1024px_avg2_0.35um-stack_1_1_9_spine5.ply	-0.503110001	-0.573148712	0.207583454	3	Simple
517	D:\Downloads\spines_2022_modified\Done\Deconvolved_5_11959_slice1_cell4_dendrite2_spines_63x_z2_1024px_avg2_0.35um-stack_1_1_9_spine6.ply		11959	1	4	2	6	1.999364361	8.446706056	1.24575349	1.978547579	0.588233624	1.170905973	0.445464055	0.636496493	No	Simple Control	Deconvolved_5_11959_slice1_cell4_dendrite2_spines_63x_z2_1024px_avg2_0.35um-stack_1_1_9_spine6.ply	0.173673551	-0.921153302	-0.113745785	3	Simple
518	D:\Downloads\spines_2022_modified\Done\Deconvolved_5_11959_slice1_cell4_dendrite2_spines_63x_z2_1024px_avg2_0.35um-stack_1_1_9_spine7.ply		11959	1	4	2	7	2.847271561	17.66372607	3.804077782	6.214527281	0.633648847	1.730251952	0.44721413	0.679561094	No	Simple Control	Deconvolved_5_11959_slice1_cell4_dendrite2_spines_63x_z2_1024px_avg2_0.35um-stack_1_1_9_spine7.ply	1.235092247	0.000374335	0.325705045	1	Simple
519	D:\Downloads\spines_2022_modified\Done\Deconvolved_5_11959_slice1_cell4_dendrite2_spines_63x_z2_1024px_avg2_0.35um-stack_1_1_9_spine8.ply		11959	1	4	2	8	2.080659704	12.00951313	2.155937883	3.689181193	0.711172303	1.206073588	0.371814028	0.827249525	No	Simple Control	Deconvolved_5_11959_slice1_cell4_dendrite2_spines_63x_z2_1024px_avg2_0.35um-stack_1_1_9_spine8.ply	-0.255562942	-0.041019191	0.791059324	4	Simple
520	D:\Downloads\spines_2022_modified\Done\Deconvolved_5_11959_slice1_cell4_dendrite2_spines_63x_z2_1024px_avg2_0.35um-stack_1_1_9_spine9.ply		11959	1	4	2	9	3.438366428	12.35793681	2.265814182	3.662937827	0.616609983	2.068243263	0.470989661	0.353461442	No	Simple Control	Deconvolved_5_11959_slice1_cell4_dendrite2_spines_63x_z2_1024px_avg2_0.35um-stack_1_1_9_spine9.ply	2.073759589	-1.232641721	-0.194604014	1	Simple
521	D:\Downloads\spines_2022_modified\Done\Deconvolved_5_11959_slice1_cell4_dendrite3_spines_63x_z2_1024px_avg2_0.35um-stack_SHF_1_1_9_spine1.ply		11959	1	4	3	1	1.230956427	3.163037788	0.326958819	0.578456768	0.769203748	0.778607424	0.414643811	0.570502263	No	Simple Control	Deconvolved_5_11959_slice1_cell4_dendrite3_spines_63x_z2_1024px_avg2_0.35um-stack_SHF_1_1_9_spine1.ply	-0.682233214	-1.783690879	0.548357488	4	Simple
522	D:\Downloads\spines_2022_modified\Done\Deconvolved_5_11959_slice1_cell4_dendrite3_spines_63x_z2_1024px_avg2_0.35um-stack_SHF_1_1_9_spine2.ply		11959	1	4	3	2	1.70463783	9.087184387	1.508251032	2.15962692	0.431874983	1.120935676	0.371094122	0.691595567	No	Simple Control	Deconvolved_5_11959_slice1_cell4_dendrite3_spines_63x_z2_1024px_avg2_0.35um-stack_SHF_1_1_9_spine2.ply	-0.53725355	-0.306395626	-0.714640884	3	Simple
523	D:\Downloads\spines_2022_modified\Done\Deconvolved_5_11959_slice1_cell4_dendrite3_spines_63x_z2_1024px_avg2_0.35um-stack_SHF_1_1_9_spine3.ply		11959	1	4	3	3	2.965718182	11.9433624	2.139307823	3.305288599	0.545027118	1.731283392	0.464504722	0.457883909	No	Simple Control	Deconvolved_5_11959_slice1_cell4_dendrite3_spines_63x_z2_1024px_avg2_0.35um-stack_SHF_1_1_9_spine3.ply	1.46929894	-0.952540651	-0.430229123	1	Simple
524	D:\Downloads\spines_2022_modified\Done\Deconvolved_5_11959_slice1_cell5_dendrite1_spines_63x_z2_1024px_avg2_0.35um-stack_1_1_9_spine1.ply		11959	1	5	1	1	1.910931894	4.676005104	0.521279819	0.862934727	0.655415565	1.115972347	0.483575419	0.410129368	No	Simple Control	Deconvolved_5_11959_slice1_cell5_dendrite1_spines_63x_z2_1024px_avg2_0.35um-stack_1_1_9_spine1.ply	0.50853988	-2.048969797	-0.158505494	4	Simple
525	D:\Downloads\spines_2022_modified\Done\Deconvolved_5_11959_slice1_cell5_dendrite1_spines_63x_z2_1024px_avg2_0.35um-stack_1_1_9_spine2.ply		11959	1	5	1	2	2.327690073	10.99267863	1.805201111	3.285092692	0.819793192	1.285588607	0.49555905	0.812784246	No	Simple Control	Deconvolved_5_11959_slice1_cell5_dendrite1_spines_63x_z2_1024px_avg2_0.35um-stack_1_1_9_spine2.ply	0.578713868	-0.692705021	1.169904026	4	Simple
526	D:\Downloads\spines_2022_modified\Done\Deconvolved_5_11959_slice1_cell5_dendrite1_spines_63x_z2_1024px_avg2_0.35um-stack_1_1_9_spine3.ply		11959	1	5	1	3	2.74432088	21.22382403	4.759442163	7.369432677	0.548381601	1.457689321	0.473129514	0.895607312	No	Simple Control	Deconvolved_5_11959_slice1_cell5_dendrite1_spines_63x_z2_1024px_avg2_0.35um-stack_1_1_9_spine3.ply	1.093212785	0.857231972	0.208028828	2	Simple
527	D:\Downloads\spines_2022_modified\Done\Deconvolved_5_11959_slice1_cell5_dendrite1_spines_63x_z2_1024px_avg2_0.35um-stack_1_1_9_spine4.ply		11959	1	5	1	4	1.888716068	13.61213656	2.731351095	3.854812333	0.411320698	1.168901985	0.413185013	0.964188406	No	Simple Control	Deconvolved_5_11959_slice1_cell5_dendrite1_spines_63x_z2_1024px_avg2_0.35um-stack_1_1_9_spine4.ply	-0.406437988	0.678426543	-0.452340354	3	Simple
528	D:\Downloads\spines_2022_modified\Done\Deconvolved_5_11959_slice1_cell5_dendrite1_spines_63x_z2_1024px_avg2_0.35um-stack_1_1_9_spine5.ply		11959	1	5	1	5	2.988039954	18.3395278	4.062476687	5.561753379	0.369054842	1.501940572	0.522194171	0.827464259	No	Simple Control	Deconvolved_5_11959_slice1_cell5_dendrite1_spines_63x_z2_1024px_avg2_0.35um-stack_1_1_9_spine5.ply	1.454280534	0.565796969	-0.765694586	1	Simple
529	D:\Downloads\spines_2022_modified\Done\Deconvolved_5_11959_slice1_cell5_dendrite1_spines_63x_z2_1024px_avg2_0.35um-stack_1_1_9_spine6.ply		11959	1	5	1	6	3.504204506	27.12664115	6.111231081	8.878469278	0.452811907	1.8252756	0.53231665	0.698793012	No	Simple Control	Deconvolved_5_11959_slice1_cell5_dendrite1_spines_63x_z2_1024px_avg2_0.35um-stack_1_1_9_spine6.ply	2.584132993	0.869935785	-0.380487112	1	Simple
530	D:\Downloads\spines_2022_modified\Done\Deconvolved_5_11959_slice1_cell5_dendrite2_spines_63x_z2_1024px_avg2_0.35um-stack_SHF_1_1_9_spine1.ply		11959	1	5	2	1	1.323292227	4.376926666	0.462442035	0.733873878	0.586953223	0.670663471	0.52621509	0.882412905	No	Simple Control	Deconvolved_5_11959_slice1_cell5_dendrite2_spines_63x_z2_1024px_avg2_0.35um-stack_SHF_1_1_9_spine1.ply	-0.533412725	-0.994747814	0.000480651	3	Simple
531	D:\Downloads\spines_2022_modified\Done\Deconvolved_5_11959_slice1_cell5_dendrite2_spines_63x_z2_1024px_avg2_0.35um-stack_SHF_1_1_9_spine10.ply		11959	1	5	2	1	1.305518329	3.63409044	0.325614492	0.597368176	0.83458719	0.75334278	0.43878839	0.641833286	No	Simple Control	Deconvolved_5_11959_slice1_cell5_dendrite2_spines_63x_z2_1024px_avg2_0.35um-stack_SHF_1_1_9_spine10.ply	-0.577907486	-1.720311717	0.922789173	4	Simple
532	D:\Downloads\spines_2022_modified\Done\Deconvolved_5_11959_slice1_cell5_dendrite2_spines_63x_z2_1024px_avg2_0.35um-stack_SHF_1_1_9_spine11.ply		11959	1	5	2	1	1.609667239	11.22987914	1.867399515	3.029969643	0.62256101	0.998111725	0.338894086	0.949829111	No	Simple Control	Deconvolved_5_11959_slice1_cell5_dendrite2_spines_63x_z2_1024px_avg2_0.35um-stack_SHF_1_1_9_spine11.ply	-1.050711117	0.371565747	0.514921557	0	Simple
533	D:\Downloads\spines_2022_modified\Done\Deconvolved_5_11959_slice1_cell5_dendrite2_spines_63x_z2_1024px_avg2_0.35um-stack_SHF_1_1_9_spine12.ply		11959	1	5	2	1	1.956136329	6.781257398	0.900338858	1.383598571	0.536753145	1.031606861	0.522524867	0.739648199	No	Simple Control	Deconvolved_5_11959_slice1_cell5_dendrite2_spines_63x_z2_1024px_avg2_0.35um-stack_SHF_1_1_9_spine12.ply	0.273815108	-0.987811342	-0.322307619	3	Simple
534	D:\Downloads\spines_2022_modified\Done\Deconvolved_5_11959_slice1_cell5_dendrite2_spines_63x_z2_1024px_avg2_0.35um-stack_SHF_1_1_9_spine13.ply		11959	1	5	2	1	1.06790367	2.979983171	0.299440773	0.480213216	0.603700159	0.575955754	0.381715942	0.91055789	No	Simple Control	Deconvolved_5_11959_slice1_cell5_dendrite2_spines_63x_z2_1024px_avg2_0.35um-stack_SHF_1_1_9_spine13.ply	-1.597644545	-0.601490992	0.196118769	0	Simple
535	D:\Downloads\spines_2022_modified\Done\Deconvolved_5_11959_slice1_cell5_dendrite2_spines_63x_z2_1024px_avg2_0.35um-stack_SHF_1_1_9_spine2.ply		11959	1	5	2	2	1.790585397	9.387099072	1.547996767	2.742918573	0.771914924	1.06138627	0.323151479	1.079072362	No	Simple Control	Deconvolved_5_11959_slice1_cell5_dendrite2_spines_63x_z2_1024px_avg2_0.35um-stack_SHF_1_1_9_spine2.ply	-1.269416963	0.440922521	1.348379016	0	Simple
536	D:\Downloads\spines_2022_modified\Done\Deconvolved_5_11959_slice1_cell5_dendrite2_spines_63x_z2_1024px_avg2_0.35um-stack_SHF_1_1_9_spine3.ply		11959	1	5	2	3	0.874610483	3.030937512	0.32929892	0.503082797	0.527738981	0.603805046	0.302544473	0.884869397	No	Simple Control	Deconvolved_5_11959_slice1_cell5_dendrite2_spines_63x_z2_1024px_avg2_0.35um-stack_SHF_1_1_9_spine3.ply	-2.132012582	-0.320422003	-0.127218476	0	Simple
537	D:\Downloads\spines_2022_modified\Done\Deconvolved_5_11959_slice1_cell5_dendrite2_spines_63x_z2_1024px_avg2_0.35um-stack_SHF_1_1_9_spine4.ply		11959	1	5	2	4	1.847997016	8.777795598	1.420456521	2.032230264	0.430688116	1.053970769	0.435485339	0.689169505	No	Simple Control	Deconvolved_5_11959_slice1_cell5_dendrite2_spines_63x_z2_1024px_avg2_0.35um-stack_SHF_1_1_9_spine4.ply	-0.103886705	-0.533462626	-0.773171387	3	Simple
538	D:\Downloads\spines_2022_modified\Done\Deconvolved_5_11959_slice1_cell5_dendrite2_spines_63x_z2_1024px_avg2_0.35um-stack_SHF_1_1_9_spine5.ply		11959	1	5	2	5	1.61484794	14.03026336	2.7851899	3.997253272	0.435181591	1.077668697	0.359875293	1.166518974	No	Simple Control	Deconvolved_5_11959_slice1_cell5_dendrite2_spines_63x_z2_1024px_avg2_0.35um-stack_SHF_1_1_9_spine5.ply	-1.202958807	1.343624591	-0.072912143	0	Simple
539	D:\Downloads\spines_2022_modified\Done\Deconvolved_5_11959_slice1_cell5_dendrite2_spines_63x_z2_1024px_avg2_0.35um-stack_SHF_1_1_9_spine6.ply		11959	1	5	2	6	2.652258575	9.420317671	1.543058558	2.676707733	0.734676703	1.400778572	0.579968737	0.57632721	No	Simple Control	Deconvolved_5_11959_slice1_cell5_dendrite2_spines_63x_z2_1024px_avg2_0.35um-stack_SHF_1_1_9_spine6.ply	1.558618811	-1.553909857	0.429038013	4	Simple
540	D:\Downloads\spines_2022_modified\Done\Deconvolved_5_11959_slice1_cell5_dendrite2_spines_63x_z2_1024px_avg2_0.35um-stack_SHF_1_1_9_spine7.ply		11959	1	5	2	7	1.170633345	5.577245658	0.574123304	1.045497916	0.821033755	0.738640505	0.38494583	1.053120659	No	Simple Control	Deconvolved_5_11959_slice1_cell5_dendrite2_spines_63x_z2_1024px_avg2_0.35um-stack_SHF_1_1_9_spine7.ply	-1.552903173	-0.313559261	1.402490301	0	Simple
541	D:\Downloads\spines_2022_modified\Done\Deconvolved_5_11959_slice1_cell5_dendrite2_spines_63x_z2_1024px_avg2_0.35um-stack_SHF_1_1_9_spine8.ply		11959	1	5	2	8	1.045458515	4.605884137	0.575224392	0.900461531	0.565409157	0.662969189	0.320098711	1.0799839	No	Simple Control	Deconvolved_5_11959_slice1_cell5_dendrite2_spines_63x_z2_1024px_avg2_0.35um-stack_SHF_1_1_9_spine8.ply	-2.146884963	0.229737031	0.290018536	0	Simple
542	D:\Downloads\spines_2022_modified\Done\Deconvolved_5_11959_slice1_cell5_dendrite2_spines_63x_z2_1024px_avg2_0.35um-stack_SHF_1_1_9_spine9.ply		11959	1	5	2	9	2.58066995	14.00378325	2.360395526	4.024420773	0.704977292	1.389654564	0.508034704	0.616908524	No	Simple Control	Deconvolved_5_11959_slice1_cell5_dendrite2_spines_63x_z2_1024px_avg2_0.35um-stack_SHF_1_1_9_spine9.ply	1.28767075	-0.805930944	0.462310898	1	Simple
543	D:\Downloads\spines_2022_modified\Done\Deconvolved_5_11959_slice1_cell5_dendrite3_spines_63x_z2_1024px_avg2_0.35um-stack_1_1_9_spine1.ply		11959	1	5	3	1	1.014154058	3.228386276	0.361287078	0.550959754	0.524991584	0.641936967	0.373776804	0.739987365	No	Simple Control	Deconvolved_5_11959_slice1_cell5_dendrite3_spines_63x_z2_1024px_avg2_0.35um-stack_1_1_9_spine1.ply	-1.401931584	-0.899674831	-0.356433616	3	Simple
544	D:\Downloads\spines_2022_modified\Done\Deconvolved_5_11959_slice1_cell5_dendrite3_spines_63x_z2_1024px_avg2_0.35um-stack_1_1_9_spine10.ply		11959	1	5	3	1	1.903067721	16.47193307	3.813688764	5.821201345	0.526396543	1.234420085	0.296374898	0.963589098	No	Simple Control	Deconvolved_5_11959_slice1_cell5_dendrite3_spines_63x_z2_1024px_avg2_0.35um-stack_1_1_9_spine10.ply	-0.830546452	1.152514986	0.216700058	0	Simple
545	D:\Downloads\spines_2022_modified\Done\Deconvolved_5_11959_slice1_cell5_dendrite3_spines_63x_z2_1024px_avg2_0.35um-stack_1_1_9_spine11.ply		11959	1	5	3	1	3.040694651	14.67792518	3.384413007	5.3091367	0.568702369	1.929071322	0.433044276	0.667832132	No	Simple Control	Deconvolved_5_11959_slice1_cell5_dendrite3_spines_63x_z2_1024px_avg2_0.35um-stack_1_1_9_spine11.ply	1.156491888	-0.099350783	-0.007736894	1	Simple
546	D:\Downloads\spines_2022_modified\Done\Deconvolved_5_11959_slice1_cell5_dendrite3_spines_63x_z2_1024px_avg2_0.35um-stack_1_1_9_spine12.ply		11959	1	5	3	1	1.645416691	6.734225273	0.874914175	1.461167378	0.670069384	0.902727904	0.490483124	0.6506264	No	Simple Control	Deconvolved_5_11959_slice1_cell5_dendrite3_spines_63x_z2_1024px_avg2_0.35um-stack_1_1_9_spine12.ply	0.051907554	-1.346501439	0.196879035	4	Simple
547	D:\Downloads\spines_2022_modified\Done\Deconvolved_5_11959_slice1_cell5_dendrite3_spines_63x_z2_1024px_avg2_0.35um-stack_1_1_9_spine13.ply		11959	1	5	3	1	1.988548351	16.39855553	3.659641173	5.325333326	0.455151769	1.21607047	0.3850375	1.000211514	No	Simple Control	Deconvolved_5_11959_slice1_cell5_dendrite3_spines_63x_z2_1024px_avg2_0.35um-stack_1_1_9_spine13.ply	-0.384629767	1.048439636	-0.139116925	2	Simple
548	D:\Downloads\spines_2022_modified\Done\Deconvolved_5_11959_slice1_cell5_dendrite3_spines_63x_z2_1024px_avg2_0.35um-stack_1_1_9_spine14.ply		11959	1	5	3	1	3.163141933	16.38859872	3.319756453	5.979614928	0.801220967	1.810424363	0.480861226	0.762231139	No	Simple Control	Deconvolved_5_11959_slice1_cell5_dendrite3_spines_63x_z2_1024px_avg2_0.35um-stack_1_1_9_spine14.ply	1.488572201	-0.178387563	1.163679178	1	Simple
549	D:\Downloads\spines_2022_modified\Done\Deconvolved_5_11959_slice1_cell5_dendrite3_spines_63x_z2_1024px_avg2_0.35um-stack_1_1_9_spine15.ply		11959	1	5	3	1	1.10761894	3.464057109	0.374654155	0.580312673	0.548928969	0.626684542	0.430774616	0.833514667	No	Simple Control	Deconvolved_5_11959_slice1_cell5_dendrite3_spines_63x_z2_1024px_avg2_0.35um-stack_1_1_9_spine15.ply	-1.170942429	-0.850643669	-0.176866314	3	Simple
550	D:\Downloads\spines_2022_modified\Done\Deconvolved_5_11959_slice1_cell5_dendrite3_spines_63x_z2_1024px_avg2_0.35um-stack_1_1_9_spine16.ply		11959	1	5	3	1	3.226211892	25.5213514	6.040809959	9.495610843	0.571910209	1.948388659	0.409535238	0.849055588	No	Simple Control	Deconvolved_5_11959_slice1_cell5_dendrite3_spines_63x_z2_1024px_avg2_0.35um-stack_1_1_9_spine16.ply	1.427864585	1.346186445	0.405216876	2	Simple
551	D:\Downloads\spines_2022_modified\Done\Deconvolved_5_11959_slice1_cell5_dendrite3_spines_63x_z2_1024px_avg2_0.35um-stack_1_1_9_spine17.ply		11959	1	5	3	1	1.662998771	9.031038635	1.341041929	2.131199561	0.589211728	1.058194773	0.417575664	0.88295437	No	Simple Control	Deconvolved_5_11959_slice1_cell5_dendrite3_spines_63x_z2_1024px_avg2_0.35um-stack_1_1_9_spine17.ply	-0.60782774	-0.194422085	0.189168543	3	Simple
552	D:\Downloads\spines_2022_modified\Done\Deconvolved_5_11959_slice1_cell5_dendrite3_spines_63x_z2_1024px_avg2_0.35um-stack_1_1_9_spine2.ply		11959	1	5	3	2	3.085946712	16.79868683	3.975711523	6.412737955	0.612978688	1.810530071	0.49042542	0.653537783	No	Simple Control	Deconvolved_5_11959_slice1_cell5_dendrite3_spines_63x_z2_1024px_avg2_0.35um-stack_1_1_9_spine2.ply	1.63532203	-0.217264508	0.165078976	1	Simple
553	D:\Downloads\spines_2022_modified\Done\Deconvolved_5_11959_slice1_cell5_dendrite3_spines_63x_z2_1024px_avg2_0.35um-stack_1_1_9_spine3.ply		11959	1	5	3	3	1.183452	7.018858718	1.256191324	2.058244898	0.638480428	0.897908591	0.198966569	0.959948991	No	Simple Control	Deconvolved_5_11959_slice1_cell5_dendrite3_spines_63x_z2_1024px_avg2_0.35um-stack_1_1_9_spine3.ply	-2.334384007	0.450041873	0.631416162	0	Simple
554	D:\Downloads\spines_2022_modified\Done\Deconvolved_5_11959_slice1_cell5_dendrite3_spines_63x_z2_1024px_avg2_0.35um-stack_1_1_9_spine4.ply		11959	1	5	3	4	2.200834063	9.335495314	1.549782471	2.386986828	0.540207657	1.286473992	0.477146199	0.875923053	No	Simple Control	Deconvolved_5_11959_slice1_cell5_dendrite3_spines_63x_z2_1024px_avg2_0.35um-stack_1_1_9_spine4.ply	0.124818585	-0.237107207	-0.059717503	3	Simple
555	D:\Downloads\spines_2022_modified\Done\Deconvolved_5_11959_slice1_cell5_dendrite3_spines_63x_z2_1024px_avg2_0.35um-stack_1_1_9_spine5.ply		11959	1	5	3	5	1.968737198	12.73092136	2.769535845	3.77034269	0.361362662	1.237397908	0.39373963	0.810095331	No	Simple Control	Deconvolved_5_11959_slice1_cell5_dendrite3_spines_63x_z2_1024px_avg2_0.35um-stack_1_1_9_spine5.ply	-0.248361332	0.355364135	-0.852881648	3	Simple
556	D:\Downloads\spines_2022_modified\Done\Deconvolved_5_11959_slice1_cell5_dendrite3_spines_63x_z2_1024px_avg2_0.35um-stack_1_1_9_spine6_shf.ply		11959	1	5	3	6	1.642547321	6.164521718	0.839405957	1.454330198	0.732570738	1.071631199	0.402947642	0.588819031	SHF	Simple Control	Deconvolved_5_11959_slice1_cell5_dendrite3_spines_63x_z2_1024px_avg2_0.35um-stack_1_1_9_spine6_shf.ply	-0.318949178	-1.337593881	0.477580438	4	Simple
557	D:\Downloads\spines_2022_modified\Done\Deconvolved_5_11959_slice1_cell5_dendrite3_spines_63x_z2_1024px_avg2_0.35um-stack_1_1_9_spine7_shf.ply		11959	1	5	3	7	2.221420472	9.268561017	1.624557519	2.450950566	0.508688081	1.236633	0.443945871	0.597990417	SHF	Simple Control	Deconvolved_5_11959_slice1_cell5_dendrite3_spines_63x_z2_1024px_avg2_0.35um-stack_1_1_9_spine7_shf.ply	0.41950446	-0.805033423	-0.498763725	3	Simple
558	D:\Downloads\spines_2022_modified\Done\Deconvolved_5_11959_slice1_cell5_dendrite3_spines_63x_z2_1024px_avg2_0.35um-stack_1_1_9_spine8.ply		11959	1	5	3	8	2.348178456	14.22292804	3.152609793	4.24185172	0.345504835	1.311671547	0.446551351	0.844918503	No	Simple Control	Deconvolved_5_11959_slice1_cell5_dendrite3_spines_63x_z2_1024px_avg2_0.35um-stack_1_1_9_spine8.ply	0.328866618	0.468231644	-0.886620433	3	Simple
559	D:\Downloads\spines_2022_modified\Done\Deconvolved_5_11959_slice1_cell5_dendrite3_spines_63x_z2_1024px_avg2_0.35um-stack_1_1_9_spine9.ply		11959	1	5	3	9	2.424032024	7.453774746	1.053752116	1.901999602	0.804978204	1.444095	0.471860952	0.492647684	No	Simple Control	Deconvolved_5_11959_slice1_cell5_dendrite3_spines_63x_z2_1024px_avg2_0.35um-stack_1_1_9_spine9.ply	0.876845467	-1.690865236	0.704483689	4	Simple
560	D:\Downloads\spines_2022_modified\Done\Deconvolved_5_11959_slice1_cell6_dendrite1_spines_63x_z2_1024px_avg2_0.35um-stack_SHF_1_1_9_spine10.ply		11959	1	6	1	1	2.643822458	13.09616308	2.5904176	3.775990496	0.457676359	1.531015814	0.472373868	0.660869869	No	Simple Control	Deconvolved_5_11959_slice1_cell6_dendrite1_spines_63x_z2_1024px_avg2_0.35um-stack_SHF_1_1_9_spine10.ply	0.965448713	-0.293521497	-0.604949096	3	Simple
561	D:\Downloads\spines_2022_modified\Done\Deconvolved_5_11959_slice1_cell6_dendrite1_spines_63x_z2_1024px_avg2_0.35um-stack_SHF_1_1_9_spine1_shf.ply		11959	1	6	1	1	3.642391485	34.61436867	10.14050657	16.61183058	0.638165753	2.129407459	0.453103939	0.902279199	SHF	Simple Control	Deconvolved_5_11959_slice1_cell6_dendrite1_spines_63x_z2_1024px_avg2_0.35um-stack_SHF_1_1_9_spine1_shf.ply	2.364772066	2.040331934	0.891466114	2	Simple
562	D:\Downloads\spines_2022_modified\Done\Deconvolved_5_11959_slice1_cell6_dendrite1_spines_63x_z2_1024px_avg2_0.35um-stack_SHF_1_1_9_spine3.ply		11959	1	6	1	3	2.233499244	8.468901962	1.322376896	2.099730959	0.587846071	1.26969689	0.482450705	0.640605347	No	Simple Control	Deconvolved_5_11959_slice1_cell6_dendrite1_spines_63x_z2_1024px_avg2_0.35um-stack_SHF_1_1_9_spine3.ply	0.538212158	-0.996494159	-0.128227092	3	Simple
563	D:\Downloads\spines_2022_modified\Done\Deconvolved_5_11959_slice1_cell6_dendrite1_spines_63x_z2_1024px_avg2_0.35um-stack_SHF_1_1_9_spine4.ply		11959	1	6	1	4	2.902036767	10.4441049	1.830930813	3.052514242	0.667192567	1.404017454	0.61528323	0.945565813	No	Simple Control	Deconvolved_5_11959_slice1_cell6_dendrite1_spines_63x_z2_1024px_avg2_0.35um-stack_SHF_1_1_9_spine4.ply	1.350222969	-0.49922608	0.545482657	1	Simple
564	D:\Downloads\spines_2022_modified\Done\Deconvolved_5_11959_slice1_cell6_dendrite1_spines_63x_z2_1024px_avg2_0.35um-stack_SHF_1_1_9_spine5.ply		11959	1	6	1	5	1.876773535	12.4028727	2.587400965	3.970663301	0.534614602	1.1551712	0.334308087	0.984332876	No	Simple Control	Deconvolved_5_11959_slice1_cell6_dendrite1_spines_63x_z2_1024px_avg2_0.35um-stack_SHF_1_1_9_spine5.ply	-0.893127256	0.735213842	0.185998169	0	Simple
565	D:\Downloads\spines_2022_modified\Done\Deconvolved_5_11959_slice1_cell6_dendrite1_spines_63x_z2_1024px_avg2_0.35um-stack_SHF_1_1_9_spine6.ply		11959	1	6	1	6	3.434379735	20.23441712	5.264299994	8.34574141	0.58534685	2.031299198	0.436699335	0.836031251	No	Simple Control	Deconvolved_5_11959_slice1_cell6_dendrite1_spines_63x_z2_1024px_avg2_0.35um-stack_SHF_1_1_9_spine6.ply	1.480913745	0.812501417	0.363759777	1	Simple
566	D:\Downloads\spines_2022_modified\Done\Deconvolved_5_11959_slice1_cell6_dendrite1_spines_63x_z2_1024px_avg2_0.35um-stack_SHF_1_1_9_spine7.ply		11959	1	6	1	7	2.973603717	20.65919597	5.113490739	7.901202507	0.545168049	1.772469845	0.432744387	0.700940922	No	Simple Control	Deconvolved_5_11959_slice1_cell6_dendrite1_spines_63x_z2_1024px_avg2_0.35um-stack_SHF_1_1_9_spine7.ply	1.350102143	0.48690259	0.00610514	1	Simple
567	D:\Downloads\spines_2022_modified\Done\Deconvolved_5_11959_slice1_cell6_dendrite1_spines_63x_z2_1024px_avg2_0.35um-stack_SHF_1_1_9_spine8.ply		11959	1	6	1	8	2.822074254	10.78069066	1.83374343	3.301713246	0.800531739	1.396462584	0.561884989	0.616390854	No	Simple Control	Deconvolved_5_11959_slice1_cell6_dendrite1_spines_63x_z2_1024px_avg2_0.35um-stack_SHF_1_1_9_spine8.ply	1.611563376	-1.340416197	0.823002584	4	Simple
568	D:\Downloads\spines_2022_modified\Done\Deconvolved_5_11959_slice1_cell6_dendrite1_spines_63x_z2_1024px_avg2_0.35um-stack_SHF_1_1_9_spine9.ply		11959	1	6	1	9	3.371062108	20.27236723	4.542737251	7.28890602	0.604518513	2.034953886	0.486973695	0.677403702	No	Simple Control	Deconvolved_5_11959_slice1_cell6_dendrite1_spines_63x_z2_1024px_avg2_0.35um-stack_SHF_1_1_9_spine9.ply	1.968561061	0.193228261	0.223329319	1	Simple
569	D:\Downloads\spines_2022_modified\Done\Deconvolved_5_11959_slice1_cell6_dendrite2_spines_63x_z2_1024px_avg2_0.35um-stack_1_1_9_spine1.ply		11959	1	6	2	1	1.682120721	8.259407805	1.043735703	2.119524394	1.030709871	0.92039685	0.456930221	0.828265824	No	Simple Control	Deconvolved_5_11959_slice1_cell6_dendrite2_spines_63x_z2_1024px_avg2_0.35um-stack_1_1_9_spine1.ply	-0.223092529	-1.133007796	2.114823397	4	Simple
570	D:\Downloads\spines_2022_modified\Done\Deconvolved_5_11959_slice1_cell6_dendrite2_spines_63x_z2_1024px_avg2_0.35um-stack_1_1_9_spine10.ply		11959	1	6	2	1	1.854585782	12.11576215	1.911007286	3.356277924	0.756287351	1.089506984	0.441630091	0.870928651	No	Simple Control	Deconvolved_5_11959_slice1_cell6_dendrite2_spines_63x_z2_1024px_avg2_0.35um-stack_1_1_9_spine10.ply	-0.116319814	-0.258050745	0.979897232	4	Simple
571	D:\Downloads\spines_2022_modified\Done\Deconvolved_5_11959_slice1_cell6_dendrite2_spines_63x_z2_1024px_avg2_0.35um-stack_1_1_9_spine11.ply		11959	1	6	2	1	0.948164343	3.229456782	0.312159275	0.489733164	0.568856684	0.543637252	0.409696232	1.0303003	No	Simple Control	Deconvolved_5_11959_slice1_cell6_dendrite2_spines_63x_z2_1024px_avg2_0.35um-stack_1_1_9_spine11.ply	-1.737545624	-0.338532423	0.147999005	0	Simple
572	D:\Downloads\spines_2022_modified\Done\Deconvolved_5_11959_slice1_cell6_dendrite2_spines_63x_z2_1024px_avg2_0.35um-stack_1_1_9_spine12.ply		11959	1	6	2	1	2.221944725	25.90751265	5.031952977	7.604026491	0.511148162	1.264869578	0.44860525	1.10358299	No	Simple Control	Deconvolved_5_11959_slice1_cell6_dendrite2_spines_63x_z2_1024px_avg2_0.35um-stack_1_1_9_spine12.ply	0.454145409	1.821202734	0.337134537	2	Simple
573	D:\Downloads\spines_2022_modified\Done\Deconvolved_5_11959_slice1_cell6_dendrite2_spines_63x_z2_1024px_avg2_0.35um-stack_1_1_9_spine2.ply		11959	1	6	2	2	2.930760267	18.52710367	3.575097388	6.864813742	0.920175312	1.648787375	0.470865304	0.816963388	No	Simple Control	Deconvolved_5_11959_slice1_cell6_dendrite2_spines_63x_z2_1024px_avg2_0.35um-stack_1_1_9_spine2.ply	1.309526312	-0.031552229	1.801126908	4	Simple
574	D:\Downloads\spines_2022_modified\Done\Deconvolved_5_11959_slice1_cell6_dendrite2_spines_63x_z2_1024px_avg2_0.35um-stack_1_1_9_spine3.ply		11959	1	6	2	3	2.320171151	16.14754812	2.99693526	4.633324275	0.546020809	1.330953038	0.433854905	0.902025715	No	Simple Control	Deconvolved_5_11959_slice1_cell6_dendrite2_spines_63x_z2_1024px_avg2_0.35um-stack_1_1_9_spine3.ply	0.29559364	0.536063065	0.139542998	2	Simple
575	D:\Downloads\spines_2022_modified\Done\Deconvolved_5_11959_slice1_cell6_dendrite2_spines_63x_z2_1024px_avg2_0.35um-stack_1_1_9_spine4.ply		11959	1	6	2	4	1.831452135	16.43058214	2.864354965	4.462468514	0.557931391	1.086679801	0.370728091	1.123783447	No	Simple Control	Deconvolved_5_11959_slice1_cell6_dendrite2_spines_63x_z2_1024px_avg2_0.35um-stack_1_1_9_spine4.ply	-0.756840899	1.255420005	0.480668423	0	Simple
576	D:\Downloads\spines_2022_modified\Done\Deconvolved_5_11959_slice1_cell6_dendrite2_spines_63x_z2_1024px_avg2_0.35um-stack_1_1_9_spine5.ply		11959	1	6	2	5	1.832377778	15.69253771	2.427708079	4.180786457	0.722112511	1.137771613	0.303118289	0.891936582	No	Simple Control	Deconvolved_5_11959_slice1_cell6_dendrite2_spines_63x_z2_1024px_avg2_0.35um-stack_1_1_9_spine5.ply	-0.718981468	0.601791379	1.013559574	0	Simple
577	D:\Downloads\spines_2022_modified\Done\Deconvolved_5_11959_slice1_cell6_dendrite2_spines_63x_z2_1024px_avg2_0.35um-stack_1_1_9_spine6.ply		11959	1	6	2	6	1.777987303	10.93888838	1.682461012	2.771559315	0.647324541	0.987566886	0.444117631	1.115580543	No	Simple Control	Deconvolved_5_11959_slice1_cell6_dendrite2_spines_63x_z2_1024px_avg2_0.35um-stack_1_1_9_spine6.ply	-0.658141758	0.411877088	0.738166637	0	Simple
578	D:\Downloads\spines_2022_modified\Done\Deconvolved_5_11959_slice1_cell6_dendrite2_spines_63x_z2_1024px_avg2_0.35um-stack_1_1_9_spine7.ply		11959	1	6	2	7	3.059025277	18.68180463	3.875959406	6.193155865	0.597838165	1.760631841	0.481936339	0.671706028	No	Simple Control	Deconvolved_5_11959_slice1_cell6_dendrite2_spines_63x_z2_1024px_avg2_0.35um-stack_1_1_9_spine7.ply	1.633007473	0.025915579	0.149507168	1	Simple
579	D:\Downloads\spines_2022_modified\Done\Deconvolved_5_11959_slice1_cell6_dendrite2_spines_63x_z2_1024px_avg2_0.35um-stack_1_1_9_spine8.ply		11959	1	6	2	8	2.088922317	15.97607467	2.806247131	4.243426495	0.512135709	1.222955369	0.465892488	0.852568231	No	Simple Control	Deconvolved_5_11959_slice1_cell6_dendrite2_spines_63x_z2_1024px_avg2_0.35um-stack_1_1_9_spine8.ply	0.354312422	0.291350879	-0.115886801	3	Simple
580	D:\Downloads\spines_2022_modified\Done\Deconvolved_5_11959_slice1_cell6_dendrite2_spines_63x_z2_1024px_avg2_0.35um-stack_1_1_9_spine9.ply		11959	1	6	2	9	3.004527762	9.354670901	1.584080763	2.447722984	0.545200877	1.573477445	0.587964485	0.615240186	No	Simple Control	Deconvolved_5_11959_slice1_cell6_dendrite2_spines_63x_z2_1024px_avg2_0.35um-stack_1_1_9_spine9.ply	1.749554046	-1.168387698	-0.385902137	1	Simple
581	D:\Downloads\spines_2022_modified\Done\Deconvolved_5_11959_slice1_cell6_dendrite3_spines_63x_z2_1024px_avg2_0.35um-stack_1_1_9_spine1.ply		11959	1	6	3	1	2.508516803	9.945302753	1.658585996	2.364423436	0.425565778	1.408307735	0.515209647	0.663462419	No	Simple Control	Deconvolved_5_11959_slice1_cell6_dendrite3_spines_63x_z2_1024px_avg2_0.35um-stack_1_1_9_spine1.ply	0.913572297	-0.664580541	-0.839077211	3	Simple
582	D:\Downloads\spines_2022_modified\Done\Deconvolved_5_11959_slice1_cell6_dendrite3_spines_63x_z2_1024px_avg2_0.35um-stack_1_1_9_spine2.ply		11959	1	6	3	2	2.404953193	17.06178473	3.347620366	4.55449078	0.360515913	1.45365678	0.415558418	0.829123558	No	Simple Control	Deconvolved_5_11959_slice1_cell6_dendrite3_spines_63x_z2_1024px_avg2_0.35um-stack_1_1_9_spine2.ply	0.38527112	0.74957148	-0.765322	3	Simple
583	D:\Downloads\spines_2022_modified\Done\Deconvolved_5_11959_slice1_cell6_dendrite3_spines_63x_z2_1024px_avg2_0.35um-stack_1_1_9_spine3.ply		11959	1	6	3	3	1.242094007	3.743940895	0.368443068	0.920754408	1.4990412	0.743649437	0.312569882	0.796423612	No	Simple Control	Deconvolved_5_11959_slice1_cell6_dendrite3_spines_63x_z2_1024px_avg2_0.35um-stack_1_1_9_spine3.ply	-1.370805587	-1.792436582	4.263481061	4	Simple
584	D:\Downloads\spines_2022_modified\Done\Deconvolved_5_11959_slice1_cell6_dendrite3_spines_63x_z2_1024px_avg2_0.35um-stack_1_1_9_spine4.ply		11959	1	6	3	4	1.189301795	4.301198354	0.446262921	0.701738847	0.572478496	0.710236895	0.394395632	0.620418866	No	Simple Control	Deconvolved_5_11959_slice1_cell6_dendrite3_spines_63x_z2_1024px_avg2_0.35um-stack_1_1_9_spine4.ply	-0.894784902	-1.231673659	-0.268092567	3	Simple
585	D:\Downloads\spines_2022_modified\Done\Deconvolved_5_11959_slice1_cell6_dendrite3_spines_63x_z2_1024px_avg2_0.35um-stack_1_1_9_spine5.ply		11959	1	6	3	5	2.038224681	12.052355	2.377748907	3.573166007	0.502751614	1.215409194	0.425771755	0.828251065	No	Simple Control	Deconvolved_5_11959_slice1_cell6_dendrite3_spines_63x_z2_1024px_avg2_0.35um-stack_1_1_9_spine5.ply	-0.057341286	0.056810565	-0.21386118	3	Simple
586	D:\Downloads\spines_2022_modified\Done\Deconvolved_5_11959_slice1_cell6_dendrite3_spines_63x_z2_1024px_avg2_0.35um-stack_1_1_9_spine6.ply		11959	1	6	3	6	2.321026786	11.99218707	2.230648823	3.628817377	0.626799046	1.25574222	0.481727286	0.779855019	No	Simple Control	Deconvolved_5_11959_slice1_cell6_dendrite3_spines_63x_z2_1024px_avg2_0.35um-stack_1_1_9_spine6.ply	0.558479887	-0.388683518	0.269260772	4	Simple
587	D:\Downloads\spines_2022_modified\Done\Deconvolved_5_11959_slice1_cell6_dendrite3_spines_63x_z2_1024px_avg2_0.35um-stack_1_1_9_spine7.ply		11959	1	6	3	7	1.771976194	6.230306611	0.636461845	1.014140655	0.593403695	0.874670345	0.525827525	1.098963866	No	Simple Control	Deconvolved_5_11959_slice1_cell6_dendrite3_spines_63x_z2_1024px_avg2_0.35um-stack_1_1_9_spine7.ply	-0.462246693	-0.216141233	0.333444	3	Simple
588	D:\Downloads\spines_2022_modified\Done\Deconvolved_5_11959_slice1_cell6_dendrite3_spines_63x_z2_1024px_avg2_0.35um-stack_1_1_9_spine8.ply		11959	1	6	3	8	2.801340868	22.51682199	4.985227674	8.325228941	0.669979685	1.490214474	0.525295994	1.200346761	No	Simple Control	Deconvolved_5_11959_slice1_cell6_dendrite3_spines_63x_z2_1024px_avg2_0.35um-stack_1_1_9_spine8.ply	0.997487435	1.417651596	1.099122439	2	Simple
589	D:\Downloads\spines_2022_modified\Done\Deconvolved_5_11959_slice1_cell7_dendrite1_spines_63x_z2_1024px_avg2_0.35um-stack_SHF_1_1_9_spine1.ply		11959	1	7	1	1	1.770128113	8.497335988	1.2218577	2.19342532	0.795156114	1.078718888	0.437955177	0.843869265	No	Simple Control	Deconvolved_5_11959_slice1_cell7_dendrite1_spines_63x_z2_1024px_avg2_0.35um-stack_SHF_1_1_9_spine1.ply	-0.329935505	-0.67210499	1.072973443	4	Simple
590	D:\Downloads\spines_2022_modified\Done\Deconvolved_5_11959_slice1_cell7_dendrite1_spines_63x_z2_1024px_avg2_0.35um-stack_SHF_1_1_9_spine2.ply		11959	1	7	1	2	3.715967737	39.36678465	11.17817355	17.15505663	0.534692278	2.075000663	0.456733973	0.964400513	No	Simple Control	Deconvolved_5_11959_slice1_cell7_dendrite1_spines_63x_z2_1024px_avg2_0.35um-stack_SHF_1_1_9_spine2.ply	2.553128414	2.722763343	0.557628393	2	Simple
591	D:\Downloads\spines_2022_modified\Done\Deconvolved_5_11959_slice1_cell7_dendrite1_spines_63x_z2_1024px_avg2_0.35um-stack_SHF_1_1_9_spine3.ply		11959	1	7	1	3	2.483627144	27.27854933	6.947211561	10.09495419	0.453094397	1.616537742	0.396740101	0.965975632	No	Simple Control	Deconvolved_5_11959_slice1_cell7_dendrite1_spines_63x_z2_1024px_avg2_0.35um-stack_SHF_1_1_9_spine3.ply	0.665375817	1.873750223	-0.011460238	2	Simple
592	D:\Downloads\spines_2022_modified\Done\Deconvolved_5_11959_slice1_cell7_dendrite1_spines_63x_z2_1024px_avg2_0.35um-stack_SHF_1_1_9_spine4.ply		11959	1	7	1	4	1.503254504	9.19045945	1.137003423	2.313386391	1.034634501	0.860740953	0.373667338	0.817148275	No	Simple Control	Deconvolved_5_11959_slice1_cell7_dendrite1_spines_63x_z2_1024px_avg2_0.35um-stack_SHF_1_1_9_spine4.ply	-0.726863031	-0.836220767	2.193115976	4	Simple
593	D:\Downloads\spines_2022_modified\Done\Deconvolved_5_11959_slice1_cell7_dendrite1_spines_63x_z2_1024px_avg2_0.35um-stack_SHF_1_1_9_spine5.ply		11959	1	7	1	5	1.371885546	4.786254057	0.584983493	0.90488669	0.546858501	0.803114654	0.445527539	0.931673165	No	Simple Control	Deconvolved_5_11959_slice1_cell7_dendrite1_spines_63x_z2_1024px_avg2_0.35um-stack_SHF_1_1_9_spine5.ply	-0.991064649	-0.493599159	-0.050946516	0	Simple
594	D:\Downloads\spines_2022_modified\Done\Deconvolved_5_11959_slice1_cell7_dendrite1_spines_63x_z2_1024px_avg2_0.35um-stack_SHF_1_1_9_spine6.ply		11959	1	7	1	6	1.633852965	9.802801358	1.960985286	3.118505796	0.590274959	1.131636236	0.301222926	0.822161417	No	Simple Control	Deconvolved_5_11959_slice1_cell7_dendrite1_spines_63x_z2_1024px_avg2_0.35um-stack_SHF_1_1_9_spine6.ply	-1.097940774	0.102925885	0.230444252	0	Simple
595	D:\Downloads\spines_2022_modified\Done\Deconvolved_5_11959_slice1_cell7_dendrite2_spines_63x_z2_1024px_avg2_0.35um-stack_1_1_9_spine1.ply		11959	1	7	2	1	4.232442333	39.99303737	13.19778094	20.57969838	0.559330198	2.458973468	0.450867342	0.962487121	No	Simple Control	Deconvolved_5_11959_slice1_cell7_dendrite2_spines_63x_z2_1024px_avg2_0.35um-stack_1_1_9_spine1.ply	2.953500412	2.840118045	0.711754342	2	Simple
596	D:\Downloads\spines_2022_modified\Done\Deconvolved_5_11959_slice1_cell7_dendrite2_spines_63x_z2_1024px_avg2_0.35um-stack_1_1_9_spine2.ply		11959	1	7	2	2	2.991217111	34.68693877	7.743708801	11.78544092	0.521937514	1.64496536	0.441059375	1.04426877	No	Simple Control	Deconvolved_5_11959_slice1_cell7_dendrite2_spines_63x_z2_1024px_avg2_0.35um-stack_1_1_9_spine2.ply	1.547408502	2.50753007	0.495625405	2	Simple
597	D:\Downloads\spines_2022_modified\Done\Deconvolved_5_11959_slice1_cell7_dendrite2_spines_63x_z2_1024px_avg2_0.35um-stack_1_1_9_spine3.ply		11959	1	7	2	3	1.436357843	7.305587757	0.868738452	1.658098314	0.908627748	0.760228444	0.422336562	1.083428013	No	Simple Control	Deconvolved_5_11959_slice1_cell7_dendrite2_spines_63x_z2_1024px_avg2_0.35um-stack_1_1_9_spine3.ply	-1.096232416	-0.300557824	1.849632669	0	Simple
598	D:\Downloads\spines_2022_modified\Done\Deconvolved_5_11959_slice1_cell7_dendrite2_spines_63x_z2_1024px_avg2_0.35um-stack_1_1_9_spine4.ply		11959	1	7	2	4	2.848340998	17.14583974	3.725187469	6.104760702	0.638779458	1.633334055	0.484694007	0.883252875	No	Simple Control	Deconvolved_5_11959_slice1_cell7_dendrite2_spines_63x_z2_1024px_avg2_0.35um-stack_1_1_9_spine4.ply	1.066516544	0.353267168	0.546416633	1	Simple
599	D:\Downloads\spines_2022_modified\Done\Deconvolved_5_11959_slice1_cell7_dendrite2_spines_63x_z2_1024px_avg2_0.35um-stack_1_1_9_spine5.ply		11959	1	7	2	5	2.257051449	25.40042597	6.049702877	8.685540027	0.43569696	1.337861329	0.414687971	1.239530797	No	Simple Control	Deconvolved_5_11959_slice1_cell7_dendrite2_spines_63x_z2_1024px_avg2_0.35um-stack_1_1_9_spine5.ply	0.03043359	2.359827318	0.170182053	2	Simple
600	D:\Downloads\spines_2022_modified\Done\Deconvolved_5_11959_slice1_cell7_dendrite2_spines_63x_z2_1024px_avg2_0.35um-stack_1_1_9_spine6.ply		11959	1	7	2	6	2.176936681	17.09853649	3.630928952	4.718874047	0.299632714	1.289318478	0.415015913	1.048438087	No	Simple Control	Deconvolved_5_11959_slice1_cell7_dendrite2_spines_63x_z2_1024px_avg2_0.35um-stack_1_1_9_spine6.ply	-0.169719535	1.370261545	-0.803329034	2	Simple
601	D:\Downloads\spines_2022_modified\Done\Deconvolved_5_11959_slice1_cell7_dendrite2_spines_63x_z2_1024px_avg2_0.35um-stack_1_1_9_spine7.ply		11959	1	7	2	7	1.887825074	5.47970283	0.660373198	1.310313852	0.984202048	1.033361701	0.513087768	0.670039314	No	Simple Control	Deconvolved_5_11959_slice1_cell7_dendrite2_spines_63x_z2_1024px_avg2_0.35um-stack_1_1_9_spine7.ply	0.33620804	-1.86241743	1.641566764	4	Simple
602	D:\Downloads\spines_2022_modified\Done\Deconvolved_5_11959_slice1_cell7_dendrite2_spines_63x_z2_1024px_avg2_0.35um-stack_1_1_9_spine8.ply		11959	1	7	2	8	1.262026659	2.468442556	0.20504004	0.341944419	0.667695825	0.704848529	0.493185976	0.542422508	No	Simple Control	Deconvolved_5_11959_slice1_cell7_dendrite2_spines_63x_z2_1024px_avg2_0.35um-stack_1_1_9_spine8.ply	-0.261819831	-2.038707067	-0.025343581	4	Simple
603	D:\Downloads\spines_2022_modified\Done\Deconvolved_5_11959_slice1_cell7_dendrite2_spines_63x_z2_1024px_avg2_0.35um-stack_1_1_9_spine9.ply		11959	1	7	2	9	1.995985488	16.62227426	2.676773927	5.031299585	0.879613192	1.039846656	0.400687776	1.12057744	No	Simple Control	Deconvolved_5_11959_slice1_cell7_dendrite2_spines_63x_z2_1024px_avg2_0.35um-stack_1_1_9_spine9.ply	-0.378746399	0.747729001	1.944522012	0	Simple
604	D:\Downloads\spines_2022_modified\Done\Deconvolved_5_11959_slice1_cell8_dendrite1_spines_63x_z2_1024px_avg2_0.35um-stack_1_1_9_spine1.ply		11959	1	8	1	1	1.323262473	5.109575636	0.635414059	1.021069983	0.606936403	0.769599399	0.462165721	0.859544076	No	Simple Control	Deconvolved_5_11959_slice1_cell8_dendrite1_spines_63x_z2_1024px_avg2_0.35um-stack_1_1_9_spine1.ply	-0.788103841	-0.802701085	0.130144196	3	Simple
605	D:\Downloads\spines_2022_modified\Done\Deconvolved_5_11959_slice1_cell8_dendrite1_spines_63x_z2_1024px_avg2_0.35um-stack_1_1_9_spine2.ply		11959	1	8	1	2	1.915476365	8.348425748	1.127510316	1.77948506	0.578242819	1.127248483	0.469907958	0.863329475	No	Simple Control	Deconvolved_5_11959_slice1_cell8_dendrite1_spines_63x_z2_1024px_avg2_0.35um-stack_1_1_9_spine2.ply	-0.148258831	-0.423144202	0.07642351	3	Simple
606	D:\Downloads\spines_2022_modified\Done\Deconvolved_5_11959_slice1_cell8_dendrite1_spines_63x_z2_1024px_avg2_0.35um-stack_1_1_9_spine3.ply		11959	1	8	1	3	1.608352172	7.230093715	1.011056546	1.811550252	0.791739799	0.97110038	0.393128785	0.81578797	No	Simple Control	Deconvolved_5_11959_slice1_cell8_dendrite1_spines_63x_z2_1024px_avg2_0.35um-stack_1_1_9_spine3.ply	-0.70580683	-0.714498634	1.034603109	4	Simple
607	D:\Downloads\spines_2022_modified\Done\Deconvolved_5_11959_slice1_cell8_dendrite1_spines_63x_z2_1024px_avg2_0.35um-stack_1_1_9_spine4.ply		11959	1	8	1	4	1.107003101	3.941100152	0.473317227	0.805599857	0.702029444	0.698350543	0.287538445	0.942061564	No	Simple Control	Deconvolved_5_11959_slice1_cell8_dendrite1_spines_63x_z2_1024px_avg2_0.35um-stack_1_1_9_spine4.ply	-2.039911692	-0.246509647	0.78002752	0	Simple
608	D:\Downloads\spines_2022_modified\Done\Deconvolved_5_11959_slice1_cell8_dendrite1_spines_63x_z2_1024px_avg2_0.35um-stack_1_1_9_spine5.ply		11959	1	8	1	5	1.599807228	3.756479487	0.370376993	0.679564222	0.834790591	0.837996234	0.540472432	0.684908364	No	Simple Control	Deconvolved_5_11959_slice1_cell8_dendrite1_spines_63x_z2_1024px_avg2_0.35um-stack_1_1_9_spine5.ply	0.111147979	-1.899567303	0.906963571	4	Simple
609	D:\Downloads\spines_2022_modified\Done\Deconvolved_5_11959_slice1_cell8_dendrite1_spines_63x_z2_1024px_avg2_0.35um-stack_1_1_9_spine6.ply		11959	1	8	1	6	3.273691549	19.82308969	4.379156373	7.581056779	0.73116832	1.918351056	0.492516081	0.610627062	No	Simple Control	Deconvolved_5_11959_slice1_cell8_dendrite1_spines_63x_z2_1024px_avg2_0.35um-stack_1_1_9_spine6.ply	2.044941822	-0.224475473	0.712280213	1	Simple
610	D:\Downloads\spines_2022_modified\Done\Deconvolved_5_11959_slice1_cell8_dendrite1_spines_63x_z2_1024px_avg2_0.35um-stack_1_1_9_spine7.ply		11959	1	8	1	7	2.776934915	13.8671011	2.604796268	4.363798362	0.675293541	1.534496225	0.468467367	0.764883744	No	Simple Control	Deconvolved_5_11959_slice1_cell8_dendrite1_spines_63x_z2_1024px_avg2_0.35um-stack_1_1_9_spine7.ply	0.966446457	-0.222677888	0.539080449	1	Simple
611	D:\Downloads\spines_2022_modified\Done\Deconvolved_5_11959_slice1_cell8_dendrite1_spines_63x_z2_1024px_avg2_0.35um-stack_1_1_9_spine8.ply		11959	1	8	1	8	1.045364981	3.83113105	0.482098227	0.90768545	0.88278114	0.710333818	0.250906113	0.876140476	No	Simple Control	Deconvolved_5_11959_slice1_cell8_dendrite1_spines_63x_z2_1024px_avg2_0.35um-stack_1_1_9_spine8.ply	-2.12780956	-0.557723301	1.561146285	0	Simple
612	D:\Downloads\spines_2022_modified\Done\Deconvolved_5_11959_slice1_cell8_dendrite2_spines_63x_z2_1024px_avg2_0.35um-stack_SHF_1_1_9_spine1.ply		11959	1	8	2	1	2.405970711	16.71912627	3.817421383	5.117914376	0.340673157	1.342437731	0.42925917	1.004744549	No	Simple Control	Deconvolved_5_11959_slice1_cell8_dendrite2_spines_63x_z2_1024px_avg2_0.35um-stack_SHF_1_1_9_spine1.ply	0.14162723	1.159274512	-0.669651623	2	Simple
613	D:\Downloads\spines_2022_modified\Done\Deconvolved_5_11959_slice1_cell8_dendrite2_spines_63x_z2_1024px_avg2_0.35um-stack_SHF_1_1_9_spine10.ply		11959	1	8	2	1	3.290589799	25.17255118	6.324480602	10.56050816	0.669782679	1.911110108	0.480755216	1.021837471	No	Simple Control	Deconvolved_5_11959_slice1_cell8_dendrite2_spines_63x_z2_1024px_avg2_0.35um-stack_SHF_1_1_9_spine10.ply	1.56776002	1.400094275	0.994826526	2	Simple
614	D:\Downloads\spines_2022_modified\Done\Deconvolved_5_11959_slice1_cell8_dendrite2_spines_63x_z2_1024px_avg2_0.35um-stack_SHF_1_1_9_spine11.ply		11959	1	8	2	1	1.752848594	10.97427692	1.95248522	2.701033419	0.383382261	0.942751347	0.478840367	0.940001987	No	Simple Control	Deconvolved_5_11959_slice1_cell8_dendrite2_spines_63x_z2_1024px_avg2_0.35um-stack_SHF_1_1_9_spine11.ply	-0.267008335	0.194432729	-0.709873308	3	Simple
615	D:\Downloads\spines_2022_modified\Done\Deconvolved_5_11959_slice1_cell8_dendrite2_spines_63x_z2_1024px_avg2_0.35um-stack_SHF_1_1_9_spine12.ply		11959	1	8	2	1	2.04096889	17.64396412	3.255353353	6.08347257	0.86875952	1.199617933	0.374154865	1.009974944	No	Simple Control	Deconvolved_5_11959_slice1_cell8_dendrite2_spines_63x_z2_1024px_avg2_0.35um-stack_SHF_1_1_9_spine12.ply	-0.249272844	0.655130056	1.806066773	0	Simple
616	D:\Downloads\spines_2022_modified\Done\Deconvolved_5_11959_slice1_cell8_dendrite2_spines_63x_z2_1024px_avg2_0.35um-stack_SHF_1_1_9_spine13.ply		11959	1	8	2	1	2.236495394	9.316106942	1.339637061	2.610780082	0.948871196	1.231790564	0.47330437	0.599533164	No	Simple Control	Deconvolved_5_11959_slice1_cell8_dendrite2_spines_63x_z2_1024px_avg2_0.35um-stack_SHF_1_1_9_spine13.ply	0.696545125	-1.496329128	1.506038376	4	Simple
617	D:\Downloads\spines_2022_modified\Done\Deconvolved_5_11959_slice1_cell8_dendrite2_spines_63x_z2_1024px_avg2_0.35um-stack_SHF_1_1_9_spine2.ply		11959	1	8	2	2	1.413033378	6.362268199	0.913560849	1.327990235	0.453641799	0.832002475	0.448904811	0.988166709	No	Simple Control	Deconvolved_5_11959_slice1_cell8_dendrite2_spines_63x_z2_1024px_avg2_0.35um-stack_SHF_1_1_9_spine2.ply	-0.979563102	-0.098216143	-0.392070734	3	Simple
618	D:\Downloads\spines_2022_modified\Done\Deconvolved_5_11959_slice1_cell8_dendrite2_spines_63x_z2_1024px_avg2_0.35um-stack_SHF_1_1_9_spine3.ply		11959	1	8	2	3	3.216178465	26.98584235	7.195954791	12.65891778	0.759171389	1.945120249	0.407668689	0.991337369	No	Simple Control	Deconvolved_5_11959_slice1_cell8_dendrite2_spines_63x_z2_1024px_avg2_0.35um-stack_SHF_1_1_9_spine3.ply	1.295521641	1.582688374	1.454258806	2	Simple
619	D:\Downloads\spines_2022_modified\Done\Deconvolved_5_11959_slice1_cell8_dendrite2_spines_63x_z2_1024px_avg2_0.35um-stack_SHF_1_1_9_spine4.ply		11959	1	8	2	4	2.678505899	15.39392886	3.011061923	4.296658151	0.426957752	1.441903924	0.502510077	0.899686849	No	Simple Control	Deconvolved_5_11959_slice1_cell8_dendrite2_spines_63x_z2_1024px_avg2_0.35um-stack_SHF_1_1_9_spine4.ply	0.860480058	0.455578662	-0.459440201	3	Simple
620	D:\Downloads\spines_2022_modified\Done\Deconvolved_5_11959_slice1_cell8_dendrite2_spines_63x_z2_1024px_avg2_0.35um-stack_SHF_1_1_9_spine5.ply		11959	1	8	2	5	2.169128648	10.58920442	1.764423441	2.850905692	0.61577183	1.061000225	0.471643896	0.911570372	No	Simple Control	Deconvolved_5_11959_slice1_cell8_dendrite2_spines_63x_z2_1024px_avg2_0.35um-stack_SHF_1_1_9_spine5.ply	0.096087305	-0.133592851	0.350480699	3	Simple
621	D:\Downloads\spines_2022_modified\Done\Deconvolved_5_11959_slice1_cell8_dendrite2_spines_63x_z2_1024px_avg2_0.35um-stack_SHF_1_1_9_spine6.ply		11959	1	8	2	6	1.937698548	9.438048332	1.511783714	2.335718127	0.545008129	1.059622496	0.475763484	0.834493049	No	Simple Control	Deconvolved_5_11959_slice1_cell8_dendrite2_spines_63x_z2_1024px_avg2_0.35um-stack_SHF_1_1_9_spine6.ply	-0.005126847	-0.382178695	-0.097675587	3	Simple
622	D:\Downloads\spines_2022_modified\Done\Deconvolved_5_11959_slice1_cell8_dendrite2_spines_63x_z2_1024px_avg2_0.35um-stack_SHF_1_1_9_spine7.ply		11959	1	8	2	7	3.944681373	32.87633642	9.145620001	14.61887702	0.59845664	2.516660062	0.417104475	0.639403976	No	Simple Control	Deconvolved_5_11959_slice1_cell8_dendrite2_spines_63x_z2_1024px_avg2_0.35um-stack_SHF_1_1_9_spine7.ply	2.744178718	1.445566586	0.425868756	1	Simple
623	D:\Downloads\spines_2022_modified\Done\Deconvolved_5_11959_slice1_cell8_dendrite2_spines_63x_z2_1024px_avg2_0.35um-stack_SHF_1_1_9_spine8.ply		11959	1	8	2	8	1.701785207	9.658307122	1.352578886	2.457579703	0.8169585	0.923070142	0.483276726	1.069370894	No	Simple Control	Deconvolved_5_11959_slice1_cell8_dendrite2_spines_63x_z2_1024px_avg2_0.35um-stack_SHF_1_1_9_spine8.ply	-0.455783937	-0.189505736	1.409754783	4	Simple
624	D:\Downloads\spines_2022_modified\Done\Deconvolved_5_11959_slice1_cell8_dendrite2_spines_63x_z2_1024px_avg2_0.35um-stack_SHF_1_1_9_spine9.ply		11959	1	8	2	9	1.830248681	11.7784032	1.962555653	3.467162067	0.766656687	1.108960012	0.388535308	0.952031959	No	Simple Control	Deconvolved_5_11959_slice1_cell8_dendrite2_spines_63x_z2_1024px_avg2_0.35um-stack_SHF_1_1_9_spine9.ply	-0.563121801	0.090414103	1.159592333	0	Simple
625	D:\Downloads\spines_2022_modified\Done\Deconvolved_5_11959_slice1_cell8_dendrite3_spines_63x_z2_1024px_avg2_0.35um-stack_1_1_9_spine10.ply		11959	1	8	3	1	1.06838116	3.246584503	0.353069574	0.516181092	0.461981236	0.646784117	0.421866789	0.760467644	No	Simple Control	Deconvolved_5_11959_slice1_cell8_dendrite3_spines_63x_z2_1024px_avg2_0.35um-stack_1_1_9_spine10.ply	-1.15839146	-0.915328649	-0.659580431	3	Simple
626	D:\Downloads\spines_2022_modified\Done\Deconvolved_5_11959_slice1_cell8_dendrite3_spines_63x_z2_1024px_avg2_0.35um-stack_1_1_9_spine11.ply		11959	1	8	3	1	1.415034105	7.577687139	1.286143678	2.081161964	0.618141113	0.936875331	0.280763265	0.889378292	No	Simple Control	Deconvolved_5_11959_slice1_cell8_dendrite3_spines_63x_z2_1024px_avg2_0.35um-stack_1_1_9_spine11.ply	-1.589674668	0.095982428	0.408896724	0	Simple
627	D:\Downloads\spines_2022_modified\Done\Deconvolved_5_11959_slice1_cell8_dendrite3_spines_63x_z2_1024px_avg2_0.35um-stack_1_1_9_spine12.ply		11959	1	8	3	1	1.543882202	9.892511231	1.90635585	3.521489778	0.847236326	1.109310402	0.223449925	0.930148011	No	Simple Control	Deconvolved_5_11959_slice1_cell8_dendrite3_spines_63x_z2_1024px_avg2_0.35um-stack_1_1_9_spine12.ply	-1.683820573	0.292964408	1.599406417	0	Simple
628	D:\Downloads\spines_2022_modified\Done\Deconvolved_5_11959_slice1_cell8_dendrite3_spines_63x_z2_1024px_avg2_0.35um-stack_1_1_9_spine1_shf.ply		11959	1	8	3	1	2.664357526	20.25475668	4.72019312	8.149382872	0.726493528	1.526046486	0.411926858	0.944505142	SHF	Simple Control	Deconvolved_5_11959_slice1_cell8_dendrite3_spines_63x_z2_1024px_avg2_0.35um-stack_1_1_9_spine1_shf.ply	0.626049882	0.861162462	1.11691516	2	Simple
629	D:\Downloads\spines_2022_modified\Done\Deconvolved_5_11959_slice1_cell8_dendrite3_spines_63x_z2_1024px_avg2_0.35um-stack_1_1_9_spine2.ply		11959	1	8	3	2	3.186687033	16.91725232	3.967893906	7.308299713	0.84185865	1.730073948	0.495379287	0.666654039	No	Simple Control	Deconvolved_5_11959_slice1_cell8_dendrite3_spines_63x_z2_1024px_avg2_0.35um-stack_1_1_9_spine2.ply	1.779640018	-0.486292327	1.236945819	1	Simple
630	D:\Downloads\spines_2022_modified\Done\Deconvolved_5_11959_slice1_cell8_dendrite3_spines_63x_z2_1024px_avg2_0.35um-stack_1_1_9_spine3.ply		11959	1	8	3	3	2.771460438	11.46139757	2.178538049	4.087542611	0.876277816	1.507601962	0.549597227	0.751155413	No	Simple Control	Deconvolved_5_11959_slice1_cell8_dendrite3_spines_63x_z2_1024px_avg2_0.35um-stack_1_1_9_spine3.ply	1.337966937	-1.004853165	1.345066165	4	Simple
631	D:\Downloads\spines_2022_modified\Done\Deconvolved_5_11959_slice1_cell8_dendrite3_spines_63x_z2_1024px_avg2_0.35um-stack_1_1_9_spine4.ply		11959	1	8	3	4	2.212677826	19.66953893	4.438787141	7.349964583	0.655849751	1.309812734	0.406305906	0.990010905	No	Simple Control	Deconvolved_5_11959_slice1_cell8_dendrite3_spines_63x_z2_1024px_avg2_0.35um-stack_1_1_9_spine4.ply	0.131887893	0.973550834	0.81534251	2	Simple
632	D:\Downloads\spines_2022_modified\Done\Deconvolved_5_11959_slice1_cell8_dendrite3_spines_63x_z2_1024px_avg2_0.35um-stack_1_1_9_spine5.ply		11959	1	8	3	5	4.231353614	29.43259751	8.221631317	12.20700485	0.484742429	2.549945179	0.463725373	0.482806355	No	Simple Control	Deconvolved_5_11959_slice1_cell8_dendrite3_spines_63x_z2_1024px_avg2_0.35um-stack_1_1_9_spine5.ply	3.260656597	0.805258312	-0.352027043	1	Simple
633	D:\Downloads\spines_2022_modified\Done\Deconvolved_5_11959_slice1_cell8_dendrite3_spines_63x_z2_1024px_avg2_0.35um-stack_1_1_9_spine6.ply		11959	1	8	3	6	1.974733664	7.457664571	1.099361837	1.665922317	0.515353963	1.039646241	0.533113367	0.731579767	No	Simple Control	Deconvolved_5_11959_slice1_cell8_dendrite3_spines_63x_z2_1024px_avg2_0.35um-stack_1_1_9_spine6.ply	0.386092654	-0.958865093	-0.428068738	3	Simple
634	D:\Downloads\spines_2022_modified\Done\Deconvolved_5_11959_slice1_cell8_dendrite3_spines_63x_z2_1024px_avg2_0.35um-stack_1_1_9_spine7.ply		11959	1	8	3	7	1.991885834	14.87242996	3.283549597	4.516798239	0.375583985	1.144764598	0.435250926	1.09435837	No	Simple Control	Deconvolved_5_11959_slice1_cell8_dendrite3_spines_63x_z2_1024px_avg2_0.35um-stack_1_1_9_spine7.ply	-0.374982378	1.10786901	-0.460325857	2	Simple
635	D:\Downloads\spines_2022_modified\Done\Deconvolved_5_11959_slice1_cell8_dendrite3_spines_63x_z2_1024px_avg2_0.35um-stack_1_1_9_spine8.ply		11959	1	8	3	8	2.496372314	22.23771885	6.080321176	7.675841488	0.262407242	1.568159671	0.391615478	0.941918747	No	Simple Control	Deconvolved_5_11959_slice1_cell8_dendrite3_spines_63x_z2_1024px_avg2_0.35um-stack_1_1_9_spine8.ply	0.381017755	1.688170896	-0.985579244	2	Simple
636	D:\Downloads\spines_2022_modified\Done\Deconvolved_5_11959_slice1_cell8_dendrite3_spines_63x_z2_1024px_avg2_0.35um-stack_1_1_9_spine9.ply		11959	1	8	3	9	2.631389174	18.72126521	4.383332263	6.623293109	0.511017808	1.584943662	0.433650856	0.799761664	No	Simple Control	Deconvolved_5_11959_slice1_cell8_dendrite3_spines_63x_z2_1024px_avg2_0.35um-stack_1_1_9_spine9.ply	0.823404097	0.575814285	-0.084831915	2	Simple
637	D:\Downloads\spines_2022_modified\Done\Deconvolved_5_11959_slice2_cell1_dendrite1_spines_63x_z2_1024px_avg2_0.35um-stack_1_1_9_spine1.ply		11959	2	1	1	1	2.070990885	10.47764293	1.823809302	2.62273882	0.438055403	1.175306946	0.428045184	0.888587761	No	Simple Control	Deconvolved_5_11959_slice2_cell1_dendrite1_spines_63x_z2_1024px_avg2_0.35um-stack_1_1_9_spine1.ply	-0.218885878	0.173836914	-0.464811893	3	Simple
638	D:\Downloads\spines_2022_modified\Done\Deconvolved_5_11959_slice2_cell1_dendrite1_spines_63x_z2_1024px_avg2_0.35um-stack_1_1_9_spine10.ply		11959	2	1	1	1	2.415175709	13.57943839	2.828781697	3.835419295	0.355855526	1.28630427	0.471037786	0.884550792	No	Simple Control	Deconvolved_5_11959_slice2_cell1_dendrite1_spines_63x_z2_1024px_avg2_0.35um-stack_1_1_9_spine10.ply	0.411038307	0.432707152	-0.819173122	3	Simple
639	D:\Downloads\spines_2022_modified\Done\Deconvolved_5_11959_slice2_cell1_dendrite1_spines_63x_z2_1024px_avg2_0.35um-stack_1_1_9_spine11.ply		11959	2	1	1	1	2.23293212	19.98828425	4.298653122	6.362978366	0.480226058	1.371922779	0.402402812	0.907724112	No	Simple Control	Deconvolved_5_11959_slice2_cell1_dendrite1_spines_63x_z2_1024px_avg2_0.35um-stack_1_1_9_spine11.ply	0.235944388	1.041350587	-0.079233946	2	Simple
640	D:\Downloads\spines_2022_modified\Done\Deconvolved_5_11959_slice2_cell1_dendrite1_spines_63x_z2_1024px_avg2_0.35um-stack_1_1_9_spine12.ply		11959	2	1	1	1	2.08202532	7.397700672	1.039158268	1.805320192	0.73729089	1.125015283	0.509668544	0.704421109	No	Simple Control	Deconvolved_5_11959_slice2_cell1_dendrite1_spines_63x_z2_1024px_avg2_0.35um-stack_1_1_9_spine12.ply	0.442940229	-1.238735061	0.586672084	4	Simple
641	D:\Downloads\spines_2022_modified\Done\Deconvolved_5_11959_slice2_cell1_dendrite1_spines_63x_z2_1024px_avg2_0.35um-stack_1_1_9_spine13.ply		11959	2	1	1	1	1.944137768	7.807164942	0.957947634	2.085622726	1.177178222	1.045115209	0.469614751	0.775402876	No	Simple Control	Deconvolved_5_11959_slice2_cell1_dendrite1_spines_63x_z2_1024px_avg2_0.35um-stack_1_1_9_spine13.ply	0.143368653	-1.506701806	2.725209172	4	Simple
642	D:\Downloads\spines_2022_modified\Done\Deconvolved_5_11959_slice2_cell1_dendrite1_spines_63x_z2_1024px_avg2_0.35um-stack_1_1_9_spine14.ply		11959	2	1	1	1	2.544068896	27.30806558	6.212982716	8.234405244	0.325354604	1.448841645	0.415127104	1.100809376	No	Simple Control	Deconvolved_5_11959_slice2_cell1_dendrite1_spines_63x_z2_1024px_avg2_0.35um-stack_1_1_9_spine14.ply	0.550937731	2.348051647	-0.454786744	2	Simple
643	D:\Downloads\spines_2022_modified\Done\Deconvolved_5_11959_slice2_cell1_dendrite1_spines_63x_z2_1024px_avg2_0.35um-stack_1_1_9_spine15.ply		11959	2	1	1	1	2.867228835	22.34029125	4.769392211	8.786768232	0.842324523	1.589200102	0.488819726	0.988191679	No	Simple Control	Deconvolved_5_11959_slice2_cell1_dendrite1_spines_63x_z2_1024px_avg2_0.35um-stack_1_1_9_spine15.ply	1.245457843	0.752719437	1.678230664	2	Simple
644	D:\Downloads\spines_2022_modified\Done\Deconvolved_5_11959_slice2_cell1_dendrite1_spines_63x_z2_1024px_avg2_0.35um-stack_1_1_9_spine16.ply		11959	2	1	1	1	3.435879957	26.15198537	6.494891213	11.92260523	0.83568975	2.027935399	0.506975522	0.926044207	No	Simple Control	Deconvolved_5_11959_slice2_cell1_dendrite1_spines_63x_z2_1024px_avg2_0.35um-stack_1_1_9_spine16.ply	2.067330108	0.936685915	1.648031935	1	Simple
645	D:\Downloads\spines_2022_modified\Done\Deconvolved_5_11959_slice2_cell1_dendrite1_spines_63x_z2_1024px_avg2_0.35um-stack_1_1_9_spine17.ply		11959	2	1	1	1	1.633803333	19.34595885	3.768322691	5.285612413	0.402643257	1.123644577	0.276018555	1.035937095	No	Simple Control	Deconvolved_5_11959_slice2_cell1_dendrite1_spines_63x_z2_1024px_avg2_0.35um-stack_1_1_9_spine17.ply	-1.145116233	1.764671081	-0.225215365	0	Simple
646	D:\Downloads\spines_2022_modified\Done\Deconvolved_5_11959_slice2_cell1_dendrite1_spines_63x_z2_1024px_avg2_0.35um-stack_1_1_9_spine18.ply		11959	2	1	1	1	3.567849383	21.02404322	4.888693133	7.15773364	0.464140506	1.884869234	0.551862681	0.831883763	No	Simple Control	Deconvolved_5_11959_slice2_cell1_dendrite1_spines_63x_z2_1024px_avg2_0.35um-stack_1_1_9_spine18.ply	2.20162393	0.656330252	-0.276067953	1	Simple
647	D:\Downloads\spines_2022_modified\Done\Deconvolved_5_11959_slice2_cell1_dendrite1_spines_63x_z2_1024px_avg2_0.35um-stack_1_1_9_spine19.ply		11959	2	1	1	1	3.604221973	38.69832094	12.27802197	16.87867014	0.374705973	2.203197247	0.402244693	1.09497268	No	Simple Control	Deconvolved_5_11959_slice2_cell1_dendrite1_spines_63x_z2_1024px_avg2_0.35um-stack_1_1_9_spine19.ply	1.890074561	3.396225944	0.00197128	2	Simple
648	D:\Downloads\spines_2022_modified\Done\Deconvolved_5_11959_slice2_cell1_dendrite1_spines_63x_z2_1024px_avg2_0.35um-stack_1_1_9_spine2.ply		11959	2	1	1	2	2.987449203	43.94700723	11.09896207	15.33462655	0.381627079	1.733218319	0.434138198	1.140734968	No	Simple Control	Deconvolved_5_11959_slice2_cell1_dendrite1_spines_63x_z2_1024px_avg2_0.35um-stack_1_1_9_spine2.ply	1.786816674	3.713345866	0.102306156	2	Simple
649	D:\Downloads\spines_2022_modified\Done\Deconvolved_5_11959_slice2_cell1_dendrite1_spines_63x_z2_1024px_avg2_0.35um-stack_1_1_9_spine20.ply		11959	2	1	1	2	2.304323002	20.05574831	4.31200576	7.262808907	0.684322636	1.311457472	0.366899574	1.234735248	No	Simple Control	Deconvolved_5_11959_slice2_cell1_dendrite1_spines_63x_z2_1024px_avg2_0.35um-stack_1_1_9_spine20.ply	-0.387466901	1.753064394	1.27347291	2	Simple
650	D:\Downloads\spines_2022_modified\Done\Deconvolved_5_11959_slice2_cell1_dendrite1_spines_63x_z2_1024px_avg2_0.35um-stack_1_1_9_spine21.ply		11959	2	1	1	2	1.898231822	12.92791806	2.423142521	3.269364515	0.349225019	1.128832291	0.414546547	0.977039316	No	Simple Control	Deconvolved_5_11959_slice2_cell1_dendrite1_spines_63x_z2_1024px_avg2_0.35um-stack_1_1_9_spine21.ply	-0.464536636	0.738803006	-0.733853486	3	Simple
651	D:\Downloads\spines_2022_modified\Done\Deconvolved_5_11959_slice2_cell1_dendrite1_spines_63x_z2_1024px_avg2_0.35um-stack_1_1_9_spine22.ply		11959	2	1	1	2	1.561226375	6.900296371	0.993551143	1.588672123	0.59898374	0.965300508	0.428230507	0.914489509	No	Simple Control	Deconvolved_5_11959_slice2_cell1_dendrite1_spines_63x_z2_1024px_avg2_0.35um-stack_1_1_9_spine22.ply	-0.788378435	-0.349549724	0.22496677	0	Simple
652	D:\Downloads\spines_2022_modified\Done\Deconvolved_5_11959_slice2_cell1_dendrite1_spines_63x_z2_1024px_avg2_0.35um-stack_1_1_9_spine23.ply		11959	2	1	1	2	1.91271697	4.138151643	0.447243385	0.815584074	0.823579958	1.091968853	0.523803045	0.533796797	No	Simple Control	Deconvolved_5_11959_slice2_cell1_dendrite1_spines_63x_z2_1024px_avg2_0.35um-stack_1_1_9_spine23.ply	0.529114826	-2.13769288	0.717366156	4	Simple
653	D:\Downloads\spines_2022_modified\Done\Deconvolved_5_11959_slice2_cell1_dendrite1_spines_63x_z2_1024px_avg2_0.35um-stack_1_1_9_spine24.ply		11959	2	1	1	2	2.054906687	6.661900355	0.85427091	1.689736993	0.97798728	1.140859516	0.49923409	0.607915578	No	Simple Control	Deconvolved_5_11959_slice2_cell1_dendrite1_spines_63x_z2_1024px_avg2_0.35um-stack_1_1_9_spine24.ply	0.552581886	-1.845713895	1.579194415	4	Simple
654	D:\Downloads\spines_2022_modified\Done\Deconvolved_5_11959_slice2_cell1_dendrite1_spines_63x_z2_1024px_avg2_0.35um-stack_1_1_9_spine25.ply		11959	2	1	1	2	2.105006633	20.36772782	4.281986951	5.916652135	0.381753892	1.277999639	0.376873156	1.107994332	No	Simple Control	Deconvolved_5_11959_slice2_cell1_dendrite1_spines_63x_z2_1024px_avg2_0.35um-stack_1_1_9_spine25.ply	-0.334622136	1.793713172	-0.280835928	2	Simple
655	D:\Downloads\spines_2022_modified\Done\Deconvolved_5_11959_slice2_cell1_dendrite1_spines_63x_z2_1024px_avg2_0.35um-stack_1_1_9_spine26.ply		11959	2	1	1	2	1.74614972	5.19242669	0.58551377	1.249297648	1.133677655	0.955548339	0.472531166	0.67265774	No	Simple Control	Deconvolved_5_11959_slice2_cell1_dendrite1_spines_63x_z2_1024px_avg2_0.35um-stack_1_1_9_spine26.ply	0.035763163	-1.966575719	2.354317624	4	Simple
656	D:\Downloads\spines_2022_modified\Done\Deconvolved_5_11959_slice2_cell1_dendrite1_spines_63x_z2_1024px_avg2_0.35um-stack_1_1_9_spine3.ply		11959	2	1	1	3	3.802506497	18.86114671	4.589321316	7.211042219	0.571265493	1.879949189	0.636922595	1.048368437	No	Simple Control	Deconvolved_5_11959_slice2_cell1_dendrite1_spines_63x_z2_1024px_avg2_0.35um-stack_1_1_9_spine3.ply	2.378607607	0.646989105	0.378227448	1	Simple
657	D:\Downloads\spines_2022_modified\Done\Deconvolved_5_11959_slice2_cell1_dendrite1_spines_63x_z2_1024px_avg2_0.35um-stack_1_1_9_spine4.ply		11959	2	1	1	4	2.412613173	21.16660311	4.565577726	7.295879435	0.598018887	1.460151699	0.39499165	0.830054705	No	Simple Control	Deconvolved_5_11959_slice2_cell1_dendrite1_spines_63x_z2_1024px_avg2_0.35um-stack_1_1_9_spine4.ply	0.552909614	0.828016102	0.406418215	2	Simple
658	D:\Downloads\spines_2022_modified\Done\Deconvolved_5_11959_slice2_cell1_dendrite1_spines_63x_z2_1024px_avg2_0.35um-stack_1_1_9_spine5.ply		11959	2	1	1	5	2.419423324	9.163451936	1.574863036	2.568441056	0.630898051	1.336655412	0.530329044	1.10138652	No	Simple Control	Deconvolved_5_11959_slice2_cell1_dendrite1_spines_63x_z2_1024px_avg2_0.35um-stack_1_1_9_spine5.ply	0.205690879	0.065429492	0.584115961	4	Simple
659	D:\Downloads\spines_2022_modified\Done\Deconvolved_5_11959_slice2_cell1_dendrite1_spines_63x_z2_1024px_avg2_0.35um-stack_1_1_9_spine6.ply		11959	2	1	1	6	1.489125448	10.13402159	1.496768494	2.118432713	0.41533759	0.84285816	0.397651147	1.106965911	No	Simple Control	Deconvolved_5_11959_slice2_cell1_dendrite1_spines_63x_z2_1024px_avg2_0.35um-stack_1_1_9_spine6.ply	-1.205392688	0.753536734	-0.328672854	0	Simple
660	D:\Downloads\spines_2022_modified\Done\Deconvolved_5_11959_slice2_cell1_dendrite1_spines_63x_z2_1024px_avg2_0.35um-stack_1_1_9_spine7.ply		11959	2	1	1	7	2.405688877	41.30018015	8.923302815	13.83189787	0.550087244	1.497226773	0.302551901	1.121849046	No	Simple Control	Deconvolved_5_11959_slice2_cell1_dendrite1_spines_63x_z2_1024px_avg2_0.35um-stack_1_1_9_spine7.ply	0.597150534	3.578728459	0.894462338	2	Simple
661	D:\Downloads\spines_2022_modified\Done\Deconvolved_5_11959_slice2_cell1_dendrite1_spines_63x_z2_1024px_avg2_0.35um-stack_1_1_9_spine8.ply		11959	2	1	1	8	1.698792654	5.879088866	0.632321531	1.140286645	0.803333572	0.972220404	0.458136567	0.641163998	No	Simple Control	Deconvolved_5_11959_slice2_cell1_dendrite1_spines_63x_z2_1024px_avg2_0.35um-stack_1_1_9_spine8.ply	-0.071512327	-1.501223653	0.816794112	4	Simple
662	D:\Downloads\spines_2022_modified\Done\Deconvolved_5_11959_slice2_cell1_dendrite1_spines_63x_z2_1024px_avg2_0.35um-stack_1_1_9_spine9.ply		11959	2	1	1	9	2.58943553	13.5215675	2.704796634	4.029487479	0.489756172	1.546429808	0.464618722	0.713615993	No	Simple Control	Deconvolved_5_11959_slice2_cell1_dendrite1_spines_63x_z2_1024px_avg2_0.35um-stack_1_1_9_spine9.ply	0.825635839	-0.148405049	-0.386571462	3	Simple
663	D:\Downloads\spines_2022_modified\Done\Deconvolved_5_11959_slice2_cell1_dendrite2_spines_63x_z2_1024px_avg2_0.35um-stack_1_1_9_spine1.ply		11959	2	1	2	1	3.224171624	22.43335953	4.919679291	7.819470371	0.589426852	1.931026819	0.462089632	0.708182382	No	Simple Control	Deconvolved_5_11959_slice2_cell1_dendrite2_spines_63x_z2_1024px_avg2_0.35um-stack_1_1_9_spine1.ply	1.783071092	0.527834759	0.233618738	1	Simple
664	D:\Downloads\spines_2022_modified\Done\Deconvolved_5_11959_slice2_cell1_dendrite2_spines_63x_z2_1024px_avg2_0.35um-stack_1_1_9_spine10.ply		11959	2	1	2	1	2.156427058	19.20310853	3.971004903	5.822458828	0.466243173	1.420939059	0.384103268	0.853043816	No	Simple Control	Deconvolved_5_11959_slice2_cell1_dendrite2_spines_63x_z2_1024px_avg2_0.35um-stack_1_1_9_spine10.ply	0.129894521	0.90562621	-0.207381078	2	Simple
665	D:\Downloads\spines_2022_modified\Done\Deconvolved_5_11959_slice2_cell1_dendrite2_spines_63x_z2_1024px_avg2_0.35um-stack_1_1_9_spine11.ply		11959	2	1	2	1	1.243488531	8.930842496	1.483106186	2.577664772	0.738017679	0.952840275	0.177908629	0.965284366	No	Simple Control	Deconvolved_5_11959_slice2_cell1_dendrite2_spines_63x_z2_1024px_avg2_0.35um-stack_1_1_9_spine11.ply	-2.284870659	0.563311314	1.144581758	0	Simple
666	D:\Downloads\spines_2022_modified\Done\Deconvolved_5_11959_slice2_cell1_dendrite2_spines_63x_z2_1024px_avg2_0.35um-stack_1_1_9_spine12.ply		11959	2	1	2	1	1.385224252	10.96507954	1.633668384	2.367479285	0.449179839	0.80844166	0.351360153	1.129158961	No	Simple Control	Deconvolved_5_11959_slice2_cell1_dendrite2_spines_63x_z2_1024px_avg2_0.35um-stack_1_1_9_spine12.ply	-1.512113034	0.973478781	-0.102239329	0	Simple
667	D:\Downloads\spines_2022_modified\Done\Deconvolved_5_11959_slice2_cell1_dendrite2_spines_63x_z2_1024px_avg2_0.35um-stack_1_1_9_spine13.ply		11959	2	1	2	1	2.485728718	36.36305231	9.098826531	13.52112352	0.486029377	1.643290009	0.348017457	1.280078124	No	Simple Control	Deconvolved_5_11959_slice2_cell1_dendrite2_spines_63x_z2_1024px_avg2_0.35um-stack_1_1_9_spine13.ply	0.361457571	3.540144616	0.6773103	2	Simple
668	D:\Downloads\spines_2022_modified\Done\Deconvolved_5_11959_slice2_cell1_dendrite2_spines_63x_z2_1024px_avg2_0.35um-stack_1_1_9_spine14.ply		11959	2	1	2	1	3.175470618	24.88047938	5.866593263	9.917716008	0.690540926	1.857405602	0.448651613	0.941108508	No	Simple Control	Deconvolved_5_11959_slice2_cell1_dendrite2_spines_63x_z2_1024px_avg2_0.35um-stack_1_1_9_spine14.ply	1.437959217	1.229663014	1.012976585	2	Simple
669	D:\Downloads\spines_2022_modified\Done\Deconvolved_5_11959_slice2_cell1_dendrite2_spines_63x_z2_1024px_avg2_0.35um-stack_1_1_9_spine2.ply		11959	2	1	2	2	2.303370151	21.52439893	5.045318406	7.149846813	0.417124994	1.408141319	0.379203242	0.966971622	No	Simple Control	Deconvolved_5_11959_slice2_cell1_dendrite2_spines_63x_z2_1024px_avg2_0.35um-stack_1_1_9_spine2.ply	0.131290725	1.495873454	-0.255311307	2	Simple
670	D:\Downloads\spines_2022_modified\Done\Deconvolved_5_11959_slice2_cell1_dendrite2_spines_63x_z2_1024px_avg2_0.35um-stack_1_1_9_spine3.ply		11959	2	1	2	3	1.887669051	11.6031002	2.194598518	3.729316888	0.699316234	1.188259484	0.32927806	0.863772376	No	Simple Control	Deconvolved_5_11959_slice2_cell1_dendrite2_spines_63x_z2_1024px_avg2_0.35um-stack_1_1_9_spine3.ply	-0.708909409	0.151953065	0.797569527	0	Simple
671	D:\Downloads\spines_2022_modified\Done\Deconvolved_5_11959_slice2_cell1_dendrite2_spines_63x_z2_1024px_avg2_0.35um-stack_1_1_9_spine4.ply		11959	2	1	2	4	2.04016458	18.21940367	3.727334192	5.744467978	0.541173311	1.268948462	0.38470915	1.052566218	No	Simple Control	Deconvolved_5_11959_slice2_cell1_dendrite2_spines_63x_z2_1024px_avg2_0.35um-stack_1_1_9_spine4.ply	-0.319562884	1.222525501	0.347183529	2	Simple
672	D:\Downloads\spines_2022_modified\Done\Deconvolved_5_11959_slice2_cell1_dendrite2_spines_63x_z2_1024px_avg2_0.35um-stack_1_1_9_spine5.ply		11959	2	1	2	5	2.023490796	14.08034843	3.209434844	3.970211523	0.237043815	1.233195359	0.416090515	1.065073862	No	Simple Control	Deconvolved_5_11959_slice2_cell1_dendrite2_spines_63x_z2_1024px_avg2_0.35um-stack_1_1_9_spine5.ply	-0.478505233	1.22853999	-1.125683201	3	Simple
673	D:\Downloads\spines_2022_modified\Done\Deconvolved_5_11959_slice2_cell1_dendrite2_spines_63x_z2_1024px_avg2_0.35um-stack_1_1_9_spine6.ply		11959	2	1	2	6	2.381018683	20.79501301	4.569062989	6.565864728	0.437026529	1.454858354	0.366911402	0.826470936	No	Simple Control	Deconvolved_5_11959_slice2_cell1_dendrite2_spines_63x_z2_1024px_avg2_0.35um-stack_1_1_9_spine6.ply	0.327907749	1.09999325	-0.322464224	2	Simple
674	D:\Downloads\spines_2022_modified\Done\Deconvolved_5_11959_slice2_cell1_dendrite2_spines_63x_z2_1024px_avg2_0.35um-stack_1_1_9_spine7.ply		11959	2	1	2	7	2.171182502	16.15840389	2.805760742	4.550719749	0.621920102	1.159405804	0.417944898	1.250204904	No	Simple Control	Deconvolved_5_11959_slice2_cell1_dendrite2_spines_63x_z2_1024px_avg2_0.35um-stack_1_1_9_spine7.ply	-0.462254137	1.369305416	0.897203964	2	Simple
675	D:\Downloads\spines_2022_modified\Done\Deconvolved_5_11959_slice2_cell1_dendrite2_spines_63x_z2_1024px_avg2_0.35um-stack_1_1_9_spine8.ply		11959	2	1	2	8	2.117528142	20.30767543	4.918461735	6.370830785	0.295289285	1.317440452	0.387677229	1.027618879	No	Simple Control	Deconvolved_5_11959_slice2_cell1_dendrite2_spines_63x_z2_1024px_avg2_0.35um-stack_1_1_9_spine8.ply	-0.159299096	1.662685952	-0.781077212	2	Simple
676	D:\Downloads\spines_2022_modified\Done\Deconvolved_5_11959_slice2_cell1_dendrite3_spines_63x_z2_1024px_avg2_0.35um-stack_SHF_1_1_9_spine1.ply		11959	2	1	3	1	2.829888823	17.09917222	3.406936373	5.861218236	0.720377957	1.532717621	0.521086094	0.855049177	No	Simple Control	Deconvolved_5_11959_slice2_cell1_dendrite3_spines_63x_z2_1024px_avg2_0.35um-stack_SHF_1_1_9_spine1.ply	1.308788643	0.03659368	0.857220714	1	Simple
677	D:\Downloads\spines_2022_modified\Done\Deconvolved_5_11959_slice2_cell1_dendrite3_spines_63x_z2_1024px_avg2_0.35um-stack_SHF_1_1_9_spine10.ply		11959	2	1	3	1	2.968217622	25.01929153	5.717384428	9.01919718	0.577504066	1.668347247	0.43895194	1.021064255	No	Simple Control	Deconvolved_5_11959_slice2_cell1_dendrite3_spines_63x_z2_1024px_avg2_0.35um-stack_SHF_1_1_9_spine10.ply	1.075562283	1.602004675	0.583835135	2	Simple
678	D:\Downloads\spines_2022_modified\Done\Deconvolved_5_11959_slice2_cell1_dendrite3_spines_63x_z2_1024px_avg2_0.35um-stack_SHF_1_1_9_spine11.ply		11959	2	1	3	1	2.243635078	17.91781385	3.661511882	5.950610185	0.625178444	1.33391842	0.407058741	1.131660526	No	Simple Control	Deconvolved_5_11959_slice2_cell1_dendrite3_spines_63x_z2_1024px_avg2_0.35um-stack_SHF_1_1_9_spine11.ply	-0.175338513	1.246503644	0.813746502	2	Simple
679	D:\Downloads\spines_2022_modified\Done\Deconvolved_5_11959_slice2_cell1_dendrite3_spines_63x_z2_1024px_avg2_0.35um-stack_SHF_1_1_9_spine12.ply		11959	2	1	3	1	2.131916881	13.47069911	2.314470062	3.651812191	0.577817856	1.184631443	0.438732357	0.821306634	No	Simple Control	Deconvolved_5_11959_slice2_cell1_dendrite3_spines_63x_z2_1024px_avg2_0.35um-stack_SHF_1_1_9_spine12.ply	0.184752997	0.020660544	0.138725504	3	Simple
680	D:\Downloads\spines_2022_modified\Done\Deconvolved_5_11959_slice2_cell1_dendrite3_spines_63x_z2_1024px_avg2_0.35um-stack_SHF_1_1_9_spine13.ply		11959	2	1	3	1	3.256583993	17.00458848	3.378291904	5.252037476	0.554642886	1.693515762	0.559361017	0.995831703	No	Simple Control	Deconvolved_5_11959_slice2_cell1_dendrite3_spines_63x_z2_1024px_avg2_0.35um-stack_SHF_1_1_9_spine13.ply	1.548778378	0.56069493	0.247984217	1	Simple
681	D:\Downloads\spines_2022_modified\Done\Deconvolved_5_11959_slice2_cell1_dendrite3_spines_63x_z2_1024px_avg2_0.35um-stack_SHF_1_1_9_spine14.ply		11959	2	1	3	1	4.015598612	26.65879272	6.159805977	9.83012956	0.595850518	2.060225742	0.545256331	0.725937652	No	Simple Control	Deconvolved_5_11959_slice2_cell1_dendrite3_spines_63x_z2_1024px_avg2_0.35um-stack_SHF_1_1_9_spine14.ply	3.004585084	0.748365131	0.32028272	1	Simple
682	D:\Downloads\spines_2022_modified\Done\Deconvolved_5_11959_slice2_cell1_dendrite3_spines_63x_z2_1024px_avg2_0.35um-stack_SHF_1_1_9_spine15.ply		11959	2	1	3	1	1.547319335	6.411622312	0.784326391	1.40963124	0.797250808	0.872787049	0.47156761	0.813071067	No	Simple Control	Deconvolved_5_11959_slice2_cell1_dendrite3_spines_63x_z2_1024px_avg2_0.35um-stack_SHF_1_1_9_spine15.ply	-0.376922731	-1.074386166	0.975964358	4	Simple
683	D:\Downloads\spines_2022_modified\Done\Deconvolved_5_11959_slice2_cell1_dendrite3_spines_63x_z2_1024px_avg2_0.35um-stack_SHF_1_1_9_spine16.ply		11959	2	1	3	1	2.190893294	16.42773085	2.659782266	5.127251875	0.92769609	1.077382847	0.423526643	1.107372819	No	Simple Control	Deconvolved_5_11959_slice2_cell1_dendrite3_spines_63x_z2_1024px_avg2_0.35um-stack_SHF_1_1_9_spine16.ply	-0.087777147	0.586016926	2.139534124	4	Simple
684	D:\Downloads\spines_2022_modified\Done\Deconvolved_5_11959_slice2_cell1_dendrite3_spines_63x_z2_1024px_avg2_0.35um-stack_SHF_1_1_9_spine2.ply		11959	2	1	3	2	1.888365066	14.08935558	2.169560176	3.651596836	0.683104657	1.131945014	0.402208609	0.849398857	No	Simple Control	Deconvolved_5_11959_slice2_cell1_dendrite3_spines_63x_z2_1024px_avg2_0.35um-stack_SHF_1_1_9_spine2.ply	-0.178696514	0.084718022	0.681751148	4	Simple
685	D:\Downloads\spines_2022_modified\Done\Deconvolved_5_11959_slice2_cell1_dendrite3_spines_63x_z2_1024px_avg2_0.35um-stack_SHF_1_1_9_spine4.ply		11959	2	1	3	4	1.665242822	9.510364023	1.36466506	2.463894497	0.80549394	0.988202436	0.429661768	0.850424206	No	Simple Control	Deconvolved_5_11959_slice2_cell1_dendrite3_spines_63x_z2_1024px_avg2_0.35um-stack_SHF_1_1_9_spine4.ply	-0.408800693	-0.577069684	1.143990369	4	Simple
686	D:\Downloads\spines_2022_modified\Done\Deconvolved_5_11959_slice2_cell1_dendrite3_spines_63x_z2_1024px_avg2_0.35um-stack_SHF_1_1_9_spine5.ply		11959	2	1	3	5	2.469721017	23.16534993	5.140396035	7.097296861	0.380690673	1.42131293	0.41216809	0.948486202	No	Simple Control	Deconvolved_5_11959_slice2_cell1_dendrite3_spines_63x_z2_1024px_avg2_0.35um-stack_SHF_1_1_9_spine5.ply	0.535349813	1.542900962	-0.438670305	2	Simple
687	D:\Downloads\spines_2022_modified\Done\Deconvolved_5_11959_slice2_cell1_dendrite3_spines_63x_z2_1024px_avg2_0.35um-stack_SHF_1_1_9_spine6.ply		11959	2	1	3	6	2.234661752	25.21149034	4.95505069	7.794955312	0.573133314	1.26562746	0.366729675	1.186928009	No	Simple Control	Deconvolved_5_11959_slice2_cell1_dendrite3_spines_63x_z2_1024px_avg2_0.35um-stack_SHF_1_1_9_spine6.ply	-0.124545665	2.181524963	0.777861101	2	Simple
688	D:\Downloads\spines_2022_modified\Done\Deconvolved_5_11959_slice2_cell1_dendrite3_spines_63x_z2_1024px_avg2_0.35um-stack_SHF_1_1_9_spine7.ply		11959	2	1	3	7	1.250869901	7.122285841	0.874269262	1.5352877	0.756081069	0.7895326	0.343801018	0.977735084	No	Simple Control	Deconvolved_5_11959_slice2_cell1_dendrite3_spines_63x_z2_1024px_avg2_0.35um-stack_SHF_1_1_9_spine7.ply	-1.519162995	-0.142770761	1.077636228	0	Simple
689	D:\Downloads\spines_2022_modified\Done\Deconvolved_5_11959_slice2_cell1_dendrite3_spines_63x_z2_1024px_avg2_0.35um-stack_SHF_1_1_9_spine8.ply		11959	2	1	3	8	2.649998658	8.475010463	1.29740514	2.334174538	0.799109982	1.387874333	0.573435348	0.735347158	No	Simple Control	Deconvolved_5_11959_slice2_cell1_dendrite3_spines_63x_z2_1024px_avg2_0.35um-stack_SHF_1_1_9_spine8.ply	1.224729585	-1.281531959	0.901285529	4	Simple
690	D:\Downloads\spines_2022_modified\Done\Deconvolved_5_11959_slice2_cell1_dendrite3_spines_63x_z2_1024px_avg2_0.35um-stack_SHF_1_1_9_spine9.ply		11959	2	1	3	9	3.527823844	16.30976803	3.39370302	5.39973744	0.591104881	1.763567137	0.607950501	0.780474057	No	Simple Control	Deconvolved_5_11959_slice2_cell1_dendrite3_spines_63x_z2_1024px_avg2_0.35um-stack_SHF_1_1_9_spine9.ply	2.341499229	-0.227033059	0.130866777	1	Simple
691	D:\Downloads\spines_2022_modified\Done\Deconvolved_5_11959_slice2_cell2_dendrite1_spines_63x_z2_1024px_avg2_0.35um-stack_1_1_9_spine1.ply		11959	2	2	1	1	3.327752676	21.67892383	5.2351006	8.93039339	0.705868535	1.857819359	0.498927702	0.852323291	No	Simple Control	Deconvolved_5_11959_slice2_cell2_dendrite1_spines_63x_z2_1024px_avg2_0.35um-stack_1_1_9_spine1.ply	1.804152968	0.574201298	0.900505666	1	Simple
692	D:\Downloads\spines_2022_modified\Done\Deconvolved_5_11959_slice2_cell2_dendrite1_spines_63x_z2_1024px_avg2_0.35um-stack_1_1_9_spine10.ply		11959	2	2	1	1	2.489318066	13.46753832	2.801867325	4.800565579	0.713345074	1.490179244	0.439754018	0.620033791	No	Simple Control	Deconvolved_5_11959_slice2_cell2_dendrite1_spines_63x_z2_1024px_avg2_0.35um-stack_1_1_9_spine10.ply	0.830384096	-0.632429123	0.54851425	4	Simple
693	D:\Downloads\spines_2022_modified\Done\Deconvolved_5_11959_slice2_cell2_dendrite1_spines_63x_z2_1024px_avg2_0.35um-stack_1_1_9_spine11.ply		11959	2	2	1	1	0.77859563	1.844534645	0.159820185	0.294911221	0.845268923	0.495966655	0.296496929	1.00406062	No	Simple Control	Deconvolved_5_11959_slice2_cell2_dendrite1_spines_63x_z2_1024px_avg2_0.35um-stack_1_1_9_spine11.ply	-2.415476447	-0.533542733	1.454636963	0	Simple
694	D:\Downloads\spines_2022_modified\Done\Deconvolved_5_11959_slice2_cell2_dendrite1_spines_63x_z2_1024px_avg2_0.35um-stack_1_1_9_spine2.ply		11959	2	2	1	2	1.679305623	8.070592439	1.389828976	2.377053679	0.710320997	1.025782691	0.347686297	0.870863524	No	Simple Control	Deconvolved_5_11959_slice2_cell2_dendrite1_spines_63x_z2_1024px_avg2_0.35um-stack_1_1_9_spine2.ply	-0.960019433	-0.224860134	0.777830023	0	Simple
695	D:\Downloads\spines_2022_modified\Done\Deconvolved_5_11959_slice2_cell2_dendrite1_spines_63x_z2_1024px_avg2_0.35um-stack_1_1_9_spine3.ply		11959	2	2	1	3	1.953605506	5.937460491	0.661443298	1.473257667	1.227337811	1.005583849	0.530349007	0.770390436	No	Simple Control	Deconvolved_5_11959_slice2_cell2_dendrite1_spines_63x_z2_1024px_avg2_0.35um-stack_1_1_9_spine3.ply	0.393874138	-1.944928471	2.872792369	4	Simple
696	D:\Downloads\spines_2022_modified\Done\Deconvolved_5_11959_slice2_cell2_dendrite1_spines_63x_z2_1024px_avg2_0.35um-stack_1_1_9_spine4.ply		11959	2	2	1	4	2.31844354	8.779331362	1.450565037	2.322291809	0.600956696	1.338320411	0.492169724	0.705167719	No	Simple Control	Deconvolved_5_11959_slice2_cell2_dendrite1_spines_63x_z2_1024px_avg2_0.35um-stack_1_1_9_spine4.ply	0.564551551	-0.840905374	0.008055276	4	Simple
697	D:\Downloads\spines_2022_modified\Done\Deconvolved_5_11959_slice2_cell2_dendrite1_spines_63x_z2_1024px_avg2_0.35um-stack_1_1_9_spine5.ply		11959	2	2	1	5	4.876438466	32.13179275	10.16959236	19.05823813	0.874041501	2.858386684	0.510374889	0.65065277	No	Simple Control	Deconvolved_5_11959_slice2_cell2_dendrite1_spines_63x_z2_1024px_avg2_0.35um-stack_1_1_9_spine5.ply	3.948627846	0.873168799	1.670699808	1	Simple
698	D:\Downloads\spines_2022_modified\Done\Deconvolved_5_11959_slice2_cell2_dendrite1_spines_63x_z2_1024px_avg2_0.35um-stack_1_1_9_spine6.ply		11959	2	2	1	6	3.305770612	18.14847226	4.447985423	7.122165527	0.601211526	1.942952664	0.464050145	0.559851804	No	Simple Control	Deconvolved_5_11959_slice2_cell2_dendrite1_spines_63x_z2_1024px_avg2_0.35um-stack_1_1_9_spine6.ply	1.88581143	-0.209898572	0.056452476	1	Simple
699	D:\Downloads\spines_2022_modified\Done\Deconvolved_5_11959_slice2_cell2_dendrite1_spines_63x_z2_1024px_avg2_0.35um-stack_1_1_9_spine7.ply		11959	2	2	1	7	1.503571849	7.827748723	1.454398071	2.20518182	0.516216134	0.922420887	0.377180464	0.93985079	No	Simple Control	Deconvolved_5_11959_slice2_cell2_dendrite1_spines_63x_z2_1024px_avg2_0.35um-stack_1_1_9_spine7.ply	-1.115170149	0.069502296	-0.073671348	0	Simple
700	D:\Downloads\spines_2022_modified\Done\Deconvolved_5_11959_slice2_cell2_dendrite1_spines_63x_z2_1024px_avg2_0.35um-stack_1_1_9_spine8.ply		11959	2	2	1	8	6.448596106	33.06263609	11.36185922	18.27923576	0.608824348	3.805183583	0.546308095	0.598804919	No	Simple Control	Deconvolved_5_11959_slice2_cell2_dendrite1_spines_63x_z2_1024px_avg2_0.35um-stack_1_1_9_spine8.ply	5.389508771	1.311928634	0.461529646	1	Simple
701	D:\Downloads\spines_2022_modified\Done\Deconvolved_5_11959_slice2_cell2_dendrite1_spines_63x_z2_1024px_avg2_0.35um-stack_1_1_9_spine9.ply		11959	2	2	1	9	0.954504752	3.771762342	0.462014796	0.593601614	0.284810829	0.57119944	0.395376732	1.16143865	No	Simple Control	Deconvolved_5_11959_slice2_cell2_dendrite1_spines_63x_z2_1024px_avg2_0.35um-stack_1_1_9_spine9.ply	-2.071411693	0.48392517	-0.987255445	0	Simple
702	D:\Downloads\spines_2022_modified\Done\Deconvolved_5_11959_slice2_cell2_dendrite2_spines_63x_z2_1024px_avg2_0.35um-stack_1_1_9_spine1.ply		11959	2	2	2	1	2.598457269	26.60482718	5.356850864	8.154273695	0.522214059	1.44671059	0.452895817	1.093803476	No	Simple Control	Deconvolved_5_11959_slice2_cell2_dendrite2_spines_63x_z2_1024px_avg2_0.35um-stack_1_1_9_spine1.ply	0.815532086	1.884129915	0.404408529	2	Simple
703	D:\Downloads\spines_2022_modified\Done\Deconvolved_5_11959_slice2_cell2_dendrite2_spines_63x_z2_1024px_avg2_0.35um-stack_1_1_9_spine2.ply		11959	2	2	2	2	4.009488174	39.53155825	10.42801802	15.90222724	0.524952029	2.227030051	0.485311434	0.991038573	No	Simple Control	Deconvolved_5_11959_slice2_cell2_dendrite2_spines_63x_z2_1024px_avg2_0.35um-stack_1_1_9_spine2.ply	2.885673347	2.768976886	0.538617048	2	Simple
704	D:\Downloads\spines_2022_modified\Done\Deconvolved_5_11959_slice2_cell2_dendrite2_spines_63x_z2_1024px_avg2_0.35um-stack_1_1_9_spine3.ply		11959	2	2	2	3	2.345099422	11.49529798	1.786458779	3.036443243	0.699699583	1.218265091	0.521775193	1.02305712	No	Simple Control	Deconvolved_5_11959_slice2_cell2_dendrite2_spines_63x_z2_1024px_avg2_0.35um-stack_1_1_9_spine3.ply	0.372982926	-0.028795688	0.847096737	4	Simple
705	D:\Downloads\spines_2022_modified\Done\Deconvolved_5_11959_slice2_cell2_dendrite2_spines_63x_z2_1024px_avg2_0.35um-stack_1_1_9_spine4.ply		11959	2	2	2	4	2.324224254	36.81605883	8.535875339	12.17562424	0.426406052	1.455993399	0.340274517	1.091357384	No	Simple Control	Deconvolved_5_11959_slice2_cell2_dendrite2_spines_63x_z2_1024px_avg2_0.35um-stack_1_1_9_spine4.ply	0.5226364	3.166486844	0.188373674	2	Simple
706	D:\Downloads\spines_2022_modified\Done\Deconvolved_5_11959_slice2_cell2_dendrite2_spines_63x_z2_1024px_avg2_0.35um-stack_1_1_9_spine5.ply		11959	2	2	2	5	2.096249719	32.45134259	7.582465729	10.32443346	0.361619536	1.405284548	0.321237248	1.400355107	No	Simple Control	Deconvolved_5_11959_slice2_cell2_dendrite2_spines_63x_z2_1024px_avg2_0.35um-stack_1_1_9_spine5.ply	-0.506122329	3.737648646	0.187448091	2	Simple
707	D:\Downloads\spines_2022_modified\Done\Deconvolved_5_11959_slice2_cell2_dendrite2_spines_63x_z2_1024px_avg2_0.35um-stack_1_1_9_spine6.ply		11959	2	2	2	6	3.656096902	47.51693935	13.35608265	17.42459291	0.30461853	2.065610349	0.442009281	1.076820173	No	Simple Control	Deconvolved_5_11959_slice2_cell2_dendrite2_spines_63x_z2_1024px_avg2_0.35um-stack_1_1_9_spine6.ply	2.602849353	4.021382675	-0.243188757	2	Simple
708	D:\Downloads\spines_2022_modified\Done\Deconvolved_5_11959_slice2_cell2_dendrite2_spines_63x_z2_1024px_avg2_0.35um-stack_1_1_9_spine7.ply		11959	2	2	2	7	3.488794805	28.84913369	7.056230455	8.872380489	0.257382472	1.726678258	0.563353787	0.899742661	No	Simple Control	Deconvolved_5_11959_slice2_cell2_dendrite2_spines_63x_z2_1024px_avg2_0.35um-stack_1_1_9_spine7.ply	2.437965321	1.687866229	-1.048885362	1	Simple
709	D:\Downloads\spines_2022_modified\Done\Deconvolved_5_11959_slice2_cell2_dendrite3_spines_63x_z2_1024px_avg2_0.35um-stack_1_1_9_spine1.ply		11959	2	2	3	1	1.826047766	11.01250391	1.97411588	2.789321033	0.412946961	1.117007302	0.419987577	0.880717935	No	Simple Control	Deconvolved_5_11959_slice2_cell2_dendrite3_spines_63x_z2_1024px_avg2_0.35um-stack_1_1_9_spine1.ply	-0.411594966	0.217429838	-0.588660804	3	Simple
710	D:\Downloads\spines_2022_modified\Done\Deconvolved_5_11959_slice2_cell2_dendrite3_spines_63x_z2_1024px_avg2_0.35um-stack_1_1_9_spine10.ply		11959	2	2	3	1	2.490535355	13.9906968	2.716042729	3.939813821	0.45057137	1.428135872	0.446450041	0.790412151	No	Simple Control	Deconvolved_5_11959_slice2_cell2_dendrite3_spines_63x_z2_1024px_avg2_0.35um-stack_1_1_9_spine10.ply	0.541605852	0.188451692	-0.461502784	3	Simple
711	D:\Downloads\spines_2022_modified\Done\Deconvolved_5_11959_slice2_cell2_dendrite3_spines_63x_z2_1024px_avg2_0.35um-stack_1_1_9_spine11.ply		11959	2	2	3	1	1.594418756	13.13593421	3.019907418	4.614764912	0.528114698	1.18047234	0.171663785	1.038574691	No	Simple Control	Deconvolved_5_11959_slice2_cell2_dendrite3_spines_63x_z2_1024px_avg2_0.35um-stack_1_1_9_spine11.ply	-2.012940605	1.456275664	0.349600508	0	Simple
712	D:\Downloads\spines_2022_modified\Done\Deconvolved_5_11959_slice2_cell2_dendrite3_spines_63x_z2_1024px_avg2_0.35um-stack_1_1_9_spine12.ply		11959	2	2	3	1	2.369592271	12.96965234	2.616510813	3.896846179	0.489329285	1.332158081	0.485911289	0.963249609	No	Simple Control	Deconvolved_5_11959_slice2_cell2_dendrite3_spines_63x_z2_1024px_avg2_0.35um-stack_1_1_9_spine12.ply	0.325692538	0.347893109	-0.137577717	3	Simple
713	D:\Downloads\spines_2022_modified\Done\Deconvolved_5_11959_slice2_cell2_dendrite3_spines_63x_z2_1024px_avg2_0.35um-stack_1_1_9_spine13.ply		11959	2	2	3	1	1.813409383	13.16129459	2.798945402	3.652421675	0.304927803	1.136975528	0.383524046	1.036503377	No	Simple Control	Deconvolved_5_11959_slice2_cell2_dendrite3_spines_63x_z2_1024px_avg2_0.35um-stack_1_1_9_spine13.ply	-0.789733648	1.06523383	-0.844308975	3	Simple
714	D:\Downloads\spines_2022_modified\Done\Deconvolved_5_11959_slice2_cell2_dendrite3_spines_63x_z2_1024px_avg2_0.35um-stack_1_1_9_spine14.ply		11959	2	2	3	1	1.586632122	5.401568037	0.69499403	1.208473913	0.738826322	0.873641674	0.379479718	0.871437855	No	Simple Control	Deconvolved_5_11959_slice2_cell2_dendrite3_spines_63x_z2_1024px_avg2_0.35um-stack_1_1_9_spine14.ply	-0.994069826	-0.600319913	0.838995995	0	Simple
715	D:\Downloads\spines_2022_modified\Done\Deconvolved_5_11959_slice2_cell2_dendrite3_spines_63x_z2_1024px_avg2_0.35um-stack_1_1_9_spine15.ply		11959	2	2	3	1	2.749362943	16.97409294	3.33755617	5.593775065	0.676009265	1.50299577	0.499559946	0.796928409	No	Simple Control	Deconvolved_5_11959_slice2_cell2_dendrite3_spines_63x_z2_1024px_avg2_0.35um-stack_1_1_9_spine15.ply	1.214713539	-0.003428324	0.597341267	1	Simple
716	D:\Downloads\spines_2022_modified\Done\Deconvolved_5_11959_slice2_cell2_dendrite3_spines_63x_z2_1024px_avg2_0.35um-stack_1_1_9_spine16.ply		11959	2	2	3	1	1.552263743	8.333254905	1.637732593	3.028537124	0.849225653	1.068598496	0.239398909	0.880597187	No	Simple Control	Deconvolved_5_11959_slice2_cell2_dendrite3_spines_63x_z2_1024px_avg2_0.35um-stack_1_1_9_spine16.ply	-1.59066027	-0.016771623	1.515566722	0	Simple
717	D:\Downloads\spines_2022_modified\Done\Deconvolved_5_11959_slice2_cell2_dendrite3_spines_63x_z2_1024px_avg2_0.35um-stack_1_1_9_spine17.ply		11959	2	2	3	1	2.948607971	35.13780318	9.57564275	15.67503241	0.636969217	1.868050289	0.398284272	0.977375011	No	Simple Control	Deconvolved_5_11959_slice2_cell2_dendrite3_spines_63x_z2_1024px_avg2_0.35um-stack_1_1_9_spine17.ply	1.455377726	2.352574966	0.987515891	2	Simple
718	D:\Downloads\spines_2022_modified\Done\Deconvolved_5_11959_slice2_cell2_dendrite3_spines_63x_z2_1024px_avg2_0.35um-stack_1_1_9_spine18.ply		11959	2	2	3	1	1.175181674	4.48842124	0.481038335	0.725624254	0.508454111	0.696952787	0.392313965	0.836231431	No	Simple Control	Deconvolved_5_11959_slice2_cell2_dendrite3_spines_63x_z2_1024px_avg2_0.35um-stack_1_1_9_spine18.ply	-1.283753607	-0.562988019	-0.309161292	0	Simple
719	D:\Downloads\spines_2022_modified\Done\Deconvolved_5_11959_slice2_cell2_dendrite3_spines_63x_z2_1024px_avg2_0.35um-stack_1_1_9_spine19.ply		11959	2	2	3	1	2.638049903	10.39970244	1.721270652	3.178470609	0.846583862	1.527937167	0.483017709	0.525761758	No	Simple Control	Deconvolved_5_11959_slice2_cell2_dendrite3_spines_63x_z2_1024px_avg2_0.35um-stack_1_1_9_spine19.ply	1.203191557	-1.428848271	0.979996763	4	Simple
720	D:\Downloads\spines_2022_modified\Done\Deconvolved_5_11959_slice2_cell2_dendrite3_spines_63x_z2_1024px_avg2_0.35um-stack_1_1_9_spine2.ply		11959	2	2	3	2	3.76873898	26.00494708	6.58759179	11.21898229	0.703047585	2.261122657	0.464751787	0.918987023	No	Simple Control	Deconvolved_5_11959_slice2_cell2_dendrite3_spines_63x_z2_1024px_avg2_0.35um-stack_1_1_9_spine2.ply	2.067615241	1.288016653	1.081094091	1	Simple
721	D:\Downloads\spines_2022_modified\Done\Deconvolved_5_11959_slice2_cell2_dendrite3_spines_63x_z2_1024px_avg2_0.35um-stack_1_1_9_spine20.ply		11959	2	2	3	2	0.789340545	2.371662078	0.23799575	0.353761022	0.48641739	0.517060158	0.365724094	0.943113814	No	Simple Control	Deconvolved_5_11959_slice2_cell2_dendrite3_spines_63x_z2_1024px_avg2_0.35um-stack_1_1_9_spine20.ply	-2.006998531	-0.396606171	-0.317102414	0	Simple
722	D:\Downloads\spines_2022_modified\Done\Deconvolved_5_11959_slice2_cell2_dendrite3_spines_63x_z2_1024px_avg2_0.35um-stack_1_1_9_spine3.ply		11959	2	2	3	3	2.551629834	9.975033933	1.578870074	2.6098591	0.652991682	1.503193014	0.474209809	0.529708903	No	Simple Control	Deconvolved_5_11959_slice2_cell2_dendrite3_spines_63x_z2_1024px_avg2_0.35um-stack_1_1_9_spine3.ply	1.014217441	-1.172410431	0.089857054	4	Simple
723	D:\Downloads\spines_2022_modified\Done\Deconvolved_5_11959_slice2_cell2_dendrite3_spines_63x_z2_1024px_avg2_0.35um-stack_1_1_9_spine4.ply		11959	2	2	3	4	1.785362945	8.75787283	1.402777215	2.276134707	0.622591729	1.09586589	0.401414653	0.679673267	No	Simple Control	Deconvolved_5_11959_slice2_cell2_dendrite3_spines_63x_z2_1024px_avg2_0.35um-stack_1_1_9_spine4.ply	-0.265969238	-0.71485402	0.123740071	3	Simple
724	D:\Downloads\spines_2022_modified\Done\Deconvolved_5_11959_slice2_cell2_dendrite3_spines_63x_z2_1024px_avg2_0.35um-stack_1_1_9_spine5.ply		11959	2	2	3	5	2.529178974	17.06248657	3.686406603	5.398217521	0.464357599	1.545651195	0.431312182	0.683668024	No	Simple Control	Deconvolved_5_11959_slice2_cell2_dendrite3_spines_63x_z2_1024px_avg2_0.35um-stack_1_1_9_spine5.ply	0.831085125	0.19589938	-0.462020916	3	Simple
725	D:\Downloads\spines_2022_modified\Done\Deconvolved_5_11959_slice2_cell2_dendrite3_spines_63x_z2_1024px_avg2_0.35um-stack_1_1_9_spine6.ply		11959	2	2	3	6	2.651036861	22.80260869	5.615159232	8.807230993	0.568473952	1.60100659	0.375932008	1.127934227	No	Simple Control	Deconvolved_5_11959_slice2_cell2_dendrite3_spines_63x_z2_1024px_avg2_0.35um-stack_1_1_9_spine6.ply	0.211414762	1.879295469	0.668544815	2	Simple
726	D:\Downloads\spines_2022_modified\Done\Deconvolved_5_11959_slice2_cell2_dendrite3_spines_63x_z2_1024px_avg2_0.35um-stack_1_1_9_spine7.ply		11959	2	2	3	7	1.410352109	4.943077648	0.57128032	0.906709478	0.587153358	0.803058434	0.45518112	0.816772187	No	Simple Control	Deconvolved_5_11959_slice2_cell2_dendrite3_spines_63x_z2_1024px_avg2_0.35um-stack_1_1_9_spine7.ply	-0.701110401	-0.861832495	-0.002168301	3	Simple
727	D:\Downloads\spines_2022_modified\Done\Deconvolved_5_11959_slice2_cell2_dendrite3_spines_63x_z2_1024px_avg2_0.35um-stack_1_1_9_spine8.ply		11959	2	2	3	8	2.2264934	7.677425893	1.127843196	2.08138453	0.845455589	1.254185548	0.473239088	0.637363152	No	Simple Control	Deconvolved_5_11959_slice2_cell2_dendrite3_spines_63x_z2_1024px_avg2_0.35um-stack_1_1_9_spine8.ply	0.514979798	-1.389199293	1.049438262	4	Simple
728	D:\Downloads\spines_2022_modified\Done\Deconvolved_5_11959_slice2_cell2_dendrite3_spines_63x_z2_1024px_avg2_0.35um-stack_1_1_9_spine9.ply		11959	2	2	3	9	2.089800845	14.3279202	3.001378791	4.658151383	0.552003831	1.263892268	0.393686319	0.870277636	No	Simple Control	Deconvolved_5_11959_slice2_cell2_dendrite3_spines_63x_z2_1024px_avg2_0.35um-stack_1_1_9_spine9.ply	-0.127443401	0.399746722	0.12439564	3	Simple
729	D:\Downloads\spines_2022_modified\Done\Deconvolved_5_11959_slice2_cell3_dendrite1_spines_63x_z2_1024px_avg2_0.35um-stack_1_1_9_spine1.ply		11959	2	3	1	1	3.415150537	33.99390222	9.911951588	15.75159673	0.589151903	1.887711339	0.458362667	1.210827003	No	Simple Control	Deconvolved_5_11959_slice2_cell3_dendrite1_spines_63x_z2_1024px_avg2_0.35um-stack_1_1_9_spine1.ply	1.660880983	2.804655249	0.99703343	2	Simple
730	D:\Downloads\spines_2022_modified\Done\Deconvolved_5_11959_slice2_cell3_dendrite1_spines_63x_z2_1024px_avg2_0.35um-stack_1_1_9_spine2.ply		11959	2	3	1	2	1.463551887	7.167217079	0.936222781	1.550669657	0.656304127	0.815656917	0.46095856	0.897398674	No	Simple Control	Deconvolved_5_11959_slice2_cell3_dendrite1_spines_63x_z2_1024px_avg2_0.35um-stack_1_1_9_spine2.ply	-0.633699427	-0.579661645	0.440102041	4	Simple
731	D:\Downloads\spines_2022_modified\Done\Deconvolved_5_11959_slice2_cell3_dendrite1_spines_63x_z2_1024px_avg2_0.35um-stack_1_1_9_spine3.ply		11959	2	3	1	3	2.610431641	11.83392189	2.073581242	3.031696854	0.462058391	1.388066199	0.499717726	0.750844591	No	Simple Control	Deconvolved_5_11959_slice2_cell3_dendrite1_spines_63x_z2_1024px_avg2_0.35um-stack_1_1_9_spine3.ply	0.86944922	-0.265857369	-0.523709269	3	Simple
732	D:\Downloads\spines_2022_modified\Done\Deconvolved_5_11959_slice2_cell3_dendrite1_spines_63x_z2_1024px_avg2_0.35um-stack_1_1_9_spine4.ply		11959	2	3	1	4	1.904797589	7.03785973	0.944197271	1.409328162	0.492620457	0.935110764	0.55824311	0.915939358	No	Simple Control	Deconvolved_5_11959_slice2_cell3_dendrite1_spines_63x_z2_1024px_avg2_0.35um-stack_1_1_9_spine4.ply	0.129520899	-0.579726162	-0.350222838	3	Simple
733	D:\Downloads\spines_2022_modified\Done\Deconvolved_5_11959_slice2_cell3_dendrite1_spines_63x_z2_1024px_avg2_0.35um-stack_1_1_9_spine5.ply		11959	2	3	1	5	3.209758332	14.25272821	2.766683673	5.005275576	0.80912463	1.842831365	0.516207047	0.814977493	No	Simple Control	Deconvolved_5_11959_slice2_cell3_dendrite1_spines_63x_z2_1024px_avg2_0.35um-stack_1_1_9_spine5.ply	1.513104377	-0.336466795	1.203055618	1	Simple
734	D:\Downloads\spines_2022_modified\Done\Deconvolved_5_11959_slice2_cell3_dendrite1_spines_63x_z2_1024px_avg2_0.35um-stack_1_1_9_spine6.ply		11959	2	3	1	6	3.972041169	22.97733426	5.1867889	9.658349152	0.862105696	2.3008611	0.506378907	0.491273431	No	Simple Control	Deconvolved_5_11959_slice2_cell3_dendrite1_spines_63x_z2_1024px_avg2_0.35um-stack_1_1_9_spine6.ply	3.038993862	-0.393343853	1.250266742	1	Simple
735	D:\Downloads\spines_2022_modified\Done\Deconvolved_5_11959_slice2_cell3_dendrite1_spines_63x_z2_1024px_avg2_0.35um-stack_1_1_9_spine7.ply		11959	2	3	1	7	3.037996721	14.54591583	2.892167513	4.60899206	0.593611725	1.78869656	0.498430991	0.654960348	No	Simple Control	Deconvolved_5_11959_slice2_cell3_dendrite1_spines_63x_z2_1024px_avg2_0.35um-stack_1_1_9_spine7.ply	1.518135111	-0.402693446	0.035331366	1	Simple
736	D:\Downloads\spines_2022_modified\Done\Deconvolved_5_11959_slice2_cell3_dendrite1_spines_63x_z2_1024px_avg2_0.35um-stack_1_1_9_spine8.ply		11959	2	3	1	8	2.043560807	8.317163514	1.241805118	2.430872409	0.957531318	1.171504346	0.440152491	0.58269324	No	Simple Control	Deconvolved_5_11959_slice2_cell3_dendrite1_spines_63x_z2_1024px_avg2_0.35um-stack_1_1_9_spine8.ply	0.35640398	-1.549825484	1.528695279	4	Simple
737	D:\Downloads\spines_2022_modified\Done\Deconvolved_5_11959_slice2_cell3_dendrite1_spines_63x_z2_1024px_avg2_0.35um-stack_1_1_9_spine9.ply		11959	2	3	1	9	2.246031045	18.31570725	3.453855819	5.928201906	0.716401094	1.30925907	0.469884207	0.96098307	No	Simple Control	Deconvolved_5_11959_slice2_cell3_dendrite1_spines_63x_z2_1024px_avg2_0.35um-stack_1_1_9_spine9.ply	0.484581535	0.494075008	0.989436399	2	Simple
738	D:\Downloads\spines_2022_modified\Done\Deconvolved_5_11959_slice2_cell3_dendrite2_spines_63x_z2_1024px_avg2_0.35um-stack_1_1_9_spine1.ply		11959	2	3	2	1	5.123440017	21.74379325	7.149216126	12.313811	0.72240016	2.499829841	0.652796604	0.940915537	No	Simple Control	Deconvolved_5_11959_slice2_cell3_dendrite2_spines_63x_z2_1024px_avg2_0.35um-stack_1_1_9_spine1.ply	3.82400869	0.556231838	1.0521516	1	Simple
739	D:\Downloads\spines_2022_modified\Done\Deconvolved_5_11959_slice2_cell3_dendrite2_spines_63x_z2_1024px_avg2_0.35um-stack_1_1_9_spine10.ply		11959	2	3	2	1	1.354094393	6.564392217	0.934390902	1.386351232	0.483695131	0.835264305	0.417003074	0.833122844	No	Simple Control	Deconvolved_5_11959_slice2_cell3_dendrite2_spines_63x_z2_1024px_avg2_0.35um-stack_1_1_9_spine10.ply	-0.913979935	-0.426565057	-0.407011767	3	Simple
740	D:\Downloads\spines_2022_modified\Done\Deconvolved_5_11959_slice2_cell3_dendrite2_spines_63x_z2_1024px_avg2_0.35um-stack_1_1_9_spine11.ply		11959	2	3	2	1	1.823541995	11.67406196	2.202542316	3.118910252	0.416050093	1.15149898	0.389019263	0.796385632	No	Simple Control	Deconvolved_5_11959_slice2_cell3_dendrite2_spines_63x_z2_1024px_avg2_0.35um-stack_1_1_9_spine11.ply	-0.400026315	0.152725993	-0.636667034	3	Simple
741	D:\Downloads\spines_2022_modified\Done\Deconvolved_5_11959_slice2_cell3_dendrite2_spines_63x_z2_1024px_avg2_0.35um-stack_1_1_9_spine12.ply		11959	2	3	2	1	4.215103354	22.55636321	6.629304501	10.73723403	0.619662218	2.436112142	0.525407457	0.772767104	No	Simple Control	Deconvolved_5_11959_slice2_cell3_dendrite2_spines_63x_z2_1024px_avg2_0.35um-stack_1_1_9_spine12.ply	2.768179492	0.611178303	0.451955592	1	Simple
742	D:\Downloads\spines_2022_modified\Done\Deconvolved_5_11959_slice2_cell3_dendrite2_spines_63x_z2_1024px_avg2_0.35um-stack_1_1_9_spine13.ply		11959	2	3	2	1	2.703536878	11.41652685	1.959534822	3.162818666	0.614066069	1.486542729	0.495038278	0.631337036	No	Simple Control	Deconvolved_5_11959_slice2_cell3_dendrite2_spines_63x_z2_1024px_avg2_0.35um-stack_1_1_9_spine13.ply	1.132144697	-0.786053825	0.040546364	1	Simple
743	D:\Downloads\spines_2022_modified\Done\Deconvolved_5_11959_slice2_cell3_dendrite2_spines_63x_z2_1024px_avg2_0.35um-stack_1_1_9_spine14.ply		11959	2	3	2	1	2.383761583	7.605049247	1.044320704	1.961501653	0.878256024	1.128801968	0.548314334	0.680253302	No	Simple Control	Deconvolved_5_11959_slice2_cell3_dendrite2_spines_63x_z2_1024px_avg2_0.35um-stack_1_1_9_spine14.ply	0.959884364	-1.560219793	1.195135914	4	Simple
744	D:\Downloads\spines_2022_modified\Done\Deconvolved_5_11959_slice2_cell3_dendrite2_spines_63x_z2_1024px_avg2_0.35um-stack_1_1_9_spine15_shf.ply		11959	2	3	2	1	1.77950315	13.48835555	2.744502433	4.193922812	0.528117724	1.101090435	0.358266783	1.059867158	SHF	Simple Control	Deconvolved_5_11959_slice2_cell3_dendrite2_spines_63x_z2_1024px_avg2_0.35um-stack_1_1_9_spine15_shf.ply	-0.913124108	0.928846402	0.233970335	0	Simple
745	D:\Downloads\spines_2022_modified\Done\Deconvolved_5_11959_slice2_cell3_dendrite2_spines_63x_z2_1024px_avg2_0.35um-stack_1_1_9_spine16.ply		11959	2	3	2	1	1.11635412	3.704042713	0.381544113	0.608171744	0.593974914	0.695068223	0.409032919	0.767153263	No	Simple Control	Deconvolved_5_11959_slice2_cell3_dendrite2_spines_63x_z2_1024px_avg2_0.35um-stack_1_1_9_spine16.ply	-1.143566753	-0.989381642	-0.024243792	3	Simple
746	D:\Downloads\spines_2022_modified\Done\Deconvolved_5_11959_slice2_cell3_dendrite2_spines_63x_z2_1024px_avg2_0.35um-stack_1_1_9_spine17.ply		11959	2	3	2	1	1.584840521	14.70028279	3.051706192	4.966567107	0.627472239	1.076920145	0.275983647	1.132241001	No	Simple Control	Deconvolved_5_11959_slice2_cell3_dendrite2_spines_63x_z2_1024px_avg2_0.35um-stack_1_1_9_spine17.ply	-1.524533859	1.329118196	0.85057804	0	Simple
747	D:\Downloads\spines_2022_modified\Done\Deconvolved_5_11959_slice2_cell3_dendrite2_spines_63x_z2_1024px_avg2_0.35um-stack_1_1_9_spine18.ply		11959	2	3	2	1	1.175510486	5.634179235	0.792515811	1.41894947	0.790436797	0.691160089	0.397306237	1.166470479	No	Simple Control	Deconvolved_5_11959_slice2_cell3_dendrite2_spines_63x_z2_1024px_avg2_0.35um-stack_1_1_9_spine18.ply	-1.678789783	-0.014020137	1.383716895	0	Simple
748	D:\Downloads\spines_2022_modified\Done\Deconvolved_5_11959_slice2_cell3_dendrite2_spines_63x_z2_1024px_avg2_0.35um-stack_1_1_9_spine2.ply		11959	2	3	2	2	3.744712442	13.17120629	2.839936567	5.162238985	0.817730383	2.30359461	0.486683606	0.596274928	No	Simple Control	Deconvolved_5_11959_slice2_cell3_dendrite2_spines_63x_z2_1024px_avg2_0.35um-stack_1_1_9_spine2.ply	2.074066069	-0.813402146	1.028185663	1	Simple
749	D:\Downloads\spines_2022_modified\Done\Deconvolved_5_11959_slice2_cell3_dendrite2_spines_63x_z2_1024px_avg2_0.35um-stack_1_1_9_spine3.ply		11959	2	3	2	3	1.353780753	5.100644843	0.731539444	1.047456512	0.431852406	0.820864242	0.418163571	0.726242893	No	Simple Control	Deconvolved_5_11959_slice2_cell3_dendrite2_spines_63x_z2_1024px_avg2_0.35um-stack_1_1_9_spine3.ply	-0.817826605	-0.754966523	-0.791755827	3	Simple
750	D:\Downloads\spines_2022_modified\Done\Deconvolved_5_11959_slice2_cell3_dendrite2_spines_63x_z2_1024px_avg2_0.35um-stack_1_1_9_spine4.ply		11959	2	3	2	4	3.137744472	11.00180626	1.838459473	3.21455554	0.748504978	1.679606276	0.553456184	0.582651931	No	Simple Control	Deconvolved_5_11959_slice2_cell3_dendrite2_spines_63x_z2_1024px_avg2_0.35um-stack_1_1_9_spine4.ply	1.859969955	-1.258158697	0.572401901	1	Simple
751	D:\Downloads\spines_2022_modified\Done\Deconvolved_5_11959_slice2_cell3_dendrite2_spines_63x_z2_1024px_avg2_0.35um-stack_1_1_9_spine5.ply		11959	2	3	2	5	1.852183857	10.75100039	1.930912815	3.08429001	0.597322255	1.104260654	0.395965609	0.867227724	No	Simple Control	Deconvolved_5_11959_slice2_cell3_dendrite2_spines_63x_z2_1024px_avg2_0.35um-stack_1_1_9_spine5.ply	-0.461724333	-0.003214688	0.262025815	3	Simple
752	D:\Downloads\spines_2022_modified\Done\Deconvolved_5_11959_slice2_cell3_dendrite2_spines_63x_z2_1024px_avg2_0.35um-stack_1_1_9_spine6.ply		11959	2	3	2	6	2.369501608	20.84582172	4.039556507	7.162692601	0.77313836	1.405223324	0.42476288	0.832746462	No	Simple Control	Deconvolved_5_11959_slice2_cell3_dendrite2_spines_63x_z2_1024px_avg2_0.35um-stack_1_1_9_spine6.ply	0.699968703	0.460883906	1.183588622	2	Simple
753	D:\Downloads\spines_2022_modified\Done\Deconvolved_5_11959_slice2_cell3_dendrite2_spines_63x_z2_1024px_avg2_0.35um-stack_1_1_9_spine7.ply		11959	2	3	2	7	2.029293391	11.00175387	1.840023959	2.830796268	0.5384562	1.09438318	0.474388406	1.044379499	No	Simple Control	Deconvolved_5_11959_slice2_cell3_dendrite2_spines_63x_z2_1024px_avg2_0.35um-stack_1_1_9_spine7.ply	-0.215468544	0.317804282	0.144337537	3	Simple
754	D:\Downloads\spines_2022_modified\Done\Deconvolved_5_11959_slice2_cell3_dendrite2_spines_63x_z2_1024px_avg2_0.35um-stack_1_1_9_spine8.ply		11959	2	3	2	8	2.125830657	12.94786377	2.451913738	3.361795189	0.371090319	1.199625537	0.481887861	0.959732594	No	Simple Control	Deconvolved_5_11959_slice2_cell3_dendrite2_spines_63x_z2_1024px_avg2_0.35um-stack_1_1_9_spine8.ply	0.095463065	0.471721578	-0.696458037	3	Simple
755	D:\Downloads\spines_2022_modified\Done\Deconvolved_5_11959_slice2_cell3_dendrite2_spines_63x_z2_1024px_avg2_0.35um-stack_1_1_9_spine9.ply		11959	2	3	2	9	2.829855746	11.02654042	1.865434558	2.708832012	0.452118489	1.415930683	0.562824284	0.625192794	No	Simple Control	Deconvolved_5_11959_slice2_cell3_dendrite2_spines_63x_z2_1024px_avg2_0.35um-stack_1_1_9_spine9.ply	1.531628046	-0.824375048	-0.767173544	1	Simple
756	D:\Downloads\spines_2022_modified\Done\Deconvolved_5_11959_slice2_cell3_dendrite3_spines_63x_z2_1024px_avg2_0.35um-stack_1_1_9_spine1.ply		11959	2	3	3	1	8.32070187	44.87124641	18.10411533	29.61010444	0.635545504	5.537220882	0.410282656	0.278047731	No	Simple Control	Deconvolved_5_11959_slice2_cell3_dendrite3_spines_63x_z2_1024px_avg2_0.35um-stack_1_1_9_spine1.ply	7.237863365	2.163247119	0.603788366	1	Simple
757	D:\Downloads\spines_2022_modified\Done\Deconvolved_5_11959_slice2_cell3_dendrite3_spines_63x_z2_1024px_avg2_0.35um-stack_1_1_9_spine10.ply		11959	2	3	3	1	1.575937513	8.152344966	1.157677024	2.114566003	0.826559531	0.978142034	0.348983789	0.80178397	No	Simple Control	Deconvolved_5_11959_slice2_cell3_dendrite3_spines_63x_z2_1024px_avg2_0.35um-stack_1_1_9_spine10.ply	-0.881936984	-0.578300539	1.227156288	4	Simple
758	D:\Downloads\spines_2022_modified\Done\Deconvolved_5_11959_slice2_cell3_dendrite3_spines_63x_z2_1024px_avg2_0.35um-stack_1_1_9_spine11.ply		11959	2	3	3	1	1.911423233	5.146871683	0.580876951	0.995923707	0.714517516	1.01664668	0.489152466	0.530028596	No	Simple Control	Deconvolved_5_11959_slice2_cell3_dendrite3_spines_63x_z2_1024px_avg2_0.35um-stack_1_1_9_spine11.ply	0.376928283	-1.799101388	0.254616378	4	Simple
759	D:\Downloads\spines_2022_modified\Done\Deconvolved_5_11959_slice2_cell3_dendrite3_spines_63x_z2_1024px_avg2_0.35um-stack_1_1_9_spine12.ply		11959	2	3	3	1	1.387469551	5.572826653	0.625115597	1.081220131	0.729632306	0.833285103	0.377617485	0.690071138	No	Simple Control	Deconvolved_5_11959_slice2_cell3_dendrite3_spines_63x_z2_1024px_avg2_0.35um-stack_1_1_9_spine12.ply	-0.844407044	-1.072650013	0.579551544	4	Simple
760	D:\Downloads\spines_2022_modified\Done\Deconvolved_5_11959_slice2_cell3_dendrite3_spines_63x_z2_1024px_avg2_0.35um-stack_1_1_9_spine13.ply		11959	2	3	3	1	1.608988389	12.47835807	2.348013846	3.697878677	0.574896453	1.087721539	0.264067281	0.936461785	No	Simple Control	Deconvolved_5_11959_slice2_cell3_dendrite3_spines_63x_z2_1024px_avg2_0.35um-stack_1_1_9_spine13.ply	-1.368968077	0.758830266	0.360725681	0	Simple
761	D:\Downloads\spines_2022_modified\Done\Deconvolved_5_11959_slice2_cell3_dendrite3_spines_63x_z2_1024px_avg2_0.35um-stack_1_1_9_spine2.ply		11959	2	3	3	2	1.413469641	4.735481426	0.494122938	0.938145173	0.898606803	0.767007647	0.368351524	0.736651893	No	Simple Control	Deconvolved_5_11959_slice2_cell3_dendrite3_spines_63x_z2_1024px_avg2_0.35um-stack_1_1_9_spine2.ply	-0.951217804	-1.212771442	1.408186477	4	Simple
762	D:\Downloads\spines_2022_modified\Done\Deconvolved_5_11959_slice2_cell3_dendrite3_spines_63x_z2_1024px_avg2_0.35um-stack_1_1_9_spine3.ply		11959	2	3	3	3	1.491322629	4.861058618	0.596805029	0.952414869	0.59585597	0.863880594	0.3868714	0.69984138	No	Simple Control	Deconvolved_5_11959_slice2_cell3_dendrite3_spines_63x_z2_1024px_avg2_0.35um-stack_1_1_9_spine3.ply	-0.804510048	-0.936163986	-0.037160173	3	Simple
763	D:\Downloads\spines_2022_modified\Done\Deconvolved_5_11959_slice2_cell3_dendrite3_spines_63x_z2_1024px_avg2_0.35um-stack_1_1_9_spine4.ply		11959	2	3	3	4	4.134881504	13.50240301	2.795810343	3.73441171	0.335717109	2.108815538	0.578729393	0.369757462	No	Simple Control	Deconvolved_5_11959_slice2_cell3_dendrite3_spines_63x_z2_1024px_avg2_0.35um-stack_1_1_9_spine4.ply	3.123606639	-0.970377334	-1.502844315	1	Simple
764	D:\Downloads\spines_2022_modified\Done\Deconvolved_5_11959_slice2_cell3_dendrite3_spines_63x_z2_1024px_avg2_0.35um-stack_1_1_9_spine5.ply		11959	2	3	3	5	1.064378993	4.35662213	0.552733003	0.912345071	0.650607193	0.698662292	0.267789555	0.876909003	No	Simple Control	Deconvolved_5_11959_slice2_cell3_dendrite3_spines_63x_z2_1024px_avg2_0.35um-stack_1_1_9_spine5.ply	-2.05837515	-0.251813267	0.48806935	0	Simple
765	D:\Downloads\spines_2022_modified\Done\Deconvolved_5_11959_slice2_cell3_dendrite3_spines_63x_z2_1024px_avg2_0.35um-stack_1_1_9_spine6.ply		11959	2	3	3	6	2.742887478	10.78519411	1.813123908	3.106588981	0.713390335	1.682158624	0.434525029	0.396748092	No	Simple Control	Deconvolved_5_11959_slice2_cell3_dendrite3_spines_63x_z2_1024px_avg2_0.35um-stack_1_1_9_spine6.ply	1.229728186	-1.367814581	0.269534096	4	Simple
766	D:\Downloads\spines_2022_modified\Done\Deconvolved_5_11959_slice2_cell3_dendrite3_spines_63x_z2_1024px_avg2_0.35um-stack_1_1_9_spine7.ply		11959	2	3	3	7	2.71555361	11.13133325	1.803461268	2.913515083	0.615512977	1.591157561	0.4504349	0.433512459	No	Simple Control	Deconvolved_5_11959_slice2_cell3_dendrite3_spines_63x_z2_1024px_avg2_0.35um-stack_1_1_9_spine7.ply	1.223896638	-1.170178182	-0.148141078	1	Simple
767	D:\Downloads\spines_2022_modified\Done\Deconvolved_5_11959_slice2_cell3_dendrite3_spines_63x_z2_1024px_avg2_0.35um-stack_1_1_9_spine8.ply		11959	2	3	3	8	2.838138502	12.70146906	2.056009849	3.345029075	0.626951873	1.507945235	0.498118689	0.527376993	No	Simple Control	Deconvolved_5_11959_slice2_cell3_dendrite3_spines_63x_z2_1024px_avg2_0.35um-stack_1_1_9_spine8.ply	1.492818378	-0.959684842	0.003179737	1	Simple
768	D:\Downloads\spines_2022_modified\Done\Deconvolved_5_11959_slice2_cell3_dendrite3_spines_63x_z2_1024px_avg2_0.35um-stack_1_1_9_spine9.ply		11959	2	3	3	9	1.50146884	5.529151985	0.705922875	1.118336153	0.584218605	0.939927095	0.379078642	0.642089728	No	Simple Control	Deconvolved_5_11959_slice2_cell3_dendrite3_spines_63x_z2_1024px_avg2_0.35um-stack_1_1_9_spine9.ply	-0.7098133	-0.988668351	-0.140775623	3	Simple
769	D:\Downloads\spines_2022_modified\Done\Deconvolved_5_11959_slice2_cell4_dendrite1_spines_63x_z2_1024px_avg2_0.35um-stack_1_1_9_spine1.ply		11959	2	4	1	1	3.986025322	23.69057208	6.617681341	11.1243881	0.681009938	2.453123541	0.467817209	0.731468573	No	Simple Control	Deconvolved_5_11959_slice2_cell4_dendrite1_spines_63x_z2_1024px_avg2_0.35um-stack_1_1_9_spine1.ply	2.436546093	0.670696774	0.738312694	1	Simple
770	D:\Downloads\spines_2022_modified\Done\Deconvolved_5_11959_slice2_cell4_dendrite1_spines_63x_z2_1024px_avg2_0.35um-stack_1_1_9_spine10.ply		11959	2	4	1	1	0.975280934	1.863832961	0.150346692	0.249041297	0.656446804	0.561065132	0.401949182	0.752267683	No	Simple Control	Deconvolved_5_11959_slice2_cell4_dendrite1_spines_63x_z2_1024px_avg2_0.35um-stack_1_1_9_spine10.ply	-1.340781435	-1.259504809	0.217205457	0	Simple
771	D:\Downloads\spines_2022_modified\Done\Deconvolved_5_11959_slice2_cell4_dendrite1_spines_63x_z2_1024px_avg2_0.35um-stack_1_1_9_spine11.ply		11959	2	4	1	1	1.925270387	4.605050184	0.459265928	0.831370431	0.810215784	1.123875771	0.504870486	0.564498642	No	Simple Control	Deconvolved_5_11959_slice2_cell4_dendrite1_spines_63x_z2_1024px_avg2_0.35um-stack_1_1_9_spine11.ply	0.408635589	-1.935059525	0.714738142	4	Simple
772	D:\Downloads\spines_2022_modified\Done\Deconvolved_5_11959_slice2_cell4_dendrite1_spines_63x_z2_1024px_avg2_0.35um-stack_1_1_9_spine12.ply		11959	2	4	1	1	2.698522018	11.2617923	2.200503012	3.583547683	0.628512964	1.638047326	0.452976893	0.678864434	No	Simple Control	Deconvolved_5_11959_slice2_cell4_dendrite1_spines_63x_z2_1024px_avg2_0.35um-stack_1_1_9_spine12.ply	0.824262776	-0.550655718	0.194660213	4	Simple
773	D:\Downloads\spines_2022_modified\Done\Deconvolved_5_11959_slice2_cell4_dendrite1_spines_63x_z2_1024px_avg2_0.35um-stack_1_1_9_spine2.ply		11959	2	4	1	2	2.495335695	16.81513026	3.795107665	5.228832285	0.377782331	1.481665501	0.443442725	0.897182457	No	Simple Control	Deconvolved_5_11959_slice2_cell4_dendrite1_spines_63x_z2_1024px_avg2_0.35um-stack_1_1_9_spine2.ply	0.477500683	0.802491831	-0.628858785	3	Simple
774	D:\Downloads\spines_2022_modified\Done\Deconvolved_5_11959_slice2_cell4_dendrite1_spines_63x_z2_1024px_avg2_0.35um-stack_1_1_9_spine3.ply		11959	2	4	1	3	5.434789925	31.97623529	9.941442519	15.38599444	0.547662164	2.632262759	0.571160931	0.794247	No	Simple Control	Deconvolved_5_11959_slice2_cell4_dendrite1_spines_63x_z2_1024px_avg2_0.35um-stack_1_1_9_spine3.ply	4.357156077	1.56335574	0.313018304	1	Simple
775	D:\Downloads\spines_2022_modified\Done\Deconvolved_5_11959_slice2_cell4_dendrite1_spines_63x_z2_1024px_avg2_0.35um-stack_1_1_9_spine4.ply		11959	2	4	1	4	2.073847173	10.8867853	1.966008043	3.251090284	0.653650551	1.150803495	0.449530653	0.812834689	No	Simple Control	Deconvolved_5_11959_slice2_cell4_dendrite1_spines_63x_z2_1024px_avg2_0.35um-stack_1_1_9_spine4.ply	0.09832253	-0.358170624	0.427953454	4	Simple
776	D:\Downloads\spines_2022_modified\Done\Deconvolved_5_11959_slice2_cell4_dendrite1_spines_63x_z2_1024px_avg2_0.35um-stack_1_1_9_spine5.ply		11959	2	4	1	5	2.134889205	17.73940773	3.557231013	5.272326572	0.482143429	1.200390666	0.38707909	0.942585321	No	Simple Control	Deconvolved_5_11959_slice2_cell4_dendrite1_spines_63x_z2_1024px_avg2_0.35um-stack_1_1_9_spine5.ply	-0.091535702	0.986110347	-0.055560751	2	Simple
777	D:\Downloads\spines_2022_modified\Done\Deconvolved_5_11959_slice2_cell4_dendrite1_spines_63x_z2_1024px_avg2_0.35um-stack_1_1_9_spine6.ply		11959	2	4	1	6	1.548154574	5.668455559	0.856608538	1.242758951	0.450789826	0.93589506	0.396026904	0.670641426	No	Simple Control	Deconvolved_5_11959_slice2_cell4_dendrite1_spines_63x_z2_1024px_avg2_0.35um-stack_1_1_9_spine6.ply	-0.660319814	-0.771708206	-0.731335593	3	Simple
778	D:\Downloads\spines_2022_modified\Done\Deconvolved_5_11959_slice2_cell4_dendrite1_spines_63x_z2_1024px_avg2_0.35um-stack_1_1_9_spine7.ply		11959	2	4	1	7	1.982621607	7.524150973	1.183421804	1.865668105	0.576503068	1.147087739	0.439613582	0.512228421	No	Simple Control	Deconvolved_5_11959_slice2_cell4_dendrite1_spines_63x_z2_1024px_avg2_0.35um-stack_1_1_9_spine7.ply	0.287758815	-1.284891202	-0.321170619	3	Simple
779	D:\Downloads\spines_2022_modified\Done\Deconvolved_5_11959_slice2_cell4_dendrite1_spines_63x_z2_1024px_avg2_0.35um-stack_1_1_9_spine8.ply		11959	2	4	1	8	1.870405221	5.717607734	0.621360931	1.421773322	1.288160151	1.038672899	0.479973856	0.680628701	No	Simple Control	Deconvolved_5_11959_slice2_cell4_dendrite1_spines_63x_z2_1024px_avg2_0.35um-stack_1_1_9_spine8.ply	0.221406827	-2.119627185	3.082977498	4	Simple
780	D:\Downloads\spines_2022_modified\Done\Deconvolved_5_11959_slice2_cell4_dendrite1_spines_63x_z2_1024px_avg2_0.35um-stack_1_1_9_spine9.ply		11959	2	4	1	9	2.278403816	8.031307056	1.083429929	2.242008851	1.069362118	1.154998105	0.493273383	0.747674918	No	Simple Control	Deconvolved_5_11959_slice2_cell4_dendrite1_spines_63x_z2_1024px_avg2_0.35um-stack_1_1_9_spine9.ply	0.549840954	-1.439695164	2.199086423	4	Simple
781	D:\Downloads\spines_2022_modified\Done\Deconvolved_5_11959_slice2_cell4_dendrite2_spines_63x_z2_1024px_avg2_0.35um-stack_1_1_9_spine1.ply		11959	2	4	2	1	2.148229593	7.312815463	1.113248662	1.773493523	0.593079411	1.198475716	0.500661015	0.727460535	No	Simple Control	Deconvolved_5_11959_slice2_cell4_dendrite2_spines_63x_z2_1024px_avg2_0.35um-stack_1_1_9_spine1.ply	0.366114061	-0.946824214	-0.040408961	3	Simple
782	D:\Downloads\spines_2022_modified\Done\Deconvolved_5_11959_slice2_cell4_dendrite2_spines_63x_z2_1024px_avg2_0.35um-stack_1_1_9_spine10.ply		11959	2	4	2	1	1.909579947	12.19203592	2.432949855	3.437761665	0.413001447	1.16443227	0.41213504	0.826215115	No	Simple Control	Deconvolved_5_11959_slice2_cell4_dendrite2_spines_63x_z2_1024px_avg2_0.35um-stack_1_1_9_spine10.ply	-0.238065198	0.210690719	-0.623077565	3	Simple
783	D:\Downloads\spines_2022_modified\Done\Deconvolved_5_11959_slice2_cell4_dendrite2_spines_63x_z2_1024px_avg2_0.35um-stack_1_1_9_spine11.ply		11959	2	4	2	1	3.348555594	23.90728874	5.928451581	7.83309619	0.32127185	1.937715734	0.470290476	0.766297276	No	Simple Control	Deconvolved_5_11959_slice2_cell4_dendrite2_spines_63x_z2_1024px_avg2_0.35um-stack_1_1_9_spine11.ply	1.830161954	1.15521496	-0.911660351	1	Simple
784	D:\Downloads\spines_2022_modified\Done\Deconvolved_5_11959_slice2_cell4_dendrite2_spines_63x_z2_1024px_avg2_0.35um-stack_1_1_9_spine12.ply		11959	2	4	2	1	2.342571356	17.759874	4.069337211	5.297549966	0.301821327	1.309800269	0.426376691	0.927260744	No	Simple Control	Deconvolved_5_11959_slice2_cell4_dendrite2_spines_63x_z2_1024px_avg2_0.35um-stack_1_1_9_spine12.ply	0.251782545	1.093257141	-0.924151074	2	Simple
785	D:\Downloads\spines_2022_modified\Done\Deconvolved_5_11959_slice2_cell4_dendrite2_spines_63x_z2_1024px_avg2_0.35um-stack_1_1_9_spine13.ply		11959	2	4	2	1	2.023758569	3.677665373	0.325947891	0.715170362	1.194124832	1.025367461	0.55306666	0.461258127	No	Simple Control	Deconvolved_5_11959_slice2_cell4_dendrite2_spines_63x_z2_1024px_avg2_0.35um-stack_1_1_9_spine13.ply	0.958059045	-2.951076702	2.313890695	4	Simple
786	D:\Downloads\spines_2022_modified\Done\Deconvolved_5_11959_slice2_cell4_dendrite2_spines_63x_z2_1024px_avg2_0.35um-stack_1_1_9_spine2.ply		11959	2	4	2	2	2.172532914	11.74740485	1.819620898	3.131651808	0.721046296	1.207271354	0.447323495	0.819686125	No	Simple Control	Deconvolved_5_11959_slice2_cell4_dendrite2_spines_63x_z2_1024px_avg2_0.35um-stack_1_1_9_spine2.ply	0.211061067	-0.339547512	0.766014044	4	Simple
787	D:\Downloads\spines_2022_modified\Done\Deconvolved_5_11959_slice2_cell4_dendrite2_spines_63x_z2_1024px_avg2_0.35um-stack_1_1_9_spine3.ply		11959	2	4	2	3	2.473642895	12.56667441	1.961748538	3.164176724	0.612936961	1.256088473	0.515672281	0.770286883	No	Simple Control	Deconvolved_5_11959_slice2_cell4_dendrite2_spines_63x_z2_1024px_avg2_0.35um-stack_1_1_9_spine3.ply	0.893396275	-0.440149065	0.182963291	1	Simple
788	D:\Downloads\spines_2022_modified\Done\Deconvolved_5_11959_slice2_cell4_dendrite2_spines_63x_z2_1024px_avg2_0.35um-stack_1_1_9_spine4.ply		11959	2	4	2	4	1.949838866	16.59365929	2.77956243	4.453620122	0.602273823	1.231282929	0.369229071	0.898047733	No	Simple Control	Deconvolved_5_11959_slice2_cell4_dendrite2_spines_63x_z2_1024px_avg2_0.35um-stack_1_1_9_spine4.ply	-0.278437004	0.645390694	0.433595575	0	Simple
789	D:\Downloads\spines_2022_modified\Done\Deconvolved_5_11959_slice2_cell4_dendrite2_spines_63x_z2_1024px_avg2_0.35um-stack_1_1_9_spine5.ply		11959	2	4	2	5	3.663770807	36.28597089	9.884936263	15.63817297	0.582020618	2.048415461	0.474209425	0.890005397	No	Simple Control	Deconvolved_5_11959_slice2_cell4_dendrite2_spines_63x_z2_1024px_avg2_0.35um-stack_1_1_9_spine5.ply	2.583541014	2.149590742	0.626816444	2	Simple
790	D:\Downloads\spines_2022_modified\Done\Deconvolved_5_11959_slice2_cell4_dendrite2_spines_63x_z2_1024px_avg2_0.35um-stack_1_1_9_spine6.ply		11959	2	4	2	6	2.076643938	25.47325855	5.205936696	7.59468563	0.458850938	1.327761783	0.355438259	1.202292054	No	Simple Control	Deconvolved_5_11959_slice2_cell4_dendrite2_spines_63x_z2_1024px_avg2_0.35um-stack_1_1_9_spine6.ply	-0.344189329	2.410973219	0.274063673	2	Simple
791	D:\Downloads\spines_2022_modified\Done\Deconvolved_5_11959_slice2_cell4_dendrite2_spines_63x_z2_1024px_avg2_0.35um-stack_1_1_9_spine7.ply		11959	2	4	2	7	3.897271308	20.51742215	4.657970567	8.503621634	0.825606562	2.138427911	0.508205817	0.728508948	No	Simple Control	Deconvolved_5_11959_slice2_cell4_dendrite2_spines_63x_z2_1024px_avg2_0.35um-stack_1_1_9_spine7.ply	2.460043564	0.05842616	1.315391751	1	Simple
792	D:\Downloads\spines_2022_modified\Done\Deconvolved_5_11959_slice2_cell4_dendrite2_spines_63x_z2_1024px_avg2_0.35um-stack_1_1_9_spine8.ply		11959	2	4	2	8	2.046068252	9.750173244	1.3278542	2.58573437	0.947302927	1.096230872	0.4673091	0.742090358	No	Simple Control	Deconvolved_5_11959_slice2_cell4_dendrite2_spines_63x_z2_1024px_avg2_0.35um-stack_1_1_9_spine8.ply	0.305123433	-1.099549827	1.664600112	4	Simple
793	D:\Downloads\spines_2022_modified\Done\Deconvolved_5_11959_slice2_cell4_dendrite2_spines_63x_z2_1024px_avg2_0.35um-stack_1_1_9_spine9.ply		11959	2	4	2	9	1.604145587	5.661226722	0.722286326	1.13899656	0.576932193	0.890571749	0.489678222	0.709297611	No	Simple Control	Deconvolved_5_11959_slice2_cell4_dendrite2_spines_63x_z2_1024px_avg2_0.35um-stack_1_1_9_spine9.ply	-0.1602914	-1.156598567	-0.181151336	3	Simple
794	D:\Downloads\spines_2022_modified\Done\Deconvolved_5_11959_slice2_cell4_dendrite3_spines_63x_z2_1024px_avg2_0.35um-stack_1_1_9_spine1.ply		11959	2	4	3	1	2.249712461	13.99893077	2.599465111	4.33099703	0.666110852	1.519957899	0.356161791	0.558943662	No	Simple Control	Deconvolved_5_11959_slice2_cell4_dendrite3_spines_63x_z2_1024px_avg2_0.35um-stack_1_1_9_spine1.ply	0.329078268	-0.436755387	0.324511423	4	Simple
795	D:\Downloads\spines_2022_modified\Done\Deconvolved_5_11959_slice2_cell4_dendrite3_spines_63x_z2_1024px_avg2_0.35um-stack_1_1_9_spine10.ply		11959	2	4	3	1	2.488974608	21.84559066	4.757466475	7.194673256	0.5122909	1.588082175	0.356606583	0.723428114	No	Simple Control	Deconvolved_5_11959_slice2_cell4_dendrite3_spines_63x_z2_1024px_avg2_0.35um-stack_1_1_9_spine10.ply	0.600655581	0.866505709	-0.065401083	2	Simple
796	D:\Downloads\spines_2022_modified\Done\Deconvolved_5_11959_slice2_cell4_dendrite3_spines_63x_z2_1024px_avg2_0.35um-stack_1_1_9_spine11.ply		11959	2	4	3	1	3.618358918	45.87054919	13.13687723	18.52547176	0.41018839	2.331465368	0.381069759	0.628160968	No	Simple Control	Deconvolved_5_11959_slice2_cell4_dendrite3_spines_63x_z2_1024px_avg2_0.35um-stack_1_1_9_spine11.ply	2.947361364	2.781627654	-0.25214359	2	Simple
797	D:\Downloads\spines_2022_modified\Done\Deconvolved_5_11959_slice2_cell4_dendrite3_spines_63x_z2_1024px_avg2_0.35um-stack_1_1_9_spine12.ply		11959	2	4	3	1	4.224353557	27.53625251	6.569483131	10.4087773	0.58441343	2.800531302	0.405981755	0.347904091	No	Simple Control	Deconvolved_5_11959_slice2_cell4_dendrite3_spines_63x_z2_1024px_avg2_0.35um-stack_1_1_9_spine12.ply	3.106304169	0.36407521	-0.029372435	1	Simple
798	D:\Downloads\spines_2022_modified\Done\Deconvolved_5_11959_slice2_cell4_dendrite3_spines_63x_z2_1024px_avg2_0.35um-stack_1_1_9_spine13.ply		11959	2	4	3	1	2.456781018	16.84911984	3.325851666	5.056773047	0.520444552	1.520156012	0.381549563	0.65403936	No	Simple Control	Deconvolved_5_11959_slice2_cell4_dendrite3_spines_63x_z2_1024px_avg2_0.35um-stack_1_1_9_spine13.ply	0.568587449	0.184332551	-0.203803977	3	Simple
799	D:\Downloads\spines_2022_modified\Done\Deconvolved_5_11959_slice2_cell4_dendrite3_spines_63x_z2_1024px_avg2_0.35um-stack_1_1_9_spine14.ply		11959	2	4	3	1	2.525026041	15.1024135	2.705030727	4.775371797	0.765366932	1.45272385	0.421488768	0.609406303	No	Simple Control	Deconvolved_5_11959_slice2_cell4_dendrite3_spines_63x_z2_1024px_avg2_0.35um-stack_1_1_9_spine14.ply	0.876549822	-0.531649451	0.816759938	4	Simple
800	D:\Downloads\spines_2022_modified\Done\Deconvolved_5_11959_slice2_cell4_dendrite3_spines_63x_z2_1024px_avg2_0.35um-stack_1_1_9_spine2.ply		11959	2	4	3	2	3.240723913	18.59904669	3.84635419	7.163077938	0.862303258	1.909324963	0.437829456	0.509696355	No	Simple Control	Deconvolved_5_11959_slice2_cell4_dendrite3_spines_63x_z2_1024px_avg2_0.35um-stack_1_1_9_spine2.ply	1.872762807	-0.58128333	1.224902521	1	Simple
801	D:\Downloads\spines_2022_modified\Done\Deconvolved_5_11959_slice2_cell4_dendrite3_spines_63x_z2_1024px_avg2_0.35um-stack_1_1_9_spine3.ply		11959	2	4	3	3	2.203020688	5.624780355	0.656326745	0.95226381	0.450898989	1.273229635	0.465176138	0.399565416	No	Simple Control	Deconvolved_5_11959_slice2_cell4_dendrite3_spines_63x_z2_1024px_avg2_0.35um-stack_1_1_9_spine3.ply	0.646751811	-1.609794627	-1.066489967	3	Simple
802	D:\Downloads\spines_2022_modified\Done\Deconvolved_5_11959_slice2_cell4_dendrite3_spines_63x_z2_1024px_avg2_0.35um-stack_1_1_9_spine4.ply		11959	2	4	3	4	2.966734668	15.15800761	2.890793117	4.158714874	0.438606883	1.806908343	0.408992526	0.467242741	No	Simple Control	Deconvolved_5_11959_slice2_cell4_dendrite3_spines_63x_z2_1024px_avg2_0.35um-stack_1_1_9_spine4.ply	1.301539559	-0.334948913	-0.815862835	1	Simple
803	D:\Downloads\spines_2022_modified\Done\Deconvolved_5_11959_slice2_cell4_dendrite3_spines_63x_z2_1024px_avg2_0.35um-stack_1_1_9_spine5.ply		11959	2	4	3	5	3.769508937	23.37942833	5.248367996	8.164246531	0.555578141	2.14340513	0.471686241	0.464595155	No	Simple Control	Deconvolved_5_11959_slice2_cell4_dendrite3_spines_63x_z2_1024px_avg2_0.35um-stack_1_1_9_spine5.ply	2.691739652	0.073342228	-0.167952013	1	Simple
804	D:\Downloads\spines_2022_modified\Done\Deconvolved_5_11959_slice2_cell4_dendrite3_spines_63x_z2_1024px_avg2_0.35um-stack_1_1_9_spine6.ply		11959	2	4	3	6	2.746956405	12.53048381	2.226556052	4.393602634	0.973272863	1.580405706	0.503198386	0.498799625	No	Simple Control	Deconvolved_5_11959_slice2_cell4_dendrite3_spines_63x_z2_1024px_avg2_0.35um-stack_1_1_9_spine6.ply	1.577762965	-1.552883411	1.552224687	4	Simple
805	D:\Downloads\spines_2022_modified\Done\Deconvolved_5_11959_slice2_cell4_dendrite3_spines_63x_z2_1024px_avg2_0.35um-stack_1_1_9_spine7.ply		11959	2	4	3	7	5.090709047	22.98047534	5.998419584	9.434033428	0.572753172	2.897143107	0.5364605	0.413645824	No	Simple Control	Deconvolved_5_11959_slice2_cell4_dendrite3_spines_63x_z2_1024px_avg2_0.35um-stack_1_1_9_spine7.ply	4.096542316	-0.118025061	-0.133879475	1	Simple
806	D:\Downloads\spines_2022_modified\Done\Deconvolved_5_11959_slice2_cell4_dendrite3_spines_63x_z2_1024px_avg2_0.35um-stack_1_1_9_spine8.ply		11959	2	4	3	8	1.963041782	9.417913044	1.450784896	2.510012234	0.7301064	1.267742894	0.386406417	0.590738495	No	Simple Control	Deconvolved_5_11959_slice2_cell4_dendrite3_spines_63x_z2_1024px_avg2_0.35um-stack_1_1_9_spine8.ply	-0.000715077	-0.959109287	0.547704289	4	Simple
807	D:\Downloads\spines_2022_modified\Done\Deconvolved_5_11959_slice2_cell4_dendrite3_spines_63x_z2_1024px_avg2_0.35um-stack_1_1_9_spine9.ply		11959	2	4	3	9	2.87163012	18.15091515	3.591750644	5.592491295	0.557037737	1.699909956	0.42773736	0.54962363	No	Simple Control	Deconvolved_5_11959_slice2_cell4_dendrite3_spines_63x_z2_1024px_avg2_0.35um-stack_1_1_9_spine9.ply	1.374130382	-0.123217347	-0.152646566	1	Simple
808	D:\Downloads\spines_2022_modified\Done\Deconvolved_5_11959_slice2_cell5_dendrite1_spines_63x_z2_1024px_avg2_0.35um-stack_SHF_1_1_9_spine1.ply		11959	2	5	1	1	3.779269081	38.75225558	10.6986119	16.2771847	0.521429588	2.054140212	0.467419332	0.994872151	No	Simple Control	Deconvolved_5_11959_slice2_cell5_dendrite1_spines_63x_z2_1024px_avg2_0.35um-stack_SHF_1_1_9_spine1.ply	2.570992274	2.74478705	0.517522993	2	Simple
809	D:\Downloads\spines_2022_modified\Done\Deconvolved_5_11959_slice2_cell5_dendrite1_spines_63x_z2_1024px_avg2_0.35um-stack_SHF_1_1_9_spine10.ply		11959	2	5	1	1	3.954265601	9.635563961	1.546991535	2.234207311	0.444227237	2.030080954	0.573536705	0.36517227	No	Simple Control	Deconvolved_5_11959_slice2_cell5_dendrite1_spines_63x_z2_1024px_avg2_0.35um-stack_SHF_1_1_9_spine10.ply	2.796917818	-1.451579101	-1.07094951	1	Simple
810	D:\Downloads\spines_2022_modified\Done\Deconvolved_5_11959_slice2_cell5_dendrite1_spines_63x_z2_1024px_avg2_0.35um-stack_SHF_1_1_9_spine11.ply		11959	2	5	1	1	5.305254261	49.9666246	17.99976054	30.14036707	0.674487114	3.248546004	0.437451746	0.737978984	No	Simple Control	Deconvolved_5_11959_slice2_cell5_dendrite1_spines_63x_z2_1024px_avg2_0.35um-stack_SHF_1_1_9_spine11.ply	4.608909386	3.120215224	1.198620694	1	Simple
811	D:\Downloads\spines_2022_modified\Done\Deconvolved_5_11959_slice2_cell5_dendrite1_spines_63x_z2_1024px_avg2_0.35um-stack_SHF_1_1_9_spine12.ply		11959	2	5	1	1	1.892359811	14.02633755	3.344757105	5.217689604	0.559960691	1.240916652	0.256736339	1.016597636	No	Simple Control	Deconvolved_5_11959_slice2_cell5_dendrite1_spines_63x_z2_1024px_avg2_0.35um-stack_SHF_1_1_9_spine12.ply	-1.251949056	1.183698591	0.429364206	0	Simple
812	D:\Downloads\spines_2022_modified\Done\Deconvolved_5_11959_slice2_cell5_dendrite1_spines_63x_z2_1024px_avg2_0.35um-stack_SHF_1_1_9_spine13.ply		11959	2	5	1	1	1.80592277	9.576506589	1.757880191	2.778390015	0.580534344	1.055213095	0.410241262	0.895692999	No	Simple Control	Deconvolved_5_11959_slice2_cell5_dendrite1_spines_63x_z2_1024px_avg2_0.35um-stack_SHF_1_1_9_spine13.ply	-0.533967493	-0.056891382	0.18606772	3	Simple
813	D:\Downloads\spines_2022_modified\Done\Deconvolved_5_11959_slice2_cell5_dendrite1_spines_63x_z2_1024px_avg2_0.35um-stack_SHF_1_1_9_spine14.ply		11959	2	5	1	1	2.264003831	14.79741943	3.153926662	4.851293042	0.538175602	1.337795973	0.421533782	0.795526277	No	Simple Control	Deconvolved_5_11959_slice2_cell5_dendrite1_spines_63x_z2_1024px_avg2_0.35um-stack_SHF_1_1_9_spine14.ply	0.295377525	0.194789135	-0.0324673	3	Simple
814	D:\Downloads\spines_2022_modified\Done\Deconvolved_5_11959_slice2_cell5_dendrite1_spines_63x_z2_1024px_avg2_0.35um-stack_SHF_1_1_9_spine15.ply		11959	2	5	1	1	1.27605349	5.603147626	0.679353075	1.392077015	1.049121533	0.812898299	0.284796233	0.865277684	No	Simple Control	Deconvolved_5_11959_slice2_cell5_dendrite1_spines_63x_z2_1024px_avg2_0.35um-stack_SHF_1_1_9_spine15.ply	-1.624809842	-0.749584698	2.324648884	0	Simple
815	D:\Downloads\spines_2022_modified\Done\Deconvolved_5_11959_slice2_cell5_dendrite1_spines_63x_z2_1024px_avg2_0.35um-stack_SHF_1_1_9_spine16.ply		11959	2	5	1	1	2.195972231	14.382573	3.465401126	5.105105654	0.473164424	1.299404946	0.378283639	0.89137706	No	Simple Control	Deconvolved_5_11959_slice2_cell5_dendrite1_spines_63x_z2_1024px_avg2_0.35um-stack_SHF_1_1_9_spine16.ply	-0.180599587	0.637185997	-0.194436631	3	Simple
816	D:\Downloads\spines_2022_modified\Done\Deconvolved_5_11959_slice2_cell5_dendrite1_spines_63x_z2_1024px_avg2_0.35um-stack_SHF_1_1_9_spine17.ply		11959	2	5	1	1	3.206047706	20.7714608	6.619692318	10.96136706	0.655872589	2.054298596	0.361993839	0.902743067	No	Simple Control	Deconvolved_5_11959_slice2_cell5_dendrite1_spines_63x_z2_1024px_avg2_0.35um-stack_SHF_1_1_9_spine17.ply	0.851295576	1.151786879	0.823058832	2	Simple
817	D:\Downloads\spines_2022_modified\Done\Deconvolved_5_11959_slice2_cell5_dendrite1_spines_63x_z2_1024px_avg2_0.35um-stack_SHF_1_1_9_spine2.ply		11959	2	5	1	2	2.953679037	46.82126215	14.77704027	20.96643267	0.418851968	1.933944398	0.361891026	1.030464765	No	Simple Control	Deconvolved_5_11959_slice2_cell5_dendrite1_spines_63x_z2_1024px_avg2_0.35um-stack_SHF_1_1_9_spine2.ply	1.724168094	3.848223061	0.246331043	2	Simple
818	D:\Downloads\spines_2022_modified\Done\Deconvolved_5_11959_slice2_cell5_dendrite1_spines_63x_z2_1024px_avg2_0.35um-stack_SHF_1_1_9_spine3.ply		11959	2	5	1	3	2.003017801	14.78393344	3.047644892	4.762193106	0.562581362	1.246259126	0.401281852	0.896919754	No	Simple Control	Deconvolved_5_11959_slice2_cell5_dendrite1_spines_63x_z2_1024px_avg2_0.35um-stack_SHF_1_1_9_spine3.ply	-0.171519866	0.450561523	0.199392899	3	Simple
819	D:\Downloads\spines_2022_modified\Done\Deconvolved_5_11959_slice2_cell5_dendrite1_spines_63x_z2_1024px_avg2_0.35um-stack_SHF_1_1_9_spine4.ply		11959	2	5	1	4	4.187765497	24.31057935	6.121012047	10.80807981	0.765734119	2.350572561	0.510010323	0.780049426	No	Simple Control	Deconvolved_5_11959_slice2_cell5_dendrite1_spines_63x_z2_1024px_avg2_0.35um-stack_SHF_1_1_9_spine4.ply	2.781944992	0.619435439	1.169637431	1	Simple
820	D:\Downloads\spines_2022_modified\Done\Deconvolved_5_11959_slice2_cell5_dendrite1_spines_63x_z2_1024px_avg2_0.35um-stack_SHF_1_1_9_spine5.ply		11959	2	5	1	5	3.665449123	42.66140185	15.0388081	21.51447718	0.430597228	2.268502617	0.385824907	0.882014635	No	Simple Control	Deconvolved_5_11959_slice2_cell5_dendrite1_spines_63x_z2_1024px_avg2_0.35um-stack_SHF_1_1_9_spine5.ply	2.423882774	3.14925172	0.087587785	2	Simple
821	D:\Downloads\spines_2022_modified\Done\Deconvolved_5_11959_slice2_cell5_dendrite1_spines_63x_z2_1024px_avg2_0.35um-stack_SHF_1_1_9_spine6.ply		11959	2	5	1	6	6.337780891	30.45024276	8.909612487	13.52972214	0.518553378	3.44890898	0.555326665	0.487408052	No	Simple Control	Deconvolved_5_11959_slice2_cell5_dendrite1_spines_63x_z2_1024px_avg2_0.35um-stack_SHF_1_1_9_spine6.ply	5.38230006	0.887034163	-0.134829821	1	Simple
822	D:\Downloads\spines_2022_modified\Done\Deconvolved_5_11959_slice2_cell5_dendrite1_spines_63x_z2_1024px_avg2_0.35um-stack_SHF_1_1_9_spine7.ply		11959	2	5	1	7	3.754534682	28.75449796	7.519123203	12.62075788	0.678487975	2.023932094	0.500253294	0.888162639	No	Simple Control	Deconvolved_5_11959_slice2_cell5_dendrite1_spines_63x_z2_1024px_avg2_0.35um-stack_SHF_1_1_9_spine7.ply	2.429369693	1.336656888	0.942063146	1	Simple
823	D:\Downloads\spines_2022_modified\Done\Deconvolved_5_11959_slice2_cell5_dendrite1_spines_63x_z2_1024px_avg2_0.35um-stack_SHF_1_1_9_spine8.ply		11959	2	5	1	8	3.742838422	14.48914387	2.602497019	5.441488694	1.09087221	1.911608556	0.554409943	0.51068063	No	Simple Control	Deconvolved_5_11959_slice2_cell5_dendrite1_spines_63x_z2_1024px_avg2_0.35um-stack_SHF_1_1_9_spine8.ply	2.707744524	-1.536704325	2.148812966	4	Simple
824	D:\Downloads\spines_2022_modified\Done\Deconvolved_5_11959_slice2_cell5_dendrite1_spines_63x_z2_1024px_avg2_0.35um-stack_SHF_1_1_9_spine9.ply		11959	2	5	1	9	4.970996528	47.02650559	16.34063382	24.98470957	0.528992684	2.945473352	0.42813857	0.764054928	No	Simple Control	Deconvolved_5_11959_slice2_cell5_dendrite1_spines_63x_z2_1024px_avg2_0.35um-stack_SHF_1_1_9_spine9.ply	4.076477235	3.128138755	0.505312164	2	Simple
825	D:\Downloads\spines_2022_modified\Done\Deconvolved_5_11959_slice2_cell5_dendrite2_spines_63x_z2_1024px_avg2_0.35um-stack_1_1_9_spine1.ply		11959	2	5	2	1	3.603706996	12.00512371	2.564075123	4.853297395	0.892806241	1.825990969	0.603758798	0.737321917	No	Simple Control	Deconvolved_5_11959_slice2_cell5_dendrite2_spines_63x_z2_1024px_avg2_0.35um-stack_1_1_9_spine1.ply	2.30462386	-1.068069196	1.41440771	1	Simple
826	D:\Downloads\spines_2022_modified\Done\Deconvolved_5_11959_slice2_cell5_dendrite2_spines_63x_z2_1024px_avg2_0.35um-stack_1_1_9_spine10.ply		11959	2	5	2	1	1.547966205	3.191256202	0.310057849	0.420008392	0.354612996	0.800964647	0.520756604	0.596481227	No	Simple Control	Deconvolved_5_11959_slice2_cell5_dendrite2_spines_63x_z2_1024px_avg2_0.35um-stack_1_1_9_spine10.ply	-0.034619176	-1.460410871	-1.400203319	3	Simple
827	D:\Downloads\spines_2022_modified\Done\Deconvolved_5_11959_slice2_cell5_dendrite2_spines_63x_z2_1024px_avg2_0.35um-stack_1_1_9_spine11.ply		11959	2	5	2	1	1.048319099	1.559299568	0.104358651	0.16841895	0.613847519	0.606155752	0.449832959	0.55278486	No	Simple Control	Deconvolved_5_11959_slice2_cell5_dendrite2_spines_63x_z2_1024px_avg2_0.35um-stack_1_1_9_spine11.ply	-0.727837689	-1.897316559	-0.250219931	3	Simple
828	D:\Downloads\spines_2022_modified\Done\Deconvolved_5_11959_slice2_cell5_dendrite2_spines_63x_z2_1024px_avg2_0.35um-stack_1_1_9_spine12.ply		11959	2	5	2	1	1.641867211	9.664275528	1.97286419	3.310806999	0.678172789	1.103750102	0.277252395	0.921487252	No	Simple Control	Deconvolved_5_11959_slice2_cell5_dendrite2_spines_63x_z2_1024px_avg2_0.35um-stack_1_1_9_spine12.ply	-1.368272289	0.314120272	0.768471706	0	Simple
829	D:\Downloads\spines_2022_modified\Done\Deconvolved_5_11959_slice2_cell5_dendrite2_spines_63x_z2_1024px_avg2_0.35um-stack_1_1_9_spine13.ply		11959	2	5	2	1	2.153855081	12.58526836	2.206581765	3.515105286	0.593009306	1.116067511	0.425924754	0.918586142	No	Simple Control	Deconvolved_5_11959_slice2_cell5_dendrite2_spines_63x_z2_1024px_avg2_0.35um-stack_1_1_9_spine13.ply	-0.070013648	0.229962378	0.320298445	3	Simple
830	D:\Downloads\spines_2022_modified\Done\Deconvolved_5_11959_slice2_cell5_dendrite2_spines_63x_z2_1024px_avg2_0.35um-stack_1_1_9_spine2.ply		11959	2	5	2	2	2.245527395	13.49609696	2.616424539	3.483846941	0.331529684	1.295345835	0.463889787	0.878794862	No	Simple Control	Deconvolved_5_11959_slice2_cell5_dendrite2_spines_63x_z2_1024px_avg2_0.35um-stack_1_1_9_spine2.ply	0.244801711	0.440687076	-0.942543288	3	Simple
831	D:\Downloads\spines_2022_modified\Done\Deconvolved_5_11959_slice2_cell5_dendrite2_spines_63x_z2_1024px_avg2_0.35um-stack_1_1_9_spine3.ply		11959	2	5	2	3	3.640169221	21.41775566	4.73659142	7.53052895	0.589862473	1.901786619	0.540346648	0.911575859	No	Simple Control	Deconvolved_5_11959_slice2_cell5_dendrite2_spines_63x_z2_1024px_avg2_0.35um-stack_1_1_9_spine3.ply	2.114812983	0.775210689	0.414281601	1	Simple
832	D:\Downloads\spines_2022_modified\Done\Deconvolved_5_11959_slice2_cell5_dendrite2_spines_63x_z2_1024px_avg2_0.35um-stack_1_1_9_spine4.ply		11959	2	5	2	4	2.84641939	23.39803944	5.379704334	9.515181775	0.76871835	1.643092052	0.447901719	0.866556359	No	Simple Control	Deconvolved_5_11959_slice2_cell5_dendrite2_spines_63x_z2_1024px_avg2_0.35um-stack_1_1_9_spine4.ply	1.254271134	0.758473871	1.247028827	2	Simple
833	D:\Downloads\spines_2022_modified\Done\Deconvolved_5_11959_slice2_cell5_dendrite2_spines_63x_z2_1024px_avg2_0.35um-stack_1_1_9_spine5.ply		11959	2	5	2	5	3.156567102	9.412139838	1.683022619	2.865825623	0.702784972	1.984614924	0.466532523	0.380386678	No	Simple Control	Deconvolved_5_11959_slice2_cell5_dendrite2_spines_63x_z2_1024px_avg2_0.35um-stack_1_1_9_spine5.ply	1.663556941	-1.547078856	0.178152854	1	Simple
834	D:\Downloads\spines_2022_modified\Done\Deconvolved_5_11959_slice2_cell5_dendrite2_spines_63x_z2_1024px_avg2_0.35um-stack_1_1_9_spine6.ply		11959	2	5	2	6	1.993624378	6.71656663	1.036428298	1.476753955	0.424849127	1.199537465	0.41666561	0.512545141	No	Simple Control	Deconvolved_5_11959_slice2_cell5_dendrite2_spines_63x_z2_1024px_avg2_0.35um-stack_1_1_9_spine6.ply	0.0952421	-1.060937274	-1.010821585	3	Simple
835	D:\Downloads\spines_2022_modified\Done\Deconvolved_5_11959_slice2_cell5_dendrite2_spines_63x_z2_1024px_avg2_0.35um-stack_1_1_9_spine7.ply		11959	2	5	2	7	3.197060131	16.17429507	3.657254259	6.026532732	0.647829849	1.907183111	0.473221979	0.66320629	No	Simple Control	Deconvolved_5_11959_slice2_cell5_dendrite2_spines_63x_z2_1024px_avg2_0.35um-stack_1_1_9_spine7.ply	1.589621886	-0.211968813	0.348148478	1	Simple
836	D:\Downloads\spines_2022_modified\Done\Deconvolved_5_11959_slice2_cell5_dendrite2_spines_63x_z2_1024px_avg2_0.35um-stack_1_1_9_spine8.ply		11959	2	5	2	8	1.612533501	5.902846844	0.720330854	1.170728046	0.625264335	0.854114441	0.441730376	0.777056623	No	Simple Control	Deconvolved_5_11959_slice2_cell5_dendrite2_spines_63x_z2_1024px_avg2_0.35um-stack_1_1_9_spine8.ply	-0.493755647	-0.860646996	0.163804431	3	Simple
837	D:\Downloads\spines_2022_modified\Done\Deconvolved_5_11959_slice2_cell5_dendrite2_spines_63x_z2_1024px_avg2_0.35um-stack_1_1_9_spine9.ply		11959	2	5	2	9	1.112470747	3.349945297	0.439029316	0.587829951	0.338930975	0.66777227	0.369953847	0.834807966	No	Simple Control	Deconvolved_5_11959_slice2_cell5_dendrite2_spines_63x_z2_1024px_avg2_0.35um-stack_1_1_9_spine9.ply	-1.547406683	-0.359883515	-1.092519093	3	Simple
838	D:\Downloads\spines_2022_modified\Done\Deconvolved_5_11959_slice2_cell5_dendrite3_spines_63x_z2_1024px_avg2_0.35um-stack_1_1_9_spine1.ply		11959	2	5	3	1	2.746471937	22.38720975	6.173052835	8.896728067	0.441220139	1.766447399	0.334070351	0.829712193	No	Simple Control	Deconvolved_5_11959_slice2_cell5_dendrite3_spines_63x_z2_1024px_avg2_0.35um-stack_1_1_9_spine1.ply	0.508832195	1.403565427	-0.228292516	2	Simple
839	D:\Downloads\spines_2022_modified\Done\Deconvolved_5_11959_slice2_cell5_dendrite3_spines_63x_z2_1024px_avg2_0.35um-stack_1_1_9_spine10.ply		11959	2	5	3	1	1.986298148	7.812582094	1.053318687	2.034220733	0.931249068	1.131027288	0.447851149	0.616124246	No	Simple Control	Deconvolved_5_11959_slice2_cell5_dendrite3_spines_63x_z2_1024px_avg2_0.35um-stack_1_1_9_spine10.ply	0.265083768	-1.503286569	1.429445305	4	Simple
840	D:\Downloads\spines_2022_modified\Done\Deconvolved_5_11959_slice2_cell5_dendrite3_spines_63x_z2_1024px_avg2_0.35um-stack_1_1_9_spine11.ply		11959	2	5	3	1	1.255362946	5.795818727	0.770104585	1.365725876	0.773429094	0.795280749	0.272397711	1.019183967	No	Simple Control	Deconvolved_5_11959_slice2_cell5_dendrite3_spines_63x_z2_1024px_avg2_0.35um-stack_1_1_9_spine11.ply	-2.022879772	0.081676603	1.245988127	0	Simple
841	D:\Downloads\spines_2022_modified\Done\Deconvolved_5_11959_slice2_cell5_dendrite3_spines_63x_z2_1024px_avg2_0.35um-stack_1_1_9_spine12.ply		11959	2	5	3	1	2.078063565	6.806146705	0.841050787	1.677643195	0.994699036	1.078702381	0.555763775	0.76548042	No	Simple Control	Deconvolved_5_11959_slice2_cell5_dendrite3_spines_63x_z2_1024px_avg2_0.35um-stack_1_1_9_spine12.ply	0.614523328	-1.637565326	1.794787566	4	Simple
842	D:\Downloads\spines_2022_modified\Done\Deconvolved_5_11959_slice2_cell5_dendrite3_spines_63x_z2_1024px_avg2_0.35um-stack_1_1_9_spine13.ply		11959	2	5	3	1	2.02088635	20.60290429	3.873991351	6.285625283	0.622519183	1.319557546	0.349398874	0.914308804	No	Simple Control	Deconvolved_5_11959_slice2_cell5_dendrite3_spines_63x_z2_1024px_avg2_0.35um-stack_1_1_9_spine13.ply	-0.144938097	1.06052979	0.624674151	2	Simple
843	D:\Downloads\spines_2022_modified\Done\Deconvolved_5_11959_slice2_cell5_dendrite3_spines_63x_z2_1024px_avg2_0.35um-stack_1_1_9_spine2.ply		11959	2	5	3	2	3.45887633	11.75681256	2.091853767	3.066620308	0.465982162	1.73511861	0.588833628	0.984881499	No	Simple Control	Deconvolved_5_11959_slice2_cell5_dendrite3_spines_63x_z2_1024px_avg2_0.35um-stack_1_1_9_spine2.ply	1.582062685	0.165939352	-0.262669717	1	Simple
844	D:\Downloads\spines_2022_modified\Done\Deconvolved_5_11959_slice2_cell5_dendrite3_spines_63x_z2_1024px_avg2_0.35um-stack_1_1_9_spine3.ply		11959	2	5	3	3	5.26638933	15.48966401	3.948237498	7.140951029	0.808642725	3.305455252	0.488624282	0.261115115	No	Simple Control	Deconvolved_5_11959_slice2_cell5_dendrite3_spines_63x_z2_1024px_avg2_0.35um-stack_1_1_9_spine3.ply	3.908740321	-1.241881757	0.715595725	1	Simple
845	D:\Downloads\spines_2022_modified\Done\Deconvolved_5_11959_slice2_cell5_dendrite3_spines_63x_z2_1024px_avg2_0.35um-stack_1_1_9_spine4.ply		11959	2	5	3	4	3.983800971	44.78595442	13.98121072	20.73682334	0.483192247	2.332140744	0.466495492	0.834258393	No	Simple Control	Deconvolved_5_11959_slice2_cell5_dendrite3_spines_63x_z2_1024px_avg2_0.35um-stack_1_1_9_spine4.ply	3.288938355	2.89845833	0.255832034	2	Simple
846	D:\Downloads\spines_2022_modified\Done\Deconvolved_5_11959_slice2_cell5_dendrite3_spines_63x_z2_1024px_avg2_0.35um-stack_1_1_9_spine5.ply		11959	2	5	3	5	4.184886446	25.15609439	6.954781276	14.32609417	1.059891405	2.420414548	0.525284734	0.847094071	No	Simple Control	Deconvolved_5_11959_slice2_cell5_dendrite3_spines_63x_z2_1024px_avg2_0.35um-stack_1_1_9_spine5.ply	2.865984476	0.407071466	2.600601168	1	Simple
847	D:\Downloads\spines_2022_modified\Done\Deconvolved_5_11959_slice2_cell5_dendrite3_spines_63x_z2_1024px_avg2_0.35um-stack_1_1_9_spine6.ply		11959	2	5	3	6	3.057923581	13.75319579	2.547448908	4.275279777	0.678259283	1.520663167	0.561643665	0.724857087	No	Simple Control	Deconvolved_5_11959_slice2_cell5_dendrite3_spines_63x_z2_1024px_avg2_0.35um-stack_1_1_9_spine6.ply	1.728371959	-0.613769635	0.442639538	1	Simple
848	D:\Downloads\spines_2022_modified\Done\Deconvolved_5_11959_slice2_cell5_dendrite3_spines_63x_z2_1024px_avg2_0.35um-stack_1_1_9_spine7.ply		11959	2	5	3	7	4.528201727	18.85639021	4.303851593	7.810957218	0.814876059	2.58201109	0.514869947	0.61077682	No	Simple Control	Deconvolved_5_11959_slice2_cell5_dendrite3_spines_63x_z2_1024px_avg2_0.35um-stack_1_1_9_spine7.ply	3.079544649	-0.284239272	1.135152277	1	Simple
849	D:\Downloads\spines_2022_modified\Done\Deconvolved_5_11959_slice2_cell5_dendrite3_spines_63x_z2_1024px_avg2_0.35um-stack_1_1_9_spine8.ply		11959	2	5	3	8	3.174173867	9.787809983	1.458078069	2.652054683	0.818870154	1.85060945	0.495771623	0.380876171	No	Simple Control	Deconvolved_5_11959_slice2_cell5_dendrite3_spines_63x_z2_1024px_avg2_0.35um-stack_1_1_9_spine8.ply	1.878039587	-1.771810008	0.695070916	4	Simple
850	D:\Downloads\spines_2022_modified\Done\Deconvolved_5_11959_slice2_cell5_dendrite3_spines_63x_z2_1024px_avg2_0.35um-stack_1_1_9_spine9.ply		11959	2	5	3	9	3.866196455	20.08265073	4.743682714	9.132087415	0.925105022	2.393800059	0.479659503	0.583105257	No	Simple Control	Deconvolved_5_11959_slice2_cell5_dendrite3_spines_63x_z2_1024px_avg2_0.35um-stack_1_1_9_spine9.ply	2.533072778	-0.397423027	1.620703025	1	Simple
851	D:\Downloads\spines_2022_modified\Done\Deconvolved_5_11959_slice2_cell6_dendrite1_spines_63x_z2_1024px_avg2_0.35um-stack_1_1_9_spine1.ply		11959	2	6	1	1	1.596173731	10.38385285	1.960431988	2.55340955	0.302472907	0.961391805	0.421770063	1.035614721	No	Simple Control	Deconvolved_5_11959_slice2_cell6_dendrite1_spines_63x_z2_1024px_avg2_0.35um-stack_1_1_9_spine1.ply	-0.89490849	0.67668412	-0.94127599	3	Simple
852	D:\Downloads\spines_2022_modified\Done\Deconvolved_5_11959_slice2_cell6_dendrite1_spines_63x_z2_1024px_avg2_0.35um-stack_1_1_9_spine10.ply		11959	2	6	1	1	1.378741477	2.639367902	0.187698071	0.406661851	1.166574485	0.782500253	0.480766057	0.598994613	No	Simple Control	Deconvolved_5_11959_slice2_cell6_dendrite1_spines_63x_z2_1024px_avg2_0.35um-stack_1_1_9_spine10.ply	-0.197749999	-2.496505215	2.355711901	4	Simple
853	D:\Downloads\spines_2022_modified\Done\Deconvolved_5_11959_slice2_cell6_dendrite1_spines_63x_z2_1024px_avg2_0.35um-stack_1_1_9_spine11.ply		11959	2	6	1	1	1.643767287	6.011276438	1.085232471	1.318717947	0.21514789	0.966643002	0.447306201	0.662114142	No	Simple Control	Deconvolved_5_11959_slice2_cell6_dendrite1_spines_63x_z2_1024px_avg2_0.35um-stack_1_1_9_spine11.ply	-0.347620849	-0.605426726	-1.858239035	3	Simple
854	D:\Downloads\spines_2022_modified\Done\Deconvolved_5_11959_slice2_cell6_dendrite1_spines_63x_z2_1024px_avg2_0.35um-stack_1_1_9_spine12.ply		11959	2	6	1	1	1.262839537	4.734826159	0.669695196	1.351762757	1.01847462	0.814091676	0.228293801	0.923199667	No	Simple Control	Deconvolved_5_11959_slice2_cell6_dendrite1_spines_63x_z2_1024px_avg2_0.35um-stack_1_1_9_spine12.ply	-2.080026531	-0.434344819	2.284432283	0	Simple
855	D:\Downloads\spines_2022_modified\Done\Deconvolved_5_11959_slice2_cell6_dendrite1_spines_63x_z2_1024px_avg2_0.35um-stack_1_1_9_spine13.ply		11959	2	6	1	1	0.964271847	2.468826829	0.20873787	0.514350236	1.464096409	0.580257815	0.343015915	0.857723418	No	Simple Control	Deconvolved_5_11959_slice2_cell6_dendrite1_spines_63x_z2_1024px_avg2_0.35um-stack_1_1_9_spine13.ply	-1.597618818	-1.837986775	4.114050462	4	Simple
856	D:\Downloads\spines_2022_modified\Done\Deconvolved_5_11959_slice2_cell6_dendrite1_spines_63x_z2_1024px_avg2_0.35um-stack_1_1_9_spine14.ply		11959	2	6	1	1	1.18845877	4.11706452	0.459755381	0.798801156	0.737448193	0.653913944	0.38963068	0.857924775	No	Simple Control	Deconvolved_5_11959_slice2_cell6_dendrite1_spines_63x_z2_1024px_avg2_0.35um-stack_1_1_9_spine14.ply	-1.284873221	-0.837267314	0.767493496	0	Simple
857	D:\Downloads\spines_2022_modified\Done\Deconvolved_5_11959_slice2_cell6_dendrite1_spines_63x_z2_1024px_avg2_0.35um-stack_1_1_9_spine15.ply		11959	2	6	1	1	1.451199483	4.334304246	0.485615887	0.778575608	0.60327458	0.799253526	0.450450283	0.725601078	No	Simple Control	Deconvolved_5_11959_slice2_cell6_dendrite1_spines_63x_z2_1024px_avg2_0.35um-stack_1_1_9_spine15.ply	-0.569854354	-1.146668439	-0.036204319	3	Simple
858	D:\Downloads\spines_2022_modified\Done\Deconvolved_5_11959_slice2_cell6_dendrite1_spines_63x_z2_1024px_avg2_0.35um-stack_1_1_9_spine16.ply		11959	2	6	1	1	1.243006326	6.033296688	0.945069868	1.660463249	0.756974066	0.849651531	0.261594967	0.916679265	No	Simple Control	Deconvolved_5_11959_slice2_cell6_dendrite1_spines_63x_z2_1024px_avg2_0.35um-stack_1_1_9_spine16.ply	-1.909453511	-0.108504255	1.063338287	0	Simple
859	D:\Downloads\spines_2022_modified\Done\Deconvolved_5_11959_slice2_cell6_dendrite1_spines_63x_z2_1024px_avg2_0.35um-stack_1_1_9_spine2.ply		11959	2	6	1	2	2.510778994	24.26019849	6.600170734	8.898655176	0.34824621	1.615676372	0.326700436	0.847177372	No	Simple Control	Deconvolved_5_11959_slice2_cell6_dendrite1_spines_63x_z2_1024px_avg2_0.35um-stack_1_1_9_spine2.ply	0.335794833	1.711814847	-0.615680435	2	Simple
860	D:\Downloads\spines_2022_modified\Done\Deconvolved_5_11959_slice2_cell6_dendrite1_spines_63x_z2_1024px_avg2_0.35um-stack_1_1_9_spine3.ply		11959	2	6	1	3	1.448850086	10.92864683	2.095891579	3.643618748	0.738457649	1.11940984	0.184192602	0.980996665	No	Simple Control	Deconvolved_5_11959_slice2_cell6_dendrite1_spines_63x_z2_1024px_avg2_0.35um-stack_1_1_9_spine3.ply	-2.020650137	0.775756698	1.20021472	0	Simple
861	D:\Downloads\spines_2022_modified\Done\Deconvolved_5_11959_slice2_cell6_dendrite1_spines_63x_z2_1024px_avg2_0.35um-stack_1_1_9_spine5.ply		11959	2	6	1	5	2.338423622	11.82492679	2.309359945	3.78161295	0.637515606	1.424144431	0.438834716	0.640371402	No	Simple Control	Deconvolved_5_11959_slice2_cell6_dendrite1_spines_63x_z2_1024px_avg2_0.35um-stack_1_1_9_spine5.ply	0.574147623	-0.629218197	0.191396051	4	Simple
862	D:\Downloads\spines_2022_modified\Done\Deconvolved_5_11959_slice2_cell6_dendrite1_spines_63x_z2_1024px_avg2_0.35um-stack_1_1_9_spine7.ply		11959	2	6	1	7	1.460674542	5.222245116	0.761110534	1.148943296	0.509561679	0.876213611	0.411843449	0.694756416	No	Simple Control	Deconvolved_5_11959_slice2_cell6_dendrite1_spines_63x_z2_1024px_avg2_0.35um-stack_1_1_9_spine7.ply	-0.691686404	-0.893736145	-0.457520374	3	Simple
863	D:\Downloads\spines_2022_modified\Done\Deconvolved_5_11959_slice2_cell6_dendrite1_spines_63x_z2_1024px_avg2_0.35um-stack_1_1_9_spine8.ply		11959	2	6	1	8	2.196141759	10.73511178	2.19774491	3.044366574	0.385222898	1.261181666	0.47683423	0.716124456	No	Simple Control	Deconvolved_5_11959_slice2_cell6_dendrite1_spines_63x_z2_1024px_avg2_0.35um-stack_1_1_9_spine8.ply	0.41918949	-0.329248693	-0.937680684	3	Simple
864	D:\Downloads\spines_2022_modified\Done\Deconvolved_5_11959_slice2_cell6_dendrite1_spines_63x_z2_1024px_avg2_0.35um-stack_1_1_9_spine9.ply		11959	2	6	1	9	1.475844044	8.124790508	1.499136791	2.634180582	0.757131569	1.020565438	0.237178173	1.045317685	No	Simple Control	Deconvolved_5_11959_slice2_cell6_dendrite1_spines_63x_z2_1024px_avg2_0.35um-stack_1_1_9_spine9.ply	-1.969394894	0.515785808	1.276988283	0	Simple
865	D:\Downloads\spines_2022_modified\Done\Deconvolved_5_11959_slice2_cell6_dendrite2_spines_63x_z2_1024px_avg2_0.35um-stack_1_1_9_spine1.ply		11959	2	6	2	1	5.081188194	31.50568065	9.309462183	15.76722373	0.693677187	3.30313414	0.420829927	0.377127262	No	Simple Control	Deconvolved_5_11959_slice2_cell6_dendrite2_spines_63x_z2_1024px_avg2_0.35um-stack_1_1_9_spine1.ply	4.013028017	0.69945092	0.600870634	1	Simple
866	D:\Downloads\spines_2022_modified\Done\Deconvolved_5_11959_slice2_cell6_dendrite2_spines_63x_z2_1024px_avg2_0.35um-stack_1_1_9_spine10.ply		11959	2	6	2	1	2.10161929	10.61222391	1.669118568	2.897830656	0.736144281	1.281275093	0.37753204	0.617399989	No	Simple Control	Deconvolved_5_11959_slice2_cell6_dendrite2_spines_63x_z2_1024px_avg2_0.35um-stack_1_1_9_spine10.ply	0.075584034	-0.74899335	0.638971178	4	Simple
867	D:\Downloads\spines_2022_modified\Done\Deconvolved_5_11959_slice2_cell6_dendrite2_spines_63x_z2_1024px_avg2_0.35um-stack_1_1_9_spine11.ply		11959	2	6	2	1	2.628967929	15.11133409	2.97613723	4.8871828	0.642122799	1.3891317	0.48528364	0.817076833	No	Simple Control	Deconvolved_5_11959_slice2_cell6_dendrite2_spines_63x_z2_1024px_avg2_0.35um-stack_1_1_9_spine11.ply	0.911174726	-0.024543678	0.442696439	1	Simple
868	D:\Downloads\spines_2022_modified\Done\Deconvolved_5_11959_slice2_cell6_dendrite2_spines_63x_z2_1024px_avg2_0.35um-stack_1_1_9_spine12.ply		11959	2	6	2	1	1.714580406	12.38524988	2.689263835	3.939431902	0.464873714	1.132121873	0.306886812	0.984427549	No	Simple Control	Deconvolved_5_11959_slice2_cell6_dendrite2_spines_63x_z2_1024px_avg2_0.35um-stack_1_1_9_spine12.ply	-1.177925129	0.896596825	-0.121320304	0	Simple
869	D:\Downloads\spines_2022_modified\Done\Deconvolved_5_11959_slice2_cell6_dendrite2_spines_63x_z2_1024px_avg2_0.35um-stack_1_1_9_spine13.ply		11959	2	6	2	1	1.518061142	3.346478146	0.323053823	0.675610679	1.091325444	0.81911838	0.558168087	0.918434731	No	Simple Control	Deconvolved_5_11959_slice2_cell6_dendrite2_spines_63x_z2_1024px_avg2_0.35um-stack_1_1_9_spine13.ply	-0.203917503	-1.749182916	2.332801171	4	Simple
870	D:\Downloads\spines_2022_modified\Done\Deconvolved_5_11959_slice2_cell6_dendrite2_spines_63x_z2_1024px_avg2_0.35um-stack_1_1_9_spine2.ply		11959	2	6	2	2	5.485290518	26.00156325	7.869427928	13.13246531	0.668795423	3.106853508	0.560855423	0.485974963	No	Simple Control	Deconvolved_5_11959_slice2_cell6_dendrite2_spines_63x_z2_1024px_avg2_0.35um-stack_1_1_9_spine2.ply	4.580578808	0.162198614	0.437746657	1	Simple
871	D:\Downloads\spines_2022_modified\Done\Deconvolved_5_11959_slice2_cell6_dendrite2_spines_63x_z2_1024px_avg2_0.35um-stack_1_1_9_spine3.ply		11959	2	6	2	3	6.02050225	31.73297712	9.97507898	16.43045633	0.6471505	3.69978242	0.491696864	0.433710852	No	Simple Control	Deconvolved_5_11959_slice2_cell6_dendrite2_spines_63x_z2_1024px_avg2_0.35um-stack_1_1_9_spine3.ply	4.997965509	0.840529329	0.448966706	1	Simple
872	D:\Downloads\spines_2022_modified\Done\Deconvolved_5_11959_slice2_cell6_dendrite2_spines_63x_z2_1024px_avg2_0.35um-stack_1_1_9_spine4.ply		11959	2	6	2	4	2.381025897	8.805634229	1.310111526	2.489135516	0.899941697	1.211646322	0.529873238	0.664290759	No	Simple Control	Deconvolved_5_11959_slice2_cell6_dendrite2_spines_63x_z2_1024px_avg2_0.35um-stack_1_1_9_spine4.ply	0.95503889	-1.47241626	1.309232732	4	Simple
873	D:\Downloads\spines_2022_modified\Done\Deconvolved_5_11959_slice2_cell6_dendrite2_spines_63x_z2_1024px_avg2_0.35um-stack_1_1_9_spine5.ply		11959	2	6	2	5	2.228098785	11.49440215	2.483502983	3.486709008	0.403947985	1.275421394	0.460255098	0.670709787	No	Simple Control	Deconvolved_5_11959_slice2_cell6_dendrite2_spines_63x_z2_1024px_avg2_0.35um-stack_1_1_9_spine5.ply	0.476081907	-0.349958036	-0.877374204	3	Simple
874	D:\Downloads\spines_2022_modified\Done\Deconvolved_5_11959_slice2_cell6_dendrite2_spines_63x_z2_1024px_avg2_0.35um-stack_1_1_9_spine6.ply		11959	2	6	2	6	2.056156513	6.320404753	0.829371758	1.472560496	0.775513191	1.181997544	0.499818179	0.51180409	No	Simple Control	Deconvolved_5_11959_slice2_cell6_dendrite2_spines_63x_z2_1024px_avg2_0.35um-stack_1_1_9_spine6.ply	0.648195662	-1.848606929	0.53057677	4	Simple
875	D:\Downloads\spines_2022_modified\Done\Deconvolved_5_11959_slice2_cell6_dendrite2_spines_63x_z2_1024px_avg2_0.35um-stack_1_1_9_spine7.ply		11959	2	6	2	7	2.142082818	9.995690878	1.687458128	2.494125049	0.478036703	1.103762366	0.553805314	0.837966652	No	Simple Control	Deconvolved_5_11959_slice2_cell6_dendrite2_spines_63x_z2_1024px_avg2_0.35um-stack_1_1_9_spine7.ply	0.563705902	-0.471640389	-0.447478984	3	Simple
876	D:\Downloads\spines_2022_modified\Done\Deconvolved_5_11959_slice2_cell6_dendrite2_spines_63x_z2_1024px_avg2_0.35um-stack_1_1_9_spine8.ply		11959	2	6	2	8	3.069372629	25.35399529	6.02998131	11.58238842	0.920800054	1.710473101	0.47733048	0.94150121	No	Simple Control	Deconvolved_5_11959_slice2_cell6_dendrite2_spines_63x_z2_1024px_avg2_0.35um-stack_1_1_9_spine8.ply	1.590447921	0.838100475	2.050254326	2	Simple
877	D:\Downloads\spines_2022_modified\Done\Deconvolved_5_11959_slice2_cell6_dendrite2_spines_63x_z2_1024px_avg2_0.35um-stack_1_1_9_spine9.ply		11959	2	6	2	9	3.517216024	21.06817397	5.331921221	8.305623332	0.557716813	2.002968337	0.499200703	0.688513903	No	Simple Control	Deconvolved_5_11959_slice2_cell6_dendrite2_spines_63x_z2_1024px_avg2_0.35um-stack_1_1_9_spine9.ply	2.153228782	0.331819869	0.030373954	1	Simple
878	D:\Downloads\spines_2022_modified\Done\Deconvolved_5_11959_slice2_cell6_dendrite3_spines_63x_z2_1024px_avg2_0.35um-stack_1_1_9_spine1.ply		11959	2	6	3	1	3.398239796	15.62290304	3.367968882	6.315254399	0.875092859	1.729596229	0.5732176	0.693720832	No	Simple Control	Deconvolved_5_11959_slice2_cell6_dendrite3_spines_63x_z2_1024px_avg2_0.35um-stack_1_1_9_spine1.ply	2.243777656	-0.797243912	1.349205921	1	Simple
879	D:\Downloads\spines_2022_modified\Done\Deconvolved_5_11959_slice2_cell6_dendrite3_spines_63x_z2_1024px_avg2_0.35um-stack_1_1_9_spine10.ply		11959	2	6	3	1	3.893181808	51.32503822	14.72296587	21.66447673	0.471475036	2.093184791	0.487493954	0.951501363	No	Simple Control	Deconvolved_5_11959_slice2_cell6_dendrite3_spines_63x_z2_1024px_avg2_0.35um-stack_1_1_9_spine10.ply	3.467414784	3.654940962	0.410542004	2	Simple
880	D:\Downloads\spines_2022_modified\Done\Deconvolved_5_11959_slice2_cell6_dendrite3_spines_63x_z2_1024px_avg2_0.35um-stack_1_1_9_spine11.ply		11959	2	6	3	1	1.721050307	4.398340979	0.478231578	0.690038688	0.442896537	0.852354794	0.581417317	0.808522021	No	Simple Control	Deconvolved_5_11959_slice2_cell6_dendrite3_spines_63x_z2_1024px_avg2_0.35um-stack_1_1_9_spine11.ply	0.143752698	-1.112547527	-0.77164805	3	Simple
881	D:\Downloads\spines_2022_modified\Done\Deconvolved_5_11959_slice2_cell6_dendrite3_spines_63x_z2_1024px_avg2_0.35um-stack_1_1_9_spine2.ply		11959	2	6	3	2	3.274359167	16.610747	3.331280071	5.25252305	0.576728146	1.459757671	0.60960995	0.895009926	No	Simple Control	Deconvolved_5_11959_slice2_cell6_dendrite3_spines_63x_z2_1024px_avg2_0.35um-stack_1_1_9_spine2.ply	1.979393777	0.0668884	0.186163187	1	Simple
882	D:\Downloads\spines_2022_modified\Done\Deconvolved_5_11959_slice2_cell6_dendrite3_spines_63x_z2_1024px_avg2_0.35um-stack_1_1_9_spine3.ply		11959	2	6	3	3	2.84840789	23.4355655	5.716895326	8.944538754	0.564579766	1.656734285	0.45346581	0.86646021	No	Simple Control	Deconvolved_5_11959_slice2_cell6_dendrite3_spines_63x_z2_1024px_avg2_0.35um-stack_1_1_9_spine3.ply	1.235079705	1.020975252	0.303360771	2	Simple
883	D:\Downloads\spines_2022_modified\Done\Deconvolved_5_11959_slice2_cell6_dendrite3_spines_63x_z2_1024px_avg2_0.35um-stack_1_1_9_spine4.ply		11959	2	6	3	4	2.077436685	12.84298123	1.960473955	4.025443202	1.053301035	1.259750765	0.406980604	0.758382734	No	Simple Control	Deconvolved_5_11959_slice2_cell6_dendrite3_spines_63x_z2_1024px_avg2_0.35um-stack_1_1_9_spine4.ply	0.171211095	-0.741909951	2.268615743	4	Simple
884	D:\Downloads\spines_2022_modified\Done\Deconvolved_5_11959_slice2_cell6_dendrite3_spines_63x_z2_1024px_avg2_0.35um-stack_1_1_9_spine5.ply		11959	2	6	3	5	2.922109672	19.05376745	4.025768865	5.83170801	0.448594841	1.612958186	0.50320656	1.042394996	No	Simple Control	Deconvolved_5_11959_slice2_cell6_dendrite3_spines_63x_z2_1024px_avg2_0.35um-stack_1_1_9_spine5.ply	1.002714914	1.127952839	-0.128103329	2	Simple
885	D:\Downloads\spines_2022_modified\Done\Deconvolved_5_11959_slice2_cell6_dendrite3_spines_63x_z2_1024px_avg2_0.35um-stack_1_1_9_spine6.ply		11959	2	6	3	6	2.368698227	16.77743489	3.08216576	4.904699882	0.591316063	1.235824851	0.49816048	1.167557109	No	Simple Control	Deconvolved_5_11959_slice2_cell6_dendrite3_spines_63x_z2_1024px_avg2_0.35um-stack_1_1_9_spine6.ply	0.269147218	1.002423647	0.613746439	2	Simple
886	D:\Downloads\spines_2022_modified\Done\Deconvolved_5_11959_slice2_cell6_dendrite3_spines_63x_z2_1024px_avg2_0.35um-stack_1_1_9_spine7.ply		11959	2	6	3	7	2.818300247	18.26415604	3.973285102	6.304262845	0.586662594	1.594723593	0.476836989	0.867840542	No	Simple Control	Deconvolved_5_11959_slice2_cell6_dendrite3_spines_63x_z2_1024px_avg2_0.35um-stack_1_1_9_spine7.ply	1.072617317	0.495703547	0.309900141	1	Simple
887	D:\Downloads\spines_2022_modified\Done\Deconvolved_5_11959_slice2_cell6_dendrite3_spines_63x_z2_1024px_avg2_0.35um-stack_1_1_9_spine8.ply		11959	2	6	3	8	1.811981411	10.84643899	2.004737998	2.972501441	0.482738115	1.090483165	0.395420318	0.844356842	No	Simple Control	Deconvolved_5_11959_slice2_cell6_dendrite3_spines_63x_z2_1024px_avg2_0.35um-stack_1_1_9_spine8.ply	-0.480919609	0.09646233	-0.292247682	3	Simple
888	D:\Downloads\spines_2022_modified\Done\Deconvolved_5_11959_slice2_cell6_dendrite3_spines_63x_z2_1024px_avg2_0.35um-stack_1_1_9_spine9.ply		11959	2	6	3	9	2.684505974	14.61506888	2.839163105	5.278274035	0.859095036	1.472963017	0.444887971	0.988454532	No	Simple Control	Deconvolved_5_11959_slice2_cell6_dendrite3_spines_63x_z2_1024px_avg2_0.35um-stack_1_1_9_spine9.ply	0.484651498	0.233778419	1.669395991	4	Simple
889	D:\Downloads\spines_2022_modified\Done\Deconvolved_5_11959_slice2_cell7_dendrite1_spines_63x_z2_1024px_avg2_0.35um-stack_SHF_1_1_9_spine1.ply		11959	2	7	1	1	1.42377647	4.335525274	0.500199684	0.864968085	0.729245566	0.818351065	0.415370986	0.653521211	No	Simple Control	Deconvolved_5_11959_slice2_cell7_dendrite1_spines_63x_z2_1024px_avg2_0.35um-stack_SHF_1_1_9_spine1.ply	-0.621744593	-1.38993072	0.487889133	4	Simple
890	D:\Downloads\spines_2022_modified\Done\Deconvolved_5_11959_slice2_cell7_dendrite1_spines_63x_z2_1024px_avg2_0.35um-stack_SHF_1_1_9_spine10.ply		11959	2	7	1	1	2.040970637	13.83102774	3.361072188	5.024650332	0.494954601	1.290000996	0.332711721	0.858002854	No	Simple Control	Deconvolved_5_11959_slice2_cell7_dendrite1_spines_63x_z2_1024px_avg2_0.35um-stack_SHF_1_1_9_spine10.ply	-0.503261435	0.607520123	-0.111470713	3	Simple
891	D:\Downloads\spines_2022_modified\Done\Deconvolved_5_11959_slice2_cell7_dendrite1_spines_63x_z2_1024px_avg2_0.35um-stack_SHF_1_1_9_spine11.ply		11959	2	7	1	1	1.684112753	4.641818815	0.561213529	0.983166206	0.751857637	0.855452193	0.52244516	0.667189466	No	Simple Control	Deconvolved_5_11959_slice2_cell7_dendrite1_spines_63x_z2_1024px_avg2_0.35um-stack_SHF_1_1_9_spine11.ply	0.134246271	-1.685751756	0.53743067	4	Simple
892	D:\Downloads\spines_2022_modified\Done\Deconvolved_5_11959_slice2_cell7_dendrite1_spines_63x_z2_1024px_avg2_0.35um-stack_SHF_1_1_9_spine12.ply		11959	2	7	1	1	1.667632956	4.868601578	0.498981486	1.374921715	1.75545637	0.910276385	0.456839667	0.695691052	No	Simple Control	Deconvolved_5_11959_slice2_cell7_dendrite1_spines_63x_z2_1024px_avg2_0.35um-stack_SHF_1_1_9_spine12.ply	-0.002615428	-2.740042731	5.2467767	4	Simple
893	D:\Downloads\spines_2022_modified\Done\Deconvolved_5_11959_slice2_cell7_dendrite1_spines_63x_z2_1024px_avg2_0.35um-stack_SHF_1_1_9_spine13.ply		11959	2	7	1	1	3.445789532	14.29921731	2.911929067	6.316897232	1.169317001	1.795596286	0.561724184	0.64659239	No	Simple Control	Deconvolved_5_11959_slice2_cell7_dendrite1_spines_63x_z2_1024px_avg2_0.35um-stack_SHF_1_1_9_spine13.ply	2.305077542	-1.3797417	2.641758305	4	Simple
894	D:\Downloads\spines_2022_modified\Done\Deconvolved_5_11959_slice2_cell7_dendrite1_spines_63x_z2_1024px_avg2_0.35um-stack_SHF_1_1_9_spine14.ply		11959	2	7	1	1	2.728680375	10.17547158	1.735796459	3.35328531	0.931842465	1.623612502	0.498465296	0.530573914	No	Simple Control	Deconvolved_5_11959_slice2_cell7_dendrite1_spines_63x_z2_1024px_avg2_0.35um-stack_SHF_1_1_9_spine14.ply	1.354611649	-1.588670855	1.36688168	4	Simple
895	D:\Downloads\spines_2022_modified\Done\Deconvolved_5_11959_slice2_cell7_dendrite1_spines_63x_z2_1024px_avg2_0.35um-stack_SHF_1_1_9_spine15.ply		11959	2	7	1	1	3.051231524	19.38592247	4.484879319	7.550163691	0.683470871	1.636620897	0.462526913	0.762552186	No	Simple Control	Deconvolved_5_11959_slice2_cell7_dendrite1_spines_63x_z2_1024px_avg2_0.35um-stack_SHF_1_1_9_spine15.ply	1.431516345	0.267181996	0.674898061	1	Simple
896	D:\Downloads\spines_2022_modified\Done\Deconvolved_5_11959_slice2_cell7_dendrite1_spines_63x_z2_1024px_avg2_0.35um-stack_SHF_1_1_9_spine16.ply		11959	2	7	1	1	3.389726274	14.82944545	3.484927396	4.798321946	0.376878598	1.992289069	0.46628359	0.531839493	No	Simple Control	Deconvolved_5_11959_slice2_cell7_dendrite1_spines_63x_z2_1024px_avg2_0.35um-stack_SHF_1_1_9_spine16.ply	1.780166907	-0.23571641	-1.054127131	1	Simple
897	D:\Downloads\spines_2022_modified\Done\Deconvolved_5_11959_slice2_cell7_dendrite1_spines_63x_z2_1024px_avg2_0.35um-stack_SHF_1_1_9_spine17.ply		11959	2	7	1	1	1.154480537	3.842687964	0.508669868	0.793282695	0.559523662	0.688954699	0.365122909	0.855262905	No	Simple Control	Deconvolved_5_11959_slice2_cell7_dendrite1_spines_63x_z2_1024px_avg2_0.35um-stack_SHF_1_1_9_spine17.ply	-1.493811316	-0.544697355	-0.039950478	0	Simple
898	D:\Downloads\spines_2022_modified\Done\Deconvolved_5_11959_slice2_cell7_dendrite1_spines_63x_z2_1024px_avg2_0.35um-stack_SHF_1_1_9_spine19.ply		11959	2	7	1	1	2.844438538	17.52017214	3.759620477	5.964626495	0.58649697	1.561527749	0.49679078	1.047488471	No	Simple Control	Deconvolved_5_11959_slice2_cell7_dendrite1_spines_63x_z2_1024px_avg2_0.35um-stack_SHF_1_1_9_spine19.ply	0.858350234	0.839621026	0.491125872	2	Simple
899	D:\Downloads\spines_2022_modified\Done\Deconvolved_5_11959_slice2_cell7_dendrite1_spines_63x_z2_1024px_avg2_0.35um-stack_SHF_1_1_9_spine2.ply		11959	2	7	1	2	1.690506991	11.31494693	1.606421083	2.376221865	0.479202365	0.931242002	0.465486002	0.976369632	No	Simple Control	Deconvolved_5_11959_slice2_cell7_dendrite1_spines_63x_z2_1024px_avg2_0.35um-stack_SHF_1_1_9_spine2.ply	-0.402916095	0.221118167	-0.214098817	3	Simple
900	D:\Downloads\spines_2022_modified\Done\Deconvolved_5_11959_slice2_cell7_dendrite1_spines_63x_z2_1024px_avg2_0.35um-stack_SHF_1_1_9_spine20.ply		11959	2	7	1	2	1.63115791	13.6528458	2.19201721	3.274263269	0.493721515	0.926974107	0.434086891	1.020324659	No	Simple Control	Deconvolved_5_11959_slice2_cell7_dendrite1_spines_63x_z2_1024px_avg2_0.35um-stack_SHF_1_1_9_spine20.ply	-0.561933411	0.600678771	-0.039341796	0	Simple
901	D:\Downloads\spines_2022_modified\Done\Deconvolved_5_11959_slice2_cell7_dendrite1_spines_63x_z2_1024px_avg2_0.35um-stack_SHF_1_1_9_spine21.ply		11959	2	7	1	2	1.921228586	15.46387374	3.159016588	5.338089668	0.689794757	1.195221335	0.349847366	1.033539699	No	Simple Control	Deconvolved_5_11959_slice2_cell7_dendrite1_spines_63x_z2_1024px_avg2_0.35um-stack_SHF_1_1_9_spine21.ply	-0.663789213	0.850110388	0.991419078	0	Simple
902	D:\Downloads\spines_2022_modified\Done\Deconvolved_5_11959_slice2_cell7_dendrite1_spines_63x_z2_1024px_avg2_0.35um-stack_SHF_1_1_9_spine22.ply		11959	2	7	1	2	2.363789639	6.705656617	1.11775946	2.181819609	0.951958081	1.511589641	0.430266057	0.432685944	No	Simple Control	Deconvolved_5_11959_slice2_cell7_dendrite1_spines_63x_z2_1024px_avg2_0.35um-stack_SHF_1_1_9_spine22.ply	0.712679787	-1.974200473	1.331970477	4	Simple
903	D:\Downloads\spines_2022_modified\Done\Deconvolved_5_11959_slice2_cell7_dendrite1_spines_63x_z2_1024px_avg2_0.35um-stack_SHF_1_1_9_spine3.ply		11959	2	7	1	3	3.83490057	25.65623947	6.591016527	11.74293873	0.781658214	2.256366856	0.505673055	0.733696316	No	Simple Control	Deconvolved_5_11959_slice2_cell7_dendrite1_spines_63x_z2_1024px_avg2_0.35um-stack_SHF_1_1_9_spine3.ply	2.643736835	0.541007426	1.192769858	1	Simple
904	D:\Downloads\spines_2022_modified\Done\Deconvolved_5_11959_slice2_cell7_dendrite1_spines_63x_z2_1024px_avg2_0.35um-stack_SHF_1_1_9_spine4.ply		11959	2	7	1	4	1.820334242	8.348917917	1.615172126	2.440490275	0.51097845	1.156162036	0.414260359	0.654333656	No	Simple Control	Deconvolved_5_11959_slice2_cell7_dendrite1_spines_63x_z2_1024px_avg2_0.35um-stack_SHF_1_1_9_spine4.ply	-0.179325066	-0.699545759	-0.434056679	3	Simple
905	D:\Downloads\spines_2022_modified\Done\Deconvolved_5_11959_slice2_cell7_dendrite1_spines_63x_z2_1024px_avg2_0.35um-stack_SHF_1_1_9_spine5.ply		11959	2	7	1	5	3.182857896	18.24006358	4.629409051	6.97773561	0.507262705	1.920520028	0.465359069	0.664874314	No	Simple Control	Deconvolved_5_11959_slice2_cell7_dendrite1_spines_63x_z2_1024px_avg2_0.35um-stack_SHF_1_1_9_spine5.ply	1.605230819	0.173985684	-0.260966155	1	Simple
906	D:\Downloads\spines_2022_modified\Done\Deconvolved_5_11959_slice2_cell7_dendrite1_spines_63x_z2_1024px_avg2_0.35um-stack_SHF_1_1_9_spine6.ply		11959	2	7	1	6	0.787862958	1.55678933	0.139322339	0.199268547	0.430269897	0.452544504	0.395467042	0.919771177	No	Simple Control	Deconvolved_5_11959_slice2_cell7_dendrite1_spines_63x_z2_1024px_avg2_0.35um-stack_SHF_1_1_9_spine6.ply	-1.869375445	-0.548391361	-0.639373405	0	Simple
907	D:\Downloads\spines_2022_modified\Done\Deconvolved_5_11959_slice2_cell7_dendrite1_spines_63x_z2_1024px_avg2_0.35um-stack_SHF_1_1_9_spine7.ply		11959	2	7	1	7	2.72709696	9.285780078	1.60507558	3.764519526	1.345384588	1.38200883	0.500890146	0.629550651	No	Simple Control	Deconvolved_5_11959_slice2_cell7_dendrite1_spines_63x_z2_1024px_avg2_0.35um-stack_SHF_1_1_9_spine7.ply	1.260202986	-1.975148794	3.369775652	4	Simple
908	D:\Downloads\spines_2022_modified\Done\Deconvolved_5_11959_slice2_cell7_dendrite1_spines_63x_z2_1024px_avg2_0.35um-stack_SHF_1_1_9_spine8.ply		11959	2	7	1	8	3.222605798	15.62638638	3.461834729	5.034871017	0.454393815	1.7138858	0.506101549	0.685075296	No	Simple Control	Deconvolved_5_11959_slice2_cell7_dendrite1_spines_63x_z2_1024px_avg2_0.35um-stack_SHF_1_1_9_spine8.ply	1.667267323	-0.043739969	-0.550858293	1	Simple
909	D:\Downloads\spines_2022_modified\Done\Deconvolved_5_11959_slice2_cell7_dendrite1_spines_63x_z2_1024px_avg2_0.35um-stack_SHF_1_1_9_spine9.ply		11959	2	7	1	9	2.475328331	10.83210544	2.086022721	3.24181805	0.55406651	1.390922077	0.460452059	0.60411287	No	Simple Control	Deconvolved_5_11959_slice2_cell7_dendrite1_spines_63x_z2_1024px_avg2_0.35um-stack_SHF_1_1_9_spine9.ply	0.779061167	-0.74066881	-0.259560802	3	Simple
910	D:\Downloads\spines_2022_modified\Done\Deconvolved_5_11959_slice2_cell7_dendrite2_spines_63x_z2_1024px_avg2_0.35um-stack_SHF_1_1_9_spine1.ply		11959	2	7	2	1	1.715921151	11.08555263	1.838161933	3.337513204	0.815679644	1.092303926	0.350470426	0.870244424	No	Simple Control	Deconvolved_5_11959_slice2_cell7_dendrite2_spines_63x_z2_1024px_avg2_0.35um-stack_SHF_1_1_9_spine1.ply	-0.735178546	-0.132743238	1.30577848	0	Simple
911	D:\Downloads\spines_2022_modified\Done\Deconvolved_5_11959_slice2_cell7_dendrite2_spines_63x_z2_1024px_avg2_0.35um-stack_SHF_1_1_9_spine10.ply		11959	2	7	2	1	3.050217306	19.36068393	4.315571175	6.927174055	0.605158106	1.815566653	0.486641391	0.666232535	No	Simple Control	Deconvolved_5_11959_slice2_cell7_dendrite2_spines_63x_z2_1024px_avg2_0.35um-stack_SHF_1_1_9_spine10.ply	1.696886081	0.038307156	0.182349009	1	Simple
912	D:\Downloads\spines_2022_modified\Done\Deconvolved_5_11959_slice2_cell7_dendrite2_spines_63x_z2_1024px_avg2_0.35um-stack_SHF_1_1_9_spine11.ply		11959	2	7	2	1	1.455393942	8.326890048	1.069141118	1.983132643	0.854883896	0.893651342	0.334519844	0.84369425	No	Simple Control	Deconvolved_5_11959_slice2_cell7_dendrite2_spines_63x_z2_1024px_avg2_0.35um-stack_SHF_1_1_9_spine11.ply	-1.102515639	-0.464214995	1.413937288	0	Simple
913	D:\Downloads\spines_2022_modified\Done\Deconvolved_5_11959_slice2_cell7_dendrite2_spines_63x_z2_1024px_avg2_0.35um-stack_SHF_1_1_9_spine12.ply		11959	2	7	2	1	1.851564462	9.961660227	2.05617039	2.738435328	0.331813425	1.076628961	0.416132859	0.808325813	No	Simple Control	Deconvolved_5_11959_slice2_cell7_dendrite2_spines_63x_z2_1024px_avg2_0.35um-stack_SHF_1_1_9_spine12.ply	-0.366138813	0.073272216	-1.056618135	3	Simple
914	D:\Downloads\spines_2022_modified\Done\Deconvolved_5_11959_slice2_cell7_dendrite2_spines_63x_z2_1024px_avg2_0.35um-stack_SHF_1_1_9_spine2.ply		11959	2	7	2	2	1.713135097	11.35906726	2.287206437	2.873114548	0.256167568	1.011297207	0.435479772	1.178053197	No	Simple Control	Deconvolved_5_11959_slice2_cell7_dendrite2_spines_63x_z2_1024px_avg2_0.35um-stack_SHF_1_1_9_spine2.ply	-0.934668928	1.160709012	-0.980109905	3	Simple
915	D:\Downloads\spines_2022_modified\Done\Deconvolved_5_11959_slice2_cell7_dendrite2_spines_63x_z2_1024px_avg2_0.35um-stack_SHF_1_1_9_spine3.ply		11959	2	7	2	3	1.625368496	6.122575478	0.781743218	1.39030846	0.778472046	0.96011878	0.432191893	0.786650695	No	Simple Control	Deconvolved_5_11959_slice2_cell7_dendrite2_spines_63x_z2_1024px_avg2_0.35um-stack_SHF_1_1_9_spine3.ply	-0.499833889	-0.992246521	0.891960695	4	Simple
916	D:\Downloads\spines_2022_modified\Done\Deconvolved_5_11959_slice2_cell7_dendrite2_spines_63x_z2_1024px_avg2_0.35um-stack_SHF_1_1_9_spine4.ply		11959	2	7	2	4	1.817346571	10.10853065	1.724773111	2.999906806	0.73930518	1.197181563	0.381113585	0.807507398	No	Simple Control	Deconvolved_5_11959_slice2_cell7_dendrite2_spines_63x_z2_1024px_avg2_0.35um-stack_SHF_1_1_9_spine4.ply	-0.462858277	-0.358409086	0.847428151	4	Simple
917	D:\Downloads\spines_2022_modified\Done\Deconvolved_5_11959_slice2_cell7_dendrite2_spines_63x_z2_1024px_avg2_0.35um-stack_SHF_1_1_9_spine5.ply		11959	2	7	2	5	1.795866436	5.479438387	0.700297308	1.040229439	0.485411163	0.998904759	0.505048595	0.649640857	No	Simple Control	Deconvolved_5_11959_slice2_cell7_dendrite2_spines_63x_z2_1024px_avg2_0.35um-stack_SHF_1_1_9_spine5.ply	0.131928572	-1.222508084	-0.676233288	3	Simple
918	D:\Downloads\spines_2022_modified\Done\Deconvolved_5_11959_slice2_cell7_dendrite2_spines_63x_z2_1024px_avg2_0.35um-stack_SHF_1_1_9_spine6_shf.ply		11959	2	7	2	6	5.254039224	30.9759006	10.92670718	17.90763211	0.638886429	3.1032075	0.476198523	0.833537698	SHF	Simple Control	Deconvolved_5_11959_slice2_cell7_dendrite2_spines_63x_z2_1024px_avg2_0.35um-stack_SHF_1_1_9_spine6_shf.ply	3.629446246	1.757721463	0.832960156	1	Simple
919	D:\Downloads\spines_2022_modified\Done\Deconvolved_5_11959_slice2_cell7_dendrite2_spines_63x_z2_1024px_avg2_0.35um-stack_SHF_1_1_9_spine7.ply		11959	2	7	2	7	2.091799775	7.947670301	1.269811881	2.088820973	0.644984588	1.193200679	0.432814446	0.598953176	No	Simple Control	Deconvolved_5_11959_slice2_cell7_dendrite2_spines_63x_z2_1024px_avg2_0.35um-stack_SHF_1_1_9_spine7.ply	0.228672051	-1.077325796	0.112427309	4	Simple
920	D:\Downloads\spines_2022_modified\Done\Deconvolved_5_11959_slice2_cell7_dendrite2_spines_63x_z2_1024px_avg2_0.35um-stack_SHF_1_1_9_spine8.ply		11959	2	7	2	8	3.260015739	21.51003956	5.240257437	10.61912196	1.026450434	1.690600611	0.491745796	0.836718041	No	Simple Control	Deconvolved_5_11959_slice2_cell7_dendrite2_spines_63x_z2_1024px_avg2_0.35um-stack_SHF_1_1_9_spine8.ply	1.814408403	0.096104249	2.357687002	4	Simple
921	D:\Downloads\spines_2022_modified\Done\Deconvolved_5_11959_slice2_cell7_dendrite2_spines_63x_z2_1024px_avg2_0.35um-stack_SHF_1_1_9_spine9.ply		11959	2	7	2	9	1.678999913	9.506304694	1.389304669	3.010331631	1.16679012	1.029812608	0.335169965	0.857232716	No	Simple Control	Deconvolved_5_11959_slice2_cell7_dendrite2_spines_63x_z2_1024px_avg2_0.35um-stack_SHF_1_1_9_spine9.ply	-0.813205866	-0.725449037	2.894387162	4	Simple
922	D:\Downloads\spines_2022_modified\Done\Deconvolved_5_11959_slice2_cell8_dendrite1_spines_63x_z2_1024px_avg2_0.35um-stack_SHF_1_1_9_spine1.ply		11959	2	8	1	1	4.703442591	39.79147713	12.24435546	19.3789158	0.582681577	2.88560598	0.416797564	0.955825585	No	Simple Control	Deconvolved_5_11959_slice2_cell8_dendrite1_spines_63x_z2_1024px_avg2_0.35um-stack_SHF_1_1_9_spine1.ply	3.1369098	2.970146383	0.863378177	2	Simple
923	D:\Downloads\spines_2022_modified\Done\Deconvolved_5_11959_slice2_cell8_dendrite1_spines_63x_z2_1024px_avg2_0.35um-stack_SHF_1_1_9_spine10.ply		11959	2	8	1	1	2.903419234	32.09167069	8.333951659	10.98638135	0.318267948	1.652898798	0.424022679	1.076780493	No	Simple Control	Deconvolved_5_11959_slice2_cell8_dendrite1_spines_63x_z2_1024px_avg2_0.35um-stack_SHF_1_1_9_spine10.ply	1.152520193	2.706612836	-0.432712102	2	Simple
924	D:\Downloads\spines_2022_modified\Done\Deconvolved_5_11959_slice2_cell8_dendrite1_spines_63x_z2_1024px_avg2_0.35um-stack_SHF_1_1_9_spine11.ply		11959	2	8	1	1	2.327780015	10.02063212	1.517914235	2.628768609	0.731829473	1.242021231	0.550013671	0.822416578	No	Simple Control	Deconvolved_5_11959_slice2_cell8_dendrite1_spines_63x_z2_1024px_avg2_0.35um-stack_SHF_1_1_9_spine11.ply	0.775716669	-0.812560102	0.716543157	4	Simple
925	D:\Downloads\spines_2022_modified\Done\Deconvolved_5_11959_slice2_cell8_dendrite1_spines_63x_z2_1024px_avg2_0.35um-stack_SHF_1_1_9_spine12.ply		11959	2	8	1	1	2.21556504	25.2938625	6.57782213	9.030971121	0.372942433	1.428327673	0.332061261	1.255054484	No	Simple Control	Deconvolved_5_11959_slice2_cell8_dendrite1_spines_63x_z2_1024px_avg2_0.35um-stack_SHF_1_1_9_spine12.ply	-0.481171867	2.754596009	-0.035562542	2	Simple
926	D:\Downloads\spines_2022_modified\Done\Deconvolved_5_11959_slice2_cell8_dendrite1_spines_63x_z2_1024px_avg2_0.35um-stack_SHF_1_1_9_spine2.ply		11959	2	8	1	2	2.445896262	7.497680069	1.096978314	2.00740477	0.82994025	1.40674045	0.52080598	0.561940309	No	Simple Control	Deconvolved_5_11959_slice2_cell8_dendrite1_spines_63x_z2_1024px_avg2_0.35um-stack_SHF_1_1_9_spine2.ply	1.042568166	-1.705809406	0.860618589	4	Simple
927	D:\Downloads\spines_2022_modified\Done\Deconvolved_5_11959_slice2_cell8_dendrite1_spines_63x_z2_1024px_avg2_0.35um-stack_SHF_1_1_9_spine3.ply		11959	2	8	1	3	3.369983205	20.74738693	5.305809121	8.147360393	0.535554749	2.136845391	0.412966815	0.61793431	No	Simple Control	Deconvolved_5_11959_slice2_cell8_dendrite1_spines_63x_z2_1024px_avg2_0.35um-stack_SHF_1_1_9_spine3.ply	1.686228251	0.424889412	-0.094287546	1	Simple
928	D:\Downloads\spines_2022_modified\Done\Deconvolved_5_11959_slice2_cell8_dendrite1_spines_63x_z2_1024px_avg2_0.35um-stack_SHF_1_1_9_spine4.ply		11959	2	8	1	4	2.225698049	14.18875517	3.626687851	4.707555294	0.298031561	1.376139527	0.402237357	0.823338749	No	Simple Control	Deconvolved_5_11959_slice2_cell8_dendrite1_spines_63x_z2_1024px_avg2_0.35um-stack_SHF_1_1_9_spine4.ply	0.026550157	0.606194246	-1.100465257	3	Simple
929	D:\Downloads\spines_2022_modified\Done\Deconvolved_5_11959_slice2_cell8_dendrite1_spines_63x_z2_1024px_avg2_0.35um-stack_SHF_1_1_9_spine5.ply		11959	2	8	1	5	3.540038583	21.94008646	5.613894072	7.691594669	0.370099715	1.968120296	0.495867814	0.777499643	No	Simple Control	Deconvolved_5_11959_slice2_cell8_dendrite1_spines_63x_z2_1024px_avg2_0.35um-stack_SHF_1_1_9_spine5.ply	2.001272788	0.904314914	-0.713311867	1	Simple
930	D:\Downloads\spines_2022_modified\Done\Deconvolved_5_11959_slice2_cell8_dendrite1_spines_63x_z2_1024px_avg2_0.35um-stack_SHF_1_1_9_spine6.ply		11959	2	8	1	6	2.001461352	9.148274422	1.715865131	2.444637119	0.424725682	1.119413777	0.441362841	0.7934714	No	Simple Control	Deconvolved_5_11959_slice2_cell8_dendrite1_spines_63x_z2_1024px_avg2_0.35um-stack_SHF_1_1_9_spine6.ply	-0.114197263	-0.219063099	-0.670734571	3	Simple
931	D:\Downloads\spines_2022_modified\Done\Deconvolved_5_11959_slice2_cell8_dendrite1_spines_63x_z2_1024px_avg2_0.35um-stack_SHF_1_1_9_spine7.ply		11959	2	8	1	7	3.573880311	21.56970641	5.439044323	8.473842714	0.557965373	2.220215424	0.441441551	0.574518682	No	Simple Control	Deconvolved_5_11959_slice2_cell8_dendrite1_spines_63x_z2_1024px_avg2_0.35um-stack_SHF_1_1_9_spine7.ply	2.109684911	0.282990212	-0.041778915	1	Simple
932	D:\Downloads\spines_2022_modified\Done\Deconvolved_5_11959_slice2_cell8_dendrite1_spines_63x_z2_1024px_avg2_0.35um-stack_SHF_1_1_9_spine8.ply		11959	2	8	1	8	1.310734635	3.322192699	0.387887566	0.618736529	0.595144014	0.761209601	0.467078247	0.668572067	No	Simple Control	Deconvolved_5_11959_slice2_cell8_dendrite1_spines_63x_z2_1024px_avg2_0.35um-stack_SHF_1_1_9_spine8.ply	-0.547367744	-1.445358443	-0.176190697	3	Simple
933	D:\Downloads\spines_2022_modified\Done\Deconvolved_5_11959_slice2_cell8_dendrite1_spines_63x_z2_1024px_avg2_0.35um-stack_SHF_1_1_9_spine9.ply		11959	2	8	1	9	3.301110515	15.16313792	3.604970397	4.564240658	0.266096571	1.995849157	0.423221073	0.476168616	No	Simple Control	Deconvolved_5_11959_slice2_cell8_dendrite1_spines_63x_z2_1024px_avg2_0.35um-stack_SHF_1_1_9_spine9.ply	1.569713029	-0.069349636	-1.592617074	1	Simple
934	D:\Downloads\spines_2022_modified\Done\Deconvolved_5_11959_slice2_cell8_dendrite2_spines_63x_z2_1024px_avg2_0.35um-stack_SHF_1_1_9_spine1.ply		11959	2	8	2	1	2.274960883	11.59656081	1.761425373	3.114594132	0.768223724	1.170964903	0.519043362	0.786715925	No	Simple Control	Deconvolved_5_11959_slice2_cell8_dendrite2_spines_63x_z2_1024px_avg2_0.35um-stack_SHF_1_1_9_spine1.ply	0.723459694	-0.731408641	0.888617828	4	Simple
935	D:\Downloads\spines_2022_modified\Done\Deconvolved_5_11959_slice2_cell8_dendrite2_spines_63x_z2_1024px_avg2_0.35um-stack_SHF_1_1_9_spine10.ply		11959	2	8	2	1	3.36450943	63.50946814	19.98549958	29.34251051	0.468189994	2.197960771	0.317299774	1.030915435	No	Simple Control	Deconvolved_5_11959_slice2_cell8_dendrite2_spines_63x_z2_1024px_avg2_0.35um-stack_SHF_1_1_9_spine10.ply	2.668995371	5.337526522	0.777794879	2	Simple
936	D:\Downloads\spines_2022_modified\Done\Deconvolved_5_11959_slice2_cell8_dendrite2_spines_63x_z2_1024px_avg2_0.35um-stack_SHF_1_1_9_spine11.ply		11959	2	8	2	1	2.107279372	9.000650183	1.502786215	2.501233941	0.664397714	1.166625151	0.490465526	0.729044697	No	Simple Control	Deconvolved_5_11959_slice2_cell8_dendrite2_spines_63x_z2_1024px_avg2_0.35um-stack_SHF_1_1_9_spine11.ply	0.383968024	-0.87684227	0.320538344	4	Simple
937	D:\Downloads\spines_2022_modified\Done\Deconvolved_5_11959_slice2_cell8_dendrite2_spines_63x_z2_1024px_avg2_0.35um-stack_SHF_1_1_9_spine12.ply		11959	2	8	2	1	2.7312993	10.05076647	1.743999934	2.334869394	0.338801308	1.430103257	0.525264845	0.757666317	No	Simple Control	Deconvolved_5_11959_slice2_cell8_dendrite2_spines_63x_z2_1024px_avg2_0.35um-stack_SHF_1_1_9_spine12.ply	0.960142643	-0.290242897	-1.123713094	3	Simple
938	D:\Downloads\spines_2022_modified\Done\Deconvolved_5_11959_slice2_cell8_dendrite2_spines_63x_z2_1024px_avg2_0.35um-stack_SHF_1_1_9_spine13.ply		11959	2	8	2	1	1.131264992	3.377474757	0.43487533	0.644854291	0.482848638	0.719750782	0.380398057	0.725506486	No	Simple Control	Deconvolved_5_11959_slice2_cell8_dendrite2_spines_63x_z2_1024px_avg2_0.35um-stack_SHF_1_1_9_spine13.ply	-1.257782282	-0.871263881	-0.563969534	3	Simple
939	D:\Downloads\spines_2022_modified\Done\Deconvolved_5_11959_slice2_cell8_dendrite2_spines_63x_z2_1024px_avg2_0.35um-stack_SHF_1_1_9_spine14.ply		11959	2	8	2	1	3.227059716	21.14503112	4.821433348	7.672087296	0.591246159	1.785973243	0.44284478	0.797245876	No	Simple Control	Deconvolved_5_11959_slice2_cell8_dendrite2_spines_63x_z2_1024px_avg2_0.35um-stack_SHF_1_1_9_spine14.ply	1.469854087	0.72077666	0.342556823	1	Simple
940	D:\Downloads\spines_2022_modified\Done\Deconvolved_5_11959_slice2_cell8_dendrite2_spines_63x_z2_1024px_avg2_0.35um-stack_SHF_1_1_9_spine15.ply		11959	2	8	2	1	3.314597344	19.1449073	4.519531712	7.019598997	0.553169542	2.040171501	0.443522937	0.661353316	No	Simple Control	Deconvolved_5_11959_slice2_cell8_dendrite2_spines_63x_z2_1024px_avg2_0.35um-stack_SHF_1_1_9_spine15.ply	1.65418918	0.271466253	-0.014938141	1	Simple
941	D:\Downloads\spines_2022_modified\Done\Deconvolved_5_11959_slice2_cell8_dendrite2_spines_63x_z2_1024px_avg2_0.35um-stack_SHF_1_1_9_spine16.ply		11959	2	8	2	1	3.780774939	25.75036859	7.515940678	12.82608159	0.706517141	2.376766326	0.38474784	0.89818818	No	Simple Control	Deconvolved_5_11959_slice2_cell8_dendrite2_spines_63x_z2_1024px_avg2_0.35um-stack_SHF_1_1_9_spine16.ply	1.680076935	1.485941375	1.136732783	2	Simple
942	D:\Downloads\spines_2022_modified\Done\Deconvolved_5_11959_slice2_cell8_dendrite2_spines_63x_z2_1024px_avg2_0.35um-stack_SHF_1_1_9_spine17.ply		11959	2	8	2	1	1.629305809	6.276967141	0.980295727	1.458005689	0.487312092	0.957307626	0.423563767	0.800555891	No	Simple Control	Deconvolved_5_11959_slice2_cell8_dendrite2_spines_63x_z2_1024px_avg2_0.35um-stack_SHF_1_1_9_spine17.ply	-0.631459205	-0.516098225	-0.422352887	3	Simple
943	D:\Downloads\spines_2022_modified\Done\Deconvolved_5_11959_slice2_cell8_dendrite2_spines_63x_z2_1024px_avg2_0.35um-stack_SHF_1_1_9_spine18.ply		11959	2	8	2	1	2.211934785	11.31012119	1.883931122	3.332791739	0.769062414	1.308658069	0.447174305	0.871623661	No	Simple Control	Deconvolved_5_11959_slice2_cell8_dendrite2_spines_63x_z2_1024px_avg2_0.35um-stack_SHF_1_1_9_spine18.ply	0.142941149	-0.297827331	1.043106963	4	Simple
[truncated: 1,159 more rows]
