# Supplementary material for: Distinct forms of structural plasticity of adult-born interneuron spines in the mouse olfactory bulb induced by different odor learning paradigms
Source: Commun Biol. 2024 Apr 6;7:420. doi: 10.1038/s42003-024-06115-7 (PMC10998910; doi:10.1038/s42003-024-06115-7)
Supplement: Supplementary file 3 — Supplementary Data 1 [file 42003_2024_6115_MOESM3_ESM.zip › source_data/Fig 7a/dataset_complex.csv]

Index	Name	ImageName	Animal	Slice	Cell	Dendrite	Spine	Length	Surface	Volume	Hull Volume	Hull Ratio	Average Distance	CVD	Open Angle	SHF	Group	MeshName	Principal component 1	Principal component 2	Principal component 3	Clusters	Experiment
2103	D:\Downloads\spines_2022_modified\Done\Deconvolved_5_11968_slice1_cell_1_dendrite1_spines_63x_z2_1024px_avg2_0.35um-stack_1_1_9_spine1.ply		11968	1	1	1	1	4.834365551	20.20684701	6.322524012	10.70657229	0.693401603	3.153762687	0.414012284	0.337631438	No	Complex Learners	Deconvolved_5_11968_slice1_cell_1_dendrite1_spines_63x_z2_1024px_avg2_0.35um-stack_1_1_9_spine1.ply	3.276982312	-0.323599293	0.380787592	1	Complex
2104	D:\Downloads\spines_2022_modified\Done\Deconvolved_5_11968_slice1_cell_1_dendrite1_spines_63x_z2_1024px_avg2_0.35um-stack_1_1_9_spine2.ply		11968	1	1	1	2	2.914630617	14.61376468	3.539378562	5.099389899	0.440758543	1.888016111	0.364889655	0.438843751	No	Complex Learners	Deconvolved_5_11968_slice1_cell_1_dendrite1_spines_63x_z2_1024px_avg2_0.35um-stack_1_1_9_spine2.ply	1.051236055	-0.312261854	-0.812885449	3	Complex
2105	D:\Downloads\spines_2022_modified\Done\Deconvolved_5_11968_slice1_cell_1_dendrite1_spines_63x_z2_1024px_avg2_0.35um-stack_1_1_9_spine3.ply		11968	1	1	1	3	5.893076232	36.21112961	11.8633075	18.45582054	0.555706159	3.654099021	0.414734681	0.331996442	No	Complex Learners	Deconvolved_5_11968_slice1_cell_1_dendrite1_spines_63x_z2_1024px_avg2_0.35um-stack_1_1_9_spine3.ply	4.875300224	1.302116865	0.032797448	1	Complex
2106	D:\Downloads\spines_2022_modified\Done\Deconvolved_5_11968_slice1_cell_1_dendrite1_spines_63x_z2_1024px_avg2_0.35um-stack_1_1_9_spine4.ply		11968	1	1	1	4	1.802272261	8.126233257	1.483102892	2.099275138	0.415461564	1.130183328	0.391890368	0.643143339	No	Complex Learners	Deconvolved_5_11968_slice1_cell_1_dendrite1_spines_63x_z2_1024px_avg2_0.35um-stack_1_1_9_spine4.ply	-0.327184975	-0.542193952	-0.87222676	3	Complex
2107	D:\Downloads\spines_2022_modified\Done\Deconvolved_5_11968_slice1_cell_1_dendrite1_spines_63x_z2_1024px_avg2_0.35um-stack_1_1_9_spine5.ply		11968	1	1	1	5	1.51770902	6.596416585	1.394582838	1.814253292	0.300929025	0.998601384	0.307255784	0.846809806	No	Complex Learners	Deconvolved_5_11968_slice1_cell_1_dendrite1_spines_63x_z2_1024px_avg2_0.35um-stack_1_1_9_spine5.ply	-1.43335909	0.265570511	-1.131104647	3	Complex
2108	D:\Downloads\spines_2022_modified\Done\Deconvolved_5_11968_slice1_cell_1_dendrite1_spines_63x_z2_1024px_avg2_0.35um-stack_1_1_9_spine6.ply		11968	1	1	1	6	1.303884335	5.489392416	0.972748983	1.673189294	0.720062753	0.916333446	0.226094832	1.077782859	No	Complex Learners	Deconvolved_5_11968_slice1_cell_1_dendrite1_spines_63x_z2_1024px_avg2_0.35um-stack_1_1_9_spine6.ply	-2.356158699	0.449763605	1.105128634	0	Complex
2109	D:\Downloads\spines_2022_modified\Done\Deconvolved_5_11968_slice1_cell_1_dendrite1_spines_63x_z2_1024px_avg2_0.35um-stack_1_1_9_spine7.ply		11968	1	1	1	7	1.519834778	8.520673867	1.88558852	2.480572673	0.315542944	1.041525876	0.309250078	0.833339833	No	Complex Learners	Deconvolved_5_11968_slice1_cell_1_dendrite1_spines_63x_z2_1024px_avg2_0.35um-stack_1_1_9_spine7.ply	-1.296272888	0.357884794	-1.052895181	3	Complex
2110	D:\Downloads\spines_2022_modified\Done\Deconvolved_5_11968_slice1_cell_1_dendrite1_spines_63x_z2_1024px_avg2_0.35um-stack_1_1_9_spine8.ply		11968	1	1	1	8	1.921370616	8.712872996	1.641116008	2.787871419	0.6987656	1.173556664	0.366914863	0.665163411	No	Complex Learners	Deconvolved_5_11968_slice1_cell_1_dendrite1_spines_63x_z2_1024px_avg2_0.35um-stack_1_1_9_spine8.ply	-0.302846478	-0.718932022	0.493294729	4	Complex
2111	D:\Downloads\spines_2022_modified\Done\Deconvolved_5_11968_slice1_cell_1_dendrite2_spines_63x_z2_1024px_avg2_0.35um-stack_1_1_9_spine1.ply		11968	1	1	2	1	7.552933857	34.94899693	11.02392632	18.08565421	0.64058192	4.920854723	0.416261514	0.219720941	No	Complex Learners	Deconvolved_5_11968_slice1_cell_1_dendrite2_spines_63x_z2_1024px_avg2_0.35um-stack_1_1_9_spine1.ply	6.279513363	1.063514999	0.366607191	1	Complex
2112	D:\Downloads\spines_2022_modified\Done\Deconvolved_5_11968_slice1_cell_1_dendrite2_spines_63x_z2_1024px_avg2_0.35um-stack_1_1_9_spine2_shf.ply		11968	1	1	2	2	3.133969663	16.33747981	3.918808809	6.061350428	0.546732878	1.851041576	0.400360263	0.507059822	SHF	Complex Learners	Deconvolved_5_11968_slice1_cell_1_dendrite2_spines_63x_z2_1024px_avg2_0.35um-stack_1_1_9_spine2_shf.ply	1.403937862	-0.227168661	-0.238304108	1	Complex
2113	D:\Downloads\spines_2022_modified\Done\Deconvolved_5_11968_slice1_cell_1_dendrite2_spines_63x_z2_1024px_avg2_0.35um-stack_1_1_9_spine3.ply		11968	1	1	2	3	1.705425504	5.505129706	0.734535059	1.253322708	0.70628031	1.03916889	0.402693447	0.522542303	No	Complex Learners	Deconvolved_5_11968_slice1_cell_1_dendrite2_spines_63x_z2_1024px_avg2_0.35um-stack_1_1_9_spine3.ply	-0.202623226	-1.515566798	0.273926036	4	Complex
2114	D:\Downloads\spines_2022_modified\Done\Deconvolved_5_11968_slice1_cell_1_dendrite2_spines_63x_z2_1024px_avg2_0.35um-stack_1_1_9_spine4.ply		11968	1	1	2	4	2.122256834	18.78371819	5.287688667	8.540778809	0.615219682	1.497243008	0.246488622	0.877661247	No	Complex Learners	Deconvolved_5_11968_slice1_cell_1_dendrite2_spines_63x_z2_1024px_avg2_0.35um-stack_1_1_9_spine4.ply	-0.641709553	1.200449444	0.613675586	0	Complex
2115	D:\Downloads\spines_2022_modified\Done\Deconvolved_5_11968_slice1_cell_1_dendrite2_spines_63x_z2_1024px_avg2_0.35um-stack_1_1_9_spine5.ply		11968	1	1	2	5	1.267776322	3.565242025	0.401744905	0.650041357	0.618045056	0.772560768	0.391215417	0.692518793	No	Complex Learners	Deconvolved_5_11968_slice1_cell_1_dendrite2_spines_63x_z2_1024px_avg2_0.35um-stack_1_1_9_spine5.ply	-0.998980936	-1.141113736	0.021432599	3	Complex
2116	D:\Downloads\spines_2022_modified\Done\Deconvolved_5_11968_slice1_cell_1_dendrite2_spines_63x_z2_1024px_avg2_0.35um-stack_1_1_9_spine6.ply		11968	1	1	2	6	1.906908344	14.90281504	3.843067749	6.243025495	0.624490096	1.382747872	0.201914161	0.940807424	No	Complex Learners	Deconvolved_5_11968_slice1_cell_1_dendrite2_spines_63x_z2_1024px_avg2_0.35um-stack_1_1_9_spine6.ply	-1.340121751	1.159443614	0.697980479	0	Complex
2117	D:\Downloads\spines_2022_modified\Done\Deconvolved_5_11968_slice1_cell_1_dendrite2_spines_63x_z2_1024px_avg2_0.35um-stack_1_1_9_spine7.ply		11968	1	1	2	7	3.516014033	27.99370726	7.582862009	14.11291699	0.861159674	2.238800893	0.404088826	0.519480075	No	Complex Learners	Deconvolved_5_11968_slice1_cell_1_dendrite2_spines_63x_z2_1024px_avg2_0.35um-stack_1_1_9_spine7.ply	2.369300335	0.358390794	1.411702253	1	Complex
2118	D:\Downloads\spines_2022_modified\Done\Deconvolved_5_11968_slice1_cell_1_dendrite2_spines_63x_z2_1024px_avg2_0.35um-stack_1_1_9_spine8.ply		11968	1	1	2	8	1.397059427	3.196574589	0.332763848	0.608866223	0.829724674	0.850688818	0.452211273	0.513354249	No	Complex Learners	Deconvolved_5_11968_slice1_cell_1_dendrite2_spines_63x_z2_1024px_avg2_0.35um-stack_1_1_9_spine8.ply	-0.247486114	-2.113915904	0.739147013	4	Complex
2119	D:\Downloads\spines_2022_modified\Done\Deconvolved_5_11968_slice1_cell_1_dendrite2_spines_63x_z2_1024px_avg2_0.35um-stack_1_1_9_spine9.ply		11968	1	1	2	9	1.392753711	3.230049189	0.309865662	0.588608479	0.899560203	0.760700537	0.416487366	0.696173287	No	Complex Learners	Deconvolved_5_11968_slice1_cell_1_dendrite2_spines_63x_z2_1024px_avg2_0.35um-stack_1_1_9_spine9.ply	-0.724017572	-1.60870387	1.302368159	4	Complex
2120	D:\Downloads\spines_2022_modified\Done\Deconvolved_5_11968_slice1_cell_2_dendrite1_spines_63x_z2_1024px_avg2_0.35um-stack_1_1_9_spine1.ply		11968	1	2	1	1	4.964842026	14.5831838	3.477611964	6.456215077	0.856508186	2.956437112	0.495777812	0.292146207	No	Complex Learners	Deconvolved_5_11968_slice1_cell_2_dendrite1_spines_63x_z2_1024px_avg2_0.35um-stack_1_1_9_spine1.ply	3.632580066	-1.373559681	0.935756923	1	Complex
2121	D:\Downloads\spines_2022_modified\Done\Deconvolved_5_11968_slice1_cell_2_dendrite1_spines_63x_z2_1024px_avg2_0.35um-stack_1_1_9_spine10.ply		11968	1	2	1	1	1.482408496	4.186824697	0.512275442	0.861489807	0.681692574	0.876549214	0.402531588	0.614269825	No	Complex Learners	Deconvolved_5_11968_slice1_cell_2_dendrite1_spines_63x_z2_1024px_avg2_0.35um-stack_1_1_9_spine10.ply	-0.598924478	-1.385174742	0.235395306	4	Complex
2122	D:\Downloads\spines_2022_modified\Done\Deconvolved_5_11968_slice1_cell_2_dendrite1_spines_63x_z2_1024px_avg2_0.35um-stack_1_1_9_spine11.ply		11968	1	2	1	1	1.07739986	3.033085303	0.378428513	0.625823021	0.653741724	0.685132681	0.269843741	0.840144103	No	Complex Learners	Deconvolved_5_11968_slice1_cell_2_dendrite1_spines_63x_z2_1024px_avg2_0.35um-stack_1_1_9_spine11.ply	-2.043497854	-0.462448293	0.439610249	0	Complex
2123	D:\Downloads\spines_2022_modified\Done\Deconvolved_5_11968_slice1_cell_2_dendrite1_spines_63x_z2_1024px_avg2_0.35um-stack_1_1_9_spine2.ply		11968	1	2	1	2	1.691789426	4.568655385	0.521925453	0.907385593	0.738534857	1.005156292	0.432544969	0.548743521	No	Complex Learners	Deconvolved_5_11968_slice1_cell_2_dendrite1_spines_63x_z2_1024px_avg2_0.35um-stack_1_1_9_spine2.ply	-0.14016899	-1.671179498	0.413364703	4	Complex
2124	D:\Downloads\spines_2022_modified\Done\Deconvolved_5_11968_slice1_cell_2_dendrite1_spines_63x_z2_1024px_avg2_0.35um-stack_1_1_9_spine3.ply		11968	1	2	1	3	1.858445284	10.46414067	2.522035223	3.302935119	0.309630844	1.18936049	0.329780986	0.810221131	No	Complex Learners	Deconvolved_5_11968_slice1_cell_2_dendrite1_spines_63x_z2_1024px_avg2_0.35um-stack_1_1_9_spine3.ply	-0.796414632	0.44673811	-1.076700135	3	Complex
2125	D:\Downloads\spines_2022_modified\Done\Deconvolved_5_11968_slice1_cell_2_dendrite1_spines_63x_z2_1024px_avg2_0.35um-stack_1_1_9_spine4.ply		11968	1	2	1	4	4.858829756	13.56835305	2.832883017	4.048270829	0.429028592	2.985218322	0.437249024	0.21747264	No	Complex Learners	Deconvolved_5_11968_slice1_cell_2_dendrite1_spines_63x_z2_1024px_avg2_0.35um-stack_1_1_9_spine4.ply	3.209926136	-0.881979049	-1.090122209	1	Complex
2126	D:\Downloads\spines_2022_modified\Done\Deconvolved_5_11968_slice1_cell_2_dendrite1_spines_63x_z2_1024px_avg2_0.35um-stack_1_1_9_spine5.ply		11968	1	2	1	5	2.125902421	10.55939768	2.665155159	3.137862647	0.177365842	1.371978271	0.362431287	0.625523693	No	Complex Learners	Deconvolved_5_11968_slice1_cell_2_dendrite1_spines_63x_z2_1024px_avg2_0.35um-stack_1_1_9_spine5.ply	-0.143669208	0.086361884	-1.910263438	3	Complex
2127	D:\Downloads\spines_2022_modified\Done\Deconvolved_5_11968_slice1_cell_2_dendrite1_spines_63x_z2_1024px_avg2_0.35um-stack_1_1_9_spine6.ply		11968	1	2	1	6	1.358976821	4.155301484	0.463406281	0.936905832	1.02178061	0.871405459	0.372899406	0.610965143	No	Complex Learners	Deconvolved_5_11968_slice1_cell_2_dendrite1_spines_63x_z2_1024px_avg2_0.35um-stack_1_1_9_spine6.ply	-0.75684751	-1.778942001	1.814234523	4	Complex
2128	D:\Downloads\spines_2022_modified\Done\Deconvolved_5_11968_slice1_cell_2_dendrite1_spines_63x_z2_1024px_avg2_0.35um-stack_1_1_9_spine7_shf.ply		11968	1	2	1	7	3.872640027	14.7345413	2.793542084	5.106199025	0.827858279	1.953167182	0.48511948	0.425910898	SHF	Complex Learners	Deconvolved_5_11968_slice1_cell_2_dendrite1_spines_63x_z2_1024px_avg2_0.35um-stack_1_1_9_spine7_shf.ply	2.529959901	-1.118934984	0.908792866	1	Complex
2129	D:\Downloads\spines_2022_modified\Done\Deconvolved_5_11968_slice1_cell_2_dendrite1_spines_63x_z2_1024px_avg2_0.35um-stack_1_1_9_spine8.ply		11968	1	2	1	8	2.397281929	13.8339799	3.24013805	4.875076363	0.504589091	1.610521925	0.359588449	0.518102729	No	Complex Learners	Deconvolved_5_11968_slice1_cell_2_dendrite1_spines_63x_z2_1024px_avg2_0.35um-stack_1_1_9_spine8.ply	0.477026598	-0.3230955	-0.46321864	3	Complex
2130	D:\Downloads\spines_2022_modified\Done\Deconvolved_5_11968_slice1_cell_2_dendrite1_spines_63x_z2_1024px_avg2_0.35um-stack_1_1_9_spine9.ply		11968	1	2	1	9	2.337110389	7.482352788	1.051260545	1.925955193	0.832043638	1.385972673	0.448441533	0.485855377	No	Complex Learners	Deconvolved_5_11968_slice1_cell_2_dendrite1_spines_63x_z2_1024px_avg2_0.35um-stack_1_1_9_spine9.ply	0.70829187	-1.677075047	0.836296476	4	Complex
2131	D:\Downloads\spines_2022_modified\Done\Deconvolved_5_11968_slice1_cell_2_dendrite2_spines_63x_z2_1024px_avg2_0.35um-stack_1_1_9_spine1.ply		11968	1	2	2	1	3.414286498	11.11578025	2.212847715	3.697628955	0.670982115	2.35619981	0.376907804	0.27638001	No	Complex Learners	Deconvolved_5_11968_slice1_cell_2_dendrite2_spines_63x_z2_1024px_avg2_0.35um-stack_1_1_9_spine1.ply	1.641542776	-1.287142643	0.025454724	1	Complex
2132	D:\Downloads\spines_2022_modified\Done\Deconvolved_5_11968_slice1_cell_2_dendrite2_spines_63x_z2_1024px_avg2_0.35um-stack_1_1_9_spine10.ply		11968	1	2	2	1	1.282480788	3.96284553	0.578740741	0.879435717	0.519567667	0.781775102	0.375775522	0.816547272	No	Complex Learners	Deconvolved_5_11968_slice1_cell_2_dendrite2_spines_63x_z2_1024px_avg2_0.35um-stack_1_1_9_spine10.ply	-1.280746977	-0.596697859	-0.268665619	0	Complex
2133	D:\Downloads\spines_2022_modified\Done\Deconvolved_5_11968_slice1_cell_2_dendrite2_spines_63x_z2_1024px_avg2_0.35um-stack_1_1_9_spine11.ply		11968	1	2	2	1	1.002491765	3.599114741	0.494622751	0.69784037	0.410853765	0.681149358	0.306532174	0.965797552	No	Complex Learners	Deconvolved_5_11968_slice1_cell_2_dendrite2_spines_63x_z2_1024px_avg2_0.35um-stack_1_1_9_spine11.ply	-2.150515729	0.10257395	-0.559352087	0	Complex
2134	D:\Downloads\spines_2022_modified\Done\Deconvolved_5_11968_slice1_cell_2_dendrite2_spines_63x_z2_1024px_avg2_0.35um-stack_1_1_9_spine2.ply		11968	1	2	2	2	2.365220299	9.068562237	1.824884322	2.890687302	0.584038652	1.624649575	0.37382456	0.480865231	No	Complex Learners	Deconvolved_5_11968_slice1_cell_2_dendrite2_spines_63x_z2_1024px_avg2_0.35um-stack_1_1_9_spine2.ply	0.36521668	-0.963587418	-0.223920117	3	Complex
2135	D:\Downloads\spines_2022_modified\Done\Deconvolved_5_11968_slice1_cell_2_dendrite2_spines_63x_z2_1024px_avg2_0.35um-stack_1_1_9_spine3.ply		11968	1	2	2	3	2.815837604	12.52097735	2.776924039	3.766809906	0.356468471	1.734648745	0.430293766	0.49326498	No	Complex Learners	Deconvolved_5_11968_slice1_cell_2_dendrite2_spines_63x_z2_1024px_avg2_0.35um-stack_1_1_9_spine3.ply	1.099563724	-0.464239247	-1.228506485	3	Complex
2136	D:\Downloads\spines_2022_modified\Done\Deconvolved_5_11968_slice1_cell_2_dendrite2_spines_63x_z2_1024px_avg2_0.35um-stack_1_1_9_spine4.ply		11968	1	2	2	4	2.319230359	9.084962706	1.589611874	2.752264615	0.731406678	1.412201594	0.429914807	0.521421775	No	Complex Learners	Deconvolved_5_11968_slice1_cell_2_dendrite2_spines_63x_z2_1024px_avg2_0.35um-stack_1_1_9_spine4.ply	0.594967708	-1.258363463	0.452158235	4	Complex
2137	D:\Downloads\spines_2022_modified\Done\Deconvolved_5_11968_slice1_cell_2_dendrite2_spines_63x_z2_1024px_avg2_0.35um-stack_1_1_9_spine5.ply		11968	1	2	2	5	1.545358172	8.263409509	1.771226551	2.196439088	0.240066713	1.038743782	0.313076267	0.813268457	No	Complex Learners	Deconvolved_5_11968_slice1_cell_2_dendrite2_spines_63x_z2_1024px_avg2_0.35um-stack_1_1_9_spine5.ply	-1.255837119	0.379164662	-1.429049405	3	Complex
2138	D:\Downloads\spines_2022_modified\Done\Deconvolved_5_11968_slice1_cell_2_dendrite2_spines_63x_z2_1024px_avg2_0.35um-stack_1_1_9_spine6_shf.ply		11968	1	2	2	6	3.565176746	10.37458188	1.825645011	3.811820761	1.087930971	1.976703589	0.527286402	0.389600814	SHF	Complex Learners	Deconvolved_5_11968_slice1_cell_2_dendrite2_spines_63x_z2_1024px_avg2_0.35um-stack_1_1_9_spine6_shf.ply	2.422026308	-2.11283463	1.947690072	4	Complex
2139	D:\Downloads\spines_2022_modified\Done\Deconvolved_5_11968_slice1_cell_2_dendrite2_spines_63x_z2_1024px_avg2_0.35um-stack_1_1_9_spine7.ply		11968	1	2	2	7	1.713020974	8.469053925	1.736596994	2.445371555	0.408139922	1.105324147	0.361463978	0.7711923	No	Complex Learners	Deconvolved_5_11968_slice1_cell_2_dendrite2_spines_63x_z2_1024px_avg2_0.35um-stack_1_1_9_spine7.ply	-0.752214718	-0.081798078	-0.732218772	3	Complex
2140	D:\Downloads\spines_2022_modified\Done\Deconvolved_5_11968_slice1_cell_2_dendrite2_spines_63x_z2_1024px_avg2_0.35um-stack_1_1_9_spine8.ply		11968	1	2	2	8	4.940408269	22.50006558	5.956540047	9.70962183	0.630077487	3.261658472	0.383727092	0.284770314	No	Complex Learners	Deconvolved_5_11968_slice1_cell_2_dendrite2_spines_63x_z2_1024px_avg2_0.35um-stack_1_1_9_spine8.ply	3.388263213	-0.069683837	0.092814138	1	Complex
2141	D:\Downloads\spines_2022_modified\Done\Deconvolved_5_11968_slice1_cell_2_dendrite2_spines_63x_z2_1024px_avg2_0.35um-stack_1_1_9_spine9_shf.ply		11968	1	2	2	9	2.226539569	12.06517066	2.553271692	3.983351461	0.560096982	1.540745475	0.342899956	0.546890173	SHF	Complex Learners	Deconvolved_5_11968_slice1_cell_2_dendrite2_spines_63x_z2_1024px_avg2_0.35um-stack_1_1_9_spine9_shf.ply	0.136005325	-0.436266295	-0.195843246	3	Complex
2142	D:\Downloads\spines_2022_modified\Done\Deconvolved_5_11968_slice1_cell_3_dendrite1_spines_63x_z2_1024px_avg2_0.35um-stack_1_1_9_spine1.ply		11968	1	3	1	1	3.741877483	13.53910059	2.994445551	4.922071631	0.643733889	2.642782362	0.353518086	0.265366552	No	Complex Learners	Deconvolved_5_11968_slice1_cell_3_dendrite1_spines_63x_z2_1024px_avg2_0.35um-stack_1_1_9_spine1.ply	1.901938035	-0.950110431	-0.039472564	1	Complex
2143	D:\Downloads\spines_2022_modified\Done\Deconvolved_5_11968_slice1_cell_3_dendrite1_spines_63x_z2_1024px_avg2_0.35um-stack_1_1_9_spine10.ply		11968	1	3	1	1	2.273882548	8.005906203	1.1342253	2.007015329	0.769503228	1.360018559	0.399656447	0.452710373	No	Complex Learners	Deconvolved_5_11968_slice1_cell_3_dendrite1_spines_63x_z2_1024px_avg2_0.35um-stack_1_1_9_spine10.ply	0.471367716	-1.478854988	0.554901329	4	Complex
2144	D:\Downloads\spines_2022_modified\Done\Deconvolved_5_11968_slice1_cell_3_dendrite1_spines_63x_z2_1024px_avg2_0.35um-stack_1_1_9_spine11.ply		11968	1	3	1	1	1.454612396	9.982002496	1.82933382	2.702165829	0.477131073	0.97164177	0.295476893	0.964033541	No	Complex Learners	Deconvolved_5_11968_slice1_cell_3_dendrite1_spines_63x_z2_1024px_avg2_0.35um-stack_1_1_9_spine11.ply	-1.519945829	0.630800407	-0.128629275	0	Complex
2145	D:\Downloads\spines_2022_modified\Done\Deconvolved_5_11968_slice1_cell_3_dendrite1_spines_63x_z2_1024px_avg2_0.35um-stack_1_1_9_spine12.ply		11968	1	3	1	1	1.076581686	2.423365878	0.223983329	0.372381343	0.662540448	0.697328925	0.388861443	0.626207781	No	Complex Learners	Deconvolved_5_11968_slice1_cell_3_dendrite1_spines_63x_z2_1024px_avg2_0.35um-stack_1_1_9_spine12.ply	-1.091969554	-1.489280264	0.12402933	4	Complex
2146	D:\Downloads\spines_2022_modified\Done\Deconvolved_5_11968_slice1_cell_3_dendrite1_spines_63x_z2_1024px_avg2_0.35um-stack_1_1_9_spine2.ply		11968	1	3	1	2	2.7371742	10.93813824	2.118764721	3.26916332	0.542957218	1.850109787	0.382737278	0.342868548	No	Complex Learners	Deconvolved_5_11968_slice1_cell_3_dendrite1_spines_63x_z2_1024px_avg2_0.35um-stack_1_1_9_spine2.ply	1.00862676	-1.086072653	-0.53214639	3	Complex
2147	D:\Downloads\spines_2022_modified\Done\Deconvolved_5_11968_slice1_cell_3_dendrite1_spines_63x_z2_1024px_avg2_0.35um-stack_1_1_9_spine3.ply		11968	1	3	1	3	2.437857582	10.46903282	2.029607802	3.57386616	0.760865403	1.701191008	0.377591232	0.447193295	No	Complex Learners	Deconvolved_5_11968_slice1_cell_3_dendrite1_spines_63x_z2_1024px_avg2_0.35um-stack_1_1_9_spine3.ply	0.61290572	-1.181444772	0.572315025	4	Complex
2148	D:\Downloads\spines_2022_modified\Done\Deconvolved_5_11968_slice1_cell_3_dendrite1_spines_63x_z2_1024px_avg2_0.35um-stack_1_1_9_spine4.ply		11968	1	3	1	4	1.9983405	10.02696428	1.594355071	2.888575374	0.811751615	1.180420308	0.382660887	0.730311627	No	Complex Learners	Deconvolved_5_11968_slice1_cell_3_dendrite1_spines_63x_z2_1024px_avg2_0.35um-stack_1_1_9_spine4.ply	-0.174979938	-0.639928796	1.099117186	4	Complex
2149	D:\Downloads\spines_2022_modified\Done\Deconvolved_5_11968_slice1_cell_3_dendrite1_spines_63x_z2_1024px_avg2_0.35um-stack_1_1_9_spine5.ply		11968	1	3	1	5	2.815044632	18.56208665	4.40536609	6.130190068	0.391527955	1.791061693	0.378199118	0.532503084	No	Complex Learners	Deconvolved_5_11968_slice1_cell_3_dendrite1_spines_63x_z2_1024px_avg2_0.35um-stack_1_1_9_spine5.ply	1.079518339	0.251914186	-0.890051927	3	Complex
2150	D:\Downloads\spines_2022_modified\Done\Deconvolved_5_11968_slice1_cell_3_dendrite1_spines_63x_z2_1024px_avg2_0.35um-stack_1_1_9_spine6.ply		11968	1	3	1	6	2.110811944	5.625314947	0.703823768	1.351037274	0.919567561	1.2557562	0.469587189	0.435298533	No	Complex Learners	Deconvolved_5_11968_slice1_cell_3_dendrite1_spines_63x_z2_1024px_avg2_0.35um-stack_1_1_9_spine6.ply	0.659853037	-2.186768253	1.123154961	4	Complex
2151	D:\Downloads\spines_2022_modified\Done\Deconvolved_5_11968_slice1_cell_3_dendrite1_spines_63x_z2_1024px_avg2_0.35um-stack_1_1_9_spine7.ply		11968	1	3	1	7	3.729153082	10.24975855	2.062665199	3.761056663	0.823396577	2.265630451	0.502474667	0.340775835	No	Complex Learners	Deconvolved_5_11968_slice1_cell_3_dendrite1_spines_63x_z2_1024px_avg2_0.35um-stack_1_1_9_spine7.ply	2.42358817	-1.776342925	0.701668672	1	Complex
2152	D:\Downloads\spines_2022_modified\Done\Deconvolved_5_11968_slice1_cell_3_dendrite1_spines_63x_z2_1024px_avg2_0.35um-stack_1_1_9_spine8.ply		11968	1	3	1	8	2.282036698	11.75412942	2.323733185	3.410806435	0.467813283	1.502218799	0.358249188	0.523296973	No	Complex Learners	Deconvolved_5_11968_slice1_cell_3_dendrite1_spines_63x_z2_1024px_avg2_0.35um-stack_1_1_9_spine8.ply	0.258271841	-0.440166333	-0.662163237	3	Complex
2153	D:\Downloads\spines_2022_modified\Done\Deconvolved_5_11968_slice1_cell_3_dendrite1_spines_63x_z2_1024px_avg2_0.35um-stack_1_1_9_spine9.ply		11968	1	3	1	9	3.982512885	14.74760083	2.909246086	5.958421786	1.048098239	2.57117642	0.470393036	0.341631825	No	Complex Learners	Deconvolved_5_11968_slice1_cell_3_dendrite1_spines_63x_z2_1024px_avg2_0.35um-stack_1_1_9_spine9.ply	2.733231723	-1.568832499	1.843504026	1	Complex
2154	D:\Downloads\spines_2022_modified\Done\Deconvolved_5_11968_slice1_cell_3_dendrite2_spines_63x_z2_1024px_avg2_0.35um-stack_1_1_9_spine1.ply		11968	1	3	2	1	3.452042503	18.62444577	4.535816718	5.970833748	0.316374563	2.275826957	0.359104185	0.385945636	No	Complex Learners	Deconvolved_5_11968_slice1_cell_3_dendrite2_spines_63x_z2_1024px_avg2_0.35um-stack_1_1_9_spine1.ply	1.688907217	0.14949872	-1.3531794	1	Complex
2155	D:\Downloads\spines_2022_modified\Done\Deconvolved_5_11968_slice1_cell_3_dendrite2_spines_63x_z2_1024px_avg2_0.35um-stack_1_1_9_spine10.ply		11968	1	3	2	1	1.567714795	5.514876133	0.874784752	1.144590906	0.308425762	1.048114576	0.361161969	0.53558732	No	Complex Learners	Deconvolved_5_11968_slice1_cell_3_dendrite2_spines_63x_z2_1024px_avg2_0.35um-stack_1_1_9_spine10.ply	-0.646603623	-0.817985704	-1.515022731	3	Complex
2156	D:\Downloads\spines_2022_modified\Done\Deconvolved_5_11968_slice1_cell_3_dendrite2_spines_63x_z2_1024px_avg2_0.35um-stack_1_1_9_spine11.ply		11968	1	3	2	1	1.200719762	3.857518551	0.52670352	0.665182431	0.262916244	0.78793685	0.35761658	0.676925249	No	Complex Learners	Deconvolved_5_11968_slice1_cell_3_dendrite2_spines_63x_z2_1024px_avg2_0.35um-stack_1_1_9_spine11.ply	-1.274868406	-0.56932107	-1.602577036	3	Complex
2157	D:\Downloads\spines_2022_modified\Done\Deconvolved_5_11968_slice1_cell_3_dendrite2_spines_63x_z2_1024px_avg2_0.35um-stack_1_1_9_spine12.ply		11968	1	3	2	1	5.59335213	24.37608708	6.448325498	10.07821467	0.562919657	3.727405995	0.369306484	0.234589043	No	Complex Learners	Deconvolved_5_11968_slice1_cell_3_dendrite2_spines_63x_z2_1024px_avg2_0.35um-stack_1_1_9_spine12.ply	3.968229123	0.199301324	-0.198433378	1	Complex
2158	D:\Downloads\spines_2022_modified\Done\Deconvolved_5_11968_slice1_cell_3_dendrite2_spines_63x_z2_1024px_avg2_0.35um-stack_1_1_9_spine13.ply		11968	1	3	2	1	1.787874769	5.875817606	0.871417478	1.381364054	0.585192044	1.166426154	0.403359537	0.541975658	No	Complex Learners	Deconvolved_5_11968_slice1_cell_3_dendrite2_spines_63x_z2_1024px_avg2_0.35um-stack_1_1_9_spine13.ply	-0.181210745	-1.258747491	-0.251420938	3	Complex
2159	D:\Downloads\spines_2022_modified\Done\Deconvolved_5_11968_slice1_cell_3_dendrite2_spines_63x_z2_1024px_avg2_0.35um-stack_1_1_9_spine14.ply		11968	1	3	2	1	2.793895399	8.614042003	1.515021593	2.775252792	0.83182392	1.824217612	0.434876648	0.369309642	No	Complex Learners	Deconvolved_5_11968_slice1_cell_3_dendrite2_spines_63x_z2_1024px_avg2_0.35um-stack_1_1_9_spine14.ply	1.234553666	-1.767105023	0.753724974	4	Complex
2160	D:\Downloads\spines_2022_modified\Done\Deconvolved_5_11968_slice1_cell_3_dendrite2_spines_63x_z2_1024px_avg2_0.35um-stack_1_1_9_spine15.ply		11968	1	3	2	1	2.802394613	11.83913545	2.448420379	3.567511885	0.457066734	1.725430065	0.422626057	0.454150605	No	Complex Learners	Deconvolved_5_11968_slice1_cell_3_dendrite2_spines_63x_z2_1024px_avg2_0.35um-stack_1_1_9_spine15.ply	1.105213896	-0.733648642	-0.815094292	3	Complex
2161	D:\Downloads\spines_2022_modified\Done\Deconvolved_5_11968_slice1_cell_3_dendrite2_spines_63x_z2_1024px_avg2_0.35um-stack_1_1_9_spine16.ply		11968	1	3	2	1	0.880800178	2.430406067	0.294091191	0.352259619	0.197790445	0.608088869	0.332740294	0.766511517	No	Complex Learners	Deconvolved_5_11968_slice1_cell_3_dendrite2_spines_63x_z2_1024px_avg2_0.35um-stack_1_1_9_spine16.ply	-1.886062176	-0.328973351	-1.816544123	3	Complex
2162	D:\Downloads\spines_2022_modified\Done\Deconvolved_5_11968_slice1_cell_3_dendrite2_spines_63x_z2_1024px_avg2_0.35um-stack_1_1_9_spine17.ply		11968	1	3	2	1	1.303766198	2.919397868	0.291498927	0.496159582	0.702097458	0.740520201	0.443235864	0.54743963	No	Complex Learners	Deconvolved_5_11968_slice1_cell_3_dendrite2_spines_63x_z2_1024px_avg2_0.35um-stack_1_1_9_spine17.ply	-0.46854406	-1.857846453	0.189429386	4	Complex
2163	D:\Downloads\spines_2022_modified\Done\Deconvolved_5_11968_slice1_cell_3_dendrite2_spines_63x_z2_1024px_avg2_0.35um-stack_1_1_9_spine18.ply		11968	1	3	2	1	1.855559444	5.141895035	0.770351597	1.064448961	0.381770304	1.243808952	0.380597989	0.398785387	No	Complex Learners	Deconvolved_5_11968_slice1_cell_3_dendrite2_spines_63x_z2_1024px_avg2_0.35um-stack_1_1_9_spine18.ply	-0.099515473	-1.322902641	-1.341440409	3	Complex
2164	D:\Downloads\spines_2022_modified\Done\Deconvolved_5_11968_slice1_cell_3_dendrite2_spines_63x_z2_1024px_avg2_0.35um-stack_1_1_9_spine19.ply		11968	1	3	2	1	2.661986166	8.575702419	1.636270331	2.045554242	0.250132208	1.693416349	0.386541813	0.406209936	No	Complex Learners	Deconvolved_5_11968_slice1_cell_3_dendrite2_spines_63x_z2_1024px_avg2_0.35um-stack_1_1_9_spine19.ply	0.670189517	-0.736082911	-1.848424819	3	Complex
2165	D:\Downloads\spines_2022_modified\Done\Deconvolved_5_11968_slice1_cell_3_dendrite2_spines_63x_z2_1024px_avg2_0.35um-stack_1_1_9_spine2.ply		11968	1	3	2	2	4.670710476	17.92059481	3.748694428	7.075316901	0.88740828	3.15618076	0.410986952	0.348281903	No	Complex Learners	Deconvolved_5_11968_slice1_cell_3_dendrite2_spines_63x_z2_1024px_avg2_0.35um-stack_1_1_9_spine2.ply	3.051878332	-0.760121008	1.24604875	1	Complex
2166	D:\Downloads\spines_2022_modified\Done\Deconvolved_5_11968_slice1_cell_3_dendrite2_spines_63x_z2_1024px_avg2_0.35um-stack_1_1_9_spine20.ply		11968	1	3	2	2	1.599611211	4.498599075	0.593101553	0.795691783	0.341577641	1.000315924	0.420199101	0.510571848	No	Complex Learners	Deconvolved_5_11968_slice1_cell_3_dendrite2_spines_63x_z2_1024px_avg2_0.35um-stack_1_1_9_spine20.ply	-0.315148246	-1.207277146	-1.453752986	3	Complex
2167	D:\Downloads\spines_2022_modified\Done\Deconvolved_5_11968_slice1_cell_3_dendrite2_spines_63x_z2_1024px_avg2_0.35um-stack_1_1_9_spine3.ply		11968	1	3	2	3	2.200934368	10.06741562	2.056648862	3.00362212	0.460444792	1.396193968	0.396184931	0.565464769	No	Complex Learners	Deconvolved_5_11968_slice1_cell_3_dendrite2_spines_63x_z2_1024px_avg2_0.35um-stack_1_1_9_spine3.ply	0.236916526	-0.599133559	-0.708081623	3	Complex
2168	D:\Downloads\spines_2022_modified\Done\Deconvolved_5_11968_slice1_cell_3_dendrite2_spines_63x_z2_1024px_avg2_0.35um-stack_1_1_9_spine4.ply		11968	1	3	2	4	1.641253005	7.285470745	1.275080643	1.699683566	0.333000838	1.066078274	0.378745228	0.698763854	No	Complex Learners	Deconvolved_5_11968_slice1_cell_3_dendrite2_spines_63x_z2_1024px_avg2_0.35um-stack_1_1_9_spine4.ply	-0.674608858	-0.333671885	-1.197657564	3	Complex
2169	D:\Downloads\spines_2022_modified\Done\Deconvolved_5_11968_slice1_cell_3_dendrite2_spines_63x_z2_1024px_avg2_0.35um-stack_1_1_9_spine5.ply		11968	1	3	2	5	1.943533427	10.85954441	2.151698022	3.294424497	0.53108125	1.243497301	0.331445473	0.744549713	No	Complex Learners	Deconvolved_5_11968_slice1_cell_3_dendrite2_spines_63x_z2_1024px_avg2_0.35um-stack_1_1_9_spine5.ply	-0.537115149	0.013686293	-0.124359192	3	Complex
2170	D:\Downloads\spines_2022_modified\Done\Deconvolved_5_11968_slice1_cell_3_dendrite2_spines_63x_z2_1024px_avg2_0.35um-stack_1_1_9_spine6.ply		11968	1	3	2	6	1.645354246	4.122762547	0.431667247	0.799758315	0.852719473	0.914437157	0.441463113	0.530455648	No	Complex Learners	Deconvolved_5_11968_slice1_cell_3_dendrite2_spines_63x_z2_1024px_avg2_0.35um-stack_1_1_9_spine6.ply	-0.091736452	-1.948591479	0.901178444	4	Complex
2171	D:\Downloads\spines_2022_modified\Done\Deconvolved_5_11968_slice1_cell_3_dendrite2_spines_63x_z2_1024px_avg2_0.35um-stack_1_1_9_spine7.ply		11968	1	3	2	7	1.074519072	3.25473183	0.389748999	0.497201841	0.275697545	0.639226914	0.39216561	0.841665998	No	Complex Learners	Deconvolved_5_11968_slice1_cell_3_dendrite2_spines_63x_z2_1024px_avg2_0.35um-stack_1_1_9_spine7.ply	-1.492084069	-0.346048488	-1.397675296	3	Complex
2172	D:\Downloads\spines_2022_modified\Done\Deconvolved_5_11968_slice1_cell_3_dendrite2_spines_63x_z2_1024px_avg2_0.35um-stack_1_1_9_spine8.ply		11968	1	3	2	8	1.434110022	5.144641328	0.690156064	1.070012244	0.550391716	0.956582138	0.355227015	0.658188934	No	Complex Learners	Deconvolved_5_11968_slice1_cell_3_dendrite2_spines_63x_z2_1024px_avg2_0.35um-stack_1_1_9_spine8.ply	-0.94084331	-0.860510184	-0.26729129	3	Complex
2173	D:\Downloads\spines_2022_modified\Done\Deconvolved_5_11968_slice1_cell_3_dendrite2_spines_63x_z2_1024px_avg2_0.35um-stack_1_1_9_spine9.ply		11968	1	3	2	9	1.382191526	4.452541901	0.608880346	0.834962386	0.371307829	0.916722856	0.365712859	0.578424824	No	Complex Learners	Deconvolved_5_11968_slice1_cell_3_dendrite2_spines_63x_z2_1024px_avg2_0.35um-stack_1_1_9_spine9.ply	-0.872820247	-0.923685049	-1.205682725	3	Complex
2174	D:\Downloads\spines_2022_modified\Done\Deconvolved_5_11968_slice2_cell_1_dendrite1_spines_63x_z2_1024px_avg2_0.35um-stack_1_1_9_spine1.ply		11968	2	1	1	1	3.462881776	21.30909024	5.910119472	9.094853911	0.538861262	2.342940551	0.348430514	0.449075816	No	Complex Learners	Deconvolved_5_11968_slice2_cell_1_dendrite1_spines_63x_z2_1024px_avg2_0.35um-stack_1_1_9_spine1.ply	1.730073249	0.263263263	-0.207337433	1	Complex
2175	D:\Downloads\spines_2022_modified\Done\Deconvolved_5_11968_slice2_cell_1_dendrite1_spines_63x_z2_1024px_avg2_0.35um-stack_1_1_9_spine2.ply		11968	2	1	1	2	1.21136189	5.168147319	0.715358992	1.084174444	0.515566947	0.814459559	0.317619712	0.845293707	No	Complex Learners	Deconvolved_5_11968_slice2_cell_1_dendrite1_spines_63x_z2_1024px_avg2_0.35um-stack_1_1_9_spine2.ply	-1.626278507	-0.231908132	-0.191614325	0	Complex
2176	D:\Downloads\spines_2022_modified\Done\Deconvolved_5_11968_slice2_cell_1_dendrite1_spines_63x_z2_1024px_avg2_0.35um-stack_1_1_9_spine3.ply		11968	2	1	1	3	1.7523323	7.476981491	1.328421694	1.762020847	0.32640174	1.17043809	0.343244457	0.604749424	No	Complex Learners	Deconvolved_5_11968_slice2_cell_1_dendrite1_spines_63x_z2_1024px_avg2_0.35um-stack_1_1_9_spine3.ply	-0.611549158	-0.413462394	-1.298253859	3	Complex
2177	D:\Downloads\spines_2022_modified\Done\Deconvolved_5_11968_slice2_cell_1_dendrite1_spines_63x_z2_1024px_avg2_0.35um-stack_1_1_9_spine4.ply		11968	2	1	1	4	1.947796637	8.881704012	1.682014626	2.522907078	0.499931713	1.306364133	0.361521403	0.567973096	No	Complex Learners	Deconvolved_5_11968_slice2_cell_1_dendrite1_spines_63x_z2_1024px_avg2_0.35um-stack_1_1_9_spine4.ply	-0.190634841	-0.664072965	-0.525967604	3	Complex
2178	D:\Downloads\spines_2022_modified\Done\Deconvolved_5_11968_slice2_cell_1_dendrite1_spines_63x_z2_1024px_avg2_0.35um-stack_1_1_9_spine5.ply		11968	2	1	1	5	2.166470969	13.05912345	2.989166009	4.464808306	0.493663548	1.531585905	0.342075835	0.603736286	No	Complex Learners	Deconvolved_5_11968_slice2_cell_1_dendrite1_spines_63x_z2_1024px_avg2_0.35um-stack_1_1_9_spine5.ply	0.025500968	-0.125388993	-0.423940041	3	Complex
2179	D:\Downloads\spines_2022_modified\Done\Deconvolved_5_11968_slice2_cell_1_dendrite1_spines_63x_z2_1024px_avg2_0.35um-stack_1_1_9_spine7_shf.ply		11968	2	1	1	7	2.53159909	15.05183303	3.774847371	5.150857027	0.364520607	1.67932081	0.350615857	0.557635864	SHF	Complex Learners	Deconvolved_5_11968_slice2_cell_1_dendrite1_spines_63x_z2_1024px_avg2_0.35um-stack_1_1_9_spine7_shf.ply	0.492122484	0.121393607	-1.029328465	3	Complex
2180	D:\Downloads\spines_2022_modified\Done\Deconvolved_5_11968_slice2_cell_2_dendrite1_spines_63x_z2_1024px_avg2_0.35um-stack_1_1_9_spine1.ply		11968	2	2	1	1	1.992650787	7.770830346	1.457841325	1.87113311	0.283495726	1.343066932	0.349207076	0.499744287	No	Complex Learners	Deconvolved_5_11968_slice2_cell_2_dendrite1_spines_63x_z2_1024px_avg2_0.35um-stack_1_1_9_spine1.ply	-0.219383023	-0.585268	-1.604578623	3	Complex
2181	D:\Downloads\spines_2022_modified\Done\Deconvolved_5_11968_slice2_cell_2_dendrite1_spines_63x_z2_1024px_avg2_0.35um-stack_1_1_9_spine10.ply		11968	2	2	1	1	1.633477676	9.114808589	1.976803863	2.799326121	0.416086934	1.101684576	0.278911089	0.870802141	No	Complex Learners	Deconvolved_5_11968_slice2_cell_2_dendrite1_spines_63x_z2_1024px_avg2_0.35um-stack_1_1_9_spine10.ply	-1.376072426	0.488850086	-0.506380906	0	Complex
2182	D:\Downloads\spines_2022_modified\Done\Deconvolved_5_11968_slice2_cell_2_dendrite1_spines_63x_z2_1024px_avg2_0.35um-stack_1_1_9_spine11.ply		11968	2	2	1	1	2.631370737	14.22674461	3.430641165	4.874799368	0.420958688	1.626764732	0.41407015	0.556078266	No	Complex Learners	Deconvolved_5_11968_slice2_cell_2_dendrite1_spines_63x_z2_1024px_avg2_0.35um-stack_1_1_9_spine11.ply	0.874438947	-0.22727877	-0.830813849	3	Complex
2183	D:\Downloads\spines_2022_modified\Done\Deconvolved_5_11968_slice2_cell_2_dendrite1_spines_63x_z2_1024px_avg2_0.35um-stack_1_1_9_spine12.ply		11968	2	2	1	1	1.608421364	7.459182821	1.449247295	2.13567268	0.473642688	1.024950742	0.318090564	0.838906282	No	Complex Learners	Deconvolved_5_11968_slice2_cell_2_dendrite1_spines_63x_z2_1024px_avg2_0.35um-stack_1_1_9_spine12.ply	-1.20673212	0.056088052	-0.336698629	0	Complex
2184	D:\Downloads\spines_2022_modified\Done\Deconvolved_5_11968_slice2_cell_2_dendrite1_spines_63x_z2_1024px_avg2_0.35um-stack_1_1_9_spine13.ply		11968	2	2	1	1	1.646436903	9.812761433	2.09663963	3.770480715	0.798344676	1.198218869	0.256388848	0.947950211	No	Complex Learners	Deconvolved_5_11968_slice2_cell_2_dendrite1_spines_63x_z2_1024px_avg2_0.35um-stack_1_1_9_spine13.ply	-1.480182105	0.303372077	1.37206588	0	Complex
2185	D:\Downloads\spines_2022_modified\Done\Deconvolved_5_11968_slice2_cell_2_dendrite1_spines_63x_z2_1024px_avg2_0.35um-stack_1_1_9_spine2.ply		11968	2	2	1	2	1.96714058	4.274297822	0.487797128	0.73498762	0.506748559	1.064818462	0.489452242	0.452389573	No	Complex Learners	Deconvolved_5_11968_slice2_cell_2_dendrite1_spines_63x_z2_1024px_avg2_0.35um-stack_1_1_9_spine2.ply	0.45263564	-1.779136591	-0.801446798	3	Complex
2186	D:\Downloads\spines_2022_modified\Done\Deconvolved_5_11968_slice2_cell_2_dendrite1_spines_63x_z2_1024px_avg2_0.35um-stack_1_1_9_spine3.ply		11968	2	2	1	3	1.570516399	5.8721439	0.92480507	1.292455441	0.397543637	0.971374494	0.389532986	0.603981967	No	Complex Learners	Deconvolved_5_11968_slice2_cell_2_dendrite1_spines_63x_z2_1024px_avg2_0.35um-stack_1_1_9_spine3.ply	-0.569145623	-0.830173399	-1.043957069	3	Complex
2187	D:\Downloads\spines_2022_modified\Done\Deconvolved_5_11968_slice2_cell_2_dendrite1_spines_63x_z2_1024px_avg2_0.35um-stack_1_1_9_spine4.ply		11968	2	2	1	4	1.457122352	6.377606975	1.124882616	1.432596171	0.273551702	0.963360611	0.330552024	0.788615035	No	Complex Learners	Deconvolved_5_11968_slice2_cell_2_dendrite1_spines_63x_z2_1024px_avg2_0.35um-stack_1_1_9_spine4.ply	-1.277910222	0.043846271	-1.350542421	3	Complex
2188	D:\Downloads\spines_2022_modified\Done\Deconvolved_5_11968_slice2_cell_2_dendrite1_spines_63x_z2_1024px_avg2_0.35um-stack_1_1_9_spine5.ply		11968	2	2	1	5	1.334050013	4.792065459	0.709722102	0.90514881	0.275356661	0.856482873	0.362447849	0.762012718	No	Complex Learners	Deconvolved_5_11968_slice2_cell_2_dendrite1_spines_63x_z2_1024px_avg2_0.35um-stack_1_1_9_spine5.ply	-1.240083474	-0.284685401	-1.429709153	3	Complex
2189	D:\Downloads\spines_2022_modified\Done\Deconvolved_5_11968_slice2_cell_2_dendrite1_spines_63x_z2_1024px_avg2_0.35um-stack_1_1_9_spine6.ply		11968	2	2	1	6	1.201638731	6.085024028	1.114432985	1.64806795	0.478839888	0.905306653	0.200468994	0.943670305	No	Complex Learners	Deconvolved_5_11968_slice2_cell_2_dendrite1_spines_63x_z2_1024px_avg2_0.35um-stack_1_1_9_spine6.ply	-2.374145877	0.548730341	-0.136069003	0	Complex
2190	D:\Downloads\spines_2022_modified\Done\Deconvolved_5_11968_slice2_cell_2_dendrite1_spines_63x_z2_1024px_avg2_0.35um-stack_1_1_9_spine7.ply		11968	2	2	1	7	1.332040914	5.898280592	1.008651614	1.28413161	0.273117093	0.905468717	0.309870186	0.833975778	No	Complex Learners	Deconvolved_5_11968_slice2_cell_2_dendrite1_spines_63x_z2_1024px_avg2_0.35um-stack_1_1_9_spine7.ply	-1.581147211	0.174517354	-1.296740176	3	Complex
2191	D:\Downloads\spines_2022_modified\Done\Deconvolved_5_11968_slice2_cell_2_dendrite1_spines_63x_z2_1024px_avg2_0.35um-stack_1_1_9_spine8.ply		11968	2	2	1	8	2.460234958	15.19261342	4.118378227	4.767308075	0.157569269	1.543369234	0.376789196	0.658715572	No	Complex Learners	Deconvolved_5_11968_slice2_cell_2_dendrite1_spines_63x_z2_1024px_avg2_0.35um-stack_1_1_9_spine8.ply	0.361065629	0.576196108	-1.888577465	3	Complex
2192	D:\Downloads\spines_2022_modified\Done\Deconvolved_5_11968_slice2_cell_2_dendrite1_spines_63x_z2_1024px_avg2_0.35um-stack_1_1_9_spine9.ply		11968	2	2	1	9	1.915438466	11.73992298	2.731078375	4.086974301	0.496469064	1.264605325	0.295168042	0.809709402	No	Complex Learners	Deconvolved_5_11968_slice2_cell_2_dendrite1_spines_63x_z2_1024px_avg2_0.35um-stack_1_1_9_spine9.ply	-0.82090258	0.420924116	-0.166634368	0	Complex
2193	D:\Downloads\spines_2022_modified\Done\Deconvolved_5_11968_slice2_cell_2_dendrite2_spines_63x_z2_1024px_avg2_0.35um-stack_1_1_9_spine1.ply		11968	2	2	2	1	3.042526758	8.036364438	1.339389316	2.329084495	0.738915241	1.869484827	0.473261124	0.307897009	No	Complex Learners	Deconvolved_5_11968_slice2_cell_2_dendrite2_spines_63x_z2_1024px_avg2_0.35um-stack_1_1_9_spine1.ply	1.672532634	-1.937032576	0.228412024	4	Complex
2194	D:\Downloads\spines_2022_modified\Done\Deconvolved_5_11968_slice2_cell_2_dendrite2_spines_63x_z2_1024px_avg2_0.35um-stack_1_1_9_spine10.ply		11968	2	2	2	1	1.446056717	4.397549457	0.611526649	0.72874449	0.191680675	0.88667817	0.38671562	0.599182707	No	Complex Learners	Deconvolved_5_11968_slice2_cell_2_dendrite2_spines_63x_z2_1024px_avg2_0.35um-stack_1_1_9_spine10.ply	-0.797828229	-0.690586812	-2.023162198	3	Complex
2195	D:\Downloads\spines_2022_modified\Done\Deconvolved_5_11968_slice2_cell_2_dendrite2_spines_63x_z2_1024px_avg2_0.35um-stack_1_1_9_spine11.ply		11968	2	2	2	1	1.88949405	6.061287043	0.995332534	1.345550378	0.351860139	1.103679784	0.443445699	0.563802606	No	Complex Learners	Deconvolved_5_11968_slice2_cell_2_dendrite2_spines_63x_z2_1024px_avg2_0.35um-stack_1_1_9_spine11.ply	0.019140229	-0.989724875	-1.325154786	3	Complex
2196	D:\Downloads\spines_2022_modified\Done\Deconvolved_5_11968_slice2_cell_2_dendrite2_spines_63x_z2_1024px_avg2_0.35um-stack_1_1_9_spine2.ply		11968	2	2	2	2	1.984836367	7.356210737	1.243811216	1.765765435	0.419641029	1.157129014	0.444260522	0.566667761	No	Complex Learners	Deconvolved_5_11968_slice2_cell_2_dendrite2_spines_63x_z2_1024px_avg2_0.35um-stack_1_1_9_spine2.ply	0.174251902	-0.958232069	-0.986307743	3	Complex
2197	D:\Downloads\spines_2022_modified\Done\Deconvolved_5_11968_slice2_cell_2_dendrite2_spines_63x_z2_1024px_avg2_0.35um-stack_1_1_9_spine3.ply		11968	2	2	2	3	2.22881395	6.832554615	1.113791047	1.75408103	0.57487442	1.3652761	0.432926499	0.466604833	No	Complex Learners	Deconvolved_5_11968_slice2_cell_2_dendrite2_spines_63x_z2_1024px_avg2_0.35um-stack_1_1_9_spine3.ply	0.478719755	-1.392803939	-0.37223916	3	Complex
2198	D:\Downloads\spines_2022_modified\Done\Deconvolved_5_11968_slice2_cell_2_dendrite2_spines_63x_z2_1024px_avg2_0.35um-stack_1_1_9_spine4.ply		11968	2	2	2	4	1.122577331	5.533324905	1.099047768	1.6096563	0.464591756	0.888544436	0.124568	1.032167956	No	Complex Learners	Deconvolved_5_11968_slice2_cell_2_dendrite2_spines_63x_z2_1024px_avg2_0.35um-stack_1_1_9_spine4.ply	-3.01134148	1.002240676	-0.048264645	0	Complex
2199	D:\Downloads\spines_2022_modified\Done\Deconvolved_5_11968_slice2_cell_2_dendrite2_spines_63x_z2_1024px_avg2_0.35um-stack_1_1_9_spine5.ply		11968	2	2	2	5	2.587840813	10.48187472	2.218324558	3.175121364	0.431315067	1.762936561	0.356816432	0.393508212	No	Complex Learners	Deconvolved_5_11968_slice2_cell_2_dendrite2_spines_63x_z2_1024px_avg2_0.35um-stack_1_1_9_spine5.ply	0.623719355	-0.774083096	-0.980721635	3	Complex
2200	D:\Downloads\spines_2022_modified\Done\Deconvolved_5_11968_slice2_cell_2_dendrite2_spines_63x_z2_1024px_avg2_0.35um-stack_1_1_9_spine6_shf.ply		11968	2	2	2	6	5.47560422	18.93500842	4.825126718	8.443644436	0.749932164	3.036221661	0.538152139	0.369618225	SHF	Complex Learners	Deconvolved_5_11968_slice2_cell_2_dendrite2_spines_63x_z2_1024px_avg2_0.35um-stack_1_1_9_spine6_shf.ply	4.306622082	-0.739651155	0.591683607	1	Complex
2201	D:\Downloads\spines_2022_modified\Done\Deconvolved_5_11968_slice2_cell_2_dendrite2_spines_63x_z2_1024px_avg2_0.35um-stack_1_1_9_spine7.ply		11968	2	2	2	7	1.472566287	4.633630243	0.667079319	0.97841918	0.466720902	0.853030318	0.445769019	0.683523862	No	Complex Learners	Deconvolved_5_11968_slice2_cell_2_dendrite2_spines_63x_z2_1024px_avg2_0.35um-stack_1_1_9_spine7.ply	-0.527305704	-1.026248308	-0.703962191	3	Complex
2202	D:\Downloads\spines_2022_modified\Done\Deconvolved_5_11968_slice2_cell_2_dendrite2_spines_63x_z2_1024px_avg2_0.35um-stack_1_1_9_spine8.ply		11968	2	2	2	8	2.57440649	12.06014092	2.61457494	3.238252046	0.238538623	1.564268287	0.409176816	0.508533795	No	Complex Learners	Deconvolved_5_11968_slice2_cell_2_dendrite2_spines_63x_z2_1024px_avg2_0.35um-stack_1_1_9_spine8.ply	0.727662419	-0.267875727	-1.756215554	3	Complex
2203	D:\Downloads\spines_2022_modified\Done\Deconvolved_5_11968_slice2_cell_2_dendrite2_spines_63x_z2_1024px_avg2_0.35um-stack_1_1_9_spine9.ply		11968	2	2	2	9	2.212162483	9.903575243	1.905563635	2.801197392	0.470009891	1.275542339	0.426710303	0.611847488	No	Complex Learners	Deconvolved_5_11968_slice2_cell_2_dendrite2_spines_63x_z2_1024px_avg2_0.35um-stack_1_1_9_spine9.ply	0.32181682	-0.60770587	-0.637593028	3	Complex
2204	D:\Downloads\spines_2022_modified\Done\Deconvolved_5_11968_slice2_cell_3_dendrite1_spines_63x_z2_1024px_avg2_0.35um-stack_1_1_9_spine1.ply		11968	2	3	1	1	2.670566114	13.76775541	3.444660779	4.325926185	0.255835179	1.568046391	0.430795022	0.668401028	No	Complex Learners	Deconvolved_5_11968_slice2_cell_3_dendrite1_spines_63x_z2_1024px_avg2_0.35um-stack_1_1_9_spine1.ply	0.738304702	0.202603668	-1.479205593	3	Complex
2205	D:\Downloads\spines_2022_modified\Done\Deconvolved_5_11968_slice2_cell_3_dendrite1_spines_63x_z2_1024px_avg2_0.35um-stack_1_1_9_spine2.ply		11968	2	3	1	2	1.78633073	6.549012286	1.015622468	1.488837362	0.465935826	1.059717076	0.391902226	0.600697909	No	Complex Learners	Deconvolved_5_11968_slice2_cell_3_dendrite1_spines_63x_z2_1024px_avg2_0.35um-stack_1_1_9_spine2.ply	-0.336337245	-0.850267885	-0.712997222	3	Complex
2206	D:\Downloads\spines_2022_modified\Done\Deconvolved_5_11968_slice2_cell_3_dendrite1_spines_63x_z2_1024px_avg2_0.35um-stack_1_1_9_spine3.ply		11968	2	3	1	3	1.972836849	10.53085498	2.648365733	3.401331313	0.284313292	1.307801052	0.350506965	0.729859542	No	Complex Learners	Deconvolved_5_11968_slice2_cell_3_dendrite1_spines_63x_z2_1024px_avg2_0.35um-stack_1_1_9_spine3.ply	-0.470239523	0.225228429	-1.296222373	3	Complex
2207	D:\Downloads\spines_2022_modified\Done\Deconvolved_5_11968_slice2_cell_3_dendrite1_spines_63x_z2_1024px_avg2_0.35um-stack_1_1_9_spine4.ply		11968	2	3	1	4	2.641377156	13.81579329	3.461195759	4.408630684	0.273730523	1.553636693	0.426947568	0.620582546	No	Complex Learners	Deconvolved_5_11968_slice2_cell_3_dendrite1_spines_63x_z2_1024px_avg2_0.35um-stack_1_1_9_spine4.ply	0.783082375	0.065988032	-1.449937814	3	Complex
2208	D:\Downloads\spines_2022_modified\Done\Deconvolved_5_11968_slice2_cell_3_dendrite1_spines_63x_z2_1024px_avg2_0.35um-stack_1_1_9_spine5.ply		11968	2	3	1	5	2.216143251	10.43981322	2.257355168	2.714521717	0.202523093	1.402016575	0.413877716	0.542395674	No	Complex Learners	Deconvolved_5_11968_slice2_cell_3_dendrite1_spines_63x_z2_1024px_avg2_0.35um-stack_1_1_9_spine5.ply	0.333156754	-0.335766562	-1.930395141	3	Complex
2209	D:\Downloads\spines_2022_modified\Done\Deconvolved_5_11968_slice2_cell_3_dendrite1_spines_63x_z2_1024px_avg2_0.35um-stack_1_1_9_spine6.ply		11968	2	3	1	6	2.856888408	19.01677709	4.971426355	6.931309877	0.39422962	1.946740102	0.353954569	0.55429736	No	Complex Learners	Deconvolved_5_11968_slice2_cell_3_dendrite1_spines_63x_z2_1024px_avg2_0.35um-stack_1_1_9_spine6.ply	0.971644555	0.431600774	-0.823154764	3	Complex
2210	D:\Downloads\spines_2022_modified\Done\Deconvolved_5_11968_slice2_cell_3_dendrite1_spines_63x_z2_1024px_avg2_0.35um-stack_1_1_9_spine7.ply		11968	2	3	1	7	1.717273923	5.829147258	0.816348325	1.187161216	0.454233664	0.977408954	0.428770243	0.729017005	No	Complex Learners	Deconvolved_5_11968_slice2_cell_3_dendrite1_spines_63x_z2_1024px_avg2_0.35um-stack_1_1_9_spine7.ply	-0.449667995	-0.696203968	-0.663410395	3	Complex
2211	D:\Downloads\spines_2022_modified\Done\Deconvolved_5_11968_slice2_cell_3_dendrite1_spines_63x_z2_1024px_avg2_0.35um-stack_1_1_9_spine8.ply		11968	2	3	1	8	1.604144279	11.29405611	2.833175833	4.042154337	0.426722016	1.226411067	0.199855103	0.961082996	No	Complex Learners	Deconvolved_5_11968_slice2_cell_3_dendrite1_spines_63x_z2_1024px_avg2_0.35um-stack_1_1_9_spine8.ply	-1.848728381	1.150439336	-0.256696708	0	Complex
2212	D:\Downloads\spines_2022_modified\Done\Deconvolved_5_11968_slice2_cell_3_dendrite2_spines_63x_z2_1024px_avg2_0.35um-stack_1_1_9_spine1.ply		11968	2	3	2	1	2.085078452	8.485814186	1.649096057	2.160469086	0.310092931	1.326656181	0.381484032	0.553262844	No	Complex Learners	Deconvolved_5_11968_slice2_cell_3_dendrite2_spines_63x_z2_1024px_avg2_0.35um-stack_1_1_9_spine1.ply	-0.026541751	-0.520814619	-1.431522333	3	Complex
2213	D:\Downloads\spines_2022_modified\Done\Deconvolved_5_11968_slice2_cell_3_dendrite2_spines_63x_z2_1024px_avg2_0.35um-stack_1_1_9_spine2.ply		11968	2	3	2	2	1.390118127	4.917906978	0.759179751	1.039418947	0.369134181	0.90906905	0.373126911	0.651300703	No	Complex Learners	Deconvolved_5_11968_slice2_cell_3_dendrite2_spines_63x_z2_1024px_avg2_0.35um-stack_1_1_9_spine2.ply	-0.926469073	-0.718080354	-1.130243548	3	Complex
2214	D:\Downloads\spines_2022_modified\Done\Deconvolved_5_11968_slice2_cell_3_dendrite2_spines_63x_z2_1024px_avg2_0.35um-stack_1_1_9_spine3.ply		11968	2	3	2	3	0.8378428	1.787262853	0.177977025	0.22974909	0.290891846	0.534241406	0.343591352	0.816154423	No	Complex Learners	Deconvolved_5_11968_slice2_cell_3_dendrite2_spines_63x_z2_1024px_avg2_0.35um-stack_1_1_9_spine3.ply	-1.953919104	-0.422698001	-1.351397583	3	Complex
2215	D:\Downloads\spines_2022_modified\Done\Deconvolved_5_11968_slice2_cell_4_dendrite1_spines_63x_z2_1024px_avg2_0.35um-stack_1_1_9_spine1.ply		11968	2	4	1	1	1.850882819	9.477997653	2.206685785	2.822358388	0.279003294	1.207538392	0.349113688	0.69025123	No	Complex Learners	Deconvolved_5_11968_slice2_cell_4_dendrite1_spines_63x_z2_1024px_avg2_0.35um-stack_1_1_9_spine1.ply	-0.558712085	0.029807367	-1.387564215	3	Complex
2216	D:\Downloads\spines_2022_modified\Done\Deconvolved_5_11968_slice2_cell_4_dendrite1_spines_63x_z2_1024px_avg2_0.35um-stack_1_1_9_spine2.ply		11968	2	4	1	2	5.540006129	31.34962533	9.599679194	19.47325855	1.02853222	3.611834717	0.436582893	0.362002082	No	Complex Learners	Deconvolved_5_11968_slice2_cell_4_dendrite1_spines_63x_z2_1024px_avg2_0.35um-stack_1_1_9_spine2.ply	4.544033408	0.212673782	2.134805262	1	Complex
2217	D:\Downloads\spines_2022_modified\Done\Deconvolved_5_11968_slice2_cell_4_dendrite1_spines_63x_z2_1024px_avg2_0.35um-stack_1_1_9_spine3.ply		11968	2	4	1	3	3.076401901	13.0890947	2.662548031	3.927323877	0.475024612	1.821283574	0.438518179	0.446232364	No	Complex Learners	Deconvolved_5_11968_slice2_cell_4_dendrite1_spines_63x_z2_1024px_avg2_0.35um-stack_1_1_9_spine3.ply	1.477103592	-0.68801891	-0.721298406	1	Complex
2218	D:\Downloads\spines_2022_modified\Done\Deconvolved_5_11968_slice2_cell_4_dendrite1_spines_63x_z2_1024px_avg2_0.35um-stack_1_1_9_spine4.ply		11968	2	4	1	4	0.981423091	3.301684933	0.3979853	0.684651949	0.720294566	0.698730023	0.240718761	0.895963805	No	Complex Learners	Deconvolved_5_11968_slice2_cell_4_dendrite1_spines_63x_z2_1024px_avg2_0.35um-stack_1_1_9_spine4.ply	-2.331064178	-0.302321394	0.83343945	0	Complex
2219	D:\Downloads\spines_2022_modified\Done\Deconvolved_5_11968_slice2_cell_4_dendrite1_spines_63x_z2_1024px_avg2_0.35um-stack_1_1_9_spine5.ply		11968	2	4	1	5	0.946145641	3.221525371	0.47767005	0.613663065	0.284700739	0.673576101	0.266023821	0.866262418	No	Complex Learners	Deconvolved_5_11968_slice2_cell_4_dendrite1_spines_63x_z2_1024px_avg2_0.35um-stack_1_1_9_spine5.ply	-2.29036137	0.115499065	-1.230098291	0	Complex
2220	D:\Downloads\spines_2022_modified\Done\Deconvolved_5_11968_slice2_cell_4_dendrite1_spines_63x_z2_1024px_avg2_0.35um-stack_1_1_9_spine6.ply		11968	2	4	1	6	4.177908705	19.94639609	4.820022523	8.30168233	0.722332684	2.643065998	0.417906072	0.344931575	No	Complex Learners	Deconvolved_5_11968_slice2_cell_4_dendrite1_spines_63x_z2_1024px_avg2_0.35um-stack_1_1_9_spine6.ply	2.784113859	-0.487244511	0.478611421	1	Complex
2221	D:\Downloads\spines_2022_modified\Done\Deconvolved_5_11968_slice2_cell_4_dendrite1_spines_63x_z2_1024px_avg2_0.35um-stack_1_1_9_spine7.ply		11968	2	4	1	7	3.112791843	12.90663908	2.973155745	4.34408102	0.461101063	2.093163597	0.354942218	0.366578396	No	Complex Learners	Deconvolved_5_11968_slice2_cell_4_dendrite1_spines_63x_z2_1024px_avg2_0.35um-stack_1_1_9_spine7.ply	1.186872101	-0.597409715	-0.808474329	1	Complex
2222	D:\Downloads\spines_2022_modified\Done\Deconvolved_5_11968_slice2_cell_4_dendrite1_spines_63x_z2_1024px_avg2_0.35um-stack_1_1_9_spine8.ply		11968	2	4	1	8	1.956658238	8.921792134	1.85377839	2.252676623	0.215181186	1.226231576	0.386770679	0.653753746	No	Complex Learners	Deconvolved_5_11968_slice2_cell_4_dendrite1_spines_63x_z2_1024px_avg2_0.35um-stack_1_1_9_spine8.ply	-0.265421675	-0.134473307	-1.757222513	3	Complex
2223	D:\Downloads\spines_2022_modified\Done\Deconvolved_5_11968_slice2_cell_4_dendrite1_spines_63x_z2_1024px_avg2_0.35um-stack_1_1_9_spine9.ply		11968	2	4	1	9	2.118354866	7.008168915	1.040736577	1.552605614	0.491833427	1.319098489	0.430749469	0.449762093	No	Complex Learners	Deconvolved_5_11968_slice2_cell_4_dendrite1_spines_63x_z2_1024px_avg2_0.35um-stack_1_1_9_spine9.ply	0.400056793	-1.320124443	-0.775749405	3	Complex
2224	D:\Downloads\spines_2022_modified\Done\Deconvolved_5_11968_slice2_cell_4_dendrite2_spines_63x_z2_1024px_avg2_0.35um-stack_1_1_9_spine1_shf.ply		11968	2	4	2	1	3.079258384	22.86996998	5.087190168	8.827379952	0.735217214	2.037549903	0.351586981	0.577808297	SHF	Complex Learners	Deconvolved_5_11968_slice2_cell_4_dendrite2_spines_63x_z2_1024px_avg2_0.35um-stack_1_1_9_spine1_shf.ply	1.372223756	0.380525132	0.844180102	1	Complex
2225	D:\Downloads\spines_2022_modified\Done\Deconvolved_5_11968_slice2_cell_4_dendrite2_spines_63x_z2_1024px_avg2_0.35um-stack_1_1_9_spine2.ply		11968	2	4	2	2	2.365017798	12.40119782	2.707944951	3.784397238	0.397516311	1.577859071	0.36495939	0.552167933	No	Complex Learners	Deconvolved_5_11968_slice2_cell_4_dendrite2_spines_63x_z2_1024px_avg2_0.35um-stack_1_1_9_spine2.ply	0.323090976	-0.226703004	-0.94379003	3	Complex
2226	D:\Downloads\spines_2022_modified\Done\Deconvolved_5_11968_slice2_cell_4_dendrite2_spines_63x_z2_1024px_avg2_0.35um-stack_1_1_9_spine3.ply		11968	2	4	2	3	4.345479446	15.00956074	3.547609937	5.783818536	0.630342297	2.562652774	0.523907199	0.330766195	No	Complex Learners	Deconvolved_5_11968_slice2_cell_4_dendrite2_spines_63x_z2_1024px_avg2_0.35um-stack_1_1_9_spine3.ply	3.212688237	-1.129908075	-0.112392411	1	Complex
2227	D:\Downloads\spines_2022_modified\Done\Deconvolved_5_11968_slice2_cell_5_dendrite1_spines_63x_z2_1024px_avg2_0.35um-stack_1_1_9_spine10.ply		11968	2	5	1	1	4.076812164	14.54326095	3.084485514	4.850266125	0.572471682	2.350944193	0.505993562	0.362059842	No	Complex Learners	Deconvolved_5_11968_slice2_cell_5_dendrite1_spines_63x_z2_1024px_avg2_0.35um-stack_1_1_9_spine10.ply	2.825243828	-0.989774924	-0.34939272	1	Complex
2228	D:\Downloads\spines_2022_modified\Done\Deconvolved_5_11968_slice2_cell_5_dendrite1_spines_63x_z2_1024px_avg2_0.35um-stack_1_1_9_spine11.ply		11968	2	5	1	1	3.977194218	21.25516562	5.061321493	7.558255757	0.493336428	2.450193116	0.43213941	0.407332857	No	Complex Learners	Deconvolved_5_11968_slice2_cell_5_dendrite1_spines_63x_z2_1024px_avg2_0.35um-stack_1_1_9_spine11.ply	2.611962574	0.009950751	-0.507111828	1	Complex
2229	D:\Downloads\spines_2022_modified\Done\Deconvolved_5_11968_slice2_cell_5_dendrite1_spines_63x_z2_1024px_avg2_0.35um-stack_1_1_9_spine12.ply		11968	2	5	1	1	1.618857117	5.88191774	0.912771044	1.245646464	0.364686656	1.007098943	0.392994342	0.615618802	No	Complex Learners	Deconvolved_5_11968_slice2_cell_5_dendrite1_spines_63x_z2_1024px_avg2_0.35um-stack_1_1_9_spine12.ply	-0.541862328	-0.7581586	-1.181750705	3	Complex
2230	D:\Downloads\spines_2022_modified\Done\Deconvolved_5_11968_slice2_cell_5_dendrite1_spines_63x_z2_1024px_avg2_0.35um-stack_1_1_9_spine1_shf.ply		11968	2	5	1	1	3.718869554	16.21672885	3.988375735	6.467202577	0.621512868	2.246252328	0.493235031	0.384720571	SHF	Complex Learners	Deconvolved_5_11968_slice2_cell_5_dendrite1_spines_63x_z2_1024px_avg2_0.35um-stack_1_1_9_spine1_shf.ply	2.548979024	-0.879499955	-0.082378407	1	Complex
2231	D:\Downloads\spines_2022_modified\Done\Deconvolved_5_11968_slice2_cell_5_dendrite1_spines_63x_z2_1024px_avg2_0.35um-stack_1_1_9_spine2.ply		11968	2	5	1	2	3.07895569	17.66342082	4.185242422	5.955649401	0.423011812	1.992077974	0.389258917	0.46329747	No	Complex Learners	Deconvolved_5_11968_slice2_cell_5_dendrite1_spines_63x_z2_1024px_avg2_0.35um-stack_1_1_9_spine2.ply	1.414038941	-0.037183308	-0.832875917	1	Complex
2232	D:\Downloads\spines_2022_modified\Done\Deconvolved_5_11968_slice2_cell_5_dendrite1_spines_63x_z2_1024px_avg2_0.35um-stack_1_1_9_spine4.ply		11968	2	5	1	4	1.496595146	4.475193957	0.649497229	0.841947743	0.296306906	0.979256827	0.385109679	0.56754429	No	Complex Learners	Deconvolved_5_11968_slice2_cell_5_dendrite1_spines_63x_z2_1024px_avg2_0.35um-stack_1_1_9_spine4.ply	-0.684642101	-0.895559873	-1.572945966	3	Complex
2233	D:\Downloads\spines_2022_modified\Done\Deconvolved_5_11968_slice2_cell_5_dendrite1_spines_63x_z2_1024px_avg2_0.35um-stack_1_1_9_spine5.ply		11968	2	5	1	5	2.950032721	18.59159013	4.439725189	7.032897424	0.584083952	1.905771141	0.391788834	0.523727687	No	Complex Learners	Deconvolved_5_11968_slice2_cell_5_dendrite1_spines_63x_z2_1024px_avg2_0.35um-stack_1_1_9_spine5.ply	1.317691548	-0.055642555	-0.017316767	1	Complex
2234	D:\Downloads\spines_2022_modified\Done\Deconvolved_5_11968_slice2_cell_5_dendrite1_spines_63x_z2_1024px_avg2_0.35um-stack_1_1_9_spine6.ply		11968	2	5	1	6	3.093733394	12.83938845	2.693375176	4.975096586	0.84716063	1.883259948	0.470149806	0.542401537	No	Complex Learners	Deconvolved_5_11968_slice2_cell_5_dendrite1_spines_63x_z2_1024px_avg2_0.35um-stack_1_1_9_spine6.ply	1.577011646	-1.071447222	1.073783561	4	Complex
2235	D:\Downloads\spines_2022_modified\Done\Deconvolved_5_11968_slice2_cell_5_dendrite1_spines_63x_z2_1024px_avg2_0.35um-stack_1_1_9_spine7_shf.ply		11968	2	5	1	7	3.375150655	20.30044752	5.100766737	8.945023591	0.753662547	2.013230859	0.383313134	0.539731522	SHF	Complex Learners	Deconvolved_5_11968_slice2_cell_5_dendrite1_spines_63x_z2_1024px_avg2_0.35um-stack_1_1_9_spine7_shf.ply	1.698007244	-0.009101202	0.837535539	1	Complex
2236	D:\Downloads\spines_2022_modified\Done\Deconvolved_5_11968_slice2_cell_5_dendrite1_spines_63x_z2_1024px_avg2_0.35um-stack_1_1_9_spine9.ply		11968	2	5	1	9	0.962941137	2.745544013	0.330297431	0.440761577	0.334438404	0.649718439	0.351049474	0.786684767	No	Complex Learners	Deconvolved_5_11968_slice2_cell_5_dendrite1_spines_63x_z2_1024px_avg2_0.35um-stack_1_1_9_spine9.ply	-1.710960104	-0.487086786	-1.170334602	3	Complex
2237	D:\Downloads\spines_2022_modified\Done\Deconvolved_5_11968_slice2_cell_5_dendrite2_spines_63x_z2_1024px_avg2_0.35um-stack_1_1_9_spine1.ply		11968	2	5	2	1	4.260594643	24.41671964	6.667344465	12.06897495	0.810162204	2.834735111	0.368425808	0.376052786	No	Complex Learners	Deconvolved_5_11968_slice2_cell_5_dendrite2_spines_63x_z2_1024px_avg2_0.35um-stack_1_1_9_spine1.ply	2.787061775	0.015090104	1.030101934	1	Complex
2238	D:\Downloads\spines_2022_modified\Done\Deconvolved_5_11968_slice2_cell_5_dendrite2_spines_63x_z2_1024px_avg2_0.35um-stack_1_1_9_spine10_shf.ply		11968	2	5	2	1	2.191149452	7.223643942	1.18895283	1.75901825	0.479468491	1.389725137	0.375014277	0.438312902	SHF	Complex Learners	Deconvolved_5_11968_slice2_cell_5_dendrite2_spines_63x_z2_1024px_avg2_0.35um-stack_1_1_9_spine10_shf.ply	0.189976457	-1.112067391	-0.792163789	3	Complex
2239	D:\Downloads\spines_2022_modified\Done\Deconvolved_5_11968_slice2_cell_5_dendrite2_spines_63x_z2_1024px_avg2_0.35um-stack_1_1_9_spine11_shf.ply		11968	2	5	2	1	3.046012585	7.169999915	1.066165897	2.251130755	1.111426338	1.935833657	0.456658076	0.276182663	SHF	Complex Learners	Deconvolved_5_11968_slice2_cell_5_dendrite2_spines_63x_z2_1024px_avg2_0.35um-stack_1_1_9_spine11_shf.ply	1.69146167	-2.539436342	1.907616556	4	Complex
2240	D:\Downloads\spines_2022_modified\Done\Deconvolved_5_11968_slice2_cell_5_dendrite2_spines_63x_z2_1024px_avg2_0.35um-stack_1_1_9_spine2.ply		11968	2	5	2	2	2.118126508	7.643645614	1.1524702	1.997157525	0.73293637	1.220742447	0.446343289	0.575400105	No	Complex Learners	Deconvolved_5_11968_slice2_cell_5_dendrite2_spines_63x_z2_1024px_avg2_0.35um-stack_1_1_9_spine2.ply	0.3655467	-1.3250815	0.475697237	4	Complex
2241	D:\Downloads\spines_2022_modified\Done\Deconvolved_5_11968_slice2_cell_5_dendrite2_spines_63x_z2_1024px_avg2_0.35um-stack_1_1_9_spine3.ply		11968	2	5	2	3	3.421945982	13.21643697	2.643226089	4.721333698	0.786201232	2.181359269	0.435267886	0.366176016	No	Complex Learners	Deconvolved_5_11968_slice2_cell_5_dendrite2_spines_63x_z2_1024px_avg2_0.35um-stack_1_1_9_spine3.ply	1.940177121	-1.242232381	0.642123435	1	Complex
2242	D:\Downloads\spines_2022_modified\Done\Deconvolved_5_11968_slice2_cell_5_dendrite2_spines_63x_z2_1024px_avg2_0.35um-stack_1_1_9_spine4.ply		11968	2	5	2	4	2.184709257	13.90563116	3.43250031	4.735204571	0.379520508	1.442260903	0.32355119	0.741595108	No	Complex Learners	Deconvolved_5_11968_slice2_cell_5_dendrite2_spines_63x_z2_1024px_avg2_0.35um-stack_1_1_9_spine4.ply	-0.273817456	0.523466339	-0.760797345	3	Complex
2243	D:\Downloads\spines_2022_modified\Done\Deconvolved_5_11968_slice2_cell_5_dendrite2_spines_63x_z2_1024px_avg2_0.35um-stack_1_1_9_spine5.ply		11968	2	5	2	5	1.815947406	8.57868997	1.674043785	2.418443427	0.444671548	1.126626012	0.375874717	0.707908008	No	Complex Learners	Deconvolved_5_11968_slice2_cell_5_dendrite2_spines_63x_z2_1024px_avg2_0.35um-stack_1_1_9_spine5.ply	-0.47838268	-0.320023296	-0.642038491	3	Complex
2244	D:\Downloads\spines_2022_modified\Done\Deconvolved_5_11968_slice2_cell_5_dendrite2_spines_63x_z2_1024px_avg2_0.35um-stack_1_1_9_spine6.ply		11968	2	5	2	6	3.478558114	15.80744396	3.552552214	6.986401996	0.966586717	2.155343565	0.439946423	0.462489714	No	Complex Learners	Deconvolved_5_11968_slice2_cell_5_dendrite2_spines_63x_z2_1024px_avg2_0.35um-stack_1_1_9_spine6.ply	2.02531643	-1.037358688	1.620995301	4	Complex
2245	D:\Downloads\spines_2022_modified\Done\Deconvolved_5_11968_slice2_cell_5_dendrite2_spines_63x_z2_1024px_avg2_0.35um-stack_1_1_9_spine7.ply		11968	2	5	2	7	2.974862902	12.65216754	2.555436817	3.911310087	0.530583758	1.911399546	0.393392508	0.38205101	No	Complex Learners	Deconvolved_5_11968_slice2_cell_5_dendrite2_spines_63x_z2_1024px_avg2_0.35um-stack_1_1_9_spine7.ply	1.263068808	-0.827423527	-0.514291902	1	Complex
2246	D:\Downloads\spines_2022_modified\Done\Deconvolved_5_11968_slice2_cell_5_dendrite2_spines_63x_z2_1024px_avg2_0.35um-stack_1_1_9_spine8.ply		11968	2	5	2	8	3.151826536	10.39946292	2.087946989	3.200835594	0.533006159	1.918835667	0.398879536	0.348863749	No	Complex Learners	Deconvolved_5_11968_slice2_cell_5_dendrite2_spines_63x_z2_1024px_avg2_0.35um-stack_1_1_9_spine8.ply	1.36569836	-1.086643553	-0.569142718	1	Complex
2247	D:\Downloads\spines_2022_modified\Done\Deconvolved_5_11968_slice2_cell_5_dendrite2_spines_63x_z2_1024px_avg2_0.35um-stack_1_1_9_spine9.ply		11968	2	5	2	9	1.814733273	14.08570849	3.836614905	5.314336207	0.38516279	1.32126846	0.22401736	0.904905027	No	Complex Learners	Deconvolved_5_11968_slice2_cell_5_dendrite2_spines_63x_z2_1024px_avg2_0.35um-stack_1_1_9_spine9.ply	-1.336647274	1.235976305	-0.480670013	0	Complex
2248	D:\Downloads\spines_2022_modified\Done\Deconvolved_5_11968_slice2_cell_6_dendrite1_spines_63x_z2_1024px_avg2_0.35um-stack_1_1_9_spine1.ply		11968	2	6	1	1	2.869387289	20.75196567	5.737930447	7.990914608	0.39264752	1.888342406	0.348176889	0.592973192	No	Complex Learners	Deconvolved_5_11968_slice2_cell_6_dendrite1_spines_63x_z2_1024px_avg2_0.35um-stack_1_1_9_spine1.ply	0.974839615	0.695034239	-0.75479054	3	Complex
2249	D:\Downloads\spines_2022_modified\Done\Deconvolved_5_11968_slice2_cell_6_dendrite1_spines_63x_z2_1024px_avg2_0.35um-stack_1_1_9_spine10.ply		11968	2	6	1	1	2.602008011	9.681003821	1.728897169	2.254834938	0.304204193	1.595840738	0.393344362	0.435566686	No	Complex Learners	Deconvolved_5_11968_slice2_cell_6_dendrite1_spines_63x_z2_1024px_avg2_0.35um-stack_1_1_9_spine10.ply	0.682037323	-0.678480084	-1.558454546	3	Complex
2250	D:\Downloads\spines_2022_modified\Done\Deconvolved_5_11968_slice2_cell_6_dendrite1_spines_63x_z2_1024px_avg2_0.35um-stack_1_1_9_spine11.ply		11968	2	6	1	1	1.642851577	6.633543718	1.224314711	1.53172562	0.251088145	0.978027535	0.398774043	0.812440159	No	Complex Learners	Deconvolved_5_11968_slice2_cell_6_dendrite1_spines_63x_z2_1024px_avg2_0.35um-stack_1_1_9_spine11.ply	-0.812784764	-0.046836549	-1.469174265	3	Complex
2251	D:\Downloads\spines_2022_modified\Done\Deconvolved_5_11968_slice2_cell_6_dendrite1_spines_63x_z2_1024px_avg2_0.35um-stack_1_1_9_spine2.ply		11968	2	6	1	2	2.920409239	13.83154159	3.189407773	4.216161724	0.321926208	1.937276223	0.359533168	0.412181045	No	Complex Learners	Deconvolved_5_11968_slice2_cell_6_dendrite1_spines_63x_z2_1024px_avg2_0.35um-stack_1_1_9_spine2.ply	1.001701778	-0.262630538	-1.397326027	3	Complex
2252	D:\Downloads\spines_2022_modified\Done\Deconvolved_5_11968_slice2_cell_6_dendrite1_spines_63x_z2_1024px_avg2_0.35um-stack_1_1_9_spine3_shf.ply		11968	2	6	1	3	3.00778255	18.88441309	4.077390373	8.251584796	1.023741668	1.735916055	0.404943929	0.639575144	SHF	Complex Learners	Deconvolved_5_11968_slice2_cell_6_dendrite1_spines_63x_z2_1024px_avg2_0.35um-stack_1_1_9_spine3_shf.ply	1.363410292	-0.366391315	2.136939727	4	Complex
2253	D:\Downloads\spines_2022_modified\Done\Deconvolved_5_11968_slice2_cell_6_dendrite1_spines_63x_z2_1024px_avg2_0.35um-stack_1_1_9_spine4.ply		11968	2	6	1	4	2.549017111	11.99127639	2.182152142	3.554586877	0.628936319	1.599938794	0.414977457	0.496664476	No	Complex Learners	Deconvolved_5_11968_slice2_cell_6_dendrite1_spines_63x_z2_1024px_avg2_0.35um-stack_1_1_9_spine4.ply	0.854529191	-0.861141739	0.019617269	4	Complex
2254	D:\Downloads\spines_2022_modified\Done\Deconvolved_5_11968_slice2_cell_6_dendrite1_spines_63x_z2_1024px_avg2_0.35um-stack_1_1_9_spine5.ply		11968	2	6	1	5	3.89657251	17.16278837	4.162158848	6.76281264	0.624832902	2.687175284	0.36496073	0.338319882	No	Complex Learners	Deconvolved_5_11968_slice2_cell_6_dendrite1_spines_63x_z2_1024px_avg2_0.35um-stack_1_1_9_spine5.ply	2.137858714	-0.45852253	0.010025751	1	Complex
2255	D:\Downloads\spines_2022_modified\Done\Deconvolved_5_11968_slice2_cell_6_dendrite1_spines_63x_z2_1024px_avg2_0.35um-stack_1_1_9_spine6.ply		11968	2	6	1	6	3.969724809	12.19249752	2.265317692	4.153947625	0.833715262	2.621661193	0.434174447	0.289929508	No	Complex Learners	Deconvolved_5_11968_slice2_cell_6_dendrite1_spines_63x_z2_1024px_avg2_0.35um-stack_1_1_9_spine6.ply	2.434507909	-1.492629143	0.789129815	1	Complex
2256	D:\Downloads\spines_2022_modified\Done\Deconvolved_5_11968_slice2_cell_6_dendrite1_spines_63x_z2_1024px_avg2_0.35um-stack_1_1_9_spine7.ply		11968	2	6	1	7	2.388069843	21.19553405	4.864535954	7.699105432	0.5827009	1.562634795	0.343019861	0.769600978	No	Complex Learners	Deconvolved_5_11968_slice2_cell_6_dendrite1_spines_63x_z2_1024px_avg2_0.35um-stack_1_1_9_spine7.ply	0.360726019	0.868585332	0.308347983	2	Complex
2257	D:\Downloads\spines_2022_modified\Done\Deconvolved_5_11968_slice2_cell_6_dendrite1_spines_63x_z2_1024px_avg2_0.35um-stack_1_1_9_spine8.ply		11968	2	6	1	8	1.752157541	7.697854919	1.531074021	2.014426134	0.315694804	1.166494841	0.355704714	0.60225117	No	Complex Learners	Deconvolved_5_11968_slice2_cell_6_dendrite1_spines_63x_z2_1024px_avg2_0.35um-stack_1_1_9_spine8.ply	-0.533600823	-0.430576918	-1.357615815	3	Complex
2258	D:\Downloads\spines_2022_modified\Done\Deconvolved_5_11968_slice2_cell_6_dendrite1_spines_63x_z2_1024px_avg2_0.35um-stack_1_1_9_spine9.ply		11968	2	6	1	9	2.915414267	10.71502616	1.923857569	2.776525843	0.443207588	1.927106541	0.389662953	0.352119054	No	Complex Learners	Deconvolved_5_11968_slice2_cell_6_dendrite1_spines_63x_z2_1024px_avg2_0.35um-stack_1_1_9_spine9.ply	1.127037196	-0.937957906	-0.979607675	3	Complex
2259	D:\Downloads\spines_2022_modified\Done\Deconvolved_5_11968_slice2_cell_6_dendrite2_spines_63x_z2_1024px_avg2_0.35um-stack_1_1_9_spine1.ply		11968	2	6	2	1	2.566688359	11.79026246	2.529843988	3.782738627	0.495245811	1.755821588	0.359536454	0.461717241	No	Complex Learners	Deconvolved_5_11968_slice2_cell_6_dendrite2_spines_63x_z2_1024px_avg2_0.35um-stack_1_1_9_spine1.ply	0.591448376	-0.592123306	-0.591834791	3	Complex
2260	D:\Downloads\spines_2022_modified\Done\Deconvolved_5_11968_slice2_cell_6_dendrite2_spines_63x_z2_1024px_avg2_0.35um-stack_1_1_9_spine2.ply		11968	2	6	2	2	1.818833953	5.598888279	0.655141014	1.155068797	0.763084242	1.041179197	0.437194204	0.571174721	No	Complex Learners	Deconvolved_5_11968_slice2_cell_6_dendrite2_spines_63x_z2_1024px_avg2_0.35um-stack_1_1_9_spine2.ply	0.001647507	-1.558866642	0.570601357	4	Complex
2261	D:\Downloads\spines_2022_modified\Done\Deconvolved_5_11968_slice2_cell_6_dendrite2_spines_63x_z2_1024px_avg2_0.35um-stack_1_1_9_spine3.ply		11968	2	6	2	3	1.971663282	8.998507518	1.669811052	2.272284142	0.360803151	1.284850724	0.372147058	0.61268618	No	Complex Learners	Deconvolved_5_11968_slice2_cell_6_dendrite2_spines_63x_z2_1024px_avg2_0.35um-stack_1_1_9_spine3.ply	-0.221097792	-0.381126257	-1.120371539	3	Complex
2262	D:\Downloads\spines_2022_modified\Done\Deconvolved_5_11968_slice2_cell_6_dendrite2_spines_63x_z2_1024px_avg2_0.35um-stack_1_1_9_spine4.ply		11968	2	6	2	4	1.833507792	5.767332107	0.724020018	1.453273641	1.007228537	1.143292447	0.432232532	0.563343415	No	Complex Learners	Deconvolved_5_11968_slice2_cell_6_dendrite2_spines_63x_z2_1024px_avg2_0.35um-stack_1_1_9_spine4.ply	0.070564852	-1.879427406	1.692655843	4	Complex
2263	D:\Downloads\spines_2022_modified\Done\Deconvolved_5_11968_slice2_cell_6_dendrite2_spines_63x_z2_1024px_avg2_0.35um-stack_1_1_9_spine5.ply		11968	2	6	2	5	1.461760588	2.458318634	0.190256909	0.379400835	0.994150107	0.769083074	0.510240919	0.564240841	No	Complex Learners	Deconvolved_5_11968_slice2_cell_6_dendrite2_spines_63x_z2_1024px_avg2_0.35um-stack_1_1_9_spine5.ply	0.02422713	-2.453708009	1.499254482	4	Complex
2264	D:\Downloads\spines_2022_modified\Done\Deconvolved_5_11968_slice2_cell_6_dendrite2_spines_63x_z2_1024px_avg2_0.35um-stack_1_1_9_spine6_shf.ply		11968	2	6	2	6	1.454056667	3.009696814	0.317439009	0.471450732	0.485169495	0.857428717	0.408785318	0.499398034	SHF	Complex Learners	Deconvolved_5_11968_slice2_cell_6_dendrite2_spines_63x_z2_1024px_avg2_0.35um-stack_1_1_9_spine6_shf.ply	-0.50596021	-1.536206608	-0.826148256	3	Complex
2265	D:\Downloads\spines_2022_modified\Done\Deconvolved_5_11968_slice2_cell_6_dendrite2_spines_63x_z2_1024px_avg2_0.35um-stack_1_1_9_spine7.ply		11968	2	6	2	7	4.644759269	23.28796981	6.114429962	10.73118372	0.755058737	3.259796653	0.328435039	0.288585844	No	Complex Learners	Deconvolved_5_11968_slice2_cell_6_dendrite2_spines_63x_z2_1024px_avg2_0.35um-stack_1_1_9_spine7.ply	2.941465797	-0.02624324	0.713597392	1	Complex
2266	D:\Downloads\spines_2022_modified\Done\Deconvolved_5_11968_slice2_cell_7_dendrite1_spines_63x_z2_1024px_avg2_0.35um-stack_1_1_9_spine1.ply		11968	2	7	1	1	3.71750951	24.46893878	7.061458167	11.10768714	0.573001903	2.52310314	0.354039924	0.436315895	No	Complex Learners	Deconvolved_5_11968_slice2_cell_7_dendrite1_spines_63x_z2_1024px_avg2_0.35um-stack_1_1_9_spine1.ply	2.143743028	0.45901934	-0.009281476	1	Complex
2267	D:\Downloads\spines_2022_modified\Done\Deconvolved_5_11968_slice2_cell_7_dendrite1_spines_63x_z2_1024px_avg2_0.35um-stack_1_1_9_spine2.ply		11968	2	7	1	2	5.029128097	21.12973925	4.501569653	8.109199628	0.801416006	3.278322353	0.416645849	0.24207724	No	Complex Learners	Deconvolved_5_11968_slice2_cell_7_dendrite1_spines_63x_z2_1024px_avg2_0.35um-stack_1_1_9_spine2.ply	3.672244443	-0.622583492	0.789449397	1	Complex
2268	D:\Downloads\spines_2022_modified\Done\Deconvolved_5_11968_slice2_cell_7_dendrite1_spines_63x_z2_1024px_avg2_0.35um-stack_1_1_9_spine3.ply		11968	2	7	1	3	2.590449129	13.8772729	3.340815112	4.495058313	0.34549748	1.622563447	0.368750441	0.559971843	No	Complex Learners	Deconvolved_5_11968_slice2_cell_7_dendrite1_spines_63x_z2_1024px_avg2_0.35um-stack_1_1_9_spine3.ply	0.562470456	0.00694849	-1.143175317	3	Complex
2269	D:\Downloads\spines_2022_modified\Done\Deconvolved_5_11968_slice2_cell_7_dendrite2_spines_63x_z2_1024px_avg2_0.35um-stack_1_1_9_spine1.ply		11968	2	7	2	1	1.610164195	5.598904697	0.936292846	1.251443642	0.336594258	1.025042232	0.385281921	0.612433328	No	Complex Learners	Deconvolved_5_11968_slice2_cell_7_dendrite2_spines_63x_z2_1024px_avg2_0.35um-stack_1_1_9_spine1.ply	-0.605181534	-0.725655811	-1.312916812	3	Complex
2270	D:\Downloads\spines_2022_modified\Done\Deconvolved_5_11968_slice2_cell_7_dendrite2_spines_63x_z2_1024px_avg2_0.35um-stack_1_1_9_spine2.ply		11968	2	7	2	2	1.916530553	12.31576707	3.251230035	4.578473337	0.408228051	1.308265936	0.265213512	0.844286498	No	Complex Learners	Deconvolved_5_11968_slice2_cell_7_dendrite2_spines_63x_z2_1024px_avg2_0.35um-stack_1_1_9_spine2.ply	-1.027708745	0.780523607	-0.499251325	0	Complex
2271	D:\Downloads\spines_2022_modified\Done\Deconvolved_5_11968_slice2_cell_7_dendrite2_spines_63x_z2_1024px_avg2_0.35um-stack_1_1_9_spine3_shf.ply		11968	2	7	2	3	1.896475473	7.377100911	1.387859085	1.809210664	0.303598242	1.170024942	0.36978014	0.583356047	SHF	Complex Learners	Deconvolved_5_11968_slice2_cell_7_dendrite2_spines_63x_z2_1024px_avg2_0.35um-stack_1_1_9_spine3_shf.ply	-0.338978249	-0.513325755	-1.443532823	3	Complex
2272	D:\Downloads\spines_2022_modified\Done\Deconvolved_5_11969_slice1_cell1_dendrite1_spines_63x_z2_1024px_avg2_0.35um-stack_SHF_1_1_9_spine10.ply		11969	1	1	1	1	1.405495352	4.745002669	0.626311041	0.890755191	0.422224953	0.971135005	0.339197383	0.534001581	No	Complex Control	Deconvolved_5_11969_slice1_cell1_dendrite1_spines_63x_z2_1024px_avg2_0.35um-stack_SHF_1_1_9_spine10.ply	-0.891953277	-0.990322575	-0.995063964	3	Complex
2273	D:\Downloads\spines_2022_modified\Done\Deconvolved_5_11969_slice1_cell1_dendrite1_spines_63x_z2_1024px_avg2_0.35um-stack_SHF_1_1_9_spine1_shf.ply		11969	1	1	1	1	5.400120506	25.47827948	7.054156243	15.60491291	1.212158672	3.621061231	0.412492486	0.27332448	SHF	Complex Control	Deconvolved_5_11969_slice1_cell1_dendrite1_spines_63x_z2_1024px_avg2_0.35um-stack_SHF_1_1_9_spine1_shf.ply	4.205795272	-0.678310983	2.803838549	1	Complex
2274	D:\Downloads\spines_2022_modified\Done\Deconvolved_5_11969_slice1_cell1_dendrite1_spines_63x_z2_1024px_avg2_0.35um-stack_SHF_1_1_9_spine2.ply		11969	1	1	1	2	1.958099209	9.510444446	1.39111558	2.379157207	0.710251285	1.147206029	0.423777937	0.653383988	No	Complex Control	Deconvolved_5_11969_slice1_cell1_dendrite1_spines_63x_z2_1024px_avg2_0.35um-stack_SHF_1_1_9_spine2.ply	0.08635687	-0.890955904	0.498738537	4	Complex
2275	D:\Downloads\spines_2022_modified\Done\Deconvolved_5_11969_slice1_cell1_dendrite1_spines_63x_z2_1024px_avg2_0.35um-stack_SHF_1_1_9_spine3_shf.ply		11969	1	1	1	3	3.763909738	21.13745559	5.213012287	7.444954772	0.428148326	2.239431453	0.459054125	0.425519732	SHF	Complex Control	Deconvolved_5_11969_slice1_cell1_dendrite1_spines_63x_z2_1024px_avg2_0.35um-stack_SHF_1_1_9_spine3_shf.ply	2.539113965	0.008858812	-0.822211653	1	Complex
2276	D:\Downloads\spines_2022_modified\Done\Deconvolved_5_11969_slice1_cell1_dendrite1_spines_63x_z2_1024px_avg2_0.35um-stack_SHF_1_1_9_spine4.ply		11969	1	1	1	4	2.207569437	12.30680186	2.765889577	3.546641284	0.282278697	1.383838196	0.367090504	0.65283096	No	Complex Control	Deconvolved_5_11969_slice1_cell1_dendrite1_spines_63x_z2_1024px_avg2_0.35um-stack_SHF_1_1_9_spine4.ply	0.013095654	0.151461739	-1.369575692	3	Complex
2277	D:\Downloads\spines_2022_modified\Done\Deconvolved_5_11969_slice1_cell1_dendrite1_spines_63x_z2_1024px_avg2_0.35um-stack_SHF_1_1_9_spine5_SHF.ply		11969	1	1	1	5	3.531734686	14.67927981	2.895186188	4.812400856	0.662207728	2.05067224	0.452879687	0.395330636	SHF	Complex Control	Deconvolved_5_11969_slice1_cell1_dendrite1_spines_63x_z2_1024px_avg2_0.35um-stack_SHF_1_1_9_spine5_SHF.ply	2.110084548	-0.922593702	0.117988574	1	Complex
2278	D:\Downloads\spines_2022_modified\Done\Deconvolved_5_11969_slice1_cell1_dendrite1_spines_63x_z2_1024px_avg2_0.35um-stack_SHF_1_1_9_spine6.ply		11969	1	1	1	6	1.454180352	7.597678293	1.400037921	2.058290084	0.470167382	0.999392269	0.261735779	0.868341602	No	Complex Control	Deconvolved_5_11969_slice1_cell1_dendrite1_spines_63x_z2_1024px_avg2_0.35um-stack_SHF_1_1_9_spine6.ply	-1.661304675	0.316691766	-0.278161206	0	Complex
2279	D:\Downloads\spines_2022_modified\Done\Deconvolved_5_11969_slice1_cell1_dendrite1_spines_63x_z2_1024px_avg2_0.35um-stack_SHF_1_1_9_spine7.ply		11969	1	1	1	7	3.899987145	21.72363266	5.635546504	8.520648147	0.511947092	2.506157004	0.407512763	0.373978985	No	Complex Control	Deconvolved_5_11969_slice1_cell1_dendrite1_spines_63x_z2_1024px_avg2_0.35um-stack_SHF_1_1_9_spine7.ply	2.509243291	0.007090204	-0.436999896	1	Complex
2280	D:\Downloads\spines_2022_modified\Done\Deconvolved_5_11969_slice1_cell1_dendrite1_spines_63x_z2_1024px_avg2_0.35um-stack_SHF_1_1_9_spine8_shf.ply		11969	1	1	1	8	2.84415613	17.65482417	4.258470372	6.004803993	0.410084718	1.546867674	0.397824294	0.742578633	SHF	Complex Control	Deconvolved_5_11969_slice1_cell1_dendrite1_spines_63x_z2_1024px_avg2_0.35um-stack_SHF_1_1_9_spine8_shf.ply	0.811290219	0.638028691	-0.58935961	3	Complex
2281	D:\Downloads\spines_2022_modified\Done\Deconvolved_5_11969_slice1_cell1_dendrite1_spines_63x_z2_1024px_avg2_0.35um-stack_SHF_1_1_9_spine9.ply		11969	1	1	1	9	1.587617963	8.078968836	1.685760373	2.154493762	0.278054578	1.077225903	0.297346698	0.783088105	No	Complex Control	Deconvolved_5_11969_slice1_cell1_dendrite1_spines_63x_z2_1024px_avg2_0.35um-stack_SHF_1_1_9_spine9.ply	-1.255743533	0.295163886	-1.276351904	3	Complex
2282	D:\Downloads\spines_2022_modified\Done\Deconvolved_5_11969_slice1_cell1_dendrite2_spines_63x_z2_1024px_avg2_0.35um-stack_SHF_1_1_9_spine1.ply		11969	1	1	2	1	2.940368163	13.41886031	2.452117514	3.763676056	0.534867735	1.728719076	0.48359277	0.456439752	No	Complex Control	Deconvolved_5_11969_slice1_cell1_dendrite2_spines_63x_z2_1024px_avg2_0.35um-stack_SHF_1_1_9_spine1.ply	1.62578474	-0.894345885	-0.4744762	1	Complex
2283	D:\Downloads\spines_2022_modified\Done\Deconvolved_5_11969_slice1_cell1_dendrite2_spines_63x_z2_1024px_avg2_0.35um-stack_SHF_1_1_9_spine10.ply		11969	1	1	2	1	1.841605957	7.505416825	1.382967558	1.994280334	0.44202973	1.169021882	0.389049008	0.618305372	No	Complex Control	Deconvolved_5_11969_slice1_cell1_dendrite2_spines_63x_z2_1024px_avg2_0.35um-stack_SHF_1_1_9_spine10.ply	-0.296009103	-0.67639903	-0.783198333	3	Complex
2284	D:\Downloads\spines_2022_modified\Done\Deconvolved_5_11969_slice1_cell1_dendrite2_spines_63x_z2_1024px_avg2_0.35um-stack_SHF_1_1_9_spine11.ply		11969	1	1	2	1	1.51847867	7.002729202	1.408568232	2.249800283	0.597224921	1.05504509	0.263082704	0.798440173	No	Complex Control	Deconvolved_5_11969_slice1_cell1_dendrite2_spines_63x_z2_1024px_avg2_0.35um-stack_SHF_1_1_9_spine11.ply	-1.487139467	-0.080082384	0.21947084	0	Complex
2285	D:\Downloads\spines_2022_modified\Done\Deconvolved_5_11969_slice1_cell1_dendrite2_spines_63x_z2_1024px_avg2_0.35um-stack_SHF_1_1_9_spine3.ply		11969	1	1	2	3	4.234591087	25.56647232	6.630727903	9.992657137	0.50702265	2.289994433	0.534521444	0.468007615	No	Complex Control	Deconvolved_5_11969_slice1_cell1_dendrite2_spines_63x_z2_1024px_avg2_0.35um-stack_SHF_1_1_9_spine3.ply	3.465944058	0.184396575	-0.381991242	1	Complex
2286	D:\Downloads\spines_2022_modified\Done\Deconvolved_5_11969_slice1_cell1_dendrite2_spines_63x_z2_1024px_avg2_0.35um-stack_SHF_1_1_9_spine4.ply		11969	1	1	2	4	2.255113264	13.89448879	2.515967854	3.645144712	0.448804167	1.375055158	0.383585488	0.64722607	No	Complex Control	Deconvolved_5_11969_slice1_cell1_dendrite2_spines_63x_z2_1024px_avg2_0.35um-stack_SHF_1_1_9_spine4.ply	0.268629653	-0.012281121	-0.597547859	3	Complex
2287	D:\Downloads\spines_2022_modified\Done\Deconvolved_5_11969_slice1_cell1_dendrite2_spines_63x_z2_1024px_avg2_0.35um-stack_SHF_1_1_9_spine5.ply		11969	1	1	2	5	3.162128101	17.49388111	3.596414636	5.559101974	0.545734443	2.093024422	0.386595457	0.397350706	No	Complex Control	Deconvolved_5_11969_slice1_cell1_dendrite2_spines_63x_z2_1024px_avg2_0.35um-stack_SHF_1_1_9_spine5.ply	1.595554076	-0.366824423	-0.340000547	1	Complex
2288	D:\Downloads\spines_2022_modified\Done\Deconvolved_5_11969_slice1_cell1_dendrite2_spines_63x_z2_1024px_avg2_0.35um-stack_SHF_1_1_9_spine7.ply		11969	1	1	2	7	2.199920003	6.328811567	0.804274311	1.094460866	0.360805451	1.381914738	0.422811634	0.329954246	No	Complex Control	Deconvolved_5_11969_slice1_cell1_dendrite2_spines_63x_z2_1024px_avg2_0.35um-stack_SHF_1_1_9_spine7.ply	0.55202468	-1.466536093	-1.516293622	3	Complex
2289	D:\Downloads\spines_2022_modified\Done\Deconvolved_5_11969_slice1_cell1_dendrite2_spines_63x_z2_1024px_avg2_0.35um-stack_SHF_1_1_9_spine9.ply		11969	1	1	2	9	2.954441375	9.07920954	1.840816142	2.837183887	0.541264128	1.892072701	0.407910023	0.350389927	No	Complex Control	Deconvolved_5_11969_slice1_cell1_dendrite2_spines_63x_z2_1024px_avg2_0.35um-stack_SHF_1_1_9_spine9.ply	1.195922122	-1.263287046	-0.567227583	1	Complex
2290	D:\Downloads\spines_2022_modified\Done\Deconvolved_5_11969_slice1_cell2_dendrite1_spines_63x_z2_1024px_avg2_0.35um-stack_1_1_9_spine1.ply		11969	1	2	1	1	1.622658932	8.292472733	1.400879828	1.721715268	0.229024241	1.004873772	0.400813528	0.770104443	No	Complex Control	Deconvolved_5_11969_slice1_cell2_dendrite1_spines_63x_z2_1024px_avg2_0.35um-stack_1_1_9_spine1.ply	-0.666996647	-0.004649776	-1.598367735	3	Complex
2291	D:\Downloads\spines_2022_modified\Done\Deconvolved_5_11969_slice1_cell2_dendrite1_spines_63x_z2_1024px_avg2_0.35um-stack_1_1_9_spine10.ply		11969	1	2	1	1	1.700520352	10.32638826	2.453503706	2.99859391	0.222168079	1.140245432	0.33550199	0.857702884	No	Complex Control	Deconvolved_5_11969_slice1_cell2_dendrite1_spines_63x_z2_1024px_avg2_0.35um-stack_1_1_9_spine10.ply	-0.994225487	0.632735814	-1.439894487	3	Complex
2292	D:\Downloads\spines_2022_modified\Done\Deconvolved_5_11969_slice1_cell2_dendrite1_spines_63x_z2_1024px_avg2_0.35um-stack_1_1_9_spine2.ply		11969	1	2	1	2	1.439221355	5.905656896	0.888424138	1.119775676	0.260406632	0.893540423	0.38082274	0.662639241	No	Complex Control	Deconvolved_5_11969_slice1_cell2_dendrite1_spines_63x_z2_1024px_avg2_0.35um-stack_1_1_9_spine2.ply	-0.845012386	-0.479576755	-1.60680032	3	Complex
2293	D:\Downloads\spines_2022_modified\Done\Deconvolved_5_11969_slice1_cell2_dendrite1_spines_63x_z2_1024px_avg2_0.35um-stack_1_1_9_spine3.ply		11969	1	2	1	3	0.964525696	2.596062437	0.295092698	0.382192995	0.295162497	0.609862704	0.38412471	0.724677939	No	Complex Control	Deconvolved_5_11969_slice1_cell2_dendrite1_spines_63x_z2_1024px_avg2_0.35um-stack_1_1_9_spine3.ply	-1.45048278	-0.72026294	-1.452625371	3	Complex
2294	D:\Downloads\spines_2022_modified\Done\Deconvolved_5_11969_slice1_cell2_dendrite1_spines_63x_z2_1024px_avg2_0.35um-stack_1_1_9_spine4.ply		11969	1	2	1	4	0.921030534	2.414105464	0.237687732	0.357719262	0.504996742	0.577724032	0.345943775	0.763007457	No	Complex Control	Deconvolved_5_11969_slice1_cell2_dendrite1_spines_63x_z2_1024px_avg2_0.35um-stack_1_1_9_spine4.ply	-1.703368821	-0.797319902	-0.415662663	0	Complex
2295	D:\Downloads\spines_2022_modified\Done\Deconvolved_5_11969_slice1_cell2_dendrite1_spines_63x_z2_1024px_avg2_0.35um-stack_1_1_9_spine6.ply		11969	1	2	1	6	0.524240515	0.960069775	0.054830124	0.104059629	0.897855073	0.351168104	0.262000157	0.822630046	No	Complex Control	Deconvolved_5_11969_slice1_cell2_dendrite1_spines_63x_z2_1024px_avg2_0.35um-stack_1_1_9_spine6.ply	-2.516811934	-1.071659212	1.488215437	0	Complex
2296	D:\Downloads\spines_2022_modified\Done\Deconvolved_5_11969_slice1_cell2_dendrite1_spines_63x_z2_1024px_avg2_0.35um-stack_1_1_9_spine7.ply		11969	1	2	1	7	1.813685911	10.55018631	2.362532469	2.758387682	0.167555459	1.211342129	0.34333565	0.721157985	No	Complex Control	Deconvolved_5_11969_slice1_cell2_dendrite1_spines_63x_z2_1024px_avg2_0.35um-stack_1_1_9_spine7.ply	-0.642000937	0.361700906	-1.846326285	3	Complex
2297	D:\Downloads\spines_2022_modified\Done\Deconvolved_5_11969_slice1_cell2_dendrite1_spines_63x_z2_1024px_avg2_0.35um-stack_1_1_9_spine9.ply		11969	1	2	1	9	0.823569332	1.649426585	0.171087171	0.185006671	0.08135911	0.544675236	0.366843397	0.627533191	No	Complex Control	Deconvolved_5_11969_slice1_cell2_dendrite1_spines_63x_z2_1024px_avg2_0.35um-stack_1_1_9_spine9.ply	-1.587945442	-0.720919429	-2.556459639	3	Complex
2298	D:\Downloads\spines_2022_modified\Done\Deconvolved_5_11969_slice1_cell2_dendrite2_spines_63x_z2_1024px_avg2_0.35um-stack_SHF_1_1_9_spine1.ply		11969	1	2	2	1	1.373771115	5.343170412	0.817619113	1.002141122	0.225682113	0.937112456	0.35338111	0.600271442	No	Complex Control	Deconvolved_5_11969_slice1_cell2_dendrite2_spines_63x_z2_1024px_avg2_0.35um-stack_SHF_1_1_9_spine1.ply	-0.971619528	-0.555927114	-1.827812898	3	Complex
2299	D:\Downloads\spines_2022_modified\Done\Deconvolved_5_11969_slice1_cell2_dendrite2_spines_63x_z2_1024px_avg2_0.35um-stack_SHF_1_1_9_spine2.ply		11969	1	2	2	2	2.080526977	11.32943957	2.485769738	3.012139455	0.211753208	1.340916731	0.357935536	0.548033196	No	Complex Control	Deconvolved_5_11969_slice1_cell2_dendrite2_spines_63x_z2_1024px_avg2_0.35um-stack_SHF_1_1_9_spine2.ply	-0.023630704	-0.092709836	-1.829275756	3	Complex
2300	D:\Downloads\spines_2022_modified\Done\Deconvolved_5_11969_slice1_cell2_dendrite2_spines_63x_z2_1024px_avg2_0.35um-stack_SHF_1_1_9_spine3.ply		11969	1	2	2	3	1.477178872	5.521840069	0.833162514	1.145225458	0.37455231	0.970849631	0.377150307	0.583985924	No	Complex Control	Deconvolved_5_11969_slice1_cell2_dendrite2_spines_63x_z2_1024px_avg2_0.35um-stack_SHF_1_1_9_spine3.ply	-0.694826425	-0.851738692	-1.172932655	3	Complex
2301	D:\Downloads\spines_2022_modified\Done\Deconvolved_5_11969_slice1_cell2_dendrite2_spines_63x_z2_1024px_avg2_0.35um-stack_SHF_1_1_9_spine4.ply		11969	1	2	2	4	1.208514492	3.254658524	0.384443517	0.507171505	0.31923542	0.699315384	0.440466917	0.680982143	No	Complex Control	Deconvolved_5_11969_slice1_cell2_dendrite2_spines_63x_z2_1024px_avg2_0.35um-stack_SHF_1_1_9_spine4.ply	-0.858291115	-0.967426606	-1.416205078	3	Complex
2302	D:\Downloads\spines_2022_modified\Done\Deconvolved_5_11969_slice1_cell2_dendrite2_spines_63x_z2_1024px_avg2_0.35um-stack_SHF_1_1_9_spine5.ply		11969	1	2	2	5	2.680764243	19.33535588	4.576879971	5.904440603	0.290057996	1.580163304	0.398804615	0.620114103	No	Complex Control	Deconvolved_5_11969_slice1_cell2_dendrite2_spines_63x_z2_1024px_avg2_0.35um-stack_SHF_1_1_9_spine5.ply	0.953663331	0.586998377	-1.269047252	3	Complex
2303	D:\Downloads\spines_2022_modified\Done\Deconvolved_5_11969_slice1_cell2_dendrite2_spines_63x_z2_1024px_avg2_0.35um-stack_SHF_1_1_9_spine6.ply		11969	1	2	2	6	1.561177452	3.774319585	0.45643739	0.613187972	0.343421871	0.923721488	0.426566763	0.487443674	No	Complex Control	Deconvolved_5_11969_slice1_cell2_dendrite2_spines_63x_z2_1024px_avg2_0.35um-stack_SHF_1_1_9_spine6.ply	-0.308827281	-1.356142895	-1.490090551	3	Complex
2304	D:\Downloads\spines_2022_modified\Done\Deconvolved_5_11969_slice1_cell3_dendrite1_spines_63x_z2_1024px_avg2_0.35um-stack_SHF_1_1_9_spine1.ply		11969	1	3	1	1	1.526032758	5.678263867	0.919022294	1.105508446	0.202917985	0.964453453	0.380740293	0.612099789	No	Complex Control	Deconvolved_5_11969_slice1_cell3_dendrite1_spines_63x_z2_1024px_avg2_0.35um-stack_SHF_1_1_9_spine1.ply	-0.721799023	-0.536117938	-1.928320036	3	Complex
2305	D:\Downloads\spines_2022_modified\Done\Deconvolved_5_11969_slice1_cell3_dendrite1_spines_63x_z2_1024px_avg2_0.35um-stack_SHF_1_1_9_spine10.ply		11969	1	3	1	1	1.553741187	6.425263802	0.761169393	1.478597949	0.942534688	0.921307649	0.417287976	0.686113637	No	Complex Control	Deconvolved_5_11969_slice1_cell3_dendrite1_spines_63x_z2_1024px_avg2_0.35um-stack_SHF_1_1_9_spine10.ply	-0.406611779	-1.414153515	1.543501337	4	Complex
2306	D:\Downloads\spines_2022_modified\Done\Deconvolved_5_11969_slice1_cell3_dendrite1_spines_63x_z2_1024px_avg2_0.35um-stack_SHF_1_1_9_spine12_shf.ply		11969	1	3	1	1	1.761394818	6.724685716	0.997879339	1.484770946	0.487926333	0.99292013	0.424430396	0.630828185	SHF	Complex Control	Deconvolved_5_11969_slice1_cell3_dendrite1_spines_63x_z2_1024px_avg2_0.35um-stack_SHF_1_1_9_spine12_shf.ply	-0.220455693	-0.903835549	-0.602880343	3	Complex
2307	D:\Downloads\spines_2022_modified\Done\Deconvolved_5_11969_slice1_cell3_dendrite1_spines_63x_z2_1024px_avg2_0.35um-stack_SHF_1_1_9_spine13.ply		11969	1	3	1	1	3.01102676	13.6241359	2.835350088	4.016461954	0.416566501	2.027066698	0.357199248	0.374306207	No	Complex Control	Deconvolved_5_11969_slice1_cell3_dendrite1_spines_63x_z2_1024px_avg2_0.35um-stack_SHF_1_1_9_spine13.ply	1.134546673	-0.48383356	-1.001604353	3	Complex
2308	D:\Downloads\spines_2022_modified\Done\Deconvolved_5_11969_slice1_cell3_dendrite1_spines_63x_z2_1024px_avg2_0.35um-stack_SHF_1_1_9_spine14.ply		11969	1	3	1	1	1.29109625	3.039066203	0.270182111	0.417572066	0.545520775	0.743497756	0.484177865	0.510651834	No	Complex Control	Deconvolved_5_11969_slice1_cell3_dendrite1_spines_63x_z2_1024px_avg2_0.35um-stack_SHF_1_1_9_spine14.ply	-0.23577357	-1.873246191	-0.606981876	3	Complex
2309	D:\Downloads\spines_2022_modified\Done\Deconvolved_5_11969_slice1_cell3_dendrite1_spines_63x_z2_1024px_avg2_0.35um-stack_SHF_1_1_9_spine15.ply		11969	1	3	1	1	2.189328425	14.68379627	2.622242017	3.449723848	0.315562723	1.321576335	0.415892953	0.63603618	No	Complex Control	Deconvolved_5_11969_slice1_cell3_dendrite1_spines_63x_z2_1024px_avg2_0.35um-stack_SHF_1_1_9_spine15.ply	0.413633627	0.081486169	-1.24289818	3	Complex
2310	D:\Downloads\spines_2022_modified\Done\Deconvolved_5_11969_slice1_cell3_dendrite1_spines_63x_z2_1024px_avg2_0.35um-stack_SHF_1_1_9_spine16.ply		11969	1	3	1	1	3.117554432	11.65530113	1.898298559	2.752232303	0.449841644	1.901456397	0.413405449	0.419533782	No	Complex Control	Deconvolved_5_11969_slice1_cell3_dendrite1_spines_63x_z2_1024px_avg2_0.35um-stack_SHF_1_1_9_spine16.ply	1.341159642	-0.744539592	-0.865786525	1	Complex
2311	D:\Downloads\spines_2022_modified\Done\Deconvolved_5_11969_slice1_cell3_dendrite1_spines_63x_z2_1024px_avg2_0.35um-stack_SHF_1_1_9_spine17.ply		11969	1	3	1	1	1.368200069	3.474853013	0.324407975	0.537806874	0.657810276	0.872426099	0.425708994	0.473912068	No	Complex Control	Deconvolved_5_11969_slice1_cell3_dendrite1_spines_63x_z2_1024px_avg2_0.35um-stack_SHF_1_1_9_spine17.ply	-0.371629956	-1.873365471	-0.073209216	4	Complex
2312	D:\Downloads\spines_2022_modified\Done\Deconvolved_5_11969_slice1_cell3_dendrite1_spines_63x_z2_1024px_avg2_0.35um-stack_SHF_1_1_9_spine2.ply		11969	1	3	1	2	3.080613403	10.94708827	1.949452404	2.847794904	0.460817867	1.888968106	0.461957437	0.343815807	No	Complex Control	Deconvolved_5_11969_slice1_cell3_dendrite1_spines_63x_z2_1024px_avg2_0.35um-stack_SHF_1_1_9_spine2.ply	1.660691086	-1.186241606	-0.955900431	1	Complex
2313	D:\Downloads\spines_2022_modified\Done\Deconvolved_5_11969_slice1_cell3_dendrite1_spines_63x_z2_1024px_avg2_0.35um-stack_SHF_1_1_9_spine3.ply		11969	1	3	1	3	1.5272257	9.382198732	1.867316014	2.633775485	0.410460503	1.048192194	0.269715824	0.861581529	No	Complex Control	Deconvolved_5_11969_slice1_cell3_dendrite1_spines_63x_z2_1024px_avg2_0.35um-stack_SHF_1_1_9_spine3.ply	-1.476670118	0.507895863	-0.53731992	0	Complex
2314	D:\Downloads\spines_2022_modified\Done\Deconvolved_5_11969_slice1_cell3_dendrite1_spines_63x_z2_1024px_avg2_0.35um-stack_SHF_1_1_9_spine5.ply		11969	1	3	1	5	0.63367372	1.39597836	0.114251924	0.18980733	0.66130533	0.427771434	0.213202384	0.88572391	No	Complex Control	Deconvolved_5_11969_slice1_cell3_dendrite1_spines_63x_z2_1024px_avg2_0.35um-stack_SHF_1_1_9_spine5.ply	-2.833227621	-0.363888347	0.525769266	0	Complex
2315	D:\Downloads\spines_2022_modified\Done\Deconvolved_5_11969_slice1_cell3_dendrite1_spines_63x_z2_1024px_avg2_0.35um-stack_SHF_1_1_9_spine6.ply		11969	1	3	1	6	1.048685491	2.876775557	0.241243676	0.433045448	0.795054093	0.664545102	0.380243518	0.655819914	No	Complex Control	Deconvolved_5_11969_slice1_cell3_dendrite1_spines_63x_z2_1024px_avg2_0.35um-stack_SHF_1_1_9_spine6.ply	-1.150668238	-1.531802456	0.780485159	4	Complex
2316	D:\Downloads\spines_2022_modified\Done\Deconvolved_5_11969_slice1_cell3_dendrite1_spines_63x_z2_1024px_avg2_0.35um-stack_SHF_1_1_9_spine7.ply		11969	1	3	1	7	1.421027696	8.062867889	1.399790171	1.938222651	0.384652279	0.9275956	0.318621844	0.874776361	No	Complex Control	Deconvolved_5_11969_slice1_cell3_dendrite1_spines_63x_z2_1024px_avg2_0.35um-stack_SHF_1_1_9_spine7.ply	-1.396869036	0.286177647	-0.706862822	0	Complex
2317	D:\Downloads\spines_2022_modified\Done\Deconvolved_5_11969_slice1_cell3_dendrite1_spines_63x_z2_1024px_avg2_0.35um-stack_SHF_1_1_9_spine8.ply		11969	1	3	1	8	0.974487304	3.218943157	0.405345503	0.607352704	0.498358066	0.656198415	0.296625036	0.793784142	No	Complex Control	Deconvolved_5_11969_slice1_cell3_dendrite1_spines_63x_z2_1024px_avg2_0.35um-stack_SHF_1_1_9_spine8.ply	-1.933277127	-0.46537187	-0.354655465	0	Complex
2318	D:\Downloads\spines_2022_modified\Done\Deconvolved_5_11969_slice1_cell3_dendrite1_spines_63x_z2_1024px_avg2_0.35um-stack_SHF_1_1_9_spine9.ply		11969	1	3	1	9	1.389243326	9.214214505	1.558827074	2.082683179	0.336057869	0.924112844	0.366392768	0.821864306	No	Complex Control	Deconvolved_5_11969_slice1_cell3_dendrite1_spines_63x_z2_1024px_avg2_0.35um-stack_SHF_1_1_9_spine9.ply	-1.035338284	0.137283421	-1.016656836	3	Complex
2319	D:\Downloads\spines_2022_modified\Done\Deconvolved_5_11969_slice1_cell3_dendrite2_spines_63x_z2_1024px_avg2_0.35um-stack_1_1_9_spine10.ply		11969	1	3	2	1	3.871818724	15.51292639	3.189951838	4.363691662	0.367949074	2.368993089	0.477265789	0.286255134	No	Complex Control	Deconvolved_5_11969_slice1_cell3_dendrite2_spines_63x_z2_1024px_avg2_0.35um-stack_1_1_9_spine10.ply	2.644595641	-0.765659846	-1.351847144	1	Complex
2320	D:\Downloads\spines_2022_modified\Done\Deconvolved_5_11969_slice1_cell3_dendrite2_spines_63x_z2_1024px_avg2_0.35um-stack_1_1_9_spine11.ply		11969	1	3	2	1	3.347114845	10.6808083	2.154486848	3.202993568	0.486661927	1.964144701	0.524536699	0.370557921	No	Complex Control	Deconvolved_5_11969_slice1_cell3_dendrite2_spines_63x_z2_1024px_avg2_0.35um-stack_1_1_9_spine11.ply	2.137763859	-1.344183261	-0.847205647	1	Complex
2321	D:\Downloads\spines_2022_modified\Done\Deconvolved_5_11969_slice1_cell3_dendrite2_spines_63x_z2_1024px_avg2_0.35um-stack_1_1_9_spine12.ply		11969	1	3	2	1	2.32420515	17.79022058	3.47841193	4.521848682	0.299975038	1.48566772	0.375370856	0.583022288	No	Complex Control	Deconvolved_5_11969_slice1_cell3_dendrite2_spines_63x_z2_1024px_avg2_0.35um-stack_1_1_9_spine12.ply	0.547174621	0.374856457	-1.289303272	3	Complex
2322	D:\Downloads\spines_2022_modified\Done\Deconvolved_5_11969_slice1_cell3_dendrite2_spines_63x_z2_1024px_avg2_0.35um-stack_1_1_9_spine2.ply		11969	1	3	2	2	1.285311281	4.821693989	0.495165573	0.919682613	0.857323415	0.780989458	0.357092114	0.664829001	No	Complex Control	Deconvolved_5_11969_slice1_cell3_dendrite2_spines_63x_z2_1024px_avg2_0.35um-stack_1_1_9_spine2.ply	-0.992882828	-1.31897957	1.138486208	4	Complex
2323	D:\Downloads\spines_2022_modified\Done\Deconvolved_5_11969_slice1_cell3_dendrite2_spines_63x_z2_1024px_avg2_0.35um-stack_1_1_9_spine3_shf.ply		11969	1	3	2	3	1.827489767	11.5831016	1.913611528	3.177705259	0.660580119	1.181702993	0.373145654	0.682135633	SHF	Complex Control	Deconvolved_5_11969_slice1_cell3_dendrite2_spines_63x_z2_1024px_avg2_0.35um-stack_1_1_9_spine3_shf.ply	-0.231710835	-0.43025043	0.368644581	4	Complex
2324	D:\Downloads\spines_2022_modified\Done\Deconvolved_5_11969_slice1_cell3_dendrite2_spines_63x_z2_1024px_avg2_0.35um-stack_1_1_9_spine4.ply		11969	1	3	2	4	1.509682929	8.413919115	1.387818402	2.100026748	0.513185547	0.984143157	0.293170248	0.843878377	No	Complex Control	Deconvolved_5_11969_slice1_cell3_dendrite2_spines_63x_z2_1024px_avg2_0.35um-stack_1_1_9_spine4.ply	-1.360998377	0.160692949	-0.119719762	0	Complex
2325	D:\Downloads\spines_2022_modified\Done\Deconvolved_5_11969_slice1_cell3_dendrite2_spines_63x_z2_1024px_avg2_0.35um-stack_1_1_9_spine5.ply		11969	1	3	2	5	1.456294507	3.666832605	0.438846511	0.601936534	0.371633407	0.884357181	0.452518256	0.479379489	No	Complex Control	Deconvolved_5_11969_slice1_cell3_dendrite2_spines_63x_z2_1024px_avg2_0.35um-stack_1_1_9_spine5.ply	-0.236808617	-1.530866616	-1.398689683	3	Complex
2326	D:\Downloads\spines_2022_modified\Done\Deconvolved_5_11969_slice1_cell3_dendrite2_spines_63x_z2_1024px_avg2_0.35um-stack_1_1_9_spine6.ply		11969	1	3	2	6	1.044945815	3.36269129	0.409131027	0.604530332	0.477595909	0.68416779	0.34051474	0.766098342	No	Complex Control	Deconvolved_5_11969_slice1_cell3_dendrite2_spines_63x_z2_1024px_avg2_0.35um-stack_1_1_9_spine6.ply	-1.601798896	-0.636828805	-0.512882479	0	Complex
2327	D:\Downloads\spines_2022_modified\Done\Deconvolved_5_11969_slice1_cell3_dendrite2_spines_63x_z2_1024px_avg2_0.35um-stack_1_1_9_spine7.ply		11969	1	3	2	7	2.514798218	15.15803819	2.804732283	4.018239335	0.432664129	1.482383594	0.386957294	0.544240931	No	Complex Control	Deconvolved_5_11969_slice1_cell3_dendrite2_spines_63x_z2_1024px_avg2_0.35um-stack_1_1_9_spine7.ply	0.715047418	-0.125720083	-0.76093604	3	Complex
2328	D:\Downloads\spines_2022_modified\Done\Deconvolved_5_11969_slice1_cell3_dendrite2_spines_63x_z2_1024px_avg2_0.35um-stack_1_1_9_spine8.ply		11969	1	3	2	8	2.767403242	11.87230108	2.165180712	3.213680477	0.484255083	1.813169128	0.434693597	0.508446784	No	Complex Control	Deconvolved_5_11969_slice1_cell3_dendrite2_spines_63x_z2_1024px_avg2_0.35um-stack_1_1_9_spine8.ply	1.059916968	-0.674126672	-0.638627146	3	Complex
2329	D:\Downloads\spines_2022_modified\Done\Deconvolved_5_11969_slice1_cell3_dendrite2_spines_63x_z2_1024px_avg2_0.35um-stack_1_1_9_spine9.ply		11969	1	3	2	9	1.529555121	8.05887059	1.176162061	1.561153728	0.327328758	0.934016522	0.420606566	0.695461355	No	Complex Control	Deconvolved_5_11969_slice1_cell3_dendrite2_spines_63x_z2_1024px_avg2_0.35um-stack_1_1_9_spine9.ply	-0.495717956	-0.435203026	-1.2575003	3	Complex
2330	D:\Downloads\spines_2022_modified\Done\Deconvolved_5_11969_slice1_cell4_dendrite1_spines_63x_z2_1024px_avg2_0.35um-stack_SHF_1_1_9_spine1.ply		11969	1	4	1	1	1.488515094	7.002047135	1.153564464	1.548528261	0.342385544	0.947888301	0.382413631	0.809308158	No	Complex Control	Deconvolved_5_11969_slice1_cell4_dendrite1_spines_63x_z2_1024px_avg2_0.35um-stack_SHF_1_1_9_spine1.ply	-0.967515871	-0.119463343	-1.042191713	3	Complex
2331	D:\Downloads\spines_2022_modified\Done\Deconvolved_5_11969_slice1_cell4_dendrite1_spines_63x_z2_1024px_avg2_0.35um-stack_SHF_1_1_9_spine10.ply		11969	1	4	1	1	0.737610377	1.462646825	0.115456459	0.177658169	0.538746039	0.456482664	0.313049391	0.829143639	No	Complex Control	Deconvolved_5_11969_slice1_cell4_dendrite1_spines_63x_z2_1024px_avg2_0.35um-stack_SHF_1_1_9_spine10.ply	-2.164862416	-0.664659822	-0.180426068	0	Complex
2332	D:\Downloads\spines_2022_modified\Done\Deconvolved_5_11969_slice1_cell4_dendrite1_spines_63x_z2_1024px_avg2_0.35um-stack_SHF_1_1_9_spine11.ply		11969	1	4	1	1	1.071308713	2.774988993	0.231111832	0.347776577	0.504797801	0.632690258	0.429752011	0.598265471	No	Complex Control	Deconvolved_5_11969_slice1_cell4_dendrite1_spines_63x_z2_1024px_avg2_0.35um-stack_SHF_1_1_9_spine11.ply	-0.857062767	-1.460127989	-0.663661323	3	Complex
2333	D:\Downloads\spines_2022_modified\Done\Deconvolved_5_11969_slice1_cell4_dendrite1_spines_63x_z2_1024px_avg2_0.35um-stack_SHF_1_1_9_spine3.ply		11969	1	4	1	3	1.554161891	6.768703309	1.267559684	1.741445427	0.373856749	0.983637454	0.369529643	0.819505546	No	Complex Control	Deconvolved_5_11969_slice1_cell4_dendrite1_spines_63x_z2_1024px_avg2_0.35um-stack_SHF_1_1_9_spine3.ply	-1.006537107	-0.099322675	-0.874508159	3	Complex
2334	D:\Downloads\spines_2022_modified\Done\Deconvolved_5_11969_slice1_cell4_dendrite1_spines_63x_z2_1024px_avg2_0.35um-stack_SHF_1_1_9_spine4.ply		11969	1	4	1	4	1.880306965	9.877052848	1.950881285	2.616569007	0.341224106	1.219613182	0.351856773	0.67659142	No	Complex Control	Deconvolved_5_11969_slice1_cell4_dendrite1_spines_63x_z2_1024px_avg2_0.35um-stack_SHF_1_1_9_spine4.ply	-0.462998535	-0.063290875	-1.111823209	3	Complex
2335	D:\Downloads\spines_2022_modified\Done\Deconvolved_5_11969_slice1_cell4_dendrite1_spines_63x_z2_1024px_avg2_0.35um-stack_SHF_1_1_9_spine5.ply		11969	1	4	1	5	1.519006773	7.001156561	1.349836958	1.873359992	0.38784168	1.003490643	0.34655612	0.800862199	No	Complex Control	Deconvolved_5_11969_slice1_cell4_dendrite1_spines_63x_z2_1024px_avg2_0.35um-stack_SHF_1_1_9_spine5.ply	-1.106765866	-0.07516523	-0.811123335	3	Complex
2336	D:\Downloads\spines_2022_modified\Done\Deconvolved_5_11969_slice1_cell4_dendrite1_spines_63x_z2_1024px_avg2_0.35um-stack_SHF_1_1_9_spine8.ply		11969	1	4	1	8	1.140988156	3.240753955	0.380498174	0.582669871	0.53133421	0.714475822	0.390149564	0.678172483	No	Complex Control	Deconvolved_5_11969_slice1_cell4_dendrite1_spines_63x_z2_1024px_avg2_0.35um-stack_SHF_1_1_9_spine8.ply	-1.114920096	-1.103436509	-0.405220178	3	Complex
2337	D:\Downloads\spines_2022_modified\Done\Deconvolved_5_11969_slice1_cell4_dendrite1_spines_63x_z2_1024px_avg2_0.35um-stack_SHF_1_1_9_spine9.ply		11969	1	4	1	9	3.77066703	13.94064686	2.597255831	3.802104336	0.463892886	2.205921189	0.472768934	0.313151363	No	Complex Control	Deconvolved_5_11969_slice1_cell4_dendrite1_spines_63x_z2_1024px_avg2_0.35um-stack_SHF_1_1_9_spine9.ply	2.443473599	-0.953595433	-0.903967176	1	Complex
2338	D:\Downloads\spines_2022_modified\Done\Deconvolved_5_11969_slice1_cell4_dendrite2_spines_63x_z2_1024px_avg2_0.35um-stack_1_1_9_spine2.ply		11969	1	4	2	2	0.944183777	4.034006062	0.583053632	0.941126348	0.614133412	0.722597416	0.154236169	0.973991936	No	Complex Control	Deconvolved_5_11969_slice1_cell4_dendrite2_spines_63x_z2_1024px_avg2_0.35um-stack_1_1_9_spine2.ply	-2.932118871	0.395332077	0.516000865	0	Complex
2339	D:\Downloads\spines_2022_modified\Done\Deconvolved_5_11969_slice1_cell4_dendrite2_spines_63x_z2_1024px_avg2_0.35um-stack_1_1_9_spine5.ply		11969	1	4	2	5	1.281507872	5.589238256	0.644343389	1.429063376	1.217859917	0.84284038	0.282087166	0.743200083	No	Complex Control	Deconvolved_5_11969_slice1_cell4_dendrite2_spines_63x_z2_1024px_avg2_0.35um-stack_1_1_9_spine5.ply	-1.388621574	-1.288370381	2.962273595	4	Complex
2340	D:\Downloads\spines_2022_modified\Done\Deconvolved_5_11969_slice1_cell4_dendrite2_spines_63x_z2_1024px_avg2_0.35um-stack_1_1_9_spine6.ply		11969	1	4	2	6	1.447667722	6.76643444	1.059322472	1.49460938	0.410910671	0.931787824	0.378081111	0.755224438	No	Complex Control	Deconvolved_5_11969_slice1_cell4_dendrite2_spines_63x_z2_1024px_avg2_0.35um-stack_1_1_9_spine6.ply	-0.925283058	-0.364407336	-0.791539021	3	Complex
2341	D:\Downloads\spines_2022_modified\Done\Deconvolved_5_11969_slice1_cell4_dendrite2_spines_63x_z2_1024px_avg2_0.35um-stack_1_1_9_spine7.ply		11969	1	4	2	7	0.971985477	4.618717025	0.572491967	0.912475461	0.593865964	0.739100185	0.2071022	0.940968087	No	Complex Control	Deconvolved_5_11969_slice1_cell4_dendrite2_spines_63x_z2_1024px_avg2_0.35um-stack_1_1_9_spine7.ply	-2.554087044	0.206608738	0.350424754	0	Complex
2342	D:\Downloads\spines_2022_modified\Done\Deconvolved_5_11969_slice1_cell5_dendrite1_spines_63x_z2_1024px_avg2_0.35um-stack_SHF_1_1_9_spine1.ply		11969	1	5	1	1	2.667021941	9.935148288	1.679205656	2.450151584	0.459113466	1.767545858	0.402048719	0.355872629	No	Complex Control	Deconvolved_5_11969_slice1_cell5_dendrite1_spines_63x_z2_1024px_avg2_0.35um-stack_SHF_1_1_9_spine1.ply	0.96234314	-1.096052723	-0.937679434	3	Complex
2343	D:\Downloads\spines_2022_modified\Done\Deconvolved_5_11969_slice1_cell5_dendrite1_spines_63x_z2_1024px_avg2_0.35um-stack_SHF_1_1_9_spine10.ply		11969	1	5	1	1	1.671410881	13.89237337	3.399039628	5.301943408	0.559835715	1.278081619	0.177473448	0.957763634	No	Complex Control	Deconvolved_5_11969_slice1_cell5_dendrite1_spines_63x_z2_1024px_avg2_0.35um-stack_SHF_1_1_9_spine10.ply	-1.742450348	1.255984846	0.412515071	0	Complex
2344	D:\Downloads\spines_2022_modified\Done\Deconvolved_5_11969_slice1_cell5_dendrite1_spines_63x_z2_1024px_avg2_0.35um-stack_SHF_1_1_9_spine11.ply		11969	1	5	1	1	1.559651878	8.824577675	2.105900573	2.742286849	0.302191986	1.107540053	0.234584729	0.879782657	No	Complex Control	Deconvolved_5_11969_slice1_cell5_dendrite1_spines_63x_z2_1024px_avg2_0.35um-stack_SHF_1_1_9_spine11.ply	-1.722888983	0.784616106	-0.991552585	0	Complex
2345	D:\Downloads\spines_2022_modified\Done\Deconvolved_5_11969_slice1_cell5_dendrite1_spines_63x_z2_1024px_avg2_0.35um-stack_SHF_1_1_9_spine2.ply		11969	1	5	1	2	2.940203819	24.3308608	6.209599521	8.388886528	0.350954518	2.006250701	0.342056336	0.563602307	No	Complex Control	Deconvolved_5_11969_slice1_cell5_dendrite1_spines_63x_z2_1024px_avg2_0.35um-stack_SHF_1_1_9_spine2.ply	1.218420299	0.994373731	-0.919378365	2	Complex
2346	D:\Downloads\spines_2022_modified\Done\Deconvolved_5_11969_slice1_cell5_dendrite1_spines_63x_z2_1024px_avg2_0.35um-stack_SHF_1_1_9_spine4.ply		11969	1	5	1	4	3.170554548	9.820461095	1.625359196	2.117258985	0.302640666	1.865059294	0.490370849	0.314895374	No	Complex Control	Deconvolved_5_11969_slice1_cell5_dendrite1_spines_63x_z2_1024px_avg2_0.35um-stack_SHF_1_1_9_spine4.ply	1.827650117	-1.218489894	-1.752559351	1	Complex
2347	D:\Downloads\spines_2022_modified\Done\Deconvolved_5_11969_slice1_cell5_dendrite1_spines_63x_z2_1024px_avg2_0.35um-stack_SHF_1_1_9_spine5.ply		11969	1	5	1	5	1.908399791	16.60538202	3.785820802	5.040574718	0.331435105	1.33787912	0.261966503	0.864903942	No	Complex Control	Deconvolved_5_11969_slice1_cell5_dendrite1_spines_63x_z2_1024px_avg2_0.35um-stack_SHF_1_1_9_spine5.ply	-0.884603306	1.291651785	-0.763940876	0	Complex
2348	D:\Downloads\spines_2022_modified\Done\Deconvolved_5_11969_slice1_cell5_dendrite1_spines_63x_z2_1024px_avg2_0.35um-stack_SHF_1_1_9_spine6.ply		11969	1	5	1	6	3.014919701	20.23731535	4.319261867	6.710498238	0.553621532	1.932518882	0.392321229	0.499885285	No	Complex Control	Deconvolved_5_11969_slice1_cell5_dendrite1_spines_63x_z2_1024px_avg2_0.35um-stack_SHF_1_1_9_spine6.ply	1.486017606	0.064371925	-0.157921869	1	Complex
2349	D:\Downloads\spines_2022_modified\Done\Deconvolved_5_11969_slice1_cell5_dendrite1_spines_63x_z2_1024px_avg2_0.35um-stack_SHF_1_1_9_spine7.ply		11969	1	5	1	7	2.348228908	6.862231813	0.968737105	1.592475942	0.643868015	1.476358354	0.434082318	0.366120212	No	Complex Control	Deconvolved_5_11969_slice1_cell5_dendrite1_spines_63x_z2_1024px_avg2_0.35um-stack_SHF_1_1_9_spine7.ply	0.761869685	-1.730191508	-0.164907659	4	Complex
2350	D:\Downloads\spines_2022_modified\Done\Deconvolved_5_11969_slice1_cell5_dendrite1_spines_63x_z2_1024px_avg2_0.35um-stack_SHF_1_1_9_spine8.ply		11969	1	5	1	8	1.99261058	17.92253387	2.970182229	4.102969831	0.381386566	1.140937852	0.401952569	0.861788374	No	Complex Control	Deconvolved_5_11969_slice1_cell5_dendrite1_spines_63x_z2_1024px_avg2_0.35um-stack_SHF_1_1_9_spine8.ply	-0.002075637	0.853239687	-0.630581951	3	Complex
2351	D:\Downloads\spines_2022_modified\Done\Deconvolved_5_11969_slice1_cell5_dendrite1_spines_63x_z2_1024px_avg2_0.35um-stack_SHF_1_1_9_spine9.ply		11969	1	5	1	9	2.34382921	13.8975618	2.849086157	4.021543976	0.411520662	1.494459594	0.373136458	0.613484661	No	Complex Control	Deconvolved_5_11969_slice1_cell5_dendrite1_spines_63x_z2_1024px_avg2_0.35um-stack_SHF_1_1_9_spine9.ply	0.327856896	0.001702866	-0.794490803	3	Complex
2352	D:\Downloads\spines_2022_modified\Done\Deconvolved_5_11969_slice1_cell5_dendrite2_spines_63x_z2_1024px_avg2_0.35um-stack_SHF_1_1_9_spine1.ply		11969	1	5	2	1	4.242605982	40.48169196	11.16234816	15.90818424	0.425164671	2.894020236	0.359369555	0.447422226	No	Complex Control	Deconvolved_5_11969_slice1_cell5_dendrite2_spines_63x_z2_1024px_avg2_0.35um-stack_SHF_1_1_9_spine1.ply	3.333656667	2.038403223	-0.418146598	1	Complex
2353	D:\Downloads\spines_2022_modified\Done\Deconvolved_5_11969_slice1_cell5_dendrite2_spines_63x_z2_1024px_avg2_0.35um-stack_SHF_1_1_9_spine2.ply		11969	1	5	2	2	3.039674944	16.16475422	3.155955525	4.642890225	0.471151982	2.001770413	0.399873575	0.381352969	No	Complex Control	Deconvolved_5_11969_slice1_cell5_dendrite2_spines_63x_z2_1024px_avg2_0.35um-stack_SHF_1_1_9_spine2.ply	1.512304391	-0.478905291	-0.739144634	1	Complex
2354	D:\Downloads\spines_2022_modified\Done\Deconvolved_5_11969_slice1_cell5_dendrite2_spines_63x_z2_1024px_avg2_0.35um-stack_SHF_1_1_9_spine3.ply		11969	1	5	2	3	2.367107027	20.61339769	3.846924278	5.710249841	0.484367622	1.516545802	0.360455165	0.697659516	No	Complex Control	Deconvolved_5_11969_slice1_cell5_dendrite2_spines_63x_z2_1024px_avg2_0.35um-stack_SHF_1_1_9_spine3.ply	0.501619433	0.705605501	-0.251785508	2	Complex
2355	D:\Downloads\spines_2022_modified\Done\Deconvolved_5_11969_slice1_cell5_dendrite2_spines_63x_z2_1024px_avg2_0.35um-stack_SHF_1_1_9_spine4.ply		11969	1	5	2	4	1.933672113	15.49905513	3.036458963	4.411516058	0.452848898	1.320172816	0.309309807	0.772677746	No	Complex Control	Deconvolved_5_11969_slice1_cell5_dendrite2_spines_63x_z2_1024px_avg2_0.35um-stack_SHF_1_1_9_spine4.ply	-0.489239759	0.638958643	-0.366193302	3	Complex
2356	D:\Downloads\spines_2022_modified\Done\Deconvolved_5_11969_slice1_cell5_dendrite2_spines_63x_z2_1024px_avg2_0.35um-stack_SHF_1_1_9_spine5.ply		11969	1	5	2	5	2.276620635	16.15863416	3.129230011	4.638261203	0.482237223	1.527557036	0.367539073	0.59691434	No	Complex Control	Deconvolved_5_11969_slice1_cell5_dendrite2_spines_63x_z2_1024px_avg2_0.35um-stack_SHF_1_1_9_spine5.ply	0.409626516	0.050917513	-0.454277243	3	Complex
2357	D:\Downloads\spines_2022_modified\Done\Deconvolved_5_11969_slice1_cell5_dendrite2_spines_63x_z2_1024px_avg2_0.35um-stack_SHF_1_1_9_spine6.ply		11969	1	5	2	6	2.886955052	8.776404136	1.284592382	1.879482229	0.463096197	1.651444084	0.477374109	0.363271646	No	Complex Control	Deconvolved_5_11969_slice1_cell5_dendrite2_spines_63x_z2_1024px_avg2_0.35um-stack_SHF_1_1_9_spine6.ply	1.452030321	-1.397392688	-0.978282511	1	Complex
2358	D:\Downloads\spines_2022_modified\Done\Deconvolved_5_11969_slice1_cell5_dendrite2_spines_63x_z2_1024px_avg2_0.35um-stack_SHF_1_1_9_spine7.ply		11969	1	5	2	7	3.166608559	43.6236252	11.17258522	14.15290896	0.266753279	2.158060582	0.321863468	0.616538378	No	Complex Control	Deconvolved_5_11969_slice1_cell5_dendrite2_spines_63x_z2_1024px_avg2_0.35um-stack_SHF_1_1_9_spine7.ply	2.164032151	2.896137516	-0.934428187	2	Complex
2359	D:\Downloads\spines_2022_modified\Done\Deconvolved_5_11969_slice1_cell6_dendrite2_spines_63x_z2_1024px_avg2_0.35um-stack_1_1_9_spine1.ply		11969	1	6	2	1	2.703242159	10.59753308	1.80158693	2.515075702	0.396033497	1.637577772	0.43361652	0.393197362	No	Complex Control	Deconvolved_5_11969_slice1_cell6_dendrite2_spines_63x_z2_1024px_avg2_0.35um-stack_1_1_9_spine1.ply	1.110635042	-0.962461233	-1.199447088	3	Complex
2360	D:\Downloads\spines_2022_modified\Done\Deconvolved_5_11969_slice1_cell6_dendrite2_spines_63x_z2_1024px_avg2_0.35um-stack_1_1_9_spine11.ply		11969	1	6	2	1	2.41682867	13.34698792	2.947348407	3.784735322	0.284115347	1.435875495	0.405054028	0.615351802	No	Complex Control	Deconvolved_5_11969_slice1_cell6_dendrite2_spines_63x_z2_1024px_avg2_0.35um-stack_1_1_9_spine11.ply	0.486343271	0.038756395	-1.40932802	3	Complex
2361	D:\Downloads\spines_2022_modified\Done\Deconvolved_5_11969_slice1_cell6_dendrite2_spines_63x_z2_1024px_avg2_0.35um-stack_1_1_9_spine14.ply		11969	1	6	2	1	1.743291123	6.650421138	1.065065232	1.240684483	0.164890606	0.994442252	0.507081242	0.573520541	No	Complex Control	Deconvolved_5_11969_slice1_cell6_dendrite2_spines_63x_z2_1024px_avg2_0.35um-stack_1_1_9_spine14.ply	0.208752067	-0.905324024	-2.22716156	3	Complex
2362	D:\Downloads\spines_2022_modified\Done\Deconvolved_5_11969_slice1_cell6_dendrite2_spines_63x_z2_1024px_avg2_0.35um-stack_1_1_9_spine15.ply		11969	1	6	2	1	2.344967451	13.77638184	2.6586171	3.632107412	0.366164165	1.452985732	0.374814436	0.583406876	No	Complex Control	Deconvolved_5_11969_slice1_cell6_dendrite2_spines_63x_z2_1024px_avg2_0.35um-stack_1_1_9_spine15.ply	0.370022833	-0.029935749	-1.041188123	3	Complex
2363	D:\Downloads\spines_2022_modified\Done\Deconvolved_5_11969_slice1_cell6_dendrite2_spines_63x_z2_1024px_avg2_0.35um-stack_1_1_9_spine16.ply		11969	1	6	2	1	1.214584891	3.851458441	0.510149976	0.623214677	0.221630319	0.786542058	0.37939138	0.57678671	No	Complex Control	Deconvolved_5_11969_slice1_cell6_dendrite2_spines_63x_z2_1024px_avg2_0.35um-stack_1_1_9_spine16.ply	-0.993749103	-0.846608902	-1.926062456	3	Complex
2364	D:\Downloads\spines_2022_modified\Done\Deconvolved_5_11969_slice1_cell6_dendrite2_spines_63x_z2_1024px_avg2_0.35um-stack_1_1_9_spine17.ply		11969	1	6	2	1	0.724274673	2.211376042	0.189834025	0.326308748	0.718916025	0.510440508	0.232494902	0.876167185	No	Complex Control	Deconvolved_5_11969_slice1_cell6_dendrite2_spines_63x_z2_1024px_avg2_0.35um-stack_1_1_9_spine17.ply	-2.591319762	-0.453499472	0.780727176	0	Complex
2365	D:\Downloads\spines_2022_modified\Done\Deconvolved_5_11969_slice1_cell6_dendrite2_spines_63x_z2_1024px_avg2_0.35um-stack_1_1_9_spine18.ply		11969	1	6	2	1	1.356803786	8.363338064	1.592821602	2.421927254	0.520526373	1.007882774	0.208535871	0.963210154	No	Complex Control	Deconvolved_5_11969_slice1_cell6_dendrite2_spines_63x_z2_1024px_avg2_0.35um-stack_1_1_9_spine18.ply	-2.119940552	0.72281137	0.113635787	0	Complex
2366	D:\Downloads\spines_2022_modified\Done\Deconvolved_5_11969_slice1_cell6_dendrite2_spines_63x_z2_1024px_avg2_0.35um-stack_1_1_9_spine2.ply		11969	1	6	2	2	2.127743541	7.276801303	1.069194665	1.474566273	0.379137328	1.363926471	0.407038117	0.410996423	No	Complex Control	Deconvolved_5_11969_slice1_cell6_dendrite2_spines_63x_z2_1024px_avg2_0.35um-stack_1_1_9_spine2.ply	0.332819406	-1.162640607	-1.315094264	3	Complex
2367	D:\Downloads\spines_2022_modified\Done\Deconvolved_5_11969_slice1_cell6_dendrite2_spines_63x_z2_1024px_avg2_0.35um-stack_1_1_9_spine21.ply		11969	1	6	2	2	1.72521117	10.57596452	1.890412848	2.636351825	0.394590514	1.070841141	0.376710213	0.829856413	No	Complex Control	Deconvolved_5_11969_slice1_cell6_dendrite2_spines_63x_z2_1024px_avg2_0.35um-stack_1_1_9_spine21.ply	-0.656464185	0.207335841	-0.707931659	3	Complex
2368	D:\Downloads\spines_2022_modified\Done\Deconvolved_5_11969_slice1_cell6_dendrite2_spines_63x_z2_1024px_avg2_0.35um-stack_1_1_9_spine22.ply		11969	1	6	2	2	2.100273385	9.389674309	1.352504579	2.103818443	0.555498204	1.244703862	0.414700499	0.520969103	No	Complex Control	Deconvolved_5_11969_slice1_cell6_dendrite2_spines_63x_z2_1024px_avg2_0.35um-stack_1_1_9_spine22.ply	0.321778867	-0.97916945	-0.353104889	3	Complex
2369	D:\Downloads\spines_2022_modified\Done\Deconvolved_5_11969_slice1_cell6_dendrite2_spines_63x_z2_1024px_avg2_0.35um-stack_1_1_9_spine24.ply		11969	1	6	2	2	1.177716026	4.665819141	0.614893991	0.917160085	0.491574317	0.72631545	0.302928821	0.819521528	No	Complex Control	Deconvolved_5_11969_slice1_cell6_dendrite2_spines_63x_z2_1024px_avg2_0.35um-stack_1_1_9_spine24.ply	-1.717443475	-0.261443192	-0.328839635	0	Complex
2370	D:\Downloads\spines_2022_modified\Done\Deconvolved_5_11969_slice1_cell6_dendrite2_spines_63x_z2_1024px_avg2_0.35um-stack_1_1_9_spine25.ply		11969	1	6	2	2	1.729343451	6.232697154	0.902888861	1.344109155	0.488676195	1.051146283	0.409023973	0.532253574	No	Complex Control	Deconvolved_5_11969_slice1_cell6_dendrite2_spines_63x_z2_1024px_avg2_0.35um-stack_1_1_9_spine25.ply	-0.185650183	-1.153011963	-0.709699397	3	Complex
2371	D:\Downloads\spines_2022_modified\Done\Deconvolved_5_11969_slice1_cell6_dendrite2_spines_63x_z2_1024px_avg2_0.35um-stack_1_1_9_spine3.ply		11969	1	6	2	3	2.022994463	12.63198413	2.456244022	3.118829548	0.269755578	1.241511621	0.429790309	0.698381297	No	Complex Control	Deconvolved_5_11969_slice1_cell6_dendrite2_spines_63x_z2_1024px_avg2_0.35um-stack_1_1_9_spine3.ply	0.13979806	0.066808811	-1.432396401	3	Complex
2372	D:\Downloads\spines_2022_modified\Done\Deconvolved_5_11969_slice1_cell6_dendrite2_spines_63x_z2_1024px_avg2_0.35um-stack_1_1_9_spine4.ply		11969	1	6	2	4	1.764177699	9.401823914	1.742271392	2.073534882	0.190133117	1.105055986	0.400940346	0.66044759	No	Complex Control	Deconvolved_5_11969_slice1_cell6_dendrite2_spines_63x_z2_1024px_avg2_0.35um-stack_1_1_9_spine4.ply	-0.329247493	-0.125181852	-1.88035102	3	Complex
2373	D:\Downloads\spines_2022_modified\Done\Deconvolved_5_11969_slice1_cell6_dendrite2_spines_63x_z2_1024px_avg2_0.35um-stack_1_1_9_spine6.ply		11969	1	6	2	6	1.631077723	9.923177921	2.198583878	3.385617312	0.539908187	1.211832536	0.231763622	0.779115462	No	Complex Control	Deconvolved_5_11969_slice1_cell6_dendrite2_spines_63x_z2_1024px_avg2_0.35um-stack_1_1_9_spine6.ply	-1.398655529	0.307676398	0.0083723	0	Complex
2374	D:\Downloads\spines_2022_modified\Done\Deconvolved_5_11969_slice1_cell6_dendrite2_spines_63x_z2_1024px_avg2_0.35um-stack_1_1_9_spine7.ply		11969	1	6	2	7	1.371489377	3.105741136	0.2933999	0.457881758	0.560606387	0.80302572	0.440540361	0.519906248	No	Complex Control	Deconvolved_5_11969_slice1_cell6_dendrite2_spines_63x_z2_1024px_avg2_0.35um-stack_1_1_9_spine7.ply	-0.41199954	-1.701012172	-0.48492378	3	Complex
2375	D:\Downloads\spines_2022_modified\Done\Deconvolved_5_11969_slice1_cell6_dendrite2_spines_63x_z2_1024px_avg2_0.35um-stack_1_1_9_spine8.ply		11969	1	6	2	8	1.006029273	2.985896793	0.380453767	0.453541488	0.192106707	0.67527947	0.363699848	0.692000394	No	Complex Control	Deconvolved_5_11969_slice1_cell6_dendrite2_spines_63x_z2_1024px_avg2_0.35um-stack_1_1_9_spine8.ply	-1.477782198	-0.556376492	-1.939726554	3	Complex
2376	D:\Downloads\spines_2022_modified\Done\Deconvolved_5_11969_slice1_cell7_dendrite1_spines_63x_z2_1024px_avg2_0.35um-stack_SHF_1_1_9_spine1.ply		11969	1	7	1	1	2.026134255	10.79364502	2.247932773	3.217594818	0.431357226	1.257523089	0.328817908	0.717780437	No	Complex Control	Deconvolved_5_11969_slice1_cell7_dendrite1_spines_63x_z2_1024px_avg2_0.35um-stack_SHF_1_1_9_spine1.ply	-0.472598061	0.097589069	-0.608496823	3	Complex
2377	D:\Downloads\spines_2022_modified\Done\Deconvolved_5_11969_slice1_cell7_dendrite1_spines_63x_z2_1024px_avg2_0.35um-stack_SHF_1_1_9_spine10.ply		11969	1	7	1	1	2.033561225	9.666272019	1.938156937	2.637712817	0.360938718	1.269894934	0.378205852	0.64671836	No	Complex Control	Deconvolved_5_11969_slice1_cell7_dendrite1_spines_63x_z2_1024px_avg2_0.35um-stack_SHF_1_1_9_spine10.ply	-0.165237941	-0.249946758	-1.072181537	3	Complex
2378	D:\Downloads\spines_2022_modified\Done\Deconvolved_5_11969_slice1_cell7_dendrite1_spines_63x_z2_1024px_avg2_0.35um-stack_SHF_1_1_9_spine11.ply		11969	1	7	1	1	0.764916488	2.508528471	0.286536491	0.501986809	0.751912321	0.566307478	0.194295324	0.955953725	No	Complex Control	Deconvolved_5_11969_slice1_cell7_dendrite1_spines_63x_z2_1024px_avg2_0.35um-stack_SHF_1_1_9_spine11.ply	-2.870537371	-0.129057629	1.063503235	0	Complex
2379	D:\Downloads\spines_2022_modified\Done\Deconvolved_5_11969_slice1_cell7_dendrite1_spines_63x_z2_1024px_avg2_0.35um-stack_SHF_1_1_9_spine12.ply		11969	1	7	1	1	0.997804732	3.276589353	0.427326519	0.758994014	0.776145361	0.700066784	0.249582588	0.857024417	No	Complex Control	Deconvolved_5_11969_slice1_cell7_dendrite1_spines_63x_z2_1024px_avg2_0.35um-stack_SHF_1_1_9_spine12.ply	-2.194258587	-0.509621317	1.038553157	0	Complex
2380	D:\Downloads\spines_2022_modified\Done\Deconvolved_5_11969_slice1_cell7_dendrite1_spines_63x_z2_1024px_avg2_0.35um-stack_SHF_1_1_9_spine14.ply		11969	1	7	1	1	1.030911213	4.791737105	0.609706622	1.146525158	0.880453839	0.772614518	0.20939685	0.793319665	No	Complex Control	Deconvolved_5_11969_slice1_cell7_dendrite1_spines_63x_z2_1024px_avg2_0.35um-stack_SHF_1_1_9_spine14.ply	-2.169035595	-0.552914026	1.502394833	0	Complex
2381	D:\Downloads\spines_2022_modified\Done\Deconvolved_5_11969_slice1_cell7_dendrite1_spines_63x_z2_1024px_avg2_0.35um-stack_SHF_1_1_9_spine6.ply		11969	1	7	1	6	1.841012908	10.69964511	2.337140612	2.977823728	0.274131181	1.20631379	0.339705488	0.74358655	No	Complex Control	Deconvolved_5_11969_slice1_cell7_dendrite1_spines_63x_z2_1024px_avg2_0.35um-stack_SHF_1_1_9_spine6.ply	-0.64311714	0.30359815	-1.323083502	3	Complex
2382	D:\Downloads\spines_2022_modified\Done\Deconvolved_5_11969_slice1_cell7_dendrite1_spines_63x_z2_1024px_avg2_0.35um-stack_SHF_1_1_9_spine7.ply		11969	1	7	1	7	1.470190928	9.652847666	2.265437424	3.077356709	0.358394047	1.100863519	0.20791384	0.946172149	No	Complex Control	Deconvolved_5_11969_slice1_cell7_dendrite1_spines_63x_z2_1024px_avg2_0.35um-stack_SHF_1_1_9_spine7.ply	-1.984247833	1.023747118	-0.62663689	0	Complex
2383	D:\Downloads\spines_2022_modified\Done\Deconvolved_5_11969_slice1_cell7_dendrite1_spines_63x_z2_1024px_avg2_0.35um-stack_SHF_1_1_9_spine9.ply		11969	1	7	1	9	1.201255607	6.340276144	1.007724029	1.581468402	0.569346723	0.906092951	0.228003762	0.800969402	No	Complex Control	Deconvolved_5_11969_slice1_cell7_dendrite1_spines_63x_z2_1024px_avg2_0.35um-stack_SHF_1_1_9_spine9.ply	-1.955502183	-0.020427248	0.095953634	0	Complex
2384	D:\Downloads\spines_2022_modified\Done\Deconvolved_5_11973_slice1_cell1_dendrite1_spines_63x_z2_1024px_avg2_0.35um-stack_SHF_1_1_9_spine1.ply		11973	1	1	1	1	3.000000067	11.94051695	2.167200898	3.21077125	0.481529125	1.859124566	0.448618937	0.376030876	No	Complex Control	Deconvolved_5_11973_slice1_cell1_dendrite1_spines_63x_z2_1024px_avg2_0.35um-stack_SHF_1_1_9_spine1.ply	1.532436515	-1.018782443	-0.802137519	1	Complex
2385	D:\Downloads\spines_2022_modified\Done\Deconvolved_5_11973_slice1_cell1_dendrite1_spines_63x_z2_1024px_avg2_0.35um-stack_SHF_1_1_9_spine10.ply		11973	1	1	1	1	1.23381424	3.923025022	0.55328183	0.691123783	0.249135153	0.78411862	0.39766238	0.684465195	No	Complex Control	Deconvolved_5_11973_slice1_cell1_dendrite1_spines_63x_z2_1024px_avg2_0.35um-stack_SHF_1_1_9_spine10.ply	-1.052830709	-0.657883558	-1.687902214	3	Complex
2386	D:\Downloads\spines_2022_modified\Done\Deconvolved_5_11973_slice1_cell1_dendrite1_spines_63x_z2_1024px_avg2_0.35um-stack_SHF_1_1_9_spine11.ply		11973	1	1	1	1	1.600597391	9.327789696	1.780179326	2.854455498	0.603465143	1.116824196	0.255051616	0.871382653	No	Complex Control	Deconvolved_5_11973_slice1_cell1_dendrite1_spines_63x_z2_1024px_avg2_0.35um-stack_SHF_1_1_9_spine11.ply	-1.468250033	0.328292397	0.377910977	0	Complex
2387	D:\Downloads\spines_2022_modified\Done\Deconvolved_5_11973_slice1_cell1_dendrite1_spines_63x_z2_1024px_avg2_0.35um-stack_SHF_1_1_9_spine12.ply		11973	1	1	1	1	1.565831337	5.477181066	0.760803703	1.300269001	0.709072912	0.89717552	0.348346314	0.716953194	No	Complex Control	Deconvolved_5_11973_slice1_cell1_dendrite1_spines_63x_z2_1024px_avg2_0.35um-stack_SHF_1_1_9_spine12.ply	-0.918344709	-0.852029374	0.549081231	4	Complex
2388	D:\Downloads\spines_2022_modified\Done\Deconvolved_5_11973_slice1_cell1_dendrite1_spines_63x_z2_1024px_avg2_0.35um-stack_SHF_1_1_9_spine13_shf.ply		11973	1	1	1	1	1.293826498	5.361577796	0.830909394	1.476933373	0.777490282	0.830664137	0.197520383	1.062425799	SHF	Complex Control	Deconvolved_5_11973_slice1_cell1_dendrite1_spines_63x_z2_1024px_avg2_0.35um-stack_SHF_1_1_9_spine13_shf.ply	-2.47974696	0.417822231	1.373089837	0	Complex
2389	D:\Downloads\spines_2022_modified\Done\Deconvolved_5_11973_slice1_cell1_dendrite1_spines_63x_z2_1024px_avg2_0.35um-stack_SHF_1_1_9_spine14_shf.ply		11973	1	1	1	1	1.746621051	14.05894305	3.195274199	4.524881752	0.416116887	1.192743344	0.328178995	0.902718982	SHF	Complex Control	Deconvolved_5_11973_slice1_cell1_dendrite1_spines_63x_z2_1024px_avg2_0.35um-stack_SHF_1_1_9_spine14_shf.ply	-0.832088318	0.81640028	-0.431904563	0	Complex
2390	D:\Downloads\spines_2022_modified\Done\Deconvolved_5_11973_slice1_cell1_dendrite1_spines_63x_z2_1024px_avg2_0.35um-stack_SHF_1_1_9_spine15.ply		11973	1	1	1	1	1.500119294	8.320978	1.592343109	2.258517886	0.418361327	1.062824394	0.318525274	0.818244584	No	Complex Control	Deconvolved_5_11973_slice1_cell1_dendrite1_spines_63x_z2_1024px_avg2_0.35um-stack_SHF_1_1_9_spine15.ply	-1.221406549	0.127175581	-0.608907016	0	Complex
2391	D:\Downloads\spines_2022_modified\Done\Deconvolved_5_11973_slice1_cell1_dendrite1_spines_63x_z2_1024px_avg2_0.35um-stack_SHF_1_1_9_spine16.ply		11973	1	1	1	1	0.704808851	1.576158099	0.133971068	0.202722147	0.513178548	0.444489964	0.342247119	0.872028945	No	Complex Control	Deconvolved_5_11973_slice1_cell1_dendrite1_spines_63x_z2_1024px_avg2_0.35um-stack_SHF_1_1_9_spine16.ply	-2.108973739	-0.614965023	-0.272995569	0	Complex
2392	D:\Downloads\spines_2022_modified\Done\Deconvolved_5_11973_slice1_cell1_dendrite1_spines_63x_z2_1024px_avg2_0.35um-stack_SHF_1_1_9_spine17.ply		11973	1	1	1	1	1.525114019	9.650216713	1.978436922	3.163288299	0.598882564	1.10296723	0.212927972	0.861059347	No	Complex Control	Deconvolved_5_11973_slice1_cell1_dendrite1_spines_63x_z2_1024px_avg2_0.35um-stack_SHF_1_1_9_spine17.ply	-1.713242596	0.465789226	0.380518396	0	Complex
2393	D:\Downloads\spines_2022_modified\Done\Deconvolved_5_11973_slice1_cell1_dendrite1_spines_63x_z2_1024px_avg2_0.35um-stack_SHF_1_1_9_spine18.ply		11973	1	1	1	1	1.004003279	2.559276465	0.259593826	0.339077117	0.306183289	0.578935899	0.467884449	0.709507456	No	Complex Control	Deconvolved_5_11973_slice1_cell1_dendrite1_spines_63x_z2_1024px_avg2_0.35um-stack_SHF_1_1_9_spine18.ply	-0.955567136	-1.059207559	-1.487733132	3	Complex
2394	D:\Downloads\spines_2022_modified\Done\Deconvolved_5_11973_slice1_cell1_dendrite1_spines_63x_z2_1024px_avg2_0.35um-stack_SHF_1_1_9_spine3.ply		11973	1	1	1	3	1.959986891	7.235678208	0.989220008	1.669907215	0.688104973	1.221142754	0.416543398	0.518090059	No	Complex Control	Deconvolved_5_11973_slice1_cell1_dendrite1_spines_63x_z2_1024px_avg2_0.35um-stack_SHF_1_1_9_spine3.ply	0.153591412	-1.369403255	0.21306199	4	Complex
2395	D:\Downloads\spines_2022_modified\Done\Deconvolved_5_11973_slice1_cell1_dendrite1_spines_63x_z2_1024px_avg2_0.35um-stack_SHF_1_1_9_spine4.ply		11973	1	1	1	4	1.010684227	3.262177204	0.374840123	0.568075413	0.515513889	0.678421899	0.26983909	0.873111457	No	Complex Control	Deconvolved_5_11973_slice1_cell1_dendrite1_spines_63x_z2_1024px_avg2_0.35um-stack_SHF_1_1_9_spine4.ply	-2.17234291	-0.180794586	-0.158804364	0	Complex
2396	D:\Downloads\spines_2022_modified\Done\Deconvolved_5_11973_slice1_cell1_dendrite1_spines_63x_z2_1024px_avg2_0.35um-stack_SHF_1_1_9_spine5.ply		11973	1	1	1	5	1.487456558	10.6545754	2.219323023	3.599532527	0.621905639	1.127726382	0.14978967	0.915560269	No	Complex Control	Deconvolved_5_11973_slice1_cell1_dendrite1_spines_63x_z2_1024px_avg2_0.35um-stack_SHF_1_1_9_spine5.ply	-2.106138385	0.867342888	0.614874546	0	Complex
2397	D:\Downloads\spines_2022_modified\Done\Deconvolved_5_11973_slice1_cell1_dendrite1_spines_63x_z2_1024px_avg2_0.35um-stack_SHF_1_1_9_spine8.ply		11973	1	1	1	8	1.58492796	7.938740467	1.635338747	2.238913028	0.369082113	1.049607833	0.277237419	0.842775026	No	Complex Control	Deconvolved_5_11973_slice1_cell1_dendrite1_spines_63x_z2_1024px_avg2_0.35um-stack_SHF_1_1_9_spine8.ply	-1.446949249	0.383756466	-0.77367269	0	Complex
2398	D:\Downloads\spines_2022_modified\Done\Deconvolved_5_11973_slice1_cell1_dendrite1_spines_63x_z2_1024px_avg2_0.35um-stack_SHF_1_1_9_spine9.ply		11973	1	1	1	9	1.42223776	10.41096064	2.094402139	3.196440004	0.526182553	1.122352727	0.175359136	0.868568811	No	Complex Control	Deconvolved_5_11973_slice1_cell1_dendrite1_spines_63x_z2_1024px_avg2_0.35um-stack_SHF_1_1_9_spine9.ply	-1.979659196	0.757461446	0.091322937	0	Complex
2399	D:\Downloads\spines_2022_modified\Done\Deconvolved_5_11973_slice1_cell2_dendrite1_spines_63x_z2_1024px_avg2_0.35um-stack_SHF_1_1_9_spine10.ply		11973	1	2	1	1	1.403976877	6.899612499	1.16755488	1.696687022	0.453196806	0.986029578	0.318330903	0.769766777	No	Complex Control	Deconvolved_5_11973_slice1_cell2_dendrite1_spines_63x_z2_1024px_avg2_0.35um-stack_SHF_1_1_9_spine10.ply	-1.278014255	-0.175398702	-0.530683141	0	Complex
2400	D:\Downloads\spines_2022_modified\Done\Deconvolved_5_11973_slice1_cell2_dendrite1_spines_63x_z2_1024px_avg2_0.35um-stack_SHF_1_1_9_spine11.ply		11973	1	2	1	1	2.764760105	13.1550662	2.573395559	4.012050635	0.559049335	1.772810113	0.399690077	0.462808461	No	Complex Control	Deconvolved_5_11973_slice1_cell2_dendrite1_spines_63x_z2_1024px_avg2_0.35um-stack_SHF_1_1_9_spine11.ply	1.035694371	-0.672466848	-0.29942555	1	Complex
2401	D:\Downloads\spines_2022_modified\Done\Deconvolved_5_11973_slice1_cell2_dendrite1_spines_63x_z2_1024px_avg2_0.35um-stack_SHF_1_1_9_spine12.ply		11973	1	2	1	1	2.789626986	15.93943446	3.254692546	5.156935862	0.584461755	1.905207202	0.365688801	0.445455555	No	Complex Control	Deconvolved_5_11973_slice1_cell2_dendrite1_spines_63x_z2_1024px_avg2_0.35um-stack_SHF_1_1_9_spine12.ply	1.054726047	-0.408679585	-0.132127285	1	Complex
2402	D:\Downloads\spines_2022_modified\Done\Deconvolved_5_11973_slice1_cell2_dendrite1_spines_63x_z2_1024px_avg2_0.35um-stack_SHF_1_1_9_spine13.ply		11973	1	2	1	1	1.857907083	11.61014643	2.288457479	3.470055475	0.516329452	1.19714436	0.291388167	0.798556765	No	Complex Control	Deconvolved_5_11973_slice1_cell2_dendrite1_spines_63x_z2_1024px_avg2_0.35um-stack_SHF_1_1_9_spine13.ply	-0.867062938	0.357881565	-0.090098545	0	Complex
2403	D:\Downloads\spines_2022_modified\Done\Deconvolved_5_11973_slice1_cell2_dendrite1_spines_63x_z2_1024px_avg2_0.35um-stack_SHF_1_1_9_spine14.ply		11973	1	2	1	1	1.559199219	9.204311466	2.026846019	3.374267307	0.664787199	1.192283176	0.237800521	0.807997638	No	Complex Control	Deconvolved_5_11973_slice1_cell2_dendrite1_spines_63x_z2_1024px_avg2_0.35um-stack_SHF_1_1_9_spine14.ply	-1.47464885	0.122273406	0.597031749	0	Complex
2404	D:\Downloads\spines_2022_modified\Done\Deconvolved_5_11973_slice1_cell2_dendrite1_spines_63x_z2_1024px_avg2_0.35um-stack_SHF_1_1_9_spine15.ply		11973	1	2	1	1	2.510162223	12.50105607	2.389967397	3.530002619	0.477008692	1.513879379	0.408365046	0.541514095	No	Complex Control	Deconvolved_5_11973_slice1_cell2_dendrite1_spines_63x_z2_1024px_avg2_0.35um-stack_SHF_1_1_9_spine15.ply	0.703137504	-0.480092821	-0.616917345	3	Complex
2405	D:\Downloads\spines_2022_modified\Done\Deconvolved_5_11973_slice1_cell2_dendrite1_spines_63x_z2_1024px_avg2_0.35um-stack_SHF_1_1_9_spine16.ply		11973	1	2	1	1	1.325683344	7.055793762	1.287222299	1.537181849	0.194185224	0.93070166	0.317206673	0.857142283	No	Complex Control	Deconvolved_5_11973_slice1_cell2_dendrite1_spines_63x_z2_1024px_avg2_0.35um-stack_SHF_1_1_9_spine16.ply	-1.546872602	0.408739905	-1.622786416	3	Complex
2406	D:\Downloads\spines_2022_modified\Done\Deconvolved_5_11973_slice1_cell2_dendrite1_spines_63x_z2_1024px_avg2_0.35um-stack_SHF_1_1_9_spine17.ply		11973	1	2	1	1	1.581524772	8.985414041	1.708423629	3.027855004	0.772309252	1.149856055	0.225964051	0.798669257	No	Complex Control	Deconvolved_5_11973_slice1_cell2_dendrite1_spines_63x_z2_1024px_avg2_0.35um-stack_SHF_1_1_9_spine17.ply	-1.488124497	-0.021804328	1.089047149	0	Complex
2407	D:\Downloads\spines_2022_modified\Done\Deconvolved_5_11973_slice1_cell2_dendrite1_spines_63x_z2_1024px_avg2_0.35um-stack_SHF_1_1_9_spine18_shf.ply		11973	1	2	1	1	3.508613281	23.8904467	5.184619493	7.478090903	0.442360604	2.306087517	0.374771059	0.39702328	No	Complex Control	Deconvolved_5_11973_slice1_cell2_dendrite1_spines_63x_z2_1024px_avg2_0.35um-stack_SHF_1_1_9_spine18_shf.ply	2.097573104	0.382842587	-0.693521426	1	Complex
2408	D:\Downloads\spines_2022_modified\Done\Deconvolved_5_11973_slice1_cell2_dendrite1_spines_63x_z2_1024px_avg2_0.35um-stack_SHF_1_1_9_spine19.ply		11973	1	2	1	1	2.338881564	10.84924186	1.430956685	2.763624445	0.931312438	1.267561255	0.455091901	0.594984292	No	Complex Control	Deconvolved_5_11973_slice1_cell2_dendrite1_spines_63x_z2_1024px_avg2_0.35um-stack_SHF_1_1_9_spine19.ply	0.760186	-1.282034121	1.463273141	4	Complex
2409	D:\Downloads\spines_2022_modified\Done\Deconvolved_5_11973_slice1_cell2_dendrite1_spines_63x_z2_1024px_avg2_0.35um-stack_SHF_1_1_9_spine1_shf.ply		11973	1	2	1	1	3.49680121	20.08608774	4.097193836	6.872173685	0.67728791	2.104157779	0.452579537	0.425475772	SHF	Complex Control	Deconvolved_5_11973_slice1_cell2_dendrite1_spines_63x_z2_1024px_avg2_0.35um-stack_SHF_1_1_9_spine1_shf.ply	2.313226074	-0.437322831	0.299538872	1	Complex
2410	D:\Downloads\spines_2022_modified\Done\Deconvolved_5_11973_slice1_cell2_dendrite1_spines_63x_z2_1024px_avg2_0.35um-stack_SHF_1_1_9_spine20.ply		11973	1	2	1	2	2.228898137	17.28653695	3.329975582	4.290684403	0.288503263	1.412600768	0.386437706	0.636171172	No	Complex Control	Deconvolved_5_11973_slice1_cell2_dendrite1_spines_63x_z2_1024px_avg2_0.35um-stack_SHF_1_1_9_spine20.ply	0.41566679	0.434665881	-1.30247959	3	Complex
2411	D:\Downloads\spines_2022_modified\Done\Deconvolved_5_11973_slice1_cell2_dendrite1_spines_63x_z2_1024px_avg2_0.35um-stack_SHF_1_1_9_spine21.ply		11973	1	2	1	2	3.326356833	25.39332247	5.820888444	8.257368327	0.418575258	2.101491803	0.383273752	0.470916018	No	Complex Control	Deconvolved_5_11973_slice1_cell2_dendrite1_spines_63x_z2_1024px_avg2_0.35um-stack_SHF_1_1_9_spine21.ply	1.952278196	0.668204801	-0.712779464	1	Complex
2412	D:\Downloads\spines_2022_modified\Done\Deconvolved_5_11973_slice1_cell2_dendrite1_spines_63x_z2_1024px_avg2_0.35um-stack_SHF_1_1_9_spine2_shf.ply		11973	1	2	1	2	2.378213272	13.79130333	2.453261469	4.639284728	0.89106819	1.494347249	0.389117256	0.596223204	No	Complex Control	Deconvolved_5_11973_slice1_cell2_dendrite1_spines_63x_z2_1024px_avg2_0.35um-stack_SHF_1_1_9_spine2_shf.ply	0.582913843	-0.755319685	1.379718311	4	Complex
2413	D:\Downloads\spines_2022_modified\Done\Deconvolved_5_11973_slice1_cell2_dendrite1_spines_63x_z2_1024px_avg2_0.35um-stack_SHF_1_1_9_spine3.ply		11973	1	2	1	3	4.03540261	34.5237871	9.546976073	15.5795922	0.631887635	2.910217295	0.330119514	0.402875416	No	Complex Control	Deconvolved_5_11973_slice1_cell2_dendrite1_spines_63x_z2_1024px_avg2_0.35um-stack_SHF_1_1_9_spine3.ply	2.845282558	1.230381846	0.407575356	1	Complex
2414	D:\Downloads\spines_2022_modified\Done\Deconvolved_5_11973_slice1_cell2_dendrite1_spines_63x_z2_1024px_avg2_0.35um-stack_SHF_1_1_9_spine4.ply		11973	1	2	1	4	2.173577312	15.16652127	3.289815796	5.002499569	0.520601723	1.403814859	0.347069088	0.717652479	No	Complex Control	Deconvolved_5_11973_slice1_cell2_dendrite1_spines_63x_z2_1024px_avg2_0.35um-stack_SHF_1_1_9_spine4.ply	-0.01833523	0.286717385	-0.141034436	3	Complex
2415	D:\Downloads\spines_2022_modified\Done\Deconvolved_5_11973_slice1_cell2_dendrite1_spines_63x_z2_1024px_avg2_0.35um-stack_SHF_1_1_9_spine5.ply		11973	1	2	1	5	4.831720123	18.84719364	4.548870055	7.681746338	0.688715273	3.34579228	0.382040687	0.228500106	No	Complex Control	Deconvolved_5_11973_slice1_cell2_dendrite1_spines_63x_z2_1024px_avg2_0.35um-stack_SHF_1_1_9_spine5.ply	3.218881122	-0.600333218	0.239531693	1	Complex
2416	D:\Downloads\spines_2022_modified\Done\Deconvolved_5_11973_slice1_cell2_dendrite1_spines_63x_z2_1024px_avg2_0.35um-stack_SHF_1_1_9_spine6.ply		11973	1	2	1	6	2.881624437	12.09019097	2.146722283	4.492247873	1.092607837	1.82527719	0.462714303	0.45048072	No	Complex Control	Deconvolved_5_11973_slice1_cell2_dendrite1_spines_63x_z2_1024px_avg2_0.35um-stack_SHF_1_1_9_spine6.ply	1.555716779	-1.715066677	2.08042992	4	Complex
2417	D:\Downloads\spines_2022_modified\Done\Deconvolved_5_11973_slice1_cell2_dendrite1_spines_63x_z2_1024px_avg2_0.35um-stack_SHF_1_1_9_spine8.ply		11973	1	2	1	8	2.04919192	9.513534061	1.753355191	2.571665829	0.466711275	1.306491296	0.385320028	0.622888355	No	Complex Control	Deconvolved_5_11973_slice1_cell2_dendrite1_spines_63x_z2_1024px_avg2_0.35um-stack_SHF_1_1_9_spine8.ply	-0.057275862	-0.490363256	-0.620244172	3	Complex
2418	D:\Downloads\spines_2022_modified\Done\Deconvolved_5_11973_slice1_cell2_dendrite1_spines_63x_z2_1024px_avg2_0.35um-stack_SHF_1_1_9_spine9.ply		11973	1	2	1	9	2.946935665	17.08807684	3.471789323	5.665546643	0.631880888	1.69456067	0.423020362	0.570759303	No	Complex Control	Deconvolved_5_11973_slice1_cell2_dendrite1_spines_63x_z2_1024px_avg2_0.35um-stack_SHF_1_1_9_spine9.ply	1.335345097	-0.226584317	0.208939933	1	Complex
2419	D:\Downloads\spines_2022_modified\Done\Deconvolved_5_11973_slice1_cell2_dendrite2_spines_63x_z2_1024px_avg2_0.35um-stack_SHF_1_1_9_spine1.ply		11973	1	2	2	1	4.532047001	18.86450736	4.286764619	6.726441904	0.569118555	2.789013055	0.444400303	0.295504391	No	Complex Control	Deconvolved_5_11973_slice1_cell2_dendrite2_spines_63x_z2_1024px_avg2_0.35um-stack_SHF_1_1_9_spine1.ply	3.178094103	-0.525598122	-0.301912948	1	Complex
2420	D:\Downloads\spines_2022_modified\Done\Deconvolved_5_11973_slice1_cell2_dendrite2_spines_63x_z2_1024px_avg2_0.35um-stack_SHF_1_1_9_spine10.ply		11973	1	2	2	1	2.035109939	14.23255676	3.051020757	3.953407961	0.295765672	1.358403989	0.36559429	0.700538587	No	Complex Control	Deconvolved_5_11973_slice1_cell2_dendrite2_spines_63x_z2_1024px_avg2_0.35um-stack_SHF_1_1_9_spine10.ply	-0.102237864	0.387644105	-1.232537771	3	Complex
2421	D:\Downloads\spines_2022_modified\Done\Deconvolved_5_11973_slice1_cell2_dendrite2_spines_63x_z2_1024px_avg2_0.35um-stack_SHF_1_1_9_spine2.ply		11973	1	2	2	2	2.722449133	12.16913092	2.566914124	3.682056373	0.434429122	1.779147798	0.393137032	0.387748567	No	Complex Control	Deconvolved_5_11973_slice1_cell2_dendrite2_spines_63x_z2_1024px_avg2_0.35um-stack_SHF_1_1_9_spine2.ply	1.012590275	-0.761016228	-0.971219586	3	Complex
2422	D:\Downloads\spines_2022_modified\Done\Deconvolved_5_11973_slice1_cell2_dendrite2_spines_63x_z2_1024px_avg2_0.35um-stack_SHF_1_1_9_spine3.ply		11973	1	2	2	3	1.391295336	10.48379378	2.348425779	3.704981868	0.577644864	1.172158638	0.123371182	0.820513519	No	Complex Control	Deconvolved_5_11973_slice1_cell2_dendrite2_spines_63x_z2_1024px_avg2_0.35um-stack_SHF_1_1_9_spine3.ply	-2.178234779	0.741669121	0.315271086	0	Complex
2423	D:\Downloads\spines_2022_modified\Done\Deconvolved_5_11973_slice1_cell2_dendrite2_spines_63x_z2_1024px_avg2_0.35um-stack_SHF_1_1_9_spine4.ply		11973	1	2	2	4	1.942911219	9.461811451	1.683328317	2.421776744	0.438683541	1.275973302	0.360279454	0.606551916	No	Complex Control	Deconvolved_5_11973_slice1_cell2_dendrite2_spines_63x_z2_1024px_avg2_0.35um-stack_SHF_1_1_9_spine4.ply	-0.251108266	-0.430286176	-0.753958685	3	Complex
2424	D:\Downloads\spines_2022_modified\Done\Deconvolved_5_11973_slice1_cell2_dendrite2_spines_63x_z2_1024px_avg2_0.35um-stack_SHF_1_1_9_spine5.ply		11973	1	2	2	5	1.538513039	7.939788182	1.539144332	1.958712096	0.272598063	1.020081164	0.311152803	0.802688449	No	Complex Control	Deconvolved_5_11973_slice1_cell2_dendrite2_spines_63x_z2_1024px_avg2_0.35um-stack_SHF_1_1_9_spine5.ply	-1.26173301	0.286855971	-1.295074569	3	Complex
2425	D:\Downloads\spines_2022_modified\Done\Deconvolved_5_11973_slice1_cell2_dendrite2_spines_63x_z2_1024px_avg2_0.35um-stack_SHF_1_1_9_spine6.ply		11973	1	2	2	6	1.716782435	6.600599361	1.178431699	1.390494065	0.179953039	1.075157881	0.450862068	0.553778354	No	Complex Control	Deconvolved_5_11973_slice1_cell2_dendrite2_spines_63x_z2_1024px_avg2_0.35um-stack_SHF_1_1_9_spine6.ply	-0.071534066	-0.792294019	-2.135968535	3	Complex
2426	D:\Downloads\spines_2022_modified\Done\Deconvolved_5_11973_slice1_cell2_dendrite2_spines_63x_z2_1024px_avg2_0.35um-stack_SHF_1_1_9_spine7.ply		11973	1	2	2	7	0.933046829	3.155197979	0.40928489	0.667657595	0.631278387	0.675945066	0.220524181	0.90534496	No	Complex Control	Deconvolved_5_11973_slice1_cell2_dendrite2_spines_63x_z2_1024px_avg2_0.35um-stack_SHF_1_1_9_spine7.ply	-2.519206509	-0.106735227	0.446612773	0	Complex
2427	D:\Downloads\spines_2022_modified\Done\Deconvolved_5_11973_slice1_cell2_dendrite2_spines_63x_z2_1024px_avg2_0.35um-stack_SHF_1_1_9_spine9.ply		11973	1	2	2	9	1.853737799	9.307160795	1.857187674	2.570958242	0.384328724	1.181919885	0.371896029	0.664226366	No	Complex Control	Deconvolved_5_11973_slice1_cell2_dendrite2_spines_63x_z2_1024px_avg2_0.35um-stack_SHF_1_1_9_spine9.ply	-0.375663184	-0.273158957	-0.954288001	3	Complex
2428	D:\Downloads\spines_2022_modified\Done\Deconvolved_5_11973_slice1_cell2_dendrite3_spines_63x_z2_1024px_avg2_0.35um-stack_SHF_1_1_9_spine1.ply		11973	1	2	3	1	1.690265709	5.292276167	0.608596398	1.037239635	0.704314448	0.89897791	0.46090512	0.629470625	No	Complex Control	Deconvolved_5_11973_slice1_cell2_dendrite3_spines_63x_z2_1024px_avg2_0.35um-stack_SHF_1_1_9_spine1.ply	-0.099210603	-1.454374693	0.336150039	4	Complex
2429	D:\Downloads\spines_2022_modified\Done\Deconvolved_5_11973_slice1_cell2_dendrite3_spines_63x_z2_1024px_avg2_0.35um-stack_SHF_1_1_9_spine10.ply		11973	1	2	3	1	1.848019405	11.90709469	2.283776094	3.1976761	0.400170581	1.216729663	0.349763133	0.731112687	No	Complex Control	Deconvolved_5_11973_slice1_cell2_dendrite3_spines_63x_z2_1024px_avg2_0.35um-stack_SHF_1_1_9_spine10.ply	-0.470224033	0.162243866	-0.74779686	3	Complex
2430	D:\Downloads\spines_2022_modified\Done\Deconvolved_5_11973_slice1_cell2_dendrite3_spines_63x_z2_1024px_avg2_0.35um-stack_SHF_1_1_9_spine11.ply		11973	1	2	3	1	2.845820327	15.87936309	3.219739339	4.869864802	0.512502811	1.860593379	0.385148258	0.436175246	No	Complex Control	Deconvolved_5_11973_slice1_cell2_dendrite3_spines_63x_z2_1024px_avg2_0.35um-stack_SHF_1_1_9_spine11.ply	1.193185765	-0.397030497	-0.488053733	1	Complex
2431	D:\Downloads\spines_2022_modified\Done\Deconvolved_5_11973_slice1_cell2_dendrite3_spines_63x_z2_1024px_avg2_0.35um-stack_SHF_1_1_9_spine12.ply		11973	1	2	3	1	1.300699037	3.734946623	0.411706863	0.647504616	0.572732143	0.792597761	0.376238622	0.663458936	No	Complex Control	Deconvolved_5_11973_slice1_cell2_dendrite3_spines_63x_z2_1024px_avg2_0.35um-stack_SHF_1_1_9_spine12.ply	-1.006865452	-1.084362121	-0.203953927	3	Complex
2432	D:\Downloads\spines_2022_modified\Done\Deconvolved_5_11973_slice1_cell2_dendrite3_spines_63x_z2_1024px_avg2_0.35um-stack_SHF_1_1_9_spine13.ply		11973	1	2	3	1	4.089191988	20.4030742	4.673715556	7.512813944	0.607460671	2.527456469	0.444218197	0.384603273	No	Complex Control	Deconvolved_5_11973_slice1_cell2_dendrite3_spines_63x_z2_1024px_avg2_0.35um-stack_SHF_1_1_9_spine13.ply	2.782988142	-0.29597823	-0.024423161	1	Complex
2433	D:\Downloads\spines_2022_modified\Done\Deconvolved_5_11973_slice1_cell2_dendrite3_spines_63x_z2_1024px_avg2_0.35um-stack_SHF_1_1_9_spine14.ply		11973	1	2	3	1	1.473494449	12.31121204	2.448957437	3.913991553	0.598227676	1.148848533	0.1489345	0.839101239	No	Complex Control	Deconvolved_5_11973_slice1_cell2_dendrite3_spines_63x_z2_1024px_avg2_0.35um-stack_SHF_1_1_9_spine14.ply	-1.91430858	0.833749163	0.441466602	0	Complex
2434	D:\Downloads\spines_2022_modified\Done\Deconvolved_5_11973_slice1_cell2_dendrite3_spines_63x_z2_1024px_avg2_0.35um-stack_SHF_1_1_9_spine2.ply		11973	1	2	3	2	3.371324583	16.07211958	3.274591251	4.22462372	0.29012246	1.818598143	0.500936372	0.479101072	No	Complex Control	Deconvolved_5_11973_slice1_cell2_dendrite3_spines_63x_z2_1024px_avg2_0.35um-stack_SHF_1_1_9_spine2.ply	2.07774624	-0.277451761	-1.526328307	1	Complex
2435	D:\Downloads\spines_2022_modified\Done\Deconvolved_5_11973_slice1_cell2_dendrite3_spines_63x_z2_1024px_avg2_0.35um-stack_SHF_1_1_9_spine3.ply		11973	1	2	3	3	3.913626223	38.06211177	10.27635032	17.62741336	0.715337918	2.34980272	0.42154531	0.587048913	No	Complex Control	Deconvolved_5_11973_slice1_cell2_dendrite3_spines_63x_z2_1024px_avg2_0.35um-stack_SHF_1_1_9_spine3.ply	3.127537202	1.543932991	0.973459072	1	Complex
2436	D:\Downloads\spines_2022_modified\Done\Deconvolved_5_11973_slice1_cell2_dendrite3_spines_63x_z2_1024px_avg2_0.35um-stack_SHF_1_1_9_spine4.ply		11973	1	2	3	4	2.471766773	19.08513698	4.337893873	5.830212527	0.344019171	1.454397227	0.386297239	0.75489334	No	Complex Control	Deconvolved_5_11973_slice1_cell2_dendrite3_spines_63x_z2_1024px_avg2_0.35um-stack_SHF_1_1_9_spine4.ply	0.50610929	0.852383333	-0.869504715	3	Complex
2437	D:\Downloads\spines_2022_modified\Done\Deconvolved_5_11973_slice1_cell2_dendrite3_spines_63x_z2_1024px_avg2_0.35um-stack_SHF_1_1_9_spine5.ply		11973	1	2	3	5	4.303462918	34.17917036	9.275169834	13.66059692	0.47281367	2.727361277	0.367323689	0.394534572	No	Complex Control	Deconvolved_5_11973_slice1_cell2_dendrite3_spines_63x_z2_1024px_avg2_0.35um-stack_SHF_1_1_9_spine5.ply	3.198151945	1.314744568	-0.355333639	1	Complex
2438	D:\Downloads\spines_2022_modified\Done\Deconvolved_5_11973_slice1_cell2_dendrite3_spines_63x_z2_1024px_avg2_0.35um-stack_SHF_1_1_9_spine6.ply		11973	1	2	3	6	1.476516606	7.592060891	1.326314621	1.961742756	0.479093064	0.983068149	0.354698019	0.833258724	No	Complex Control	Deconvolved_5_11973_slice1_cell2_dendrite3_spines_63x_z2_1024px_avg2_0.35um-stack_SHF_1_1_9_spine6.ply	-1.096746393	-0.103206187	-0.354160034	0	Complex
2439	D:\Downloads\spines_2022_modified\Done\Deconvolved_5_11973_slice1_cell2_dendrite3_spines_63x_z2_1024px_avg2_0.35um-stack_SHF_1_1_9_spine7.ply		11973	1	2	3	7	4.071417109	30.05096581	7.953072128	12.27370894	0.543266394	2.682626767	0.394430636	0.400417264	No	Complex Control	Deconvolved_5_11973_slice1_cell2_dendrite3_spines_63x_z2_1024px_avg2_0.35um-stack_SHF_1_1_9_spine7.ply	2.961317955	0.772207297	-0.120141979	1	Complex
2440	D:\Downloads\spines_2022_modified\Done\Deconvolved_5_11973_slice1_cell2_dendrite3_spines_63x_z2_1024px_avg2_0.35um-stack_SHF_1_1_9_spine8.ply		11973	1	2	3	8	2.724369917	11.60829729	1.917129613	3.53208782	0.842383423	1.788259645	0.426759898	0.382697027	No	Complex Control	Deconvolved_5_11973_slice1_cell2_dendrite3_spines_63x_z2_1024px_avg2_0.35um-stack_SHF_1_1_9_spine8.ply	1.273641338	-1.490969584	0.864430558	4	Complex
2441	D:\Downloads\spines_2022_modified\Done\Deconvolved_5_11973_slice1_cell2_dendrite3_spines_63x_z2_1024px_avg2_0.35um-stack_SHF_1_1_9_spine9_shf.ply		11973	1	2	3	9	2.387625532	18.46918157	4.14723865	6.639141876	0.600858411	1.534958134	0.347996809	0.675948824	SHF	Complex Control	Deconvolved_5_11973_slice1_cell2_dendrite3_spines_63x_z2_1024px_avg2_0.35um-stack_SHF_1_1_9_spine9_shf.ply	0.407646742	0.365015026	0.239479483	3	Complex
2442	D:\Downloads\spines_2022_modified\Done\Deconvolved_5_11973_slice1_cell3_dendrite1_spines_63x_z2_1024px_avg2_0.35um-stack_SHF_1_1_9_spine1.ply		11973	1	3	1	1	2.900511185	12.45938992	2.344634147	3.892935393	0.66035942	1.701535172	0.453748687	0.459343961	No	Complex Control	Deconvolved_5_11973_slice1_cell3_dendrite1_spines_63x_z2_1024px_avg2_0.35um-stack_SHF_1_1_9_spine1.ply	1.417161436	-1.03870395	0.115156709	1	Complex
2443	D:\Downloads\spines_2022_modified\Done\Deconvolved_5_11973_slice1_cell3_dendrite1_spines_63x_z2_1024px_avg2_0.35um-stack_SHF_1_1_9_spine10.ply		11973	1	3	1	1	2.908224293	10.38232772	1.996777152	2.819508822	0.412029789	1.860039331	0.419941558	0.330896812	No	Complex Control	Deconvolved_5_11973_slice1_cell3_dendrite1_spines_63x_z2_1024px_avg2_0.35um-stack_SHF_1_1_9_spine10.ply	1.290724057	-1.082547189	-1.178224823	3	Complex
2444	D:\Downloads\spines_2022_modified\Done\Deconvolved_5_11973_slice1_cell3_dendrite1_spines_63x_z2_1024px_avg2_0.35um-stack_SHF_1_1_9_spine11.ply		11973	1	3	1	1	1.388034465	8.122792469	1.662970495	2.420449387	0.455497494	1.016922326	0.201577032	0.888086552	No	Complex Control	Deconvolved_5_11973_slice1_cell3_dendrite1_spines_63x_z2_1024px_avg2_0.35um-stack_SHF_1_1_9_spine11.ply	-2.036172529	0.625962933	-0.268620031	0	Complex
2445	D:\Downloads\spines_2022_modified\Done\Deconvolved_5_11973_slice1_cell3_dendrite1_spines_63x_z2_1024px_avg2_0.35um-stack_SHF_1_1_9_spine12.ply		11973	1	3	1	1	4.545135694	19.5460318	4.647066263	7.037988591	0.514501449	2.913088619	0.424045673	0.280626678	No	Complex Control	Deconvolved_5_11973_slice1_cell3_dendrite1_spines_63x_z2_1024px_avg2_0.35um-stack_SHF_1_1_9_spine12.ply	3.127280471	-0.363135822	-0.542846347	1	Complex
2446	D:\Downloads\spines_2022_modified\Done\Deconvolved_5_11973_slice1_cell3_dendrite1_spines_63x_z2_1024px_avg2_0.35um-stack_SHF_1_1_9_spine14.ply		11973	1	3	1	1	1.314448773	5.13340918	0.834589621	1.197607672	0.43496593	0.890170337	0.316855877	0.800750058	No	Complex Control	Deconvolved_5_11973_slice1_cell3_dendrite1_spines_63x_z2_1024px_avg2_0.35um-stack_SHF_1_1_9_spine14.ply	-1.500371631	-0.220866606	-0.608275259	0	Complex
2447	D:\Downloads\spines_2022_modified\Done\Deconvolved_5_11973_slice1_cell3_dendrite1_spines_63x_z2_1024px_avg2_0.35um-stack_SHF_1_1_9_spine15.ply		11973	1	3	1	1	1.442230152	7.877860638	1.553220747	2.492163952	0.60451369	1.013926867	0.222868058	0.913509143	No	Complex Control	Deconvolved_5_11973_slice1_cell3_dendrite1_spines_63x_z2_1024px_avg2_0.35um-stack_SHF_1_1_9_spine15.ply	-1.900905699	0.404971148	0.428364669	0	Complex
2448	D:\Downloads\spines_2022_modified\Done\Deconvolved_5_11973_slice1_cell3_dendrite1_spines_63x_z2_1024px_avg2_0.35um-stack_SHF_1_1_9_spine16.ply		11973	1	3	1	1	1.343199926	3.922394341	0.403345593	0.725101846	0.797718528	0.818402711	0.419730369	0.637551643	No	Complex Control	Deconvolved_5_11973_slice1_cell3_dendrite1_spines_63x_z2_1024px_avg2_0.35um-stack_SHF_1_1_9_spine16.ply	-0.636767369	-1.586305319	0.770368917	4	Complex
2449	D:\Downloads\spines_2022_modified\Done\Deconvolved_5_11973_slice1_cell3_dendrite1_spines_63x_z2_1024px_avg2_0.35um-stack_SHF_1_1_9_spine2.ply		11973	1	3	1	2	3.866028531	14.32290368	2.862119901	5.365984334	0.87482863	2.455160452	0.450968988	0.308671315	No	Complex Control	Deconvolved_5_11973_slice1_cell3_dendrite1_spines_63x_z2_1024px_avg2_0.35um-stack_SHF_1_1_9_spine2.ply	2.532821289	-1.404642753	1.011340158	1	Complex
2450	D:\Downloads\spines_2022_modified\Done\Deconvolved_5_11973_slice1_cell3_dendrite1_spines_63x_z2_1024px_avg2_0.35um-stack_SHF_1_1_9_spine3.ply		11973	1	3	1	3	2.521674897	15.28553786	3.302863652	5.133069468	0.554126966	1.650273228	0.378650038	0.538488884	No	Complex Control	Deconvolved_5_11973_slice1_cell3_dendrite1_spines_63x_z2_1024px_avg2_0.35um-stack_SHF_1_1_9_spine3.ply	0.723767301	-0.266527708	-0.199369049	3	Complex
2451	D:\Downloads\spines_2022_modified\Done\Deconvolved_5_11973_slice1_cell3_dendrite1_spines_63x_z2_1024px_avg2_0.35um-stack_SHF_1_1_9_spine5.ply		11973	1	3	1	5	2.234976108	14.77675717	3.387037643	5.492450912	0.621609055	1.460021786	0.312580791	0.715904299	No	Complex Control	Deconvolved_5_11973_slice1_cell3_dendrite1_spines_63x_z2_1024px_avg2_0.35um-stack_SHF_1_1_9_spine5.ply	-0.144133054	0.241978463	0.348380005	3	Complex
2452	D:\Downloads\spines_2022_modified\Done\Deconvolved_5_11973_slice1_cell3_dendrite1_spines_63x_z2_1024px_avg2_0.35um-stack_SHF_1_1_9_spine6_shf.ply		11973	1	3	1	6	2.789469578	19.78369648	3.87468787	7.092666516	0.830513	1.801146336	0.354487815	0.540797745	SHF	Complex Control	Deconvolved_5_11973_slice1_cell3_dendrite1_spines_63x_z2_1024px_avg2_0.35um-stack_SHF_1_1_9_spine6_shf.ply	1.09652766	-0.15057595	1.176231851	4	Complex
2453	D:\Downloads\spines_2022_modified\Done\Deconvolved_5_11973_slice1_cell3_dendrite1_spines_63x_z2_1024px_avg2_0.35um-stack_SHF_1_1_9_spine7.ply		11973	1	3	1	7	1.378810504	3.1857229	0.37042157	0.487406509	0.315815678	0.858134216	0.413877357	0.46093219	No	Complex Control	Deconvolved_5_11973_slice1_cell3_dendrite1_spines_63x_z2_1024px_avg2_0.35um-stack_SHF_1_1_9_spine7.ply	-0.505773482	-1.421132868	-1.656056881	3	Complex
2454	D:\Downloads\spines_2022_modified\Done\Deconvolved_5_11973_slice1_cell3_dendrite1_spines_63x_z2_1024px_avg2_0.35um-stack_SHF_1_1_9_spine8.ply		11973	1	3	1	8	0.949575902	4.131737628	0.646897487	1.03627348	0.601912978	0.764164549	0.145204288	0.856140404	No	Complex Control	Deconvolved_5_11973_slice1_cell3_dendrite1_spines_63x_z2_1024px_avg2_0.35um-stack_SHF_1_1_9_spine8.ply	-2.776474216	0.14512639	0.332542701	0	Complex
2455	D:\Downloads\spines_2022_modified\Done\Deconvolved_5_11973_slice1_cell3_dendrite2_spines_63x_z2_1024px_avg2_0.35um-stack_SHF_1_1_9_spine1.ply		11973	1	3	2	1	3.000507499	14.54030647	3.138158851	4.200743171	0.33860119	2.010993289	0.370497339	0.355550233	No	Complex Control	Deconvolved_5_11973_slice1_cell3_dendrite2_spines_63x_z2_1024px_avg2_0.35um-stack_SHF_1_1_9_spine1.ply	1.254848643	-0.400494912	-1.380485683	3	Complex
2456	D:\Downloads\spines_2022_modified\Done\Deconvolved_5_11973_slice1_cell3_dendrite2_spines_63x_z2_1024px_avg2_0.35um-stack_SHF_1_1_9_spine10.ply		11973	1	3	2	1	1.56036682	6.933914523	1.151410259	1.581452471	0.373491731	0.980235171	0.346455499	0.769452057	No	Complex Control	Deconvolved_5_11973_slice1_cell3_dendrite2_spines_63x_z2_1024px_avg2_0.35um-stack_SHF_1_1_9_spine10.ply	-1.030702097	-0.135476938	-0.912129309	3	Complex
2457	D:\Downloads\spines_2022_modified\Done\Deconvolved_5_11973_slice1_cell3_dendrite2_spines_63x_z2_1024px_avg2_0.35um-stack_SHF_1_1_9_spine11.ply		11973	1	3	2	1	1.010315049	3.496139267	0.446791653	0.640211038	0.432907338	0.680489392	0.259551003	0.979296421	No	Complex Control	Deconvolved_5_11973_slice1_cell3_dendrite2_spines_63x_z2_1024px_avg2_0.35um-stack_SHF_1_1_9_spine11.ply	-2.413021373	0.262237489	-0.404053727	0	Complex
2458	D:\Downloads\spines_2022_modified\Done\Deconvolved_5_11973_slice1_cell3_dendrite2_spines_63x_z2_1024px_avg2_0.35um-stack_SHF_1_1_9_spine2.ply		11973	1	3	2	2	2.03908699	10.97354951	1.984560318	2.75616203	0.388802349	1.321474303	0.366251519	0.602302058	No	Complex Control	Deconvolved_5_11973_slice1_cell3_dendrite2_spines_63x_z2_1024px_avg2_0.35um-stack_SHF_1_1_9_spine2.ply	-0.075253629	-0.257017863	-0.96599806	3	Complex
2459	D:\Downloads\spines_2022_modified\Done\Deconvolved_5_11973_slice1_cell3_dendrite2_spines_63x_z2_1024px_avg2_0.35um-stack_SHF_1_1_9_spine3.ply		11973	1	3	2	3	2.854969791	15.067307	3.245089439	4.73026104	0.457667386	1.842607194	0.396150286	0.438925921	No	Complex Control	Deconvolved_5_11973_slice1_cell3_dendrite2_spines_63x_z2_1024px_avg2_0.35um-stack_SHF_1_1_9_spine3.ply	1.197489776	-0.416273833	-0.757783901	1	Complex
2460	D:\Downloads\spines_2022_modified\Done\Deconvolved_5_11973_slice1_cell3_dendrite2_spines_63x_z2_1024px_avg2_0.35um-stack_SHF_1_1_9_spine7.ply		11973	1	3	2	7	3.712547045	21.14071019	4.96444173	9.604549042	0.934668501	2.350129057	0.364109615	0.476039918	No	Complex Control	Deconvolved_5_11973_slice1_cell3_dendrite2_spines_63x_z2_1024px_avg2_0.35um-stack_SHF_1_1_9_spine7.ply	2.047482403	-0.232614889	1.644056896	1	Complex
2461	D:\Downloads\spines_2022_modified\Done\Deconvolved_5_11973_slice1_cell3_dendrite2_spines_63x_z2_1024px_avg2_0.35um-stack_SHF_1_1_9_spine8.ply		11973	1	3	2	8	1.347881329	5.715081184	0.888455217	1.433917983	0.613945143	0.926564305	0.303321003	0.779783395	No	Complex Control	Deconvolved_5_11973_slice1_cell3_dendrite2_spines_63x_z2_1024px_avg2_0.35um-stack_SHF_1_1_9_spine8.ply	-1.435632834	-0.421058295	0.212878804	0	Complex
2462	D:\Downloads\spines_2022_modified\Done\Deconvolved_5_11973_slice1_cell4_dendrite1_spines_63x_z2_1024px_avg2_0.35um-stack_SHF_1_1_9_spine1.ply		11973	1	4	1	1	4.706542071	25.64192394	6.683532831	11.50895927	0.721987392	3.225075902	0.377227406	0.334021298	No	Complex Control	Deconvolved_5_11973_slice1_cell4_dendrite1_spines_63x_z2_1024px_avg2_0.35um-stack_SHF_1_1_9_spine1.ply	3.2802158	0.167723049	0.61108513	1	Complex
2463	D:\Downloads\spines_2022_modified\Done\Deconvolved_5_11973_slice1_cell4_dendrite1_spines_63x_z2_1024px_avg2_0.35um-stack_SHF_1_1_9_spine2.ply		11973	1	4	1	2	6.283633938	53.23740591	18.61131506	26.77049145	0.438398703	3.986159213	0.463674975	0.330974178	No	Complex Control	Deconvolved_5_11973_slice1_cell4_dendrite1_spines_63x_z2_1024px_avg2_0.35um-stack_SHF_1_1_9_spine2.ply	6.272337415	2.716991897	-0.278741923	1	Complex
2464	D:\Downloads\spines_2022_modified\Done\Deconvolved_5_11973_slice1_cell4_dendrite1_spines_63x_z2_1024px_avg2_0.35um-stack_SHF_1_1_9_spine3.ply		11973	1	4	1	3	1.475753159	11.81738136	2.446879835	3.676689946	0.502603395	1.134485953	0.182537714	0.958441062	No	Complex Control	Deconvolved_5_11973_slice1_cell4_dendrite1_spines_63x_z2_1024px_avg2_0.35um-stack_SHF_1_1_9_spine3.ply	-1.985699154	1.120095974	0.104410692	0	Complex
2465	D:\Downloads\spines_2022_modified\Done\Deconvolved_5_11973_slice1_cell4_dendrite1_spines_63x_z2_1024px_avg2_0.35um-stack_SHF_1_1_9_spine4.ply		11973	1	4	1	4	1.186074684	4.196701758	0.539844391	0.726525001	0.345804482	0.75315454	0.379949536	0.727513011	No	Complex Control	Deconvolved_5_11973_slice1_cell4_dendrite1_spines_63x_z2_1024px_avg2_0.35um-stack_SHF_1_1_9_spine4.ply	-1.214953331	-0.602918057	-1.177004669	3	Complex
2466	D:\Downloads\spines_2022_modified\Done\Deconvolved_5_11973_slice1_cell4_dendrite1_spines_63x_z2_1024px_avg2_0.35um-stack_SHF_1_1_9_spine5.ply		11973	1	4	1	5	1.17833765	8.217049213	1.251390164	2.006690956	0.603569385	0.925583531	0.145990952	0.822747466	No	Complex Control	Deconvolved_5_11973_slice1_cell4_dendrite1_spines_63x_z2_1024px_avg2_0.35um-stack_SHF_1_1_9_spine5.ply	-2.333837765	0.417788135	0.373282106	0	Complex
2467	D:\Downloads\spines_2022_modified\Done\Deconvolved_5_11973_slice1_cell4_dendrite1_spines_63x_z2_1024px_avg2_0.35um-stack_SHF_1_1_9_spine6.ply		11973	1	4	1	6	1.477086652	6.244495759	0.874786662	1.218799047	0.393252892	0.950260872	0.371651631	0.67752771	No	Complex Control	Deconvolved_5_11973_slice1_cell4_dendrite1_spines_63x_z2_1024px_avg2_0.35um-stack_SHF_1_1_9_spine6.ply	-0.838203556	-0.557204525	-0.963395611	3	Complex
2468	D:\Downloads\spines_2022_modified\Done\Deconvolved_5_11973_slice1_cell4_dendrite1_spines_63x_z2_1024px_avg2_0.35um-stack_SHF_1_1_9_spine7.ply		11973	1	4	1	7	2.249057913	14.58182406	2.868350739	3.769407382	0.31413754	1.423853761	0.411315479	0.643872038	No	Complex Control	Deconvolved_5_11973_slice1_cell4_dendrite1_spines_63x_z2_1024px_avg2_0.35um-stack_SHF_1_1_9_spine7.ply	0.415997005	0.121323916	-1.234707442	3	Complex
2469	D:\Downloads\spines_2022_modified\Done\Deconvolved_5_11973_slice1_cell4_dendrite2_spines_63x_z2_1024px_avg2_0.35um-stack_SHF_1_1_9_spine1.ply		11973	1	4	2	1	2.833380479	20.4991674	4.554371263	6.343989398	0.392945158	1.96988648	0.329573803	0.476702507	No	Complex Control	Deconvolved_5_11973_slice1_cell4_dendrite2_spines_63x_z2_1024px_avg2_0.35um-stack_SHF_1_1_9_spine1.ply	1.031658539	0.42988558	-0.878244819	3	Complex
2470	D:\Downloads\spines_2022_modified\Done\Deconvolved_5_11973_slice1_cell4_dendrite2_spines_63x_z2_1024px_avg2_0.35um-stack_SHF_1_1_9_spine2.ply		11973	1	4	2	2	1.786024665	16.5340141	3.374790831	4.635859767	0.373673214	1.221646889	0.282675407	0.880496102	No	Complex Control	Deconvolved_5_11973_slice1_cell4_dendrite2_spines_63x_z2_1024px_avg2_0.35um-stack_SHF_1_1_9_spine2.ply	-0.887364939	1.177354418	-0.576659352	0	Complex
2471	D:\Downloads\spines_2022_modified\Done\Deconvolved_5_11973_slice1_cell4_dendrite2_spines_63x_z2_1024px_avg2_0.35um-stack_SHF_1_1_9_spine5.ply		11973	1	4	2	5	2.826977766	21.61833966	5.118377374	6.812360196	0.330960908	1.904346263	0.356505462	0.582264301	No	Complex Control	Deconvolved_5_11973_slice1_cell4_dendrite2_spines_63x_z2_1024px_avg2_0.35um-stack_SHF_1_1_9_spine5.ply	1.033187077	0.784914881	-1.04779043	3	Complex
2472	D:\Downloads\spines_2022_modified\Done\Deconvolved_5_11973_slice1_cell5_dendrite2_spines_63x_z2_1024px_avg2_0.35um-stack_SHF_1_1_9_spine1.ply		11973	1	5	2	1	3.34696498	28.71770061	6.85978404	10.34783548	0.508478317	2.312999007	0.338631801	0.476901044	No	Complex Control	Deconvolved_5_11973_slice1_cell5_dendrite2_spines_63x_z2_1024px_avg2_0.35um-stack_SHF_1_1_9_spine1.ply	1.917467586	0.983766434	-0.205098763	1	Complex
2473	D:\Downloads\spines_2022_modified\Done\Deconvolved_5_11973_slice1_cell5_dendrite2_spines_63x_z2_1024px_avg2_0.35um-stack_SHF_1_1_9_spine2.ply		11973	1	5	2	2	4.928512513	30.40463357	8.161773069	12.86088877	0.575746919	3.096378	0.43692544	0.363648323	No	Complex Control	Deconvolved_5_11973_slice1_cell5_dendrite2_spines_63x_z2_1024px_avg2_0.35um-stack_SHF_1_1_9_spine2.ply	3.918221558	0.656599957	0.00441669	1	Complex
2474	D:\Downloads\spines_2022_modified\Done\Deconvolved_5_11973_slice1_cell5_dendrite2_spines_63x_z2_1024px_avg2_0.35um-stack_SHF_1_1_9_spine3.ply		11973	1	5	2	3	2.964886833	13.0024283	2.352006125	3.633619117	0.544902064	1.99805188	0.381209355	0.362556393	No	Complex Control	Deconvolved_5_11973_slice1_cell5_dendrite2_spines_63x_z2_1024px_avg2_0.35um-stack_SHF_1_1_9_spine3.ply	1.24592264	-0.829447804	-0.456239065	1	Complex
2475	D:\Downloads\spines_2022_modified\Done\Deconvolved_5_11973_slice1_cell5_dendrite2_spines_63x_z2_1024px_avg2_0.35um-stack_SHF_1_1_9_spine4.ply		11973	1	5	2	4	1.305612605	10.84890573	2.041636039	3.05466504	0.496184913	1.08469213	0.140112951	0.818995503	No	Complex Control	Deconvolved_5_11973_slice1_cell5_dendrite2_spines_63x_z2_1024px_avg2_0.35um-stack_SHF_1_1_9_spine4.ply	-2.154569179	0.806264426	-0.074858224	0	Complex
2476	D:\Downloads\spines_2022_modified\Done\Deconvolved_5_11973_slice1_cell5_dendrite2_spines_63x_z2_1024px_avg2_0.35um-stack_SHF_1_1_9_spine5.ply		11973	1	5	2	5	1.57007256	9.496886491	1.662408611	2.128971115	0.280654528	1.040296802	0.366791462	0.774418369	No	Complex Control	Deconvolved_5_11973_slice1_cell5_dendrite2_spines_63x_z2_1024px_avg2_0.35um-stack_SHF_1_1_9_spine5.ply	-0.817153318	0.140666255	-1.312690046	3	Complex
2477	D:\Downloads\spines_2022_modified\Done\Deconvolved_5_11973_slice1_cell5_dendrite2_spines_63x_z2_1024px_avg2_0.35um-stack_SHF_1_1_9_spine6.ply		11973	1	5	2	6	2.291667923	12.46648124	2.308368219	3.301977764	0.430438063	1.395156004	0.382523189	0.611259743	No	Complex Control	Deconvolved_5_11973_slice1_cell5_dendrite2_spines_63x_z2_1024px_avg2_0.35um-stack_SHF_1_1_9_spine6.ply	0.272756693	-0.185226866	-0.741647291	3	Complex
2478	D:\Downloads\spines_2022_modified\Done\Deconvolved_5_11973_slice1_cell5_dendrite2_spines_63x_z2_1024px_avg2_0.35um-stack_SHF_1_1_9_spine7.ply		11973	1	5	2	7	3.387448349	13.03257861	2.528013056	4.555300132	0.801929037	2.317963059	0.383115545	0.301648745	No	Complex Control	Deconvolved_5_11973_slice1_cell5_dendrite2_spines_63x_z2_1024px_avg2_0.35um-stack_SHF_1_1_9_spine7.ply	1.743322083	-1.272665782	0.678714464	1	Complex
2479	D:\Downloads\spines_2022_modified\Done\Deconvolved_5_11973_slice1_cell5_dendrite2_spines_63x_z2_1024px_avg2_0.35um-stack_SHF_1_1_9_spine8.ply		11973	1	5	2	8	3.065788757	24.20044919	5.541149638	8.393240829	0.514711094	1.977123084	0.388537815	0.517924414	No	Complex Control	Deconvolved_5_11973_slice1_cell5_dendrite2_spines_63x_z2_1024px_avg2_0.35um-stack_SHF_1_1_9_spine8.ply	1.667990032	0.50263961	-0.252255867	1	Complex
2480	D:\Downloads\spines_2022_modified\Done\Deconvolved_5_11973_slice1_cell6_dendrite1_spines_63x_z2_1024px_avg2_0.35um-stack_SHF_1_1_9_spine1.ply		11973	1	6	1	1	2.75519797	21.37235117	5.283027889	6.615451033	0.252208236	1.679716119	0.368822998	0.664387979	No	Complex Control	Deconvolved_5_11973_slice1_cell6_dendrite1_spines_63x_z2_1024px_avg2_0.35um-stack_SHF_1_1_9_spine1.ply	0.873657823	1.032126108	-1.333044651	3	Complex
2481	D:\Downloads\spines_2022_modified\Done\Deconvolved_5_11973_slice1_cell6_dendrite1_spines_63x_z2_1024px_avg2_0.35um-stack_SHF_1_1_9_spine10.ply		11973	1	6	1	1	1.476684982	6.742624921	1.142951942	1.495577188	0.308521498	0.985246223	0.323958917	0.734718289	No	Complex Control	Deconvolved_5_11973_slice1_cell6_dendrite1_spines_63x_z2_1024px_avg2_0.35um-stack_SHF_1_1_9_spine10.ply	-1.179974673	-0.089013415	-1.240078437	3	Complex
2482	D:\Downloads\spines_2022_modified\Done\Deconvolved_5_11973_slice1_cell6_dendrite1_spines_63x_z2_1024px_avg2_0.35um-stack_SHF_1_1_9_spine11_shf.ply		11973	1	6	1	1	2.478926898	18.34433526	4.04696089	5.675525711	0.402416743	1.711608739	0.351005498	0.648327334	SHF	Complex Control	Deconvolved_5_11973_slice1_cell6_dendrite1_spines_63x_z2_1024px_avg2_0.35um-stack_SHF_1_1_9_spine11_shf.ply	0.481541519	0.558754724	-0.705083513	3	Complex
2483	D:\Downloads\spines_2022_modified\Done\Deconvolved_5_11973_slice1_cell6_dendrite1_spines_63x_z2_1024px_avg2_0.35um-stack_SHF_1_1_9_spine12.ply		11973	1	6	1	1	3.293038046	18.42944873	3.841739486	6.556844764	0.70673852	1.960109529	0.417934345	0.451617119	No	Complex Control	Deconvolved_5_11973_slice1_cell6_dendrite1_spines_63x_z2_1024px_avg2_0.35um-stack_SHF_1_1_9_spine12.ply	1.856769472	-0.456584903	0.458701181	1	Complex
2484	D:\Downloads\spines_2022_modified\Done\Deconvolved_5_11973_slice1_cell6_dendrite1_spines_63x_z2_1024px_avg2_0.35um-stack_SHF_1_1_9_spine13.ply		11973	1	6	1	1	4.038506653	19.63487855	4.631761893	7.592509319	0.639227036	2.533379782	0.425103076	0.373175741	No	Complex Control	Deconvolved_5_11973_slice1_cell6_dendrite1_spines_63x_z2_1024px_avg2_0.35um-stack_SHF_1_1_9_spine13.ply	2.632348251	-0.373139209	0.110459714	1	Complex
2485	D:\Downloads\spines_2022_modified\Done\Deconvolved_5_11973_slice1_cell6_dendrite1_spines_63x_z2_1024px_avg2_0.35um-stack_SHF_1_1_9_spine2.ply		11973	1	6	1	2	1.160222233	4.998795866	0.803401362	1.145623046	0.425966024	0.841010934	0.227432546	0.898660942	No	Complex Control	Deconvolved_5_11973_slice1_cell6_dendrite1_spines_63x_z2_1024px_avg2_0.35um-stack_SHF_1_1_9_spine2.ply	-2.258088229	0.31734108	-0.472240574	0	Complex
2486	D:\Downloads\spines_2022_modified\Done\Deconvolved_5_11973_slice1_cell6_dendrite1_spines_63x_z2_1024px_avg2_0.35um-stack_SHF_1_1_9_spine3.ply		11973	1	6	1	3	2.415331681	11.67914943	2.024512208	3.106803501	0.534593612	1.441681547	0.421259752	0.533738062	No	Complex Control	Deconvolved_5_11973_slice1_cell6_dendrite1_spines_63x_z2_1024px_avg2_0.35um-stack_SHF_1_1_9_spine3.ply	0.68463326	-0.704683211	-0.388954268	3	Complex
2487	D:\Downloads\spines_2022_modified\Done\Deconvolved_5_11973_slice1_cell6_dendrite1_spines_63x_z2_1024px_avg2_0.35um-stack_SHF_1_1_9_spine5.ply		11973	1	6	1	5	2.659928723	13.62733523	2.770344016	4.08927205	0.476088178	1.764524298	0.397172929	0.46734735	No	Complex Control	Deconvolved_5_11973_slice1_cell6_dendrite1_spines_63x_z2_1024px_avg2_0.35um-stack_SHF_1_1_9_spine5.ply	0.939005151	-0.518445709	-0.672876738	3	Complex
2488	D:\Downloads\spines_2022_modified\Done\Deconvolved_5_11973_slice1_cell6_dendrite1_spines_63x_z2_1024px_avg2_0.35um-stack_SHF_1_1_9_spine6.ply		11973	1	6	1	6	3.72455847	22.67837605	5.902725788	7.758819601	0.314446898	2.443408846	0.369326023	0.394388479	No	Complex Control	Deconvolved_5_11973_slice1_cell6_dendrite1_spines_63x_z2_1024px_avg2_0.35um-stack_SHF_1_1_9_spine6.ply	2.141524086	0.508213791	-1.286374306	1	Complex
2489	D:\Downloads\spines_2022_modified\Done\Deconvolved_5_11973_slice1_cell6_dendrite1_spines_63x_z2_1024px_avg2_0.35um-stack_SHF_1_1_9_spine7_shf.ply		11973	1	6	1	7	2.502594359	22.93779958	6.482861299	8.36366626	0.290119574	1.682639993	0.312463114	0.753416193	SHF	Complex Control	Deconvolved_5_11973_slice1_cell6_dendrite1_spines_63x_z2_1024px_avg2_0.35um-stack_SHF_1_1_9_spine7_shf.ply	0.329063656	1.489066989	-0.999674622	2	Complex
2490	D:\Downloads\spines_2022_modified\Done\Deconvolved_5_11973_slice1_cell6_dendrite1_spines_63x_z2_1024px_avg2_0.35um-stack_SHF_1_1_9_spine8.ply		11973	1	6	1	8	1.343388144	3.853581432	0.47029032	0.650239258	0.382633728	0.799104963	0.396115165	0.66505116	No	Complex Control	Deconvolved_5_11973_slice1_cell6_dendrite1_spines_63x_z2_1024px_avg2_0.35um-stack_SHF_1_1_9_spine8.ply	-0.915456939	-0.872607386	-1.089533807	3	Complex
2491	D:\Downloads\spines_2022_modified\Done\Deconvolved_5_11973_slice1_cell6_dendrite2_spines_63x_z2_1024px_avg2_0.35um-stack_SHF_1_1_9_spine1.ply		11973	1	6	2	1	3.435737228	22.21663825	5.457943006	7.336859176	0.344253534	2.111978404	0.404067986	0.521652935	No	Complex Control	Deconvolved_5_11973_slice1_cell6_dendrite2_spines_63x_z2_1024px_avg2_0.35um-stack_SHF_1_1_9_spine1.ply	1.87689818	0.594362144	-1.053714427	1	Complex
2492	D:\Downloads\spines_2022_modified\Done\Deconvolved_5_11973_slice1_cell6_dendrite2_spines_63x_z2_1024px_avg2_0.35um-stack_SHF_1_1_9_spine10.ply		11973	1	6	2	1	4.487206975	29.58103455	8.599778499	11.58720122	0.347383682	2.807973895	0.391068863	0.372071615	No	Complex Control	Deconvolved_5_11973_slice1_cell6_dendrite2_spines_63x_z2_1024px_avg2_0.35um-stack_SHF_1_1_9_spine10.ply	3.230684191	1.008751198	-1.035326362	1	Complex
2493	D:\Downloads\spines_2022_modified\Done\Deconvolved_5_11973_slice1_cell6_dendrite2_spines_63x_z2_1024px_avg2_0.35um-stack_SHF_1_1_9_spine11.ply		11973	1	6	2	1	1.690515423	14.1613089	3.124042249	4.71793776	0.510202931	1.237711716	0.175471708	1.036539735	No	Complex Control	Deconvolved_5_11973_slice1_cell6_dendrite2_spines_63x_z2_1024px_avg2_0.35um-stack_SHF_1_1_9_spine11.ply	-1.869026485	1.560236574	0.281970896	0	Complex
2494	D:\Downloads\spines_2022_modified\Done\Deconvolved_5_11973_slice1_cell6_dendrite2_spines_63x_z2_1024px_avg2_0.35um-stack_SHF_1_1_9_spine12.ply		11973	1	6	2	1	3.724243443	21.86924637	5.111969447	6.875665133	0.345012955	2.344913877	0.377469093	0.362125817	No	Complex Control	Deconvolved_5_11973_slice1_cell6_dendrite2_spines_63x_z2_1024px_avg2_0.35um-stack_SHF_1_1_9_spine12.ply	2.204112909	0.28982684	-1.201683062	1	Complex
2495	D:\Downloads\spines_2022_modified\Done\Deconvolved_5_11973_slice1_cell6_dendrite2_spines_63x_z2_1024px_avg2_0.35um-stack_SHF_1_1_9_spine2.ply		11973	1	6	2	2	2.471328784	16.1098352	3.339641667	4.663834929	0.396507588	1.44931976	0.378898869	0.707368047	No	Complex Control	Deconvolved_5_11973_slice1_cell6_dendrite2_spines_63x_z2_1024px_avg2_0.35um-stack_SHF_1_1_9_spine2.ply	0.407041284	0.444648327	-0.720243983	3	Complex
2496	D:\Downloads\spines_2022_modified\Done\Deconvolved_5_11973_slice1_cell6_dendrite2_spines_63x_z2_1024px_avg2_0.35um-stack_SHF_1_1_9_spine3.ply		11973	1	6	2	3	2.283793548	12.22788662	2.123547275	2.902376118	0.36675842	1.355273221	0.448262157	0.512005866	No	Complex Control	Deconvolved_5_11973_slice1_cell6_dendrite2_spines_63x_z2_1024px_avg2_0.35um-stack_SHF_1_1_9_spine3.ply	0.748723166	-0.603040759	-1.20849719	3	Complex
2497	D:\Downloads\spines_2022_modified\Done\Deconvolved_5_11973_slice1_cell6_dendrite2_spines_63x_z2_1024px_avg2_0.35um-stack_SHF_1_1_9_spine4.ply		11973	1	6	2	4	2.01277975	10.86342363	2.057851085	2.992979205	0.454419723	1.233007001	0.383980814	0.676764232	No	Complex Control	Deconvolved_5_11973_slice1_cell6_dendrite2_spines_63x_z2_1024px_avg2_0.35um-stack_SHF_1_1_9_spine4.ply	-0.115625154	-0.226945151	-0.595636514	3	Complex
2498	D:\Downloads\spines_2022_modified\Done\Deconvolved_5_11973_slice1_cell6_dendrite2_spines_63x_z2_1024px_avg2_0.35um-stack_SHF_1_1_9_spine5.ply		11973	1	6	2	5	1.801495517	10.85634732	1.965370571	3.026608142	0.539968181	1.073873676	0.388436545	0.795899847	No	Complex Control	Deconvolved_5_11973_slice1_cell6_dendrite2_spines_63x_z2_1024px_avg2_0.35um-stack_SHF_1_1_9_spine5.ply	-0.429354352	-0.084646734	-0.079568374	3	Complex
2499	D:\Downloads\spines_2022_modified\Done\Deconvolved_5_11973_slice1_cell6_dendrite2_spines_63x_z2_1024px_avg2_0.35um-stack_SHF_1_1_9_spine6.ply		11973	1	6	2	6	2.667115331	14.98195427	2.870900985	4.991849677	0.738774588	1.690414869	0.414472996	0.528495165	No	Complex Control	Deconvolved_5_11973_slice1_cell6_dendrite2_spines_63x_z2_1024px_avg2_0.35um-stack_SHF_1_1_9_spine6.ply	1.069239631	-0.667811459	0.612714354	4	Complex
2500	D:\Downloads\spines_2022_modified\Done\Deconvolved_5_11973_slice1_cell6_dendrite2_spines_63x_z2_1024px_avg2_0.35um-stack_SHF_1_1_9_spine7.ply		11973	1	6	2	7	3.127185389	18.11156657	4.099137365	6.723889336	0.64031813	2.071611437	0.395790666	0.449961681	No	Complex Control	Deconvolved_5_11973_slice1_cell6_dendrite2_spines_63x_z2_1024px_avg2_0.35um-stack_SHF_1_1_9_spine7.ply	1.585217937	-0.3470437	0.155643961	1	Complex
2501	D:\Downloads\spines_2022_modified\Done\Deconvolved_5_11973_slice1_cell6_dendrite2_spines_63x_z2_1024px_avg2_0.35um-stack_SHF_1_1_9_spine9.ply		11973	1	6	2	9	2.866344677	23.03422252	6.266665664	8.938320162	0.426327914	1.770742612	0.371165452	0.669990351	No	Complex Control	Deconvolved_5_11973_slice1_cell6_dendrite2_spines_63x_z2_1024px_avg2_0.35um-stack_SHF_1_1_9_spine9.ply	1.090010148	0.952337423	-0.496625721	2	Complex
2502	D:\Downloads\spines_2022_modified\Done\Deconvolved_5_11973_slice1_cell6_dendrite3_spines_63x_z2_1024px_avg2_0.35um-stack_SHF_1_1_9_spine1.ply		11973	1	6	3	1	4.315604957	36.53640552	10.35513009	17.23116544	0.664022111	2.965428006	0.341244543	0.409523386	No	Complex Control	Deconvolved_5_11973_slice1_cell6_dendrite3_spines_63x_z2_1024px_avg2_0.35um-stack_SHF_1_1_9_spine1.ply	3.21528334	1.372950848	0.598950776	1	Complex
2503	D:\Downloads\spines_2022_modified\Done\Deconvolved_5_11973_slice1_cell6_dendrite3_spines_63x_z2_1024px_avg2_0.35um-stack_SHF_1_1_9_spine10.ply		11973	1	6	3	1	3.845159787	29.85384416	7.927292597	11.62320248	0.466225996	2.635881345	0.357899224	0.437372835	No	Complex Control	Deconvolved_5_11973_slice1_cell6_dendrite3_spines_63x_z2_1024px_avg2_0.35um-stack_SHF_1_1_9_spine10.ply	2.507785725	1.045810961	-0.416968242	1	Complex
2504	D:\Downloads\spines_2022_modified\Done\Deconvolved_5_11973_slice1_cell6_dendrite3_spines_63x_z2_1024px_avg2_0.35um-stack_SHF_1_1_9_spine2.ply		11973	1	6	3	2	1.76477975	11.40994026	2.548709095	3.064012182	0.202181994	1.187299429	0.347106762	0.785002712	No	Complex Control	Deconvolved_5_11973_slice1_cell6_dendrite3_spines_63x_z2_1024px_avg2_0.35um-stack_SHF_1_1_9_spine2.ply	-0.712889351	0.528210624	-1.606349948	3	Complex
2505	D:\Downloads\spines_2022_modified\Done\Deconvolved_5_11973_slice1_cell6_dendrite3_spines_63x_z2_1024px_avg2_0.35um-stack_SHF_1_1_9_spine3.ply		11973	1	6	3	3	1.594583743	6.75303341	1.147860923	2.004131896	0.745971011	1.020275607	0.35191658	0.778240016	No	Complex Control	Deconvolved_5_11973_slice1_cell6_dendrite3_spines_63x_z2_1024px_avg2_0.35um-stack_SHF_1_1_9_spine3.ply	-0.905502692	-0.648435519	0.807138638	0	Complex
2506	D:\Downloads\spines_2022_modified\Done\Deconvolved_5_11973_slice1_cell6_dendrite3_spines_63x_z2_1024px_avg2_0.35um-stack_SHF_1_1_9_spine4_shf.ply		11973	1	6	3	4	2.917267003	14.04771225	2.447278466	4.724772578	0.930623198	1.771862882	0.448903353	0.490326354	SHF	Complex Control	Deconvolved_5_11973_slice1_cell6_dendrite3_spines_63x_z2_1024px_avg2_0.35um-stack_SHF_1_1_9_spine4_shf.ply	1.502927953	-1.18047407	1.423127149	4	Complex
2507	D:\Downloads\spines_2022_modified\Done\Deconvolved_5_11973_slice1_cell6_dendrite3_spines_63x_z2_1024px_avg2_0.35um-stack_SHF_1_1_9_spine5.ply		11973	1	6	3	5	1.935203852	13.90969368	3.037678016	4.534446353	0.492734361	1.220619439	0.350074883	0.842244447	No	Complex Control	Deconvolved_5_11973_slice1_cell6_dendrite3_spines_63x_z2_1024px_avg2_0.35um-stack_SHF_1_1_9_spine5.ply	-0.462231764	0.498569352	-0.159206856	3	Complex
2508	D:\Downloads\spines_2022_modified\Done\Deconvolved_5_11973_slice1_cell6_dendrite3_spines_63x_z2_1024px_avg2_0.35um-stack_SHF_1_1_9_spine6.ply		11973	1	6	3	6	1.296038699	10.38186061	2.22075834	3.512282122	0.581568809	1.135529163	0.079500093	0.86301451	No	Complex Control	Deconvolved_5_11973_slice1_cell6_dendrite3_spines_63x_z2_1024px_avg2_0.35um-stack_SHF_1_1_9_spine6.ply	-2.555217278	0.973814031	0.412362867	0	Complex
2509	D:\Downloads\spines_2022_modified\Done\Deconvolved_5_11973_slice1_cell6_dendrite3_spines_63x_z2_1024px_avg2_0.35um-stack_SHF_1_1_9_spine7.ply		11973	1	6	3	7	2.381967453	15.58677224	3.75274401	5.147230136	0.37159106	1.474235882	0.404767804	0.679263982	No	Complex Control	Deconvolved_5_11973_slice1_cell6_dendrite3_spines_63x_z2_1024px_avg2_0.35um-stack_SHF_1_1_9_spine7.ply	0.488976806	0.259919079	-0.901708303	3	Complex
2510	D:\Downloads\spines_2022_modified\Done\Deconvolved_5_11973_slice1_cell6_dendrite3_spines_63x_z2_1024px_avg2_0.35um-stack_SHF_1_1_9_spine8.ply		11973	1	6	3	8	1.658589286	11.07310394	2.20021927	3.933182814	0.7876322	1.202365652	0.244017292	0.835091096	No	Complex Control	Deconvolved_5_11973_slice1_cell6_dendrite3_spines_63x_z2_1024px_avg2_0.35um-stack_SHF_1_1_9_spine8.ply	-1.285205501	0.169635694	1.221470019	0	Complex
2511	D:\Downloads\spines_2022_modified\Done\Deconvolved_5_11973_slice1_cell6_dendrite3_spines_63x_z2_1024px_avg2_0.35um-stack_SHF_1_1_9_spine9.ply		11973	1	6	3	9	2.059905131	10.32984454	2.329801868	2.796837194	0.200461392	1.317947887	0.378812519	0.612512764	No	Complex Control	Deconvolved_5_11973_slice1_cell6_dendrite3_spines_63x_z2_1024px_avg2_0.35um-stack_SHF_1_1_9_spine9.ply	-0.09177069	-0.064643712	-1.839753511	3	Complex
2512	D:\Downloads\spines_2022_modified\Done\Deconvolved_5_11973_slice1_cell7_dendrite1_spines_63x_z2_1024px_avg2_0.35um-stack_SHF_1_1_9_spine1.ply		11973	1	7	1	1	4.059215004	21.10948896	4.617510664	6.833317072	0.479870339	2.425533942	0.444777361	0.3438871	No	Complex Control	Deconvolved_5_11973_slice1_cell7_dendrite1_spines_63x_z2_1024px_avg2_0.35um-stack_SHF_1_1_9_spine1.ply	2.835181854	-0.178251303	-0.650655546	1	Complex
2513	D:\Downloads\spines_2022_modified\Done\Deconvolved_5_11973_slice1_cell7_dendrite1_spines_63x_z2_1024px_avg2_0.35um-stack_SHF_1_1_9_spine10.ply		11973	1	7	1	1	1.113827741	5.621246733	0.864030542	1.391368077	0.610322795	0.848729577	0.209147962	0.8631247	No	Complex Control	Deconvolved_5_11973_slice1_cell7_dendrite1_spines_63x_z2_1024px_avg2_0.35um-stack_SHF_1_1_9_spine10.ply	-2.250621001	0.078246084	0.356885502	0	Complex
2514	D:\Downloads\spines_2022_modified\Done\Deconvolved_5_11973_slice1_cell7_dendrite1_spines_63x_z2_1024px_avg2_0.35um-stack_SHF_1_1_9_spine11.ply		11973	1	7	1	1	3.491073467	26.94361019	6.14209978	9.635316846	0.568733364	2.444249906	0.339608117	0.405928053	No	Complex Control	Deconvolved_5_11973_slice1_cell7_dendrite1_spines_63x_z2_1024px_avg2_0.35um-stack_SHF_1_1_9_spine11.ply	2.074132449	0.5956288	-0.028612488	1	Complex
2515	D:\Downloads\spines_2022_modified\Done\Deconvolved_5_11973_slice1_cell7_dendrite1_spines_63x_z2_1024px_avg2_0.35um-stack_SHF_1_1_9_spine2.ply		11973	1	7	1	2	1.346507287	5.098432142	0.605437047	0.941187044	0.554558064	0.817564657	0.417079042	0.661239913	No	Complex Control	Deconvolved_5_11973_slice1_cell7_dendrite1_spines_63x_z2_1024px_avg2_0.35um-stack_SHF_1_1_9_spine2.ply	-0.689237116	-1.089195306	-0.301802412	3	Complex
2516	D:\Downloads\spines_2022_modified\Done\Deconvolved_5_11973_slice1_cell7_dendrite1_spines_63x_z2_1024px_avg2_0.35um-stack_SHF_1_1_9_spine3.ply		11973	1	7	1	3	1.812906427	10.11458101	1.679833979	2.568565577	0.529059187	1.15863175	0.377632365	0.690170434	No	Complex Control	Deconvolved_5_11973_slice1_cell7_dendrite1_spines_63x_z2_1024px_avg2_0.35um-stack_SHF_1_1_9_spine3.ply	-0.341489652	-0.365109347	-0.253391556	3	Complex
2517	D:\Downloads\spines_2022_modified\Done\Deconvolved_5_11973_slice1_cell7_dendrite1_spines_63x_z2_1024px_avg2_0.35um-stack_SHF_1_1_9_spine4_shf.ply		11973	1	7	1	4	1.744129294	9.742980082	1.463292945	2.805749857	0.917421843	1.022778806	0.281006579	0.918836212	SHF	Complex Control	Deconvolved_5_11973_slice1_cell7_dendrite1_spines_63x_z2_1024px_avg2_0.35um-stack_SHF_1_1_9_spine4_shf.ply	-1.202145785	-0.008890889	1.870308457	0	Complex
2518	D:\Downloads\spines_2022_modified\Done\Deconvolved_5_11973_slice1_cell7_dendrite1_spines_63x_z2_1024px_avg2_0.35um-stack_SHF_1_1_9_spine5.ply		11973	1	7	1	5	3.020558923	24.82898228	5.749411349	8.482512546	0.475370613	2.002612832	0.379842127	0.530510169	No	Complex Control	Deconvolved_5_11973_slice1_cell7_dendrite1_spines_63x_z2_1024px_avg2_0.35um-stack_SHF_1_1_9_spine5.ply	1.589544607	0.661706448	-0.404843739	1	Complex
2519	D:\Downloads\spines_2022_modified\Done\Deconvolved_5_11973_slice1_cell7_dendrite1_spines_63x_z2_1024px_avg2_0.35um-stack_SHF_1_1_9_spine6.ply		11973	1	7	1	6	4.569935562	24.99159665	6.019299879	9.22685227	0.532877985	2.925443495	0.42138205	0.300270646	No	Complex Control	Deconvolved_5_11973_slice1_cell7_dendrite1_spines_63x_z2_1024px_avg2_0.35um-stack_SHF_1_1_9_spine6.ply	3.383466701	0.111452948	-0.352403573	1	Complex
2520	D:\Downloads\spines_2022_modified\Done\Deconvolved_5_11973_slice1_cell7_dendrite1_spines_63x_z2_1024px_avg2_0.35um-stack_SHF_1_1_9_spine8.ply		11973	1	7	1	8	4.320888915	18.8085792	4.476382295	6.739764356	0.505627516	2.552358785	0.501310045	0.395070203	No	Complex Control	Deconvolved_5_11973_slice1_cell7_dendrite1_spines_63x_z2_1024px_avg2_0.35um-stack_SHF_1_1_9_spine8.ply	3.131588547	-0.415118788	-0.538981671	1	Complex
2521	D:\Downloads\spines_2022_modified\Done\Deconvolved_5_11973_slice1_cell7_dendrite1_spines_63x_z2_1024px_avg2_0.35um-stack_SHF_1_1_9_spine9.ply		11973	1	7	1	9	4.394277112	28.90794598	7.372899931	12.27990048	0.665545523	2.883083793	0.384904962	0.359335518	No	Complex Control	Deconvolved_5_11973_slice1_cell7_dendrite1_spines_63x_z2_1024px_avg2_0.35um-stack_SHF_1_1_9_spine9.ply	3.195975041	0.493437684	0.404418293	1	Complex
2522	D:\Downloads\spines_2022_modified\Done\Deconvolved_5_11973_slice1_cell7_dendrite2_spines_63x_z2_1024px_avg2_0.35um-stack_SHF_1_1_9_spine1.ply		11973	1	7	2	1	2.736026424	16.67481462	3.973578442	5.301349601	0.334149981	1.759917687	0.388238895	0.52318764	No	Complex Control	Deconvolved_5_11973_slice1_cell7_dendrite2_spines_63x_z2_1024px_avg2_0.35um-stack_SHF_1_1_9_spine1.ply	0.976605879	0.107476004	-1.205285891	3	Complex
2523	D:\Downloads\spines_2022_modified\Done\Deconvolved_5_11973_slice1_cell7_dendrite2_spines_63x_z2_1024px_avg2_0.35um-stack_SHF_1_1_9_spine2.ply		11973	1	7	2	2	1.187166414	2.178033588	0.210628132	0.275251579	0.306812987	0.707618399	0.443227553	0.51184162	No	Complex Control	Deconvolved_5_11973_slice1_cell7_dendrite2_spines_63x_z2_1024px_avg2_0.35um-stack_SHF_1_1_9_spine2.ply	-0.635640511	-1.489670408	-1.688477363	3	Complex
2524	D:\Downloads\spines_2022_modified\Done\Deconvolved_5_11973_slice1_cell7_dendrite2_spines_63x_z2_1024px_avg2_0.35um-stack_SHF_1_1_9_spine3.ply		11973	1	7	2	3	1.171155848	5.400977774	0.881473972	1.188836669	0.348691744	0.847790429	0.238313397	0.901672629	No	Complex Control	Deconvolved_5_11973_slice1_cell7_dendrite2_spines_63x_z2_1024px_avg2_0.35um-stack_SHF_1_1_9_spine3.ply	-2.196873647	0.427165081	-0.827017663	0	Complex
2525	D:\Downloads\spines_2022_modified\Done\Deconvolved_5_11973_slice1_cell7_dendrite2_spines_63x_z2_1024px_avg2_0.35um-stack_SHF_1_1_9_spine4.ply		11973	1	7	2	4	4.363767959	17.81609032	4.029854169	7.631322202	0.893696864	2.816710787	0.431151683	0.310377003	No	Complex Control	Deconvolved_5_11973_slice1_cell7_dendrite2_spines_63x_z2_1024px_avg2_0.35um-stack_SHF_1_1_9_spine4.ply	2.985652553	-0.995972438	1.195556762	1	Complex
2526	D:\Downloads\spines_2022_modified\Done\Deconvolved_5_11973_slice1_cell7_dendrite2_spines_63x_z2_1024px_avg2_0.35um-stack_SHF_1_1_9_spine5.ply		11973	1	7	2	5	3.836209642	19.02176957	4.775310743	7.109485622	0.488800626	2.638056449	0.345539749	0.316662478	No	Complex Control	Deconvolved_5_11973_slice1_cell7_dendrite2_spines_63x_z2_1024px_avg2_0.35um-stack_SHF_1_1_9_spine5.ply	2.08762172	-0.123891281	-0.60118112	1	Complex
2527	D:\Downloads\spines_2022_modified\Done\Deconvolved_5_11973_slice1_cell7_dendrite2_spines_63x_z2_1024px_avg2_0.35um-stack_SHF_1_1_9_spine7_shf.ply		11973	1	7	2	7	2.315478479	9.302787686	1.327362736	2.502715069	0.885479381	1.302499366	0.444538908	0.543242103	SHF	Complex Control	Deconvolved_5_11973_slice1_cell7_dendrite2_spines_63x_z2_1024px_avg2_0.35um-stack_SHF_1_1_9_spine7_shf.ply	0.682669861	-1.445329552	1.177324108	4	Complex
2528	D:\Downloads\spines_2022_modified\Done\Deconvolved_5_11973_slice1_cell7_dendrite2_spines_63x_z2_1024px_avg2_0.35um-stack_SHF_1_1_9_spine8.ply		11973	1	7	2	8	3.622241102	20.16313357	4.409913287	6.356006484	0.441299652	2.300325442	0.436679358	0.351315722	No	Complex Control	Deconvolved_5_11973_slice1_cell7_dendrite2_spines_63x_z2_1024px_avg2_0.35um-stack_SHF_1_1_9_spine8.ply	2.392395211	-0.226611593	-0.851086069	1	Complex
2529	D:\Downloads\spines_2022_modified\Done\Deconvolved_5_11973_slice1_cell7_dendrite2_spines_63x_z2_1024px_avg2_0.35um-stack_SHF_1_1_9_spine9.ply		11973	1	7	2	9	2.121987875	27.62769727	6.681500212	9.06399507	0.356580825	1.480590716	0.287154028	0.873693697	No	Complex Control	Deconvolved_5_11973_slice1_cell7_dendrite2_spines_63x_z2_1024px_avg2_0.35um-stack_SHF_1_1_9_spine9.ply	-0.033913741	2.110077223	-0.486185356	2	Complex
2530	D:\Downloads\spines_2022_modified\Done\Deconvolved_5_11973_slice1_cell8_dendrite1_spines_63x_z2_1024px_avg2_0.35um-stack_SHF_1_1_9_spine11.ply		11973	1	8	1	1	1.035594406	3.683097974	0.479754949	0.70337828	0.466119906	0.677652674	0.289810472	0.850282533	No	Complex Control	Deconvolved_5_11973_slice1_cell8_dendrite1_spines_63x_z2_1024px_avg2_0.35um-stack_SHF_1_1_9_spine11.ply	-2.001708664	-0.203695662	-0.421719444	0	Complex
2531	D:\Downloads\spines_2022_modified\Done\Deconvolved_5_11973_slice1_cell8_dendrite1_spines_63x_z2_1024px_avg2_0.35um-stack_SHF_1_1_9_spine12.ply		11973	1	8	1	1	5.299589227	62.06402953	18.74103072	25.84648784	0.379139079	3.620147956	0.359945777	0.338419684	No	Complex Control	Deconvolved_5_11973_slice1_cell8_dendrite1_spines_63x_z2_1024px_avg2_0.35um-stack_SHF_1_1_9_spine12.ply	5.41241265	3.716151943	-0.382463392	1	Complex
2532	D:\Downloads\spines_2022_modified\Done\Deconvolved_5_11973_slice1_cell8_dendrite1_spines_63x_z2_1024px_avg2_0.35um-stack_SHF_1_1_9_spine13.ply		11973	1	8	1	1	1.157687918	5.4413576	0.847806184	1.24972862	0.47407349	0.84056682	0.212022698	0.907123506	No	Complex Control	Deconvolved_5_11973_slice1_cell8_dendrite1_spines_63x_z2_1024px_avg2_0.35um-stack_SHF_1_1_9_spine13.ply	-2.319925437	0.361663435	-0.221834551	0	Complex
2533	D:\Downloads\spines_2022_modified\Done\Deconvolved_5_11973_slice1_cell8_dendrite1_spines_63x_z2_1024px_avg2_0.35um-stack_SHF_1_1_9_spine2_shf.ply		11973	1	8	1	2	3.498505711	29.45199967	7.809972304	11.09970318	0.421221836	2.158165016	0.408579022	0.545546316	SHF	Complex Control	Deconvolved_5_11973_slice1_cell8_dendrite1_spines_63x_z2_1024px_avg2_0.35um-stack_SHF_1_1_9_spine2_shf.ply	2.299009587	1.124747199	-0.566411452	1	Complex
2534	D:\Downloads\spines_2022_modified\Done\Deconvolved_5_11973_slice1_cell8_dendrite1_spines_63x_z2_1024px_avg2_0.35um-stack_SHF_1_1_9_spine3.ply		11973	1	8	1	3	2.005531811	13.39282414	3.04114794	3.863893309	0.270537766	1.324129594	0.342751799	0.736412389	No	Complex Control	Deconvolved_5_11973_slice1_cell8_dendrite1_spines_63x_z2_1024px_avg2_0.35um-stack_SHF_1_1_9_spine3.ply	-0.353728336	0.521935138	-1.301949338	3	Complex
2535	D:\Downloads\spines_2022_modified\Done\Deconvolved_5_11973_slice1_cell8_dendrite1_spines_63x_z2_1024px_avg2_0.35um-stack_SHF_1_1_9_spine4.ply		11973	1	8	1	4	2.23764685	15.17154085	3.057210687	4.670045858	0.527551201	1.359733514	0.362347801	0.766182522	No	Complex Control	Deconvolved_5_11973_slice1_cell8_dendrite1_spines_63x_z2_1024px_avg2_0.35um-stack_SHF_1_1_9_spine4.ply	0.03094271	0.362001361	-0.06194523	3	Complex
2536	D:\Downloads\spines_2022_modified\Done\Deconvolved_5_11973_slice1_cell8_dendrite1_spines_63x_z2_1024px_avg2_0.35um-stack_SHF_1_1_9_spine5.ply		11973	1	8	1	5	1.431074152	4.938136528	0.674391609	1.007751772	0.494312442	0.883150513	0.394890187	0.673193377	No	Complex Control	Deconvolved_5_11973_slice1_cell8_dendrite1_spines_63x_z2_1024px_avg2_0.35um-stack_SHF_1_1_9_spine5.ply	-0.785261579	-0.898355527	-0.544327501	3	Complex
2537	D:\Downloads\spines_2022_modified\Done\Deconvolved_5_11973_slice1_cell8_dendrite1_spines_63x_z2_1024px_avg2_0.35um-stack_SHF_1_1_9_spine6.ply		11973	1	8	1	6	1.339604035	8.038433549	1.434715709	2.473303965	0.723898296	1.032570249	0.198662938	0.823633879	No	Complex Control	Deconvolved_5_11973_slice1_cell8_dendrite1_spines_63x_z2_1024px_avg2_0.35um-stack_SHF_1_1_9_spine6.ply	-1.916280236	0.087253008	0.890573642	0	Complex
2538	D:\Downloads\spines_2022_modified\Done\Deconvolved_5_11973_slice1_cell8_dendrite1_spines_63x_z2_1024px_avg2_0.35um-stack_SHF_1_1_9_spine7.ply		11973	1	8	1	7	2.006018791	11.07803449	1.75796071	2.944910958	0.67518588	1.239945535	0.387772354	0.698782423	No	Complex Control	Deconvolved_5_11973_slice1_cell8_dendrite1_spines_63x_z2_1024px_avg2_0.35um-stack_SHF_1_1_9_spine7.ply	-0.070480143	-0.467906527	0.445551776	4	Complex
2539	D:\Downloads\spines_2022_modified\Done\Deconvolved_5_11973_slice1_cell8_dendrite1_spines_63x_z2_1024px_avg2_0.35um-stack_SHF_1_1_9_spine8.ply		11973	1	8	1	8	1.137526902	5.810624148	0.817305586	1.301828564	0.592829643	0.813861865	0.250744453	0.901598205	No	Complex Control	Deconvolved_5_11973_slice1_cell8_dendrite1_spines_63x_z2_1024px_avg2_0.35um-stack_SHF_1_1_9_spine8.ply	-2.073834298	0.078246699	0.29028675	0	Complex
2540	D:\Downloads\spines_2022_modified\Done\Deconvolved_5_11973_slice1_cell8_dendrite2_spines_63x_z2_1024px_avg2_0.35um-stack_SHF_1_1_9_spine1_shf.ply		11973	1	8	2	1	3.232834642	26.21039732	6.884614341	10.38823431	0.508905771	2.084589075	0.36633204	0.521603284	SHF	Complex Control	Deconvolved_5_11973_slice1_cell8_dendrite2_spines_63x_z2_1024px_avg2_0.35um-stack_SHF_1_1_9_spine1_shf.ply	1.773188292	0.784882048	-0.21748248	1	Complex
2541	D:\Downloads\spines_2022_modified\Done\Deconvolved_5_11973_slice1_cell8_dendrite2_spines_63x_z2_1024px_avg2_0.35um-stack_SHF_1_1_9_spine2.ply		11973	1	8	2	2	1.820469289	8.303624273	1.383341969	1.98854169	0.437491044	1.213242178	0.349187815	0.579325161	No	Complex Control	Deconvolved_5_11973_slice1_cell8_dendrite2_spines_63x_z2_1024px_avg2_0.35um-stack_SHF_1_1_9_spine2.ply	-0.415821616	-0.574257255	-0.805477751	3	Complex
2542	D:\Downloads\spines_2022_modified\Done\Deconvolved_5_11973_slice1_cell8_dendrite2_spines_63x_z2_1024px_avg2_0.35um-stack_SHF_1_1_9_spine3.ply		11973	1	8	2	3	3.456857069	14.19423301	2.823454473	4.554735754	0.613178395	2.299386379	0.396324242	0.328701882	No	Complex Control	Deconvolved_5_11973_slice1_cell8_dendrite2_spines_63x_z2_1024px_avg2_0.35um-stack_SHF_1_1_9_spine3.ply	1.83128116	-0.885765547	-0.148886295	1	Complex
2543	D:\Downloads\spines_2022_modified\Done\Deconvolved_5_11973_slice1_cell8_dendrite2_spines_63x_z2_1024px_avg2_0.35um-stack_SHF_1_1_9_spine4.ply		11973	1	8	2	4	1.657684372	7.374909125	1.195509674	1.992066372	0.666290466	1.009906993	0.329906657	0.761164989	No	Complex Control	Deconvolved_5_11973_slice1_cell8_dendrite2_spines_63x_z2_1024px_avg2_0.35um-stack_SHF_1_1_9_spine4.ply	-0.933039695	-0.448265188	0.451613278	0	Complex
2544	D:\Downloads\spines_2022_modified\Done\Deconvolved_5_11973_slice1_cell8_dendrite2_spines_63x_z2_1024px_avg2_0.35um-stack_SHF_1_1_9_spine7.ply		11973	1	8	2	7	1.895307842	8.305883624	1.540434855	2.01920166	0.310799774	1.164688932	0.396907347	0.65157542	No	Complex Control	Deconvolved_5_11973_slice1_cell8_dendrite2_spines_63x_z2_1024px_avg2_0.35um-stack_SHF_1_1_9_spine7.ply	-0.262232778	-0.364889915	-1.340538901	3	Complex
2545	D:\Downloads\spines_2022_modified\Done\Deconvolved_5_11973_slice1_cell8_dendrite2_spines_63x_z2_1024px_avg2_0.35um-stack_SHF_1_1_9_spine9_shf.ply		11973	1	8	2	9	2.920572654	18.67574205	3.860983601	6.072069446	0.572674239	1.882570016	0.399981724	0.497735773	SHF	Complex Control	Deconvolved_5_11973_slice1_cell8_dendrite2_spines_63x_z2_1024px_avg2_0.35um-stack_SHF_1_1_9_spine9_shf.ply	1.383267159	-0.13404201	-0.107192763	1	Complex
2546	D:\Downloads\spines_2022_modified\Done\Deconvolved_5_11973_slice2_cell1_dendrite1_spines_63x_z2_1024px_avg2_0.35um-stack_SHF_1_1_9_spine1.ply		11973	2	1	1	1	3.814430419	23.39699339	5.840484977	8.340512537	0.428051364	2.195675971	0.425799849	0.505463263	No	Complex Control	Deconvolved_5_11973_slice2_cell1_dendrite1_spines_63x_z2_1024px_avg2_0.35um-stack_SHF_1_1_9_spine1.ply	2.385334795	0.520356873	-0.666495887	1	Complex
2547	D:\Downloads\spines_2022_modified\Done\Deconvolved_5_11973_slice2_cell1_dendrite1_spines_63x_z2_1024px_avg2_0.35um-stack_SHF_1_1_9_spine10.ply		11973	2	1	1	1	1.027199527	3.202801082	0.398910548	0.591845357	0.48365432	0.687788463	0.283586556	0.83838909	No	Complex Control	Deconvolved_5_11973_slice2_cell1_dendrite1_spines_63x_z2_1024px_avg2_0.35um-stack_SHF_1_1_9_spine10.ply	-2.040970316	-0.27694949	-0.357074106	0	Complex
2548	D:\Downloads\spines_2022_modified\Done\Deconvolved_5_11973_slice2_cell1_dendrite1_spines_63x_z2_1024px_avg2_0.35um-stack_SHF_1_1_9_spine11.ply		11973	2	1	1	1	2.341972738	10.09549864	1.715083824	2.782782651	0.622534486	1.288223153	0.449003963	0.611769868	No	Complex Control	Deconvolved_5_11973_slice2_cell1_dendrite1_spines_63x_z2_1024px_avg2_0.35um-stack_SHF_1_1_9_spine11.ply	0.585307719	-0.855815582	0.055780079	4	Complex
2549	D:\Downloads\spines_2022_modified\Done\Deconvolved_5_11973_slice2_cell1_dendrite1_spines_63x_z2_1024px_avg2_0.35um-stack_SHF_1_1_9_spine12.ply		11973	2	1	1	1	2.076995712	4.754533461	0.581047244	0.880218948	0.514883612	1.177554077	0.490698876	0.445031587	No	Complex Control	Deconvolved_5_11973_slice2_cell1_dendrite1_spines_63x_z2_1024px_avg2_0.35um-stack_SHF_1_1_9_spine12.ply	0.581039093	-1.757050649	-0.760407782	3	Complex
2550	D:\Downloads\spines_2022_modified\Done\Deconvolved_5_11973_slice2_cell1_dendrite1_spines_63x_z2_1024px_avg2_0.35um-stack_SHF_1_1_9_spine13.ply		11973	2	1	1	1	0.943316868	3.754587341	0.507143798	0.742803335	0.464679914	0.683980514	0.246556598	0.893330969	No	Complex Control	Deconvolved_5_11973_slice2_cell1_dendrite1_spines_63x_z2_1024px_avg2_0.35um-stack_SHF_1_1_9_spine13.ply	-2.366585856	0.049426924	-0.346498559	0	Complex
2551	D:\Downloads\spines_2022_modified\Done\Deconvolved_5_11973_slice2_cell1_dendrite1_spines_63x_z2_1024px_avg2_0.35um-stack_SHF_1_1_9_spine14.ply		11973	2	1	1	1	1.819787594	4.433357657	0.485345655	0.861122354	0.774245521	1.00931704	0.496477144	0.557095898	No	Complex Control	Deconvolved_5_11973_slice2_cell1_dendrite1_spines_63x_z2_1024px_avg2_0.35um-stack_SHF_1_1_9_spine14.ply	0.279517156	-1.907604979	0.539206739	4	Complex
2552	D:\Downloads\spines_2022_modified\Done\Deconvolved_5_11973_slice2_cell1_dendrite1_spines_63x_z2_1024px_avg2_0.35um-stack_SHF_1_1_9_spine2.ply		11973	2	1	1	2	5.048006531	20.4917173	5.229496357	10.18236179	0.947101805	2.361507652	0.613173287	0.543755593	No	Complex Control	Deconvolved_5_11973_slice2_cell1_dendrite1_spines_63x_z2_1024px_avg2_0.35um-stack_SHF_1_1_9_spine2.ply	4.216252649	-0.760126908	1.637003517	1	Complex
2553	D:\Downloads\spines_2022_modified\Done\Deconvolved_5_11973_slice2_cell1_dendrite1_spines_63x_z2_1024px_avg2_0.35um-stack_SHF_1_1_9_spine3.ply		11973	2	1	1	3	1.097373688	4.071523879	0.598499007	0.925040362	0.545600495	0.7630069	0.227925994	0.965672718	No	Complex Control	Deconvolved_5_11973_slice2_cell1_dendrite1_spines_63x_z2_1024px_avg2_0.35um-stack_SHF_1_1_9_spine3.ply	-2.432087181	0.242211201	0.138528871	0	Complex
2554	D:\Downloads\spines_2022_modified\Done\Deconvolved_5_11973_slice2_cell1_dendrite1_spines_63x_z2_1024px_avg2_0.35um-stack_SHF_1_1_9_spine4.ply		11973	2	1	1	4	1.490729759	6.128916744	1.042855757	1.307144515	0.253427913	0.950176514	0.374983667	0.727991749	No	Complex Control	Deconvolved_5_11973_slice2_cell1_dendrite1_spines_63x_z2_1024px_avg2_0.35um-stack_SHF_1_1_9_spine4.ply	-0.936314099	-0.253532928	-1.552219689	3	Complex
2555	D:\Downloads\spines_2022_modified\Done\Deconvolved_5_11973_slice2_cell1_dendrite1_spines_63x_z2_1024px_avg2_0.35um-stack_SHF_1_1_9_spine5.ply		11973	2	1	1	5	1.456835505	7.377257794	1.482683103	2.160023249	0.456834063	0.996432631	0.261012958	0.89801039	No	Complex Control	Deconvolved_5_11973_slice2_cell1_dendrite1_spines_63x_z2_1024px_avg2_0.35um-stack_SHF_1_1_9_spine5.ply	-1.727391486	0.397391214	-0.307636178	0	Complex
2556	D:\Downloads\spines_2022_modified\Done\Deconvolved_5_11973_slice2_cell1_dendrite1_spines_63x_z2_1024px_avg2_0.35um-stack_SHF_1_1_9_spine6.ply		11973	2	1	1	6	1.338271445	5.953279945	1.011910621	1.386096423	0.369781475	0.902878195	0.313122737	0.798962484	No	Complex Control	Deconvolved_5_11973_slice2_cell1_dendrite1_spines_63x_z2_1024px_avg2_0.35um-stack_SHF_1_1_9_spine6.ply	-1.473465277	-0.054244774	-0.893944302	0	Complex
2557	D:\Downloads\spines_2022_modified\Done\Deconvolved_5_11973_slice2_cell1_dendrite1_spines_63x_z2_1024px_avg2_0.35um-stack_SHF_1_1_9_spine7.ply		11973	2	1	1	7	1.20141167	5.486704358	0.935440389	1.518621348	0.623429312	0.950858378	0.208628165	0.767793458	No	Complex Control	Deconvolved_5_11973_slice2_cell1_dendrite1_spines_63x_z2_1024px_avg2_0.35um-stack_SHF_1_1_9_spine7.ply	-2.031518921	-0.182119073	0.310178994	0	Complex
2558	D:\Downloads\spines_2022_modified\Done\Deconvolved_5_11973_slice2_cell1_dendrite1_spines_63x_z2_1024px_avg2_0.35um-stack_SHF_1_1_9_spine8.ply		11973	2	1	1	8	1.959441803	12.80651918	2.804397325	4.895068463	0.74549748	1.293667	0.316954082	0.835032618	No	Complex Control	Deconvolved_5_11973_slice2_cell1_dendrite1_spines_63x_z2_1024px_avg2_0.35um-stack_SHF_1_1_9_spine8.ply	-0.597779429	0.164641562	1.008716134	0	Complex
2559	D:\Downloads\spines_2022_modified\Done\Deconvolved_5_11973_slice2_cell1_dendrite1_spines_63x_z2_1024px_avg2_0.35um-stack_SHF_1_1_9_spine9.ply		11973	2	1	1	9	1.172241176	7.503536615	1.363820668	2.241759147	0.643734547	0.957945598	0.13831911	1.018758576	No	Complex Control	Deconvolved_5_11973_slice2_cell1_dendrite1_spines_63x_z2_1024px_avg2_0.35um-stack_SHF_1_1_9_spine9.ply	-2.732689711	0.841337581	0.780791772	0	Complex
2560	D:\Downloads\spines_2022_modified\Done\Deconvolved_5_11973_slice2_cell1_dendrite2_spines_63x_z2_1024px_avg2_0.35um-stack_SHF_1_1_9_spine10.ply		11973	2	1	2	1	2.539148473	10.8456489	2.16518706	2.995794892	0.383619433	1.718535864	0.380978282	0.382863556	No	Complex Control	Deconvolved_5_11973_slice2_cell1_dendrite2_spines_63x_z2_1024px_avg2_0.35um-stack_SHF_1_1_9_spine10.ply	0.737935578	-0.798792918	-1.230161404	3	Complex
2561	D:\Downloads\spines_2022_modified\Done\Deconvolved_5_11973_slice2_cell1_dendrite2_spines_63x_z2_1024px_avg2_0.35um-stack_SHF_1_1_9_spine11.ply		11973	2	1	2	1	1.858786494	16.44736008	3.822055372	4.555301648	0.191846063	1.282268703	0.312418051	0.902808655	No	Complex Control	Deconvolved_5_11973_slice2_cell1_dendrite2_spines_63x_z2_1024px_avg2_0.35um-stack_SHF_1_1_9_spine11.ply	-0.7646538	1.386389775	-1.409725898	3	Complex
2562	D:\Downloads\spines_2022_modified\Done\Deconvolved_5_11973_slice2_cell1_dendrite2_spines_63x_z2_1024px_avg2_0.35um-stack_SHF_1_1_9_spine12.ply		11973	2	1	2	1	1.055264034	4.198538967	0.481979137	0.801509544	0.66295485	0.716634683	0.28953464	0.854931899	No	Complex Control	Deconvolved_5_11973_slice2_cell1_dendrite2_spines_63x_z2_1024px_avg2_0.35um-stack_SHF_1_1_9_spine12.ply	-1.919552493	-0.414775077	0.498475305	0	Complex
2563	D:\Downloads\spines_2022_modified\Done\Deconvolved_5_11973_slice2_cell1_dendrite2_spines_63x_z2_1024px_avg2_0.35um-stack_SHF_1_1_9_spine1_shf.ply		11973	2	1	2	1	2.905099446	13.74266345	2.542311254	3.970963355	0.561950115	1.65692503	0.449345391	0.542596869	SHF	Complex Control	Deconvolved_5_11973_slice2_cell1_dendrite2_spines_63x_z2_1024px_avg2_0.35um-stack_SHF_1_1_9_spine1_shf.ply	1.299243915	-0.569318225	-0.218700689	1	Complex
2564	D:\Downloads\spines_2022_modified\Done\Deconvolved_5_11973_slice2_cell1_dendrite2_spines_63x_z2_1024px_avg2_0.35um-stack_SHF_1_1_9_spine2_shf.ply		11973	2	1	2	2	2.420425858	13.79886358	2.769669287	4.026745638	0.453872366	1.625625446	0.346948544	0.491204559	SHF	Complex Control	Deconvolved_5_11973_slice2_cell1_dendrite2_spines_63x_z2_1024px_avg2_0.35um-stack_SHF_1_1_9_spine2_shf.ply	0.458507533	-0.279376626	-0.71646205	3	Complex
2565	D:\Downloads\spines_2022_modified\Done\Deconvolved_5_11973_slice2_cell1_dendrite2_spines_63x_z2_1024px_avg2_0.35um-stack_SHF_1_1_9_spine3.ply		11973	2	1	2	3	1.944325756	5.668727754	0.712251472	1.129375873	0.585642035	1.131974388	0.448537468	0.485923872	No	Complex Control	Deconvolved_5_11973_slice2_cell1_dendrite2_spines_63x_z2_1024px_avg2_0.35um-stack_SHF_1_1_9_spine3.ply	0.256664434	-1.551158246	-0.346252427	3	Complex
2566	D:\Downloads\spines_2022_modified\Done\Deconvolved_5_11973_slice2_cell1_dendrite2_spines_63x_z2_1024px_avg2_0.35um-stack_SHF_1_1_9_spine4.ply		11973	2	1	2	4	2.007012468	11.93574432	2.258330794	3.302197685	0.462229401	1.265368839	0.391738615	0.696467766	No	Complex Control	Deconvolved_5_11973_slice2_cell1_dendrite2_spines_63x_z2_1024px_avg2_0.35um-stack_SHF_1_1_9_spine4.ply	-0.055216712	-0.128256572	-0.528018243	3	Complex
2567	D:\Downloads\spines_2022_modified\Done\Deconvolved_5_11973_slice2_cell1_dendrite2_spines_63x_z2_1024px_avg2_0.35um-stack_SHF_1_1_9_spine5.ply		11973	2	1	2	5	1.849441044	6.550183347	0.811247917	1.66034627	1.046657051	0.994287783	0.383459919	0.694344783	No	Complex Control	Deconvolved_5_11973_slice2_cell1_dendrite2_spines_63x_z2_1024px_avg2_0.35um-stack_SHF_1_1_9_spine5.ply	-0.341718239	-1.359420411	2.078884182	4	Complex
2568	D:\Downloads\spines_2022_modified\Done\Deconvolved_5_11973_slice2_cell1_dendrite2_spines_63x_z2_1024px_avg2_0.35um-stack_SHF_1_1_9_spine7_shf.ply		11973	2	1	2	7	2.372141251	14.15933916	2.614223139	3.937618404	0.506228885	1.303378889	0.378046722	0.754407132	SHF	Complex Control	Deconvolved_5_11973_slice2_cell1_dendrite2_spines_63x_z2_1024px_avg2_0.35um-stack_SHF_1_1_9_spine7_shf.ply	0.176913511	0.247884596	-0.194079466	3	Complex
2569	D:\Downloads\spines_2022_modified\Done\Deconvolved_5_11973_slice2_cell1_dendrite2_spines_63x_z2_1024px_avg2_0.35um-stack_SHF_1_1_9_spine8.ply		11973	2	1	2	8	1.640945904	5.716275544	0.741575234	1.186509598	0.599985468	1.003451464	0.431534001	0.598333492	No	Complex Control	Deconvolved_5_11973_slice2_cell1_dendrite2_spines_63x_z2_1024px_avg2_0.35um-stack_SHF_1_1_9_spine8.ply	-0.243022652	-1.266320404	-0.152141178	3	Complex
2570	D:\Downloads\spines_2022_modified\Done\Deconvolved_5_11973_slice2_cell2_dendrite1_spines_63x_z2_1024px_avg2_0.35um-stack_SHF_1_1_9_spine1.ply		11973	2	2	1	1	4.45979312	20.19604863	4.868709468	8.024028745	0.648081241	3.002906745	0.411522126	0.284570129	No	Complex Control	Deconvolved_5_11973_slice2_cell2_dendrite1_spines_63x_z2_1024px_avg2_0.35um-stack_SHF_1_1_9_spine1.ply	3.058067613	-0.45429044	0.091706688	1	Complex
2571	D:\Downloads\spines_2022_modified\Done\Deconvolved_5_11973_slice2_cell2_dendrite1_spines_63x_z2_1024px_avg2_0.35um-stack_SHF_1_1_9_spine10.ply		11973	2	2	1	1	1.300523598	5.259612007	0.762263941	1.042886378	0.368143398	0.859150768	0.325043599	0.745112169	No	Complex Control	Deconvolved_5_11973_slice2_cell2_dendrite1_spines_63x_z2_1024px_avg2_0.35um-stack_SHF_1_1_9_spine10.ply	-1.38549124	-0.294833748	-0.986039778	3	Complex
2572	D:\Downloads\spines_2022_modified\Done\Deconvolved_5_11973_slice2_cell2_dendrite1_spines_63x_z2_1024px_avg2_0.35um-stack_SHF_1_1_9_spine11.ply		11973	2	2	1	1	3.105419905	13.34666556	2.801932892	4.132269674	0.474792521	2.011470857	0.380702646	0.41598232	No	Complex Control	Deconvolved_5_11973_slice2_cell2_dendrite1_spines_63x_z2_1024px_avg2_0.35um-stack_SHF_1_1_9_spine11.ply	1.259783925	-0.542183943	-0.703741201	1	Complex
2573	D:\Downloads\spines_2022_modified\Done\Deconvolved_5_11973_slice2_cell2_dendrite1_spines_63x_z2_1024px_avg2_0.35um-stack_SHF_1_1_9_spine12.ply		11973	2	2	1	1	1.446479348	9.810982846	1.949391066	3.145078579	0.613364621	1.116906123	0.157408729	0.986948329	No	Complex Control	Deconvolved_5_11973_slice2_cell2_dendrite1_spines_63x_z2_1024px_avg2_0.35um-stack_SHF_1_1_9_spine12.ply	-2.261933934	0.964315583	0.637266463	0	Complex
2574	D:\Downloads\spines_2022_modified\Done\Deconvolved_5_11973_slice2_cell2_dendrite1_spines_63x_z2_1024px_avg2_0.35um-stack_SHF_1_1_9_spine13.ply		11973	2	2	1	1	2.677752632	16.89425773	3.511766752	5.038312412	0.434694491	1.508659377	0.435039199	0.598210163	No	Complex Control	Deconvolved_5_11973_slice2_cell2_dendrite1_spines_63x_z2_1024px_avg2_0.35um-stack_SHF_1_1_9_spine13.ply	1.089319514	0.012411172	-0.694769789	1	Complex
2575	D:\Downloads\spines_2022_modified\Done\Deconvolved_5_11973_slice2_cell2_dendrite1_spines_63x_z2_1024px_avg2_0.35um-stack_SHF_1_1_9_spine14.ply		11973	2	2	1	1	2.012565364	7.583217125	1.310327249	1.883760406	0.437625912	1.263949813	0.392060347	0.533884865	No	Complex Control	Deconvolved_5_11973_slice2_cell2_dendrite1_spines_63x_z2_1024px_avg2_0.35um-stack_SHF_1_1_9_spine14.ply	-0.007318576	-0.865813344	-0.893045109	3	Complex
2576	D:\Downloads\spines_2022_modified\Done\Deconvolved_5_11973_slice2_cell2_dendrite1_spines_63x_z2_1024px_avg2_0.35um-stack_SHF_1_1_9_spine16.ply		11973	2	2	1	1	1.152775154	5.491858239	0.950371961	1.549830134	0.630761636	0.893129223	0.165114902	0.844897173	No	Complex Control	Deconvolved_5_11973_slice2_cell2_dendrite1_spines_63x_z2_1024px_avg2_0.35um-stack_SHF_1_1_9_spine16.ply	-2.422943036	0.150477495	0.466904581	0	Complex
2577	D:\Downloads\spines_2022_modified\Done\Deconvolved_5_11973_slice2_cell2_dendrite1_spines_63x_z2_1024px_avg2_0.35um-stack_SHF_1_1_9_spine17_shf.ply		11973	2	2	1	1	2.969944317	14.07444948	2.638628634	4.195422958	0.5900013	1.725392584	0.413413571	0.473690849	SHF	Complex Control	Deconvolved_5_11973_slice2_cell2_dendrite1_spines_63x_z2_1024px_avg2_0.35um-stack_SHF_1_1_9_spine17_shf.ply	1.299225945	-0.626037715	-0.130917058	1	Complex
2578	D:\Downloads\spines_2022_modified\Done\Deconvolved_5_11973_slice2_cell2_dendrite1_spines_63x_z2_1024px_avg2_0.35um-stack_SHF_1_1_9_spine18.ply		11973	2	2	1	1	1.884550266	8.860198724	1.306035862	2.268224191	0.736724279	1.065597315	0.435021628	0.640396055	No	Complex Control	Deconvolved_5_11973_slice2_cell2_dendrite1_spines_63x_z2_1024px_avg2_0.35um-stack_SHF_1_1_9_spine18.ply	0.084861985	-1.063722825	0.582545341	4	Complex
2579	D:\Downloads\spines_2022_modified\Done\Deconvolved_5_11973_slice2_cell2_dendrite1_spines_63x_z2_1024px_avg2_0.35um-stack_SHF_1_1_9_spine19.ply		11973	2	2	1	1	1.777250894	5.947605908	0.819391258	1.189653097	0.451874286	1.151701708	0.419259168	0.43573248	No	Complex Control	Deconvolved_5_11973_slice2_cell2_dendrite1_spines_63x_z2_1024px_avg2_0.35um-stack_SHF_1_1_9_spine19.ply	0.041445341	-1.403975357	-1.000890959	3	Complex
2580	D:\Downloads\spines_2022_modified\Done\Deconvolved_5_11973_slice2_cell2_dendrite1_spines_63x_z2_1024px_avg2_0.35um-stack_SHF_1_1_9_spine20_shf.ply		11973	2	2	1	2	2.261572568	8.46826488	1.066511615	1.878102223	0.760976812	1.252999194	0.456968004	0.482416921	SHF	Complex Control	Deconvolved_5_11973_slice2_cell2_dendrite1_spines_63x_z2_1024px_avg2_0.35um-stack_SHF_1_1_9_spine20_shf.ply	0.734291692	-1.552101113	0.508268988	4	Complex
2581	D:\Downloads\spines_2022_modified\Done\Deconvolved_5_11973_slice2_cell2_dendrite1_spines_63x_z2_1024px_avg2_0.35um-stack_SHF_1_1_9_spine21.ply		11973	2	2	1	2	1.263088763	7.661367781	1.274238217	2.035510895	0.597433563	0.953610167	0.217995858	0.83022307	No	Complex Control	Deconvolved_5_11973_slice2_cell2_dendrite1_spines_63x_z2_1024px_avg2_0.35um-stack_SHF_1_1_9_spine21.ply	-1.935231934	0.167641229	0.290207971	0	Complex
2582	D:\Downloads\spines_2022_modified\Done\Deconvolved_5_11973_slice2_cell2_dendrite1_spines_63x_z2_1024px_avg2_0.35um-stack_SHF_1_1_9_spine3.ply		11973	2	2	1	3	1.383631603	7.572077314	1.334889089	2.150947815	0.611330733	1.007879185	0.200092654	0.831494788	No	Complex Control	Deconvolved_5_11973_slice2_cell2_dendrite1_spines_63x_z2_1024px_avg2_0.35um-stack_SHF_1_1_9_spine3.ply	-1.941308051	0.226424476	0.376034313	0	Complex
2583	D:\Downloads\spines_2022_modified\Done\Deconvolved_5_11973_slice2_cell2_dendrite1_spines_63x_z2_1024px_avg2_0.35um-stack_SHF_1_1_9_spine5.ply		11973	2	2	1	5	1.27068638	6.64182721	1.090591631	1.741793865	0.597109142	0.969809013	0.218382492	0.753381252	No	Complex Control	Deconvolved_5_11973_slice2_cell2_dendrite1_spines_63x_z2_1024px_avg2_0.35um-stack_SHF_1_1_9_spine5.ply	-1.851463231	-0.113419915	0.184943191	0	Complex
2584	D:\Downloads\spines_2022_modified\Done\Deconvolved_5_11973_slice2_cell2_dendrite1_spines_63x_z2_1024px_avg2_0.35um-stack_SHF_1_1_9_spine7.ply		11973	2	2	1	7	1.248505765	6.931857647	1.070470956	1.749759216	0.634569538	0.917801561	0.181896215	1.073286825	No	Complex Control	Deconvolved_5_11973_slice2_cell2_dendrite1_spines_63x_z2_1024px_avg2_0.35um-stack_SHF_1_1_9_spine7.ply	-2.569677635	0.812828671	0.761293883	0	Complex
2585	D:\Downloads\spines_2022_modified\Done\Deconvolved_5_11973_slice2_cell2_dendrite1_spines_63x_z2_1024px_avg2_0.35um-stack_SHF_1_1_9_spine8.ply		11973	2	2	1	8	0.991346559	3.019474592	0.341882071	0.604617926	0.768498487	0.682404526	0.276878173	0.771763348	No	Complex Control	Deconvolved_5_11973_slice2_cell2_dendrite1_spines_63x_z2_1024px_avg2_0.35um-stack_SHF_1_1_9_spine8.ply	-1.928739632	-0.836526282	0.877712383	0	Complex
2586	D:\Downloads\spines_2022_modified\Done\Deconvolved_5_11973_slice2_cell2_dendrite1_spines_63x_z2_1024px_avg2_0.35um-stack_SHF_1_1_9_spine9_shf.ply		11973	2	2	1	9	2.724833583	21.51545617	4.627152125	6.765807463	0.462196893	1.849024058	0.337840193	0.504841042	SHF	Complex Control	Deconvolved_5_11973_slice2_cell2_dendrite1_spines_63x_z2_1024px_avg2_0.35um-stack_SHF_1_1_9_spine9_shf.ply	1.015876753	0.443395089	-0.525058555	1	Complex
2587	D:\Downloads\spines_2022_modified\Done\Deconvolved_5_11973_slice2_cell2_dendrite2_spines_63x_z2_1024px_avg2_0.35um-stack_SHF_1_1_9_spine1.ply		11973	2	2	2	1	2.455792172	19.19038336	4.03611514	5.334846013	0.321777459	1.461193282	0.386727972	0.705286335	No	Complex Control	Deconvolved_5_11973_slice2_cell2_dendrite2_spines_63x_z2_1024px_avg2_0.35um-stack_SHF_1_1_9_spine1.ply	0.57898468	0.757936443	-1.029040784	3	Complex
2588	D:\Downloads\spines_2022_modified\Done\Deconvolved_5_11973_slice2_cell2_dendrite2_spines_63x_z2_1024px_avg2_0.35um-stack_SHF_1_1_9_spine10.ply		11973	2	2	2	1	3.438376636	17.18195837	4.025211727	6.096630539	0.514611144	2.272185285	0.388996944	0.378706333	No	Complex Control	Deconvolved_5_11973_slice2_cell2_dendrite2_spines_63x_z2_1024px_avg2_0.35um-stack_SHF_1_1_9_spine10.ply	1.823696415	-0.360209308	-0.495940839	1	Complex
2589	D:\Downloads\spines_2022_modified\Done\Deconvolved_5_11973_slice2_cell2_dendrite2_spines_63x_z2_1024px_avg2_0.35um-stack_SHF_1_1_9_spine11.ply		11973	2	2	2	1	1.935625422	12.28888753	2.374623234	3.076032295	0.295376989	1.28829288	0.372614356	0.605723245	No	Complex Control	Deconvolved_5_11973_slice2_cell2_dendrite2_spines_63x_z2_1024px_avg2_0.35um-stack_SHF_1_1_9_spine11.ply	-0.081888502	-0.054548257	-1.383935758	3	Complex
2590	D:\Downloads\spines_2022_modified\Done\Deconvolved_5_11973_slice2_cell2_dendrite2_spines_63x_z2_1024px_avg2_0.35um-stack_SHF_1_1_9_spine12.ply		11973	2	2	2	1	1.79460505	9.036322936	1.649785874	2.064190248	0.251186763	1.092501919	0.448885291	0.641491625	No	Complex Control	Deconvolved_5_11973_slice2_cell2_dendrite2_spines_63x_z2_1024px_avg2_0.35um-stack_SHF_1_1_9_spine12.ply	-0.026635753	-0.446860425	-1.664962774	3	Complex
2591	D:\Downloads\spines_2022_modified\Done\Deconvolved_5_11973_slice2_cell2_dendrite2_spines_63x_z2_1024px_avg2_0.35um-stack_SHF_1_1_9_spine13.ply		11973	2	2	2	1	3.214996357	10.1134055	2.050714062	3.116918194	0.519918477	2.165394669	0.38596565	0.311693589	No	Complex Control	Deconvolved_5_11973_slice2_cell2_dendrite2_spines_63x_z2_1024px_avg2_0.35um-stack_SHF_1_1_9_spine13.ply	1.389786792	-1.133471675	-0.662285157	1	Complex
2592	D:\Downloads\spines_2022_modified\Done\Deconvolved_5_11973_slice2_cell2_dendrite2_spines_63x_z2_1024px_avg2_0.35um-stack_SHF_1_1_9_spine14.ply		11973	2	2	2	1	1.283646145	5.584941817	0.748656396	1.122443168	0.499276803	0.772054751	0.3318402	0.989777432	No	Complex Control	Deconvolved_5_11973_slice2_cell2_dendrite2_spines_63x_z2_1024px_avg2_0.35um-stack_SHF_1_1_9_spine14.ply	-1.721509914	0.162674034	-0.101010625	0	Complex
2593	D:\Downloads\spines_2022_modified\Done\Deconvolved_5_11973_slice2_cell2_dendrite2_spines_63x_z2_1024px_avg2_0.35um-stack_SHF_1_1_9_spine15_shf.ply		11973	2	2	2	1	1.853806151	10.98471256	2.006531652	2.942795746	0.466608186	1.272405276	0.347782556	0.57348504	SHF	Complex Control	Deconvolved_5_11973_slice2_cell2_dendrite2_spines_63x_z2_1024px_avg2_0.35um-stack_SHF_1_1_9_spine15_shf.ply	-0.243215278	-0.404514482	-0.636045346	3	Complex
2594	D:\Downloads\spines_2022_modified\Done\Deconvolved_5_11973_slice2_cell2_dendrite2_spines_63x_z2_1024px_avg2_0.35um-stack_SHF_1_1_9_spine4.ply		11973	2	2	2	4	2.885306784	20.32299339	4.724944863	6.646181691	0.406615714	1.986590774	0.343607033	0.479977285	No	Complex Control	Deconvolved_5_11973_slice2_cell2_dendrite2_spines_63x_z2_1024px_avg2_0.35um-stack_SHF_1_1_9_spine4.ply	1.133305257	0.366029334	-0.822915465	1	Complex
2595	D:\Downloads\spines_2022_modified\Done\Deconvolved_5_11973_slice2_cell2_dendrite2_spines_63x_z2_1024px_avg2_0.35um-stack_SHF_1_1_9_spine5.ply		11973	2	2	2	5	1.990714614	15.00117343	3.181245176	4.020805574	0.263909366	1.405687089	0.325969792	0.660106443	No	Complex Control	Deconvolved_5_11973_slice2_cell2_dendrite2_spines_63x_z2_1024px_avg2_0.35um-stack_SHF_1_1_9_spine5.ply	-0.244392192	0.516244614	-1.384162155	3	Complex
2596	D:\Downloads\spines_2022_modified\Done\Deconvolved_5_11973_slice2_cell2_dendrite2_spines_63x_z2_1024px_avg2_0.35um-stack_SHF_1_1_9_spine6.ply		11973	2	2	2	6	1.133062218	6.24439965	0.925882114	1.687255838	0.822322532	0.871566678	0.18732357	0.811314375	No	Complex Control	Deconvolved_5_11973_slice2_cell2_dendrite2_spines_63x_z2_1024px_avg2_0.35um-stack_SHF_1_1_9_spine6.ply	-2.177937137	-0.217792078	1.301032994	0	Complex
2597	D:\Downloads\spines_2022_modified\Done\Deconvolved_5_11973_slice2_cell2_dendrite2_spines_63x_z2_1024px_avg2_0.35um-stack_SHF_1_1_9_spine7.ply		11973	2	2	2	7	1.892736838	13.84649527	2.942014469	4.774726716	0.622944675	1.260053076	0.26093064	0.855349128	No	Complex Control	Deconvolved_5_11973_slice2_cell2_dendrite2_spines_63x_z2_1024px_avg2_0.35um-stack_SHF_1_1_9_spine7.ply	-0.953366472	0.649451255	0.526408906	0	Complex
2598	D:\Downloads\spines_2022_modified\Done\Deconvolved_5_11973_slice2_cell2_dendrite2_spines_63x_z2_1024px_avg2_0.35um-stack_SHF_1_1_9_spine8.ply		11973	2	2	2	8	3.243730298	25.88837347	6.457936582	8.90153463	0.378386814	2.206676944	0.362819898	0.523859191	No	Complex Control	Deconvolved_5_11973_slice2_cell2_dendrite2_spines_63x_z2_1024px_avg2_0.35um-stack_SHF_1_1_9_spine8.ply	1.709493912	0.956997455	-0.816756805	1	Complex
2599	D:\Downloads\spines_2022_modified\Done\Deconvolved_5_11973_slice2_cell2_dendrite2_spines_63x_z2_1024px_avg2_0.35um-stack_SHF_1_1_9_spine9.ply		11973	2	2	2	9	1.709897492	7.864419801	1.371854127	1.637577936	0.19369684	1.058284577	0.393441052	0.671648381	No	Complex Control	Deconvolved_5_11973_slice2_cell2_dendrite2_spines_63x_z2_1024px_avg2_0.35um-stack_SHF_1_1_9_spine9.ply	-0.506229081	-0.207007604	-1.870198147	3	Complex
2600	D:\Downloads\spines_2022_modified\Done\Deconvolved_5_11973_slice2_cell3_dendrite1_spines_63x_z2_1024px_avg2_0.35um-stack_SHF_1_1_9_spine1.ply		11973	2	3	1	1	0.923244856	3.882933642	0.577236523	0.939443562	0.627484618	0.724816274	0.155492311	1.036625782	No	Complex Control	Deconvolved_5_11973_slice2_cell3_dendrite1_spines_63x_z2_1024px_avg2_0.35um-stack_SHF_1_1_9_spine1.ply	-3.050382783	0.520215488	0.645560424	0	Complex
2601	D:\Downloads\spines_2022_modified\Done\Deconvolved_5_11973_slice2_cell3_dendrite1_spines_63x_z2_1024px_avg2_0.35um-stack_SHF_1_1_9_spine10.ply		11973	2	3	1	1	2.394559607	13.62062598	2.780161402	4.001725992	0.439386213	1.57281068	0.378771314	0.534919901	No	Complex Control	Deconvolved_5_11973_slice2_cell3_dendrite1_spines_63x_z2_1024px_avg2_0.35um-stack_SHF_1_1_9_spine10.ply	0.519832491	-0.273839461	-0.763130265	3	Complex
2602	D:\Downloads\spines_2022_modified\Done\Deconvolved_5_11973_slice2_cell3_dendrite1_spines_63x_z2_1024px_avg2_0.35um-stack_SHF_1_1_9_spine11.ply		11973	2	3	1	1	2.001527593	13.43661425	2.85399652	3.661481858	0.282931437	1.315270464	0.360698488	0.717622162	No	Complex Control	Deconvolved_5_11973_slice2_cell3_dendrite1_spines_63x_z2_1024px_avg2_0.35um-stack_SHF_1_1_9_spine11.ply	-0.225903901	0.397249574	-1.281236225	3	Complex
2603	D:\Downloads\spines_2022_modified\Done\Deconvolved_5_11973_slice2_cell3_dendrite1_spines_63x_z2_1024px_avg2_0.35um-stack_SHF_1_1_9_spine12.ply		11973	2	3	1	1	2.882973956	25.53479572	7.460298503	9.47933866	0.270637985	2.043736151	0.335493185	0.566430255	No	Complex Control	Deconvolved_5_11973_slice2_cell3_dendrite1_spines_63x_z2_1024px_avg2_0.35um-stack_SHF_1_1_9_spine12.ply	1.177529152	1.220632317	-1.265914959	2	Complex
2604	D:\Downloads\spines_2022_modified\Done\Deconvolved_5_11973_slice2_cell3_dendrite1_spines_63x_z2_1024px_avg2_0.35um-stack_SHF_1_1_9_spine13.ply		11973	2	3	1	1	2.741701265	21.11315418	4.637565053	7.027470707	0.515336308	1.667433455	0.331934582	0.708140186	No	Complex Control	Deconvolved_5_11973_slice2_cell3_dendrite1_spines_63x_z2_1024px_avg2_0.35um-stack_SHF_1_1_9_spine13.ply	0.650694673	0.89081706	-0.045039499	2	Complex
2605	D:\Downloads\spines_2022_modified\Done\Deconvolved_5_11973_slice2_cell3_dendrite1_spines_63x_z2_1024px_avg2_0.35um-stack_SHF_1_1_9_spine14.ply		11973	2	3	1	1	1.734220193	7.577265375	1.17967433	2.014849501	0.707970962	1.031884393	0.331528715	0.742780422	No	Complex Control	Deconvolved_5_11973_slice2_cell3_dendrite1_spines_63x_z2_1024px_avg2_0.35um-stack_SHF_1_1_9_spine14.ply	-0.815098753	-0.529677152	0.628044273	0	Complex
2606	D:\Downloads\spines_2022_modified\Done\Deconvolved_5_11973_slice2_cell3_dendrite1_spines_63x_z2_1024px_avg2_0.35um-stack_SHF_1_1_9_spine15.ply		11973	2	3	1	1	1.36180994	3.869971442	0.48118961	0.648803241	0.348331775	0.871341358	0.392382779	0.549998357	No	Complex Control	Deconvolved_5_11973_slice2_cell3_dendrite1_spines_63x_z2_1024px_avg2_0.35um-stack_SHF_1_1_9_spine15.ply	-0.736690827	-1.107963442	-1.37626663	3	Complex
2607	D:\Downloads\spines_2022_modified\Done\Deconvolved_5_11973_slice2_cell3_dendrite1_spines_63x_z2_1024px_avg2_0.35um-stack_SHF_1_1_9_spine16.ply		11973	2	3	1	1	0.886549597	3.235660641	0.366521778	0.512262891	0.39763289	0.622926161	0.273529203	0.946574754	No	Complex Control	Deconvolved_5_11973_slice2_cell3_dendrite1_spines_63x_z2_1024px_avg2_0.35um-stack_SHF_1_1_9_spine16.ply	-2.400768585	0.135797462	-0.626702553	0	Complex
2608	D:\Downloads\spines_2022_modified\Done\Deconvolved_5_11973_slice2_cell3_dendrite1_spines_63x_z2_1024px_avg2_0.35um-stack_SHF_1_1_9_spine2.ply		11973	2	3	1	2	1.413218691	11.22072821	2.700933488	4.22240454	0.56331304	1.212457502	0.089513214	0.906943013	No	Complex Control	Deconvolved_5_11973_slice2_cell3_dendrite1_spines_63x_z2_1024px_avg2_0.35um-stack_SHF_1_1_9_spine2.ply	-2.449383703	1.16509264	0.389655409	0	Complex
2609	D:\Downloads\spines_2022_modified\Done\Deconvolved_5_11973_slice2_cell3_dendrite1_spines_63x_z2_1024px_avg2_0.35um-stack_SHF_1_1_9_spine4.ply		11973	2	3	1	4	2.095681754	12.71272243	2.690550583	3.804984122	0.414202783	1.370626167	0.353565779	0.668182069	No	Complex Control	Deconvolved_5_11973_slice2_cell3_dendrite1_spines_63x_z2_1024px_avg2_0.35um-stack_SHF_1_1_9_spine4.ply	-0.113404112	0.071775111	-0.733645356	3	Complex
2610	D:\Downloads\spines_2022_modified\Done\Deconvolved_5_11973_slice2_cell3_dendrite1_spines_63x_z2_1024px_avg2_0.35um-stack_SHF_1_1_9_spine5.ply		11973	2	3	1	5	2.129514509	10.41577237	1.732137156	2.748337136	0.586674084	1.279828307	0.418625558	0.611965649	No	Complex Control	Deconvolved_5_11973_slice2_cell3_dendrite1_spines_63x_z2_1024px_avg2_0.35um-stack_SHF_1_1_9_spine5.ply	0.272908304	-0.711565464	-0.090893371	3	Complex
2611	D:\Downloads\spines_2022_modified\Done\Deconvolved_5_11973_slice2_cell3_dendrite1_spines_63x_z2_1024px_avg2_0.35um-stack_SHF_1_1_9_spine6.ply		11973	2	3	1	6	1.649283768	5.457797113	0.846629203	1.173384492	0.385948521	1.080830964	0.389807361	0.535681691	No	Complex Control	Deconvolved_5_11973_slice2_cell3_dendrite1_spines_63x_z2_1024px_avg2_0.35um-stack_SHF_1_1_9_spine6.ply	-0.41836494	-1.013057599	-1.178292816	3	Complex
2612	D:\Downloads\spines_2022_modified\Done\Deconvolved_5_11973_slice2_cell3_dendrite1_spines_63x_z2_1024px_avg2_0.35um-stack_SHF_1_1_9_spine7.ply		11973	2	3	1	7	1.468443234	12.40567741	2.865373463	4.666049952	0.628426455	1.23923633	0.149620025	0.844737826	No	Complex Control	Deconvolved_5_11973_slice2_cell3_dendrite1_spines_63x_z2_1024px_avg2_0.35um-stack_SHF_1_1_9_spine7.ply	-1.911414914	0.811562812	0.587511502	0	Complex
2613	D:\Downloads\spines_2022_modified\Done\Deconvolved_5_11973_slice2_cell3_dendrite1_spines_63x_z2_1024px_avg2_0.35um-stack_SHF_1_1_9_spine8.ply		11973	2	3	1	8	1.962775593	13.42245222	3.047094246	4.353613788	0.42877556	1.339233079	0.332613204	0.74136738	No	Complex Control	Deconvolved_5_11973_slice2_cell3_dendrite1_spines_63x_z2_1024px_avg2_0.35um-stack_SHF_1_1_9_spine8.ply	-0.405600707	0.349043056	-0.56139917	3	Complex
2614	D:\Downloads\spines_2022_modified\Done\Deconvolved_5_11973_slice2_cell3_dendrite1_spines_63x_z2_1024px_avg2_0.35um-stack_SHF_1_1_9_spine9.ply		11973	2	3	1	9	2.543053659	14.41111453	3.464226375	4.511514007	0.30231501	1.730702152	0.345522499	0.486763775	No	Complex Control	Deconvolved_5_11973_slice2_cell3_dendrite1_spines_63x_z2_1024px_avg2_0.35um-stack_SHF_1_1_9_spine9.ply	0.543816085	-0.009929137	-1.402172721	3	Complex
2615	D:\Downloads\spines_2022_modified\Done\Deconvolved_5_11973_slice2_cell3_dendrite2_spines_63x_z2_1024px_avg2_0.35um-stack_SHF_1_1_9_spine1.ply		11973	2	3	2	1	2.169482809	14.85138612	2.798718598	3.819807501	0.364841576	1.311457473	0.422307074	0.69680278	No	Complex Control	Deconvolved_5_11973_slice2_cell3_dendrite2_spines_63x_z2_1024px_avg2_0.35um-stack_SHF_1_1_9_spine1.ply	0.351842891	0.160400896	-0.949733382	3	Complex
2616	D:\Downloads\spines_2022_modified\Done\Deconvolved_5_11973_slice2_cell3_dendrite2_spines_63x_z2_1024px_avg2_0.35um-stack_SHF_1_1_9_spine10.ply		11973	2	3	2	1	2.4477929	8.627886528	1.398362923	2.428102203	0.736389147	1.552643267	0.439497745	0.424507523	No	Complex Control	Deconvolved_5_11973_slice2_cell3_dendrite2_spines_63x_z2_1024px_avg2_0.35um-stack_SHF_1_1_9_spine10.ply	0.881926759	-1.565484119	0.355375711	4	Complex
2617	D:\Downloads\spines_2022_modified\Done\Deconvolved_5_11973_slice2_cell3_dendrite2_spines_63x_z2_1024px_avg2_0.35um-stack_SHF_1_1_9_spine2.ply		11973	2	3	2	2	2.852857258	19.40759004	4.578712878	6.301620588	0.376286471	1.643083992	0.457182948	0.679028676	No	Complex Control	Deconvolved_5_11973_slice2_cell3_dendrite2_spines_63x_z2_1024px_avg2_0.35um-stack_SHF_1_1_9_spine2.ply	1.316493439	0.456207359	-0.842001609	1	Complex
2618	D:\Downloads\spines_2022_modified\Done\Deconvolved_5_11973_slice2_cell3_dendrite2_spines_63x_z2_1024px_avg2_0.35um-stack_SHF_1_1_9_spine3.ply		11973	2	3	2	3	1.950920801	14.38070744	3.377463133	4.17253345	0.235404588	1.299035978	0.346178687	0.793315294	No	Complex Control	Deconvolved_5_11973_slice2_cell3_dendrite2_spines_63x_z2_1024px_avg2_0.35um-stack_SHF_1_1_9_spine3.ply	-0.430287012	0.776051256	-1.389250126	3	Complex
2619	D:\Downloads\spines_2022_modified\Done\Deconvolved_5_11973_slice2_cell3_dendrite2_spines_63x_z2_1024px_avg2_0.35um-stack_SHF_1_1_9_spine4.ply		11973	2	3	2	4	2.689940127	14.80152358	3.413783314	4.440255478	0.300684628	1.682995274	0.408982616	0.519676689	No	Complex Control	Deconvolved_5_11973_slice2_cell3_dendrite2_spines_63x_z2_1024px_avg2_0.35um-stack_SHF_1_1_9_spine4.ply	0.951712072	-0.084715767	-1.410627638	3	Complex
2620	D:\Downloads\spines_2022_modified\Done\Deconvolved_5_11973_slice2_cell3_dendrite2_spines_63x_z2_1024px_avg2_0.35um-stack_SHF_1_1_9_spine5.ply		11973	2	3	2	5	3.717729049	24.27475515	6.564431501	8.547180032	0.302044211	2.315104635	0.405181592	0.420281046	No	Complex Control	Deconvolved_5_11973_slice2_cell3_dendrite2_spines_63x_z2_1024px_avg2_0.35um-stack_SHF_1_1_9_spine5.ply	2.359774367	0.595673092	-1.32048712	1	Complex
2621	D:\Downloads\spines_2022_modified\Done\Deconvolved_5_11973_slice2_cell3_dendrite2_spines_63x_z2_1024px_avg2_0.35um-stack_SHF_1_1_9_spine7.ply		11973	2	3	2	7	2.377148241	21.00834644	5.780106147	7.708960133	0.333705634	1.591624878	0.318580539	0.789721824	No	Complex Control	Deconvolved_5_11973_slice2_cell3_dendrite2_spines_63x_z2_1024px_avg2_0.35um-stack_SHF_1_1_9_spine7.ply	0.117848672	1.327975445	-0.797316481	2	Complex
2622	D:\Downloads\spines_2022_modified\Done\Deconvolved_5_11973_slice2_cell3_dendrite2_spines_63x_z2_1024px_avg2_0.35um-stack_SHF_1_1_9_spine8.ply		11973	2	3	2	8	1.756989687	7.633703924	1.312022082	1.917159108	0.461224727	1.094507458	0.398361157	0.662836095	No	Complex Control	Deconvolved_5_11973_slice2_cell3_dendrite2_spines_63x_z2_1024px_avg2_0.35um-stack_SHF_1_1_9_spine8.ply	-0.373993246	-0.6225368	-0.653918357	3	Complex
2623	D:\Downloads\spines_2022_modified\Done\Deconvolved_5_11973_slice2_cell3_dendrite2_spines_63x_z2_1024px_avg2_0.35um-stack_SHF_1_1_9_spine9.ply		11973	2	3	2	9	2.450307252	18.82340302	4.672973771	6.951840726	0.487669537	1.596126641	0.355542526	0.687805365	No	Complex Control	Deconvolved_5_11973_slice2_cell3_dendrite2_spines_63x_z2_1024px_avg2_0.35um-stack_SHF_1_1_9_spine9.ply	0.464027728	0.563084816	-0.265375038	3	Complex
2624	D:\Downloads\spines_2022_modified\Done\Deconvolved_5_11973_slice2_cell3_dendrite3_spines_63x_z2_1024px_avg2_0.35um-stack_SHF_1_1_9_spine1.ply		11973	2	3	3	1	2.880754385	10.47878553	1.854101514	3.117700305	0.681515431	1.657000668	0.511051376	0.437651115	No	Complex Control	Deconvolved_5_11973_slice2_cell3_dendrite3_spines_63x_z2_1024px_avg2_0.35um-stack_SHF_1_1_9_spine1.ply	1.642456874	-1.482670014	0.109541185	1	Complex
2625	D:\Downloads\spines_2022_modified\Done\Deconvolved_5_11973_slice2_cell3_dendrite3_spines_63x_z2_1024px_avg2_0.35um-stack_SHF_1_1_9_spine10.ply		11973	2	3	3	1	0.934565145	2.398091576	0.222438311	0.433496592	0.948839616	0.602658791	0.313415872	0.806034109	No	Complex Control	Deconvolved_5_11973_slice2_cell3_dendrite3_spines_63x_z2_1024px_avg2_0.35um-stack_SHF_1_1_9_spine10.ply	-1.823426858	-1.178181545	1.704683948	0	Complex
2626	D:\Downloads\spines_2022_modified\Done\Deconvolved_5_11973_slice2_cell3_dendrite3_spines_63x_z2_1024px_avg2_0.35um-stack_SHF_1_1_9_spine11.ply		11973	2	3	3	1	1.57190217	10.07519301	1.979996705	3.255262584	0.644074748	1.121322805	0.225558405	0.805027434	No	Complex Control	Deconvolved_5_11973_slice2_cell3_dendrite3_spines_63x_z2_1024px_avg2_0.35um-stack_SHF_1_1_9_spine11.ply	-1.484802747	0.256627622	0.521907439	0	Complex
2627	D:\Downloads\spines_2022_modified\Done\Deconvolved_5_11973_slice2_cell3_dendrite3_spines_63x_z2_1024px_avg2_0.35um-stack_SHF_1_1_9_spine12.ply		11973	2	3	3	1	0.921399049	3.918942037	0.561454388	0.86284415	0.536801865	0.721263736	0.185059392	0.954259714	No	Complex Control	Deconvolved_5_11973_slice2_cell3_dendrite3_spines_63x_z2_1024px_avg2_0.35um-stack_SHF_1_1_9_spine12.ply	-2.780396564	0.330533491	0.108531536	0	Complex
2628	D:\Downloads\spines_2022_modified\Done\Deconvolved_5_11973_slice2_cell3_dendrite3_spines_63x_z2_1024px_avg2_0.35um-stack_SHF_1_1_9_spine13.ply		11973	2	3	3	1	2.063956883	7.729937775	1.141510905	1.753615227	0.53622293	1.254116102	0.426690792	0.510865034	No	Complex Control	Deconvolved_5_11973_slice2_cell3_dendrite3_spines_63x_z2_1024px_avg2_0.35um-stack_SHF_1_1_9_spine13.ply	0.283983359	-1.159085581	-0.489797457	3	Complex
2629	D:\Downloads\spines_2022_modified\Done\Deconvolved_5_11973_slice2_cell3_dendrite3_spines_63x_z2_1024px_avg2_0.35um-stack_SHF_1_1_9_spine14.ply		11973	2	3	3	1	1.67254969	6.259334591	0.823486109	1.182823897	0.436361686	0.97751911	0.421282165	0.630870272	No	Complex Control	Deconvolved_5_11973_slice2_cell3_dendrite3_spines_63x_z2_1024px_avg2_0.35um-stack_SHF_1_1_9_spine14.ply	-0.341033886	-0.874479359	-0.849300457	3	Complex
2630	D:\Downloads\spines_2022_modified\Done\Deconvolved_5_11973_slice2_cell3_dendrite3_spines_63x_z2_1024px_avg2_0.35um-stack_SHF_1_1_9_spine15.ply		11973	2	3	3	1	1.262287	5.95110287	0.926094256	1.294276411	0.397564451	0.857335083	0.314123791	0.819320518	No	Complex Control	Deconvolved_5_11973_slice2_cell3_dendrite3_spines_63x_z2_1024px_avg2_0.35um-stack_SHF_1_1_9_spine15.ply	-1.55259546	-0.055412496	-0.7476135	0	Complex
2631	D:\Downloads\spines_2022_modified\Done\Deconvolved_5_11973_slice2_cell3_dendrite3_spines_63x_z2_1024px_avg2_0.35um-stack_SHF_1_1_9_spine16.ply		11973	2	3	3	1	1.03528006	6.162670248	0.973971075	1.673039493	0.717750696	0.879700395	0.113231281	0.822016145	No	Complex Control	Deconvolved_5_11973_slice2_cell3_dendrite3_spines_63x_z2_1024px_avg2_0.35um-stack_SHF_1_1_9_spine16.ply	-2.688582813	0.184783884	0.887321892	0	Complex
2632	D:\Downloads\spines_2022_modified\Done\Deconvolved_5_11973_slice2_cell3_dendrite3_spines_63x_z2_1024px_avg2_0.35um-stack_SHF_1_1_9_spine2.ply		11973	2	3	3	2	2.023923096	7.744186071	1.011444942	1.824645626	0.803998962	1.149025104	0.481122018	0.593706762	No	Complex Control	Deconvolved_5_11973_slice2_cell3_dendrite3_spines_63x_z2_1024px_avg2_0.35um-stack_SHF_1_1_9_spine2.ply	0.469373265	-1.501616708	0.791128775	4	Complex
2633	D:\Downloads\spines_2022_modified\Done\Deconvolved_5_11973_slice2_cell3_dendrite3_spines_63x_z2_1024px_avg2_0.35um-stack_SHF_1_1_9_spine3.ply		11973	2	3	3	3	2.260349484	24.352763	6.381993826	9.184934571	0.439195152	1.584569658	0.239762053	0.864321876	No	Complex Control	Deconvolved_5_11973_slice2_cell3_dendrite3_spines_63x_z2_1024px_avg2_0.35um-stack_SHF_1_1_9_spine3.ply	-0.309356293	1.897130969	-0.117296277	2	Complex
2634	D:\Downloads\spines_2022_modified\Done\Deconvolved_5_11973_slice2_cell3_dendrite3_spines_63x_z2_1024px_avg2_0.35um-stack_SHF_1_1_9_spine4.ply		11973	2	3	3	4	2.103410812	19.18022693	4.178297395	6.111591517	0.462699023	1.419980459	0.266251998	0.861774694	No	Complex Control	Deconvolved_5_11973_slice2_cell3_dendrite3_spines_63x_z2_1024px_avg2_0.35um-stack_SHF_1_1_9_spine4.ply	-0.544256179	1.327835162	-0.118482719	2	Complex
2635	D:\Downloads\spines_2022_modified\Done\Deconvolved_5_11973_slice2_cell3_dendrite3_spines_63x_z2_1024px_avg2_0.35um-stack_SHF_1_1_9_spine5.ply		11973	2	3	3	5	2.199370714	15.37860423	3.403118187	5.59012953	0.642649248	1.432130154	0.351042532	0.826553793	No	Complex Control	Deconvolved_5_11973_slice2_cell3_dendrite3_spines_63x_z2_1024px_avg2_0.35um-stack_SHF_1_1_9_spine5.ply	-0.118158603	0.411106259	0.548041553	0	Complex
2636	D:\Downloads\spines_2022_modified\Done\Deconvolved_5_11973_slice2_cell3_dendrite3_spines_63x_z2_1024px_avg2_0.35um-stack_SHF_1_1_9_spine6.ply		11973	2	3	3	6	1.781606001	7.289263737	1.064450523	1.81651261	0.706526109	1.120696705	0.398556443	0.598739152	No	Complex Control	Deconvolved_5_11973_slice2_cell3_dendrite3_spines_63x_z2_1024px_avg2_0.35um-stack_SHF_1_1_9_spine6.ply	-0.202546843	-1.148158969	0.397064173	4	Complex
2637	D:\Downloads\spines_2022_modified\Done\Deconvolved_5_11973_slice2_cell3_dendrite3_spines_63x_z2_1024px_avg2_0.35um-stack_SHF_1_1_9_spine7.ply		11973	2	3	3	7	1.070998458	5.008322495	0.74886739	1.176116176	0.570526626	0.788404466	0.173499046	1.08226846	No	Complex Control	Deconvolved_5_11973_slice2_cell3_dendrite3_spines_63x_z2_1024px_avg2_0.35um-stack_SHF_1_1_9_spine7.ply	-2.877608659	0.769252363	0.445926535	0	Complex
2638	D:\Downloads\spines_2022_modified\Done\Deconvolved_5_11973_slice2_cell3_dendrite3_spines_63x_z2_1024px_avg2_0.35um-stack_SHF_1_1_9_spine8.ply		11973	2	3	3	8	1.510060627	7.190290133	1.235680344	2.042076573	0.652592907	1.044611903	0.303383392	0.743884196	No	Complex Control	Deconvolved_5_11973_slice2_cell3_dendrite3_spines_63x_z2_1024px_avg2_0.35um-stack_SHF_1_1_9_spine8.ply	-1.167418438	-0.422585072	0.379745543	0	Complex
2639	D:\Downloads\spines_2022_modified\Done\Deconvolved_5_11973_slice2_cell3_dendrite3_spines_63x_z2_1024px_avg2_0.35um-stack_SHF_1_1_9_spine9.ply		11973	2	3	3	9	1.392507675	3.723741296	0.432832684	0.637109252	0.471952734	0.834311856	0.407685955	0.570554876	No	Complex Control	Deconvolved_5_11973_slice2_cell3_dendrite3_spines_63x_z2_1024px_avg2_0.35um-stack_SHF_1_1_9_spine9.ply	-0.643777648	-1.282382416	-0.796675982	3	Complex
2640	D:\Downloads\spines_2022_modified\Done\Deconvolved_5_11973_slice2_cell4_dendrite1_spines_63x_z2_1024px_avg2_0.35um-stack_SHF_1_1_9_spine1.ply		11973	2	4	1	1	2.323719147	19.55599067	4.064437625	5.489874401	0.350709472	1.415018991	0.381832121	0.696690948	No	Complex Control	Deconvolved_5_11973_slice2_cell4_dendrite1_spines_63x_z2_1024px_avg2_0.35um-stack_SHF_1_1_9_spine1.ply	0.494231347	0.720232146	-0.903797584	3	Complex
2641	D:\Downloads\spines_2022_modified\Done\Deconvolved_5_11973_slice2_cell4_dendrite1_spines_63x_z2_1024px_avg2_0.35um-stack_SHF_1_1_9_spine10.ply		11973	2	4	1	1	1.426378425	8.749644427	1.577807724	2.716104677	0.721442122	1.018010693	0.176839741	0.873691605	No	Complex Control	Deconvolved_5_11973_slice2_cell4_dendrite1_spines_63x_z2_1024px_avg2_0.35um-stack_SHF_1_1_9_spine10.ply	-2.012967893	0.367153318	0.970700384	0	Complex
2642	D:\Downloads\spines_2022_modified\Done\Deconvolved_5_11973_slice2_cell4_dendrite1_spines_63x_z2_1024px_avg2_0.35um-stack_SHF_1_1_9_spine11.ply		11973	2	4	1	1	2.707601495	11.92441127	1.799483109	3.212227308	0.785083334	1.519534924	0.487770354	0.437512482	No	Complex Control	Deconvolved_5_11973_slice2_cell4_dendrite1_spines_63x_z2_1024px_avg2_0.35um-stack_SHF_1_1_9_spine11.ply	1.490696757	-1.457478662	0.616917331	4	Complex
2643	D:\Downloads\spines_2022_modified\Done\Deconvolved_5_11973_slice2_cell4_dendrite1_spines_63x_z2_1024px_avg2_0.35um-stack_SHF_1_1_9_spine12.ply		11973	2	4	1	1	2.97136917	19.46233734	4.044345687	6.04082894	0.493648023	1.867787956	0.414301737	0.472450007	No	Complex Control	Deconvolved_5_11973_slice2_cell4_dendrite1_spines_63x_z2_1024px_avg2_0.35um-stack_SHF_1_1_9_spine12.ply	1.559155733	-0.069940982	-0.497832816	1	Complex
2644	D:\Downloads\spines_2022_modified\Done\Deconvolved_5_11973_slice2_cell4_dendrite1_spines_63x_z2_1024px_avg2_0.35um-stack_SHF_1_1_9_spine2.ply		11973	2	4	1	2	1.788383397	8.634728426	1.306735075	2.0455597	0.565397409	1.089972016	0.402574288	0.678315098	No	Complex Control	Deconvolved_5_11973_slice2_cell4_dendrite1_spines_63x_z2_1024px_avg2_0.35um-stack_SHF_1_1_9_spine2.ply	-0.276218027	-0.653673436	-0.143672939	3	Complex
2645	D:\Downloads\spines_2022_modified\Done\Deconvolved_5_11973_slice2_cell4_dendrite1_spines_63x_z2_1024px_avg2_0.35um-stack_SHF_1_1_9_spine3.ply		11973	2	4	1	3	2.371232145	15.79428996	3.268592104	4.504736036	0.378188496	1.469380707	0.377669895	0.620397187	No	Complex Control	Deconvolved_5_11973_slice2_cell4_dendrite1_spines_63x_z2_1024px_avg2_0.35um-stack_SHF_1_1_9_spine3.ply	0.449628735	0.205739651	-0.914461226	3	Complex
2646	D:\Downloads\spines_2022_modified\Done\Deconvolved_5_11973_slice2_cell4_dendrite1_spines_63x_z2_1024px_avg2_0.35um-stack_SHF_1_1_9_spine4.ply		11973	2	4	1	4	2.772388098	21.06603288	4.636365333	6.59052133	0.421484473	1.798563913	0.382075682	0.578714834	No	Complex Control	Deconvolved_5_11973_slice2_cell4_dendrite1_spines_63x_z2_1024px_avg2_0.35um-stack_SHF_1_1_9_spine4.ply	1.126602174	0.511013836	-0.667724553	1	Complex
2647	D:\Downloads\spines_2022_modified\Done\Deconvolved_5_11973_slice2_cell4_dendrite1_spines_63x_z2_1024px_avg2_0.35um-stack_SHF_1_1_9_spine5.ply		11973	2	4	1	5	1.812073534	7.538435205	0.947437915	2.034805406	1.147692608	1.101180905	0.384727657	0.617483165	No	Complex Control	Deconvolved_5_11973_slice2_cell4_dendrite1_spines_63x_z2_1024px_avg2_0.35um-stack_SHF_1_1_9_spine5.ply	-0.158334168	-1.628849581	2.466177311	4	Complex
2648	D:\Downloads\spines_2022_modified\Done\Deconvolved_5_11973_slice2_cell4_dendrite1_spines_63x_z2_1024px_avg2_0.35um-stack_SHF_1_1_9_spine6.ply		11973	2	4	1	6	1.112876582	6.878086099	1.090752611	1.930109938	0.769521263	0.868731276	0.148324599	0.881532896	No	Complex Control	Deconvolved_5_11973_slice2_cell4_dendrite1_spines_63x_z2_1024px_avg2_0.35um-stack_SHF_1_1_9_spine6.ply	-2.495769411	0.218381938	1.180012565	0	Complex
2649	D:\Downloads\spines_2022_modified\Done\Deconvolved_5_11973_slice2_cell4_dendrite1_spines_63x_z2_1024px_avg2_0.35um-stack_SHF_1_1_9_spine7.ply		11973	2	4	1	7	1.804975568	11.85351808	2.371796919	4.211890225	0.775822454	1.189452525	0.21397731	0.903892361	No	Complex Control	Deconvolved_5_11973_slice2_cell4_dendrite1_spines_63x_z2_1024px_avg2_0.35um-stack_SHF_1_1_9_spine7.ply	-1.410147744	0.554752278	1.291459364	0	Complex
2650	D:\Downloads\spines_2022_modified\Done\Deconvolved_5_11973_slice2_cell4_dendrite1_spines_63x_z2_1024px_avg2_0.35um-stack_SHF_1_1_9_spine8.ply		11973	2	4	1	8	2.287606179	7.186057715	1.0387053	1.650747469	0.589235628	1.358319808	0.452215734	0.431993867	No	Complex Control	Deconvolved_5_11973_slice2_cell4_dendrite1_spines_63x_z2_1024px_avg2_0.35um-stack_SHF_1_1_9_spine8.ply	0.70378307	-1.530778132	-0.353877281	4	Complex
2651	D:\Downloads\spines_2022_modified\Done\Deconvolved_5_11973_slice2_cell4_dendrite1_spines_63x_z2_1024px_avg2_0.35um-stack_SHF_1_1_9_spine9.ply		11973	2	4	1	9	1.615072735	10.65779017	2.268970082	3.030983638	0.335841165	1.124765818	0.289443725	0.848096006	No	Complex Control	Deconvolved_5_11973_slice2_cell4_dendrite1_spines_63x_z2_1024px_avg2_0.35um-stack_SHF_1_1_9_spine9.ply	-1.238001194	0.623325961	-0.889314141	0	Complex
2652	D:\Downloads\spines_2022_modified\Done\Deconvolved_5_11973_slice2_cell4_dendrite2_spines_63x_z2_1024px_avg2_0.35um-stack_SHF_1_1_9_spine1.ply		11973	2	4	2	1	1.943430857	11.44293709	2.609890195	3.083831712	0.181594428	1.23683785	0.378034176	0.70851692	No	Complex Control	Deconvolved_5_11973_slice2_cell4_dendrite2_spines_63x_z2_1024px_avg2_0.35um-stack_SHF_1_1_9_spine1.ply	-0.291808581	0.283219481	-1.805027435	3	Complex
2653	D:\Downloads\spines_2022_modified\Done\Deconvolved_5_11973_slice2_cell4_dendrite2_spines_63x_z2_1024px_avg2_0.35um-stack_SHF_1_1_9_spine2.ply		11973	2	4	2	2	1.368256475	7.877009367	1.611337758	2.608081771	0.618581678	1.048567259	0.168966837	0.87265052	No	Complex Control	Deconvolved_5_11973_slice2_cell4_dendrite2_spines_63x_z2_1024px_avg2_0.35um-stack_SHF_1_1_9_spine2.ply	-2.167283197	0.452478621	0.486649446	0	Complex
2654	D:\Downloads\spines_2022_modified\Done\Deconvolved_5_11973_slice2_cell4_dendrite2_spines_63x_z2_1024px_avg2_0.35um-stack_SHF_1_1_9_spine3.ply		11973	2	4	2	3	3.946158437	20.76668105	5.758935702	9.271329972	0.609903366	2.605235465	0.406222765	0.352924304	No	Complex Control	Deconvolved_5_11973_slice2_cell4_dendrite2_spines_63x_z2_1024px_avg2_0.35um-stack_SHF_1_1_9_spine3.ply	2.548282506	-0.245751351	-0.020838591	1	Complex
2655	D:\Downloads\spines_2022_modified\Done\Deconvolved_5_11973_slice2_cell4_dendrite2_spines_63x_z2_1024px_avg2_0.35um-stack_SHF_1_1_9_spine4.ply		11973	2	4	2	4	2.388890824	11.02170657	2.400685102	3.048726278	0.2699401	1.490087382	0.447115337	0.470323282	No	Complex Control	Deconvolved_5_11973_slice2_cell4_dendrite2_spines_63x_z2_1024px_avg2_0.35um-stack_SHF_1_1_9_spine4.ply	0.805084081	-0.654410502	-1.713156661	3	Complex
2656	D:\Downloads\spines_2022_modified\Done\Deconvolved_5_11973_slice2_cell4_dendrite2_spines_63x_z2_1024px_avg2_0.35um-stack_SHF_1_1_9_spine5.ply		11973	2	4	2	5	3.259168048	19.43903565	4.456658866	8.385168076	0.881492016	2.237759497	0.356331921	0.41009882	No	Complex Control	Deconvolved_5_11973_slice2_cell4_dendrite2_spines_63x_z2_1024px_avg2_0.35um-stack_SHF_1_1_9_spine5.ply	1.674145205	-0.516150306	1.279220631	1	Complex
2657	D:\Downloads\spines_2022_modified\Done\Deconvolved_5_11973_slice2_cell4_dendrite2_spines_63x_z2_1024px_avg2_0.35um-stack_SHF_1_1_9_spine6.ply		11973	2	4	2	6	1.620290871	8.920194348	1.677419172	2.179818685	0.299507434	1.071549104	0.333624611	0.787622518	No	Complex Control	Deconvolved_5_11973_slice2_cell4_dendrite2_spines_63x_z2_1024px_avg2_0.35um-stack_SHF_1_1_9_spine6.ply	-0.999949793	0.225595037	-1.188542265	3	Complex
2658	D:\Downloads\spines_2022_modified\Done\Deconvolved_5_11973_slice2_cell4_dendrite2_spines_63x_z2_1024px_avg2_0.35um-stack_SHF_1_1_9_spine8.ply		11973	2	4	2	8	2.62801528	12.21279163	2.482443953	3.462237652	0.394689153	1.685067932	0.393275911	0.466444577	No	Complex Control	Deconvolved_5_11973_slice2_cell4_dendrite2_spines_63x_z2_1024px_avg2_0.35um-stack_SHF_1_1_9_spine8.ply	0.802691166	-0.514684413	-1.067753533	3	Complex
2659	D:\Downloads\spines_2022_modified\Done\Deconvolved_5_11973_slice2_cell5_dendrite1_spines_63x_z2_1024px_avg2_0.35um-stack_SHF_1_1_9_spine1.ply		11973	2	5	1	1	2.488738889	28.74136645	6.249693717	8.205850696	0.313000455	1.643589628	0.363594436	0.694861129	No	Complex Control	Deconvolved_5_11973_slice2_cell5_dendrite1_spines_63x_z2_1024px_avg2_0.35um-stack_SHF_1_1_9_spine1.ply	0.988204984	1.591239221	-0.920914093	2	Complex
2660	D:\Downloads\spines_2022_modified\Done\Deconvolved_5_11973_slice2_cell5_dendrite1_spines_63x_z2_1024px_avg2_0.35um-stack_SHF_1_1_9_spine3.ply		11973	2	5	1	3	1.618652664	10.25481344	2.05155249	3.584938668	0.747427222	1.144718637	0.221698352	0.81881693	No	Complex Control	Deconvolved_5_11973_slice2_cell5_dendrite1_spines_63x_z2_1024px_avg2_0.35um-stack_SHF_1_1_9_spine3.ply	-1.457306445	0.186869621	1.022029323	0	Complex
2661	D:\Downloads\spines_2022_modified\Done\Deconvolved_5_11973_slice2_cell5_dendrite1_spines_63x_z2_1024px_avg2_0.35um-stack_SHF_1_1_9_spine4.ply		11973	2	5	1	4	0.851945647	2.224062725	0.239822154	0.427726664	0.783516063	0.603903726	0.276019288	0.784583561	No	Complex Control	Deconvolved_5_11973_slice2_cell5_dendrite1_spines_63x_z2_1024px_avg2_0.35um-stack_SHF_1_1_9_spine4.ply	-2.096815807	-0.907422312	0.942983093	0	Complex
2662	D:\Downloads\spines_2022_modified\Done\Deconvolved_5_11973_slice2_cell5_dendrite1_spines_63x_z2_1024px_avg2_0.35um-stack_SHF_1_1_9_spine5.ply		11973	2	5	1	5	1.654104837	14.74412096	3.379000276	5.480099729	0.621810974	1.353093836	0.117916338	1.103830246	No	Complex Control	Deconvolved_5_11973_slice2_cell5_dendrite1_spines_63x_z2_1024px_avg2_0.35um-stack_SHF_1_1_9_spine5.ply	-2.252216002	1.821502769	0.928114425	0	Complex
2663	D:\Downloads\spines_2022_modified\Done\Deconvolved_5_11973_slice2_cell5_dendrite2_spines_63x_z2_1024px_avg2_0.35um-stack_SHF_1_1_9_spine1.ply		11973	2	5	2	1	1.421927811	5.673479032	0.867920394	1.161998518	0.338830757	0.957649591	0.350988394	0.709551949	No	Complex Control	Deconvolved_5_11973_slice2_cell5_dendrite2_spines_63x_z2_1024px_avg2_0.35um-stack_SHF_1_1_9_spine1.ply	-1.084761871	-0.383354118	-1.170962919	3	Complex
2664	D:\Downloads\spines_2022_modified\Done\Deconvolved_5_11973_slice2_cell5_dendrite2_spines_63x_z2_1024px_avg2_0.35um-stack_SHF_1_1_9_spine2.ply		11973	2	5	2	2	2.138065776	12.64610276	2.7271297	3.528219015	0.293748154	1.39172064	0.355221469	0.676580986	No	Complex Control	Deconvolved_5_11973_slice2_cell5_dendrite2_spines_63x_z2_1024px_avg2_0.35um-stack_SHF_1_1_9_spine2.ply	-0.120868748	0.254010591	-1.278307477	3	Complex
2665	D:\Downloads\spines_2022_modified\Done\Deconvolved_5_11973_slice2_cell5_dendrite2_spines_63x_z2_1024px_avg2_0.35um-stack_SHF_1_1_9_spine3.ply		11973	2	5	2	3	1.510463568	8.180911478	1.683288141	2.300596648	0.36672777	1.045623428	0.23860707	0.879099385	No	Complex Control	Deconvolved_5_11973_slice2_cell5_dendrite2_spines_63x_z2_1024px_avg2_0.35um-stack_SHF_1_1_9_spine3.ply	-1.754396818	0.62133017	-0.710819031	0	Complex
2666	D:\Downloads\spines_2022_modified\Done\Deconvolved_5_11973_slice2_cell5_dendrite2_spines_63x_z2_1024px_avg2_0.35um-stack_SHF_1_1_9_spine4_shf.ply		11973	2	5	2	4	3.427834278	15.64383269	3.422333512	4.55805263	0.331855184	1.980482884	0.439186161	0.432987721	SHF	Complex Control	Deconvolved_5_11973_slice2_cell5_dendrite2_spines_63x_z2_1024px_avg2_0.35um-stack_SHF_1_1_9_spine4_shf.ply	1.862519284	-0.266883845	-1.339183873	1	Complex
2667	D:\Downloads\spines_2022_modified\Done\Deconvolved_5_11973_slice2_cell6_dendrite1_spines_63x_z2_1024px_avg2_0.35um-stack_SHF_1_1_9_spine2.ply		11973	2	6	1	2	1.828091298	4.333334201	0.456282811	0.74952782	0.64268257	1.088870882	0.451623194	0.368933768	No	Complex Control	Deconvolved_5_11973_slice2_cell6_dendrite1_spines_63x_z2_1024px_avg2_0.35um-stack_SHF_1_1_9_spine2.ply	0.326675063	-2.070043205	-0.247778347	4	Complex
2668	D:\Downloads\spines_2022_modified\Done\Deconvolved_5_11973_slice2_cell6_dendrite1_spines_63x_z2_1024px_avg2_0.35um-stack_SHF_1_1_9_spine3.ply		11973	2	6	1	3	1.707898992	12.57289001	2.861815691	3.83736202	0.340883702	1.212674181	0.252385636	0.886281847	No	Complex Control	Deconvolved_5_11973_slice2_cell6_dendrite1_spines_63x_z2_1024px_avg2_0.35um-stack_SHF_1_1_9_spine3.ply	-1.326385133	1.011729037	-0.757787344	0	Complex
2669	D:\Downloads\spines_2022_modified\Done\Deconvolved_5_11973_slice2_cell6_dendrite1_spines_63x_z2_1024px_avg2_0.35um-stack_SHF_1_1_9_spine4.ply		11973	2	6	1	4	2.41280086	15.62475318	3.302497042	4.909636328	0.486643672	1.628301923	0.392635827	0.524531386	No	Complex Control	Deconvolved_5_11973_slice2_cell6_dendrite1_spines_63x_z2_1024px_avg2_0.35um-stack_SHF_1_1_9_spine4.ply	0.738522234	-0.249812975	-0.53894999	3	Complex
2670	D:\Downloads\spines_2022_modified\Done\Deconvolved_5_11973_slice2_cell6_dendrite1_spines_63x_z2_1024px_avg2_0.35um-stack_SHF_1_1_9_spine5.ply		11973	2	6	1	5	1.864708541	14.63550287	2.805557011	4.340884662	0.547245216	1.255872993	0.319461481	0.82633076	No	Complex Control	Deconvolved_5_11973_slice2_cell6_dendrite1_spines_63x_z2_1024px_avg2_0.35um-stack_SHF_1_1_9_spine5.ply	-0.598063773	0.534372361	0.105468105	0	Complex
2671	D:\Downloads\spines_2022_modified\Done\Deconvolved_5_11973_slice2_cell6_dendrite1_spines_63x_z2_1024px_avg2_0.35um-stack_SHF_1_1_9_spine6_shf.ply		11973	2	6	1	6	2.865265937	23.14097978	5.84630008	8.666653842	0.482416866	1.618865953	0.341440664	0.811285993	SHF	Complex Control	Deconvolved_5_11973_slice2_cell6_dendrite1_spines_63x_z2_1024px_avg2_0.35um-stack_SHF_1_1_9_spine6_shf.ply	0.71701892	1.354026646	-0.048520832	2	Complex
2672	D:\Downloads\spines_2022_modified\Done\Deconvolved_5_11973_slice2_cell6_dendrite1_spines_63x_z2_1024px_avg2_0.35um-stack_SHF_1_1_9_spine7.ply		11973	2	6	1	7	2.692005084	26.69547078	5.772758807	7.852313808	0.360235906	1.695828482	0.345658298	0.657860699	No	Complex Control	Deconvolved_5_11973_slice2_cell6_dendrite1_spines_63x_z2_1024px_avg2_0.35um-stack_SHF_1_1_9_spine7.ply	1.016333765	1.362394887	-0.749875501	2	Complex
2673	D:\Downloads\spines_2022_modified\Done\Deconvolved_5_11973_slice2_cell6_dendrite2_spines_63x_z2_1024px_avg2_0.35um-stack_SHF_1_1_9_spine2.ply		11973	2	6	2	2	3.8318238	33.37201864	9.078589798	12.89516146	0.420392566	2.642615474	0.331367271	0.442661536	No	Complex Control	Deconvolved_5_11973_slice2_cell6_dendrite2_spines_63x_z2_1024px_avg2_0.35um-stack_SHF_1_1_9_spine2.ply	2.518850041	1.492357075	-0.54902716	1	Complex
2674	D:\Downloads\spines_2022_modified\Done\Deconvolved_5_11973_slice2_cell6_dendrite2_spines_63x_z2_1024px_avg2_0.35um-stack_SHF_1_1_9_spine3.ply		11973	2	6	2	3	1.092122744	4.769908245	0.59699822	0.852876514	0.428608137	0.750972419	0.318688265	0.828712855	No	Complex Control	Deconvolved_5_11973_slice2_cell6_dendrite2_spines_63x_z2_1024px_avg2_0.35um-stack_SHF_1_1_9_spine3.ply	-1.725455865	-0.211689024	-0.624432582	0	Complex
2675	D:\Downloads\spines_2022_modified\Done\Deconvolved_5_11973_slice2_cell6_dendrite2_spines_63x_z2_1024px_avg2_0.35um-stack_SHF_1_1_9_spine4.ply		11973	2	6	2	4	2.269915023	15.22124393	2.47002647	4.183389846	0.69366195	1.368744669	0.41432793	0.679001664	No	Complex Control	Deconvolved_5_11973_slice2_cell6_dendrite2_spines_63x_z2_1024px_avg2_0.35um-stack_SHF_1_1_9_spine4.ply	0.518170741	-0.260935798	0.560765091	4	Complex
2676	D:\Downloads\spines_2022_modified\Done\Deconvolved_5_11973_slice2_cell6_dendrite2_spines_63x_z2_1024px_avg2_0.35um-stack_SHF_1_1_9_spine5.ply		11973	2	6	2	5	1.998858432	22.64172418	4.827134993	8.251029741	0.709301636	1.411866226	0.19905248	1.00055259	No	Complex Control	Deconvolved_5_11973_slice2_cell6_dendrite2_spines_63x_z2_1024px_avg2_0.35um-stack_SHF_1_1_9_spine5.ply	-0.966711691	1.842859253	1.278042554	2	Complex
2677	D:\Downloads\spines_2022_modified\Done\Deconvolved_5_11973_slice2_cell6_dendrite2_spines_63x_z2_1024px_avg2_0.35um-stack_SHF_1_1_9_spine6.ply		11973	2	6	2	6	1.748578675	12.67386164	2.480055557	4.32118045	0.742372439	1.255830362	0.194065199	0.783121113	No	Complex Control	Deconvolved_5_11973_slice2_cell6_dendrite2_spines_63x_z2_1024px_avg2_0.35um-stack_SHF_1_1_9_spine6.ply	-1.321526785	0.410839318	1.023084904	0	Complex
2678	D:\Downloads\spines_2022_modified\Done\Deconvolved_5_11973_slice2_cell7_dendrite1_spines_63x_z2_1024px_avg2_0.35um-stack_SHF_1_1_9_spine2.ply		11973	2	7	1	2	4.001450526	20.66242791	4.602948256	5.54564941	0.20480377	2.525490459	0.410768658	0.318201243	No	Complex Control	Deconvolved_5_11973_slice2_cell7_dendrite1_spines_63x_z2_1024px_avg2_0.35um-stack_SHF_1_1_9_spine2.ply	2.563430521	0.201887659	-1.927789367	1	Complex
2679	D:\Downloads\spines_2022_modified\Done\Deconvolved_5_11973_slice2_cell7_dendrite1_spines_63x_z2_1024px_avg2_0.35um-stack_SHF_1_1_9_spine3.ply		11973	2	7	1	3	1.424915771	5.350256402	0.640080609	0.964640049	0.507060261	0.838938865	0.38921492	0.668775607	No	Complex Control	Deconvolved_5_11973_slice2_cell7_dendrite1_spines_63x_z2_1024px_avg2_0.35um-stack_SHF_1_1_9_spine3.ply	-0.787854555	-0.87580914	-0.48035979	3	Complex
2680	D:\Downloads\spines_2022_modified\Done\Deconvolved_5_11973_slice2_cell7_dendrite1_spines_63x_z2_1024px_avg2_0.35um-stack_SHF_1_1_9_spine4.ply		11973	2	7	1	4	1.698696291	5.465859543	0.743317141	0.942135032	0.267473842	1.038793999	0.421781605	0.460523119	No	Complex Control	Deconvolved_5_11973_slice2_cell7_dendrite1_spines_63x_z2_1024px_avg2_0.35um-stack_SHF_1_1_9_spine4.ply	-0.117663135	-1.148066849	-1.834439633	3	Complex
2681	D:\Downloads\spines_2022_modified\Done\Deconvolved_5_11973_slice2_cell7_dendrite1_spines_63x_z2_1024px_avg2_0.35um-stack_SHF_1_1_9_spine5.ply		11973	2	7	1	5	2.158123012	12.32117312	2.376391023	3.657179707	0.538963778	1.287437846	0.392993133	0.706433556	No	Complex Control	Deconvolved_5_11973_slice2_cell7_dendrite1_spines_63x_z2_1024px_avg2_0.35um-stack_SHF_1_1_9_spine5.ply	0.087966464	-0.155459354	-0.150263016	3	Complex
2682	D:\Downloads\spines_2022_modified\Done\Deconvolved_5_11973_slice2_cell7_dendrite1_spines_63x_z2_1024px_avg2_0.35um-stack_SHF_1_1_9_spine6.ply		11973	2	7	1	6	0.698209294	1.731625674	0.175449534	0.269141982	0.534013661	0.492448116	0.243989245	0.877175781	No	Complex Control	Deconvolved_5_11973_slice2_cell7_dendrite1_spines_63x_z2_1024px_avg2_0.35um-stack_SHF_1_1_9_spine6.ply	-2.624107481	-0.280769153	-0.087197965	0	Complex
2683	D:\Downloads\spines_2022_modified\Done\Deconvolved_5_11973_slice2_cell7_dendrite2_spines_63x_z2_1024px_avg2_0.35um-stack_SHF_1_1_9_spine1.ply		11973	2	7	2	1	2.841695362	25.30971768	6.038442707	8.07219025	0.336800006	1.902891774	0.350250184	0.588317813	No	Complex Control	Deconvolved_5_11973_slice2_cell7_dendrite2_spines_63x_z2_1024px_avg2_0.35um-stack_SHF_1_1_9_spine1.ply	1.192410162	1.11171182	-0.953966759	2	Complex
2684	D:\Downloads\spines_2022_modified\Done\Deconvolved_5_11973_slice2_cell7_dendrite2_spines_63x_z2_1024px_avg2_0.35um-stack_SHF_1_1_9_spine2.ply		11973	2	7	2	2	3.344323822	13.28358499	2.625839401	4.669384537	0.778244525	2.228580933	0.437024734	0.373797249	No	Complex Control	Deconvolved_5_11973_slice2_cell7_dendrite2_spines_63x_z2_1024px_avg2_0.35um-stack_SHF_1_1_9_spine2.ply	1.879529373	-1.225102264	0.609497554	1	Complex
2685	D:\Downloads\spines_2022_modified\Done\Deconvolved_5_11973_slice2_cell7_dendrite2_spines_63x_z2_1024px_avg2_0.35um-stack_SHF_1_1_9_spine3_shf.ply		11973	2	7	2	3	2.058412696	10.6723344	1.782776715	2.561306883	0.436695275	1.252447965	0.418435265	0.56742779	SHF	Complex Control	Deconvolved_5_11973_slice2_cell7_dendrite2_spines_63x_z2_1024px_avg2_0.35um-stack_SHF_1_1_9_spine3_shf.ply	0.26775651	-0.613438252	-0.832840126	3	Complex
2686	D:\Downloads\spines_2022_modified\Done\Deconvolved_5_11973_slice2_cell7_dendrite2_spines_63x_z2_1024px_avg2_0.35um-stack_SHF_1_1_9_spine4.ply		11973	2	7	2	4	1.751895055	9.928042841	1.904058157	2.548191834	0.33829517	1.126369734	0.327172373	0.741589489	No	Complex Control	Deconvolved_5_11973_slice2_cell7_dendrite2_spines_63x_z2_1024px_avg2_0.35um-stack_SHF_1_1_9_spine4.ply	-0.795949247	0.177480925	-1.03586184	3	Complex
2687	D:\Downloads\spines_2022_modified\Done\Deconvolved_5_11973_slice2_cell7_dendrite2_spines_63x_z2_1024px_avg2_0.35um-stack_SHF_1_1_9_spine5.ply		11973	2	7	2	5	2.075539397	15.99334322	3.257233255	4.427949125	0.359420336	1.316184675	0.359446832	0.746651731	No	Complex Control	Deconvolved_5_11973_slice2_cell7_dendrite2_spines_63x_z2_1024px_avg2_0.35um-stack_SHF_1_1_9_spine5.ply	-0.074438296	0.589364182	-0.853055745	3	Complex
2688	D:\Downloads\spines_2022_modified\Done\Deconvolved_5_11973_slice2_cell8_dendrite1_spines_63x_z2_1024px_avg2_0.35um-stack_1_1_9_spine1.ply		11973	2	8	1	1	2.50684305	11.47514366	1.993934518	2.807711357	0.408126161	1.578218893	0.387419669	0.448733774	No	Complex Control	Deconvolved_5_11973_slice2_cell8_dendrite1_spines_63x_z2_1024px_avg2_0.35um-stack_1_1_9_spine1.ply	0.675774891	-0.638036697	-1.039079103	3	Complex
2689	D:\Downloads\spines_2022_modified\Done\Deconvolved_5_11973_slice2_cell8_dendrite1_spines_63x_z2_1024px_avg2_0.35um-stack_1_1_9_spine2.ply		11973	2	8	1	2	1.967157562	9.827154049	1.590536012	2.606146717	0.638533613	1.203871063	0.402721647	0.613383448	No	Complex Control	Deconvolved_5_11973_slice2_cell8_dendrite1_spines_63x_z2_1024px_avg2_0.35um-stack_1_1_9_spine2.ply	0.047739422	-0.797944661	0.145037818	4	Complex
2690	D:\Downloads\spines_2022_modified\Done\Deconvolved_5_11973_slice2_cell8_dendrite1_spines_63x_z2_1024px_avg2_0.35um-stack_1_1_9_spine3.ply		11973	2	8	1	3	2.055065261	12.47504009	2.262942986	3.501125081	0.547155675	1.345371888	0.371934436	0.639275804	No	Complex Control	Deconvolved_5_11973_slice2_cell8_dendrite1_spines_63x_z2_1024px_avg2_0.35um-stack_1_1_9_spine3.ply	0.022147967	-0.273767273	-0.176270977	3	Complex
2691	D:\Downloads\spines_2022_modified\Done\Deconvolved_5_11973_slice2_cell8_dendrite1_spines_63x_z2_1024px_avg2_0.35um-stack_1_1_9_spine4.ply		11973	2	8	1	4	2.55141609	10.56922634	1.671501076	2.649693525	0.58521796	1.795301257	0.358908191	0.343525912	No	Complex Control	Deconvolved_5_11973_slice2_cell8_dendrite1_spines_63x_z2_1024px_avg2_0.35um-stack_1_1_9_spine4.ply	0.734395129	-1.120400658	-0.332760109	3	Complex
2692	D:\Downloads\spines_2022_modified\Done\Deconvolved_5_11973_slice2_cell8_dendrite1_spines_63x_z2_1024px_avg2_0.35um-stack_1_1_9_spine5.ply		11973	2	8	1	5	1.884031118	13.92877863	2.929605849	4.297009945	0.466753607	1.231695355	0.316076018	0.857039769	No	Complex Control	Deconvolved_5_11973_slice2_cell8_dendrite1_spines_63x_z2_1024px_avg2_0.35um-stack_1_1_9_spine5.ply	-0.709325242	0.682470798	-0.235849366	0	Complex
2693	D:\Downloads\spines_2022_modified\Done\Deconvolved_5_11973_slice2_cell8_dendrite1_spines_63x_z2_1024px_avg2_0.35um-stack_1_1_9_spine6.ply		11973	2	8	1	6	1.642565037	12.53798438	2.586131687	3.912344907	0.512817358	1.201000179	0.238757675	0.826999859	No	Complex Control	Deconvolved_5_11973_slice2_cell8_dendrite1_spines_63x_z2_1024px_avg2_0.35um-stack_1_1_9_spine6.ply	-1.306022044	0.656098785	-0.027884476	0	Complex
2694	D:\Downloads\spines_2022_modified\Done\Deconvolved_5_11973_slice2_cell8_dendrite1_spines_63x_z2_1024px_avg2_0.35um-stack_1_1_9_spine7.ply		11973	2	8	1	7	1.778832368	4.621732412	0.560755671	0.821154704	0.464371644	0.962371099	0.491249561	0.528932979	No	Complex Control	Deconvolved_5_11973_slice2_cell8_dendrite1_spines_63x_z2_1024px_avg2_0.35um-stack_1_1_9_spine7.ply	0.199156984	-1.531810108	-0.914813496	3	Complex
2695	D:\Downloads\spines_2022_modified\Done\Deconvolved_5_11973_slice2_cell8_dendrite2_spines_63x_z2_1024px_avg2_0.35um-stack_SHF_1_1_9_spine1.ply		11973	2	8	2	1	2.999303795	18.44428185	3.768334093	5.780475132	0.533960363	2.041772732	0.350723041	0.424654921	No	Complex Control	Deconvolved_5_11973_slice2_cell8_dendrite2_spines_63x_z2_1024px_avg2_0.35um-stack_SHF_1_1_9_spine1.ply	1.284967021	-0.107406737	-0.327856031	1	Complex
2696	D:\Downloads\spines_2022_modified\Done\Deconvolved_5_11973_slice2_cell8_dendrite2_spines_63x_z2_1024px_avg2_0.35um-stack_SHF_1_1_9_spine2.ply		11973	2	8	2	2	1.310792831	4.632487156	0.59891844	0.927616547	0.54881948	0.862128852	0.35785343	0.690609566	No	Complex Control	Deconvolved_5_11973_slice2_cell8_dendrite2_spines_63x_z2_1024px_avg2_0.35um-stack_SHF_1_1_9_spine2.ply	-1.100967914	-0.844443572	-0.253552703	3	Complex
2697	D:\Downloads\spines_2022_modified\Done\Deconvolved_5_11973_slice2_cell8_dendrite2_spines_63x_z2_1024px_avg2_0.35um-stack_SHF_1_1_9_spine3.ply		11973	2	8	2	3	2.184650775	8.997117937	1.404247056	1.979150851	0.409403597	1.449875526	0.378290806	0.410723405	No	Complex Control	Deconvolved_5_11973_slice2_cell8_dendrite2_spines_63x_z2_1024px_avg2_0.35um-stack_SHF_1_1_9_spine3.ply	0.321594425	-0.958837091	-1.123803962	3	Complex
2698	D:\Downloads\spines_2022_modified\Done\Deconvolved_5_12186_slice1_cell1_dendrite1_spines_63x_z2_1024px_avg2_0.35um-stack_SHF_1_1_9_spine1.ply		12186	1	1	1	1	2.788705573	18.03078527	3.858752169	5.836479189	0.5125302	1.62540695	0.424458659	0.573208325	No	Complex Control	Deconvolved_5_12186_slice1_cell1_dendrite1_spines_63x_z2_1024px_avg2_0.35um-stack_SHF_1_1_9_spine1.ply	1.237501771	-0.013207834	-0.333840982	1	Complex
2699	D:\Downloads\spines_2022_modified\Done\Deconvolved_5_12186_slice1_cell1_dendrite1_spines_63x_z2_1024px_avg2_0.35um-stack_SHF_1_1_9_spine10.ply		12186	1	1	1	1	2.926881612	11.03111207	1.816661699	2.915947251	0.605112968	1.746311886	0.442481859	0.410467024	No	Complex Control	Deconvolved_5_12186_slice1_cell1_dendrite1_spines_63x_z2_1024px_avg2_0.35um-stack_SHF_1_1_9_spine10.ply	1.37232448	-1.161537112	-0.205693661	1	Complex
2700	D:\Downloads\spines_2022_modified\Done\Deconvolved_5_12186_slice1_cell1_dendrite1_spines_63x_z2_1024px_avg2_0.35um-stack_SHF_1_1_9_spine12.ply		12186	1	1	1	1	1.082403961	4.199344851	0.559226311	0.824211842	0.473843105	0.701717009	0.327599388	0.868443151	No	Complex Control	Deconvolved_5_12186_slice1_cell1_dendrite1_spines_63x_z2_1024px_avg2_0.35um-stack_SHF_1_1_9_spine12.ply	-1.770292315	-0.247900725	-0.386536751	0	Complex
2701	D:\Downloads\spines_2022_modified\Done\Deconvolved_5_12186_slice1_cell1_dendrite1_spines_63x_z2_1024px_avg2_0.35um-stack_SHF_1_1_9_spine14.ply		12186	1	1	1	1	1.782126675	7.237550366	1.304254925	1.618467876	0.240913754	1.012350111	0.396397249	0.67427502	No	Complex Control	Deconvolved_5_12186_slice1_cell1_dendrite1_spines_63x_z2_1024px_avg2_0.35um-stack_SHF_1_1_9_spine14.ply	-0.460834364	-0.312887906	-1.657413507	3	Complex
2702	D:\Downloads\spines_2022_modified\Done\Deconvolved_5_12186_slice1_cell1_dendrite1_spines_63x_z2_1024px_avg2_0.35um-stack_SHF_1_1_9_spine15.ply		12186	1	1	1	1	1.091415349	4.567059402	0.719486613	1.141405817	0.586417033	0.778890828	0.205935954	0.883534435	No	Complex Control	Deconvolved_5_12186_slice1_cell1_dendrite1_spines_63x_z2_1024px_avg2_0.35um-stack_SHF_1_1_9_spine15.ply	-2.378676795	0.087035187	0.256530084	0	Complex
2703	D:\Downloads\spines_2022_modified\Done\Deconvolved_5_12186_slice1_cell1_dendrite1_spines_63x_z2_1024px_avg2_0.35um-stack_SHF_1_1_9_spine16.ply		12186	1	1	1	1	2.025013346	12.95522204	3.119843157	4.528158492	0.451405812	1.318393788	0.32820059	0.764339989	No	Complex Control	Deconvolved_5_12186_slice1_cell1_dendrite1_spines_63x_z2_1024px_avg2_0.35um-stack_SHF_1_1_9_spine16.ply	-0.438417986	0.366095199	-0.430290838	3	Complex
2704	D:\Downloads\spines_2022_modified\Done\Deconvolved_5_12186_slice1_cell1_dendrite1_spines_63x_z2_1024px_avg2_0.35um-stack_SHF_1_1_9_spine17.ply		12186	1	1	1	1	1.148364937	3.512492513	0.450044393	0.640348509	0.422856321	0.709266422	0.397365675	0.702271929	No	Complex Control	Deconvolved_5_12186_slice1_cell1_dendrite1_spines_63x_z2_1024px_avg2_0.35um-stack_SHF_1_1_9_spine17.ply	-1.125474413	-0.894577815	-0.878237405	3	Complex
2705	D:\Downloads\spines_2022_modified\Done\Deconvolved_5_12186_slice1_cell1_dendrite1_spines_63x_z2_1024px_avg2_0.35um-stack_SHF_1_1_9_spine18.ply		12186	1	1	1	1	1.753622079	8.390331027	1.492092111	2.000702972	0.340870954	1.069343713	0.399847051	0.65977995	No	Complex Control	Deconvolved_5_12186_slice1_cell1_dendrite1_spines_63x_z2_1024px_avg2_0.35um-stack_SHF_1_1_9_spine18.ply	-0.355407776	-0.411450637	-1.201781843	3	Complex
2706	D:\Downloads\spines_2022_modified\Done\Deconvolved_5_12186_slice1_cell1_dendrite1_spines_63x_z2_1024px_avg2_0.35um-stack_SHF_1_1_9_spine19.ply		12186	1	1	1	1	1.021420834	2.949196172	0.365157596	0.458247127	0.25492974	0.674844235	0.37902429	0.658311259	No	Complex Control	Deconvolved_5_12186_slice1_cell1_dendrite1_spines_63x_z2_1024px_avg2_0.35um-stack_SHF_1_1_9_spine19.ply	-1.315470039	-0.78283888	-1.702061271	3	Complex
2707	D:\Downloads\spines_2022_modified\Done\Deconvolved_5_12186_slice1_cell1_dendrite1_spines_63x_z2_1024px_avg2_0.35um-stack_SHF_1_1_9_spine2.ply		12186	1	1	1	2	4.034197434	13.4439221	2.595084864	4.580105436	0.764915475	2.36084471	0.488641559	0.320209796	No	Complex Control	Deconvolved_5_12186_slice1_cell1_dendrite1_spines_63x_z2_1024px_avg2_0.35um-stack_SHF_1_1_9_spine2.ply	2.764654169	-1.39653934	0.483938718	1	Complex
2708	D:\Downloads\spines_2022_modified\Done\Deconvolved_5_12186_slice1_cell1_dendrite1_spines_63x_z2_1024px_avg2_0.35um-stack_SHF_1_1_9_spine20.ply		12186	1	1	1	2	0.827432297	2.640820493	0.274360884	0.431310911	0.572056865	0.533903123	0.317843338	0.872831802	No	Complex Control	Deconvolved_5_12186_slice1_cell1_dendrite1_spines_63x_z2_1024px_avg2_0.35um-stack_SHF_1_1_9_spine20.ply	-2.076065344	-0.503842416	0.041709469	0	Complex
2709	D:\Downloads\spines_2022_modified\Done\Deconvolved_5_12186_slice1_cell1_dendrite1_spines_63x_z2_1024px_avg2_0.35um-stack_SHF_1_1_9_spine21.ply		12186	1	1	1	2	1.550274969	5.338752542	0.830626545	1.100690086	0.325132327	0.924102035	0.425721425	0.64624946	No	Complex Control	Deconvolved_5_12186_slice1_cell1_dendrite1_spines_63x_z2_1024px_avg2_0.35um-stack_SHF_1_1_9_spine21.ply	-0.511255406	-0.791829813	-1.367424243	3	Complex
2710	D:\Downloads\spines_2022_modified\Done\Deconvolved_5_12186_slice1_cell1_dendrite1_spines_63x_z2_1024px_avg2_0.35um-stack_SHF_1_1_9_spine22.ply		12186	1	1	1	2	2.84656375	11.35077753	2.526465744	3.469785566	0.373375267	1.948725226	0.341515123	0.344952569	No	Complex Control	Deconvolved_5_12186_slice1_cell1_dendrite1_spines_63x_z2_1024px_avg2_0.35um-stack_SHF_1_1_9_spine22.ply	0.849693512	-0.656348456	-1.26368802	3	Complex
2711	D:\Downloads\spines_2022_modified\Done\Deconvolved_5_12186_slice1_cell1_dendrite1_spines_63x_z2_1024px_avg2_0.35um-stack_SHF_1_1_9_spine23.ply		12186	1	1	1	2	1.446360251	6.535834768	1.18447572	1.582751365	0.336246357	0.935838746	0.32926171	0.755711042	No	Complex Control	Deconvolved_5_12186_slice1_cell1_dendrite1_spines_63x_z2_1024px_avg2_0.35um-stack_SHF_1_1_9_spine23.ply	-1.21371334	-0.112020627	-1.097303927	3	Complex
2712	D:\Downloads\spines_2022_modified\Done\Deconvolved_5_12186_slice1_cell1_dendrite1_spines_63x_z2_1024px_avg2_0.35um-stack_SHF_1_1_9_spine3.ply		12186	1	1	1	3	3.98180481	13.02424163	2.807297786	4.59645133	0.637322322	2.547164196	0.429420374	0.280307196	No	Complex Control	Deconvolved_5_12186_slice1_cell1_dendrite1_spines_63x_z2_1024px_avg2_0.35um-stack_SHF_1_1_9_spine3.ply	2.427535958	-1.164842092	-0.109145207	1	Complex
2713	D:\Downloads\spines_2022_modified\Done\Deconvolved_5_12186_slice1_cell1_dendrite1_spines_63x_z2_1024px_avg2_0.35um-stack_SHF_1_1_9_spine4.ply		12186	1	1	1	4	4.338693545	14.15003058	3.384639896	5.505502892	0.626614074	2.654333832	0.448680838	0.356742986	No	Complex Control	Deconvolved_5_12186_slice1_cell1_dendrite1_spines_63x_z2_1024px_avg2_0.35um-stack_SHF_1_1_9_spine4.ply	2.724909331	-0.868360873	-0.049586359	1	Complex
2714	D:\Downloads\spines_2022_modified\Done\Deconvolved_5_12186_slice1_cell1_dendrite1_spines_63x_z2_1024px_avg2_0.35um-stack_SHF_1_1_9_spine5.ply		12186	1	1	1	5	1.243549563	4.921415047	0.591183407	1.058477554	0.790438537	0.763197795	0.346973136	0.811471553	No	Complex Control	Deconvolved_5_12186_slice1_cell1_dendrite1_spines_63x_z2_1024px_avg2_0.35um-stack_SHF_1_1_9_spine5.ply	-1.334409964	-0.810312109	1.008033519	0	Complex
2715	D:\Downloads\spines_2022_modified\Done\Deconvolved_5_12186_slice1_cell1_dendrite1_spines_63x_z2_1024px_avg2_0.35um-stack_SHF_1_1_9_spine6.ply		12186	1	1	1	6	1.013446004	2.877915518	0.284698585	0.480645621	0.68826136	0.61752182	0.368825225	0.721763382	No	Complex Control	Deconvolved_5_12186_slice1_cell1_dendrite1_spines_63x_z2_1024px_avg2_0.35um-stack_SHF_1_1_9_spine6.ply	-1.374407412	-1.180985721	0.372906488	0	Complex
2716	D:\Downloads\spines_2022_modified\Done\Deconvolved_5_12186_slice1_cell1_dendrite1_spines_63x_z2_1024px_avg2_0.35um-stack_SHF_1_1_9_spine7.ply		12186	1	1	1	7	1.449372731	8.381136815	1.187111131	1.94663795	0.639811049	0.923861274	0.314034707	0.881755311	No	Complex Control	Deconvolved_5_12186_slice1_cell1_dendrite1_spines_63x_z2_1024px_avg2_0.35um-stack_SHF_1_1_9_spine7.ply	-1.329940455	0.002080043	0.485678182	0	Complex
2717	D:\Downloads\spines_2022_modified\Done\Deconvolved_5_12186_slice1_cell1_dendrite1_spines_63x_z2_1024px_avg2_0.35um-stack_SHF_1_1_9_spine8.ply		12186	1	1	1	8	4.384823229	16.43666333	3.67929343	6.130277502	0.666156184	2.150428463	0.622276613	0.411453684	No	Complex Control	Deconvolved_5_12186_slice1_cell1_dendrite1_spines_63x_z2_1024px_avg2_0.35um-stack_SHF_1_1_9_spine8.ply	3.705292759	-1.186515419	0.086790283	1	Complex
2718	D:\Downloads\spines_2022_modified\Done\Deconvolved_5_12186_slice1_cell1_dendrite1_spines_63x_z2_1024px_avg2_0.35um-stack_SHF_1_1_9_spine9.ply		12186	1	1	1	9	0.879877752	2.79665119	0.322286928	0.498827655	0.547775015	0.581925324	0.294134027	0.882242009	No	Complex Control	Deconvolved_5_12186_slice1_cell1_dendrite1_spines_63x_z2_1024px_avg2_0.35um-stack_SHF_1_1_9_spine9.ply	-2.174648596	-0.343528273	-0.034146516	0	Complex
2719	D:\Downloads\spines_2022_modified\Done\Deconvolved_5_12186_slice1_cell1_dendrite2_spines_63x_z2_1024px_avg2_0.35um-stack_SHF_1_1_9_spine1.ply		12186	1	1	2	1	3.544806625	12.64179063	2.455983703	3.668148042	0.493555531	2.216535756	0.449036705	0.287540511	No	Complex Control	Deconvolved_5_12186_slice1_cell1_dendrite2_spines_63x_z2_1024px_avg2_0.35um-stack_SHF_1_1_9_spine1.ply	2.132462642	-1.120403532	-0.808887382	1	Complex
2720	D:\Downloads\spines_2022_modified\Done\Deconvolved_5_12186_slice1_cell1_dendrite2_spines_63x_z2_1024px_avg2_0.35um-stack_SHF_1_1_9_spine10.ply		12186	1	1	2	1	0.808720499	1.809622326	0.176172444	0.232376387	0.319028004	0.494706832	0.356554726	0.766368408	No	Complex Control	Deconvolved_5_12186_slice1_cell1_dendrite2_spines_63x_z2_1024px_avg2_0.35um-stack_SHF_1_1_9_spine10.ply	-1.816432779	-0.638260074	-1.291681342	3	Complex
2721	D:\Downloads\spines_2022_modified\Done\Deconvolved_5_12186_slice1_cell1_dendrite2_spines_63x_z2_1024px_avg2_0.35um-stack_SHF_1_1_9_spine11.ply		12186	1	1	2	1	1.513911404	6.487498737	1.055961153	1.535919777	0.454522994	0.946154532	0.344607303	0.757771624	No	Complex Control	Deconvolved_5_12186_slice1_cell1_dendrite2_spines_63x_z2_1024px_avg2_0.35um-stack_SHF_1_1_9_spine11.ply	-1.058202189	-0.313477543	-0.560274878	3	Complex
2722	D:\Downloads\spines_2022_modified\Done\Deconvolved_5_12186_slice1_cell1_dendrite2_spines_63x_z2_1024px_avg2_0.35um-stack_SHF_1_1_9_spine12.ply		12186	1	1	2	1	0.950949767	2.57637372	0.275641995	0.43122551	0.564440532	0.629719152	0.321799071	0.809372384	No	Complex Control	Deconvolved_5_12186_slice1_cell1_dendrite2_spines_63x_z2_1024px_avg2_0.35um-stack_SHF_1_1_9_spine12.ply	-1.861362109	-0.656824502	-0.064168621	0	Complex
2723	D:\Downloads\spines_2022_modified\Done\Deconvolved_5_12186_slice1_cell1_dendrite2_spines_63x_z2_1024px_avg2_0.35um-stack_SHF_1_1_9_spine13.ply		12186	1	1	2	1	1.576641004	7.328633453	1.231004377	2.164528477	0.758343445	0.981765911	0.266429125	0.81735687	No	Complex Control	Deconvolved_5_12186_slice1_cell1_dendrite2_spines_63x_z2_1024px_avg2_0.35um-stack_SHF_1_1_9_spine13.ply	-1.399641606	-0.226519755	0.988162171	0	Complex
2724	D:\Downloads\spines_2022_modified\Done\Deconvolved_5_12186_slice1_cell1_dendrite2_spines_63x_z2_1024px_avg2_0.35um-stack_SHF_1_1_9_spine14.ply		12186	1	1	2	1	1.395018444	5.768378401	0.895150016	1.413282176	0.578821596	0.879959874	0.313594406	0.806275768	No	Complex Control	Deconvolved_5_12186_slice1_cell1_dendrite2_spines_63x_z2_1024px_avg2_0.35um-stack_SHF_1_1_9_spine14.ply	-1.396737966	-0.327443841	0.07673733	0	Complex
2725	D:\Downloads\spines_2022_modified\Done\Deconvolved_5_12186_slice1_cell1_dendrite2_spines_63x_z2_1024px_avg2_0.35um-stack_SHF_1_1_9_spine15.ply		12186	1	1	2	1	1.372342767	2.491638502	0.250051213	0.387243825	0.548658052	0.817191644	0.44675858	0.440017779	No	Complex Control	Deconvolved_5_12186_slice1_cell1_dendrite2_spines_63x_z2_1024px_avg2_0.35um-stack_SHF_1_1_9_spine15.ply	-0.279808854	-1.962905632	-0.646544565	3	Complex
2726	D:\Downloads\spines_2022_modified\Done\Deconvolved_5_12186_slice1_cell1_dendrite2_spines_63x_z2_1024px_avg2_0.35um-stack_SHF_1_1_9_spine17.ply		12186	1	1	2	1	1.74888171	4.549495439	0.627989794	0.887535722	0.413296412	1.092764776	0.417811665	0.42161433	No	Complex Control	Deconvolved_5_12186_slice1_cell1_dendrite2_spines_63x_z2_1024px_avg2_0.35um-stack_SHF_1_1_9_spine17.ply	-0.045533888	-1.499553676	-1.215590249	3	Complex
2727	D:\Downloads\spines_2022_modified\Done\Deconvolved_5_12186_slice1_cell1_dendrite2_spines_63x_z2_1024px_avg2_0.35um-stack_SHF_1_1_9_spine18.ply		12186	1	1	2	1	0.95472896	3.698862003	0.489907702	0.865199208	0.766045328	0.719331687	0.20629704	0.872256858	No	Complex Control	Deconvolved_5_12186_slice1_cell1_dendrite2_spines_63x_z2_1024px_avg2_0.35um-stack_SHF_1_1_9_spine18.ply	-2.459893911	-0.280744661	1.04960295	0	Complex
2728	D:\Downloads\spines_2022_modified\Done\Deconvolved_5_12186_slice1_cell1_dendrite2_spines_63x_z2_1024px_avg2_0.35um-stack_SHF_1_1_9_spine19.ply		12186	1	1	2	1	4.345669654	21.47585389	4.981522837	7.483721222	0.502295877	2.835602956	0.413942545	0.278433819	No	Complex Control	Deconvolved_5_12186_slice1_cell1_dendrite2_spines_63x_z2_1024px_avg2_0.35um-stack_SHF_1_1_9_spine19.ply	3.023566393	-0.196293689	-0.576115682	1	Complex
2729	D:\Downloads\spines_2022_modified\Done\Deconvolved_5_12186_slice1_cell1_dendrite2_spines_63x_z2_1024px_avg2_0.35um-stack_SHF_1_1_9_spine2.ply		12186	1	1	2	2	1.044700886	4.631989517	0.728200147	1.03997582	0.428145579	0.760567921	0.228900313	0.905224204	No	Complex Control	Deconvolved_5_12186_slice1_cell1_dendrite2_spines_63x_z2_1024px_avg2_0.35um-stack_SHF_1_1_9_spine2.ply	-2.366765841	0.277904058	-0.467653333	0	Complex
2730	D:\Downloads\spines_2022_modified\Done\Deconvolved_5_12186_slice1_cell1_dendrite2_spines_63x_z2_1024px_avg2_0.35um-stack_SHF_1_1_9_spine20.ply		12186	1	1	2	2	1.427793367	4.22132298	0.488554231	0.714783893	0.463059466	0.84091688	0.435980906	0.519687425	No	Complex Control	Deconvolved_5_12186_slice1_cell1_dendrite2_spines_63x_z2_1024px_avg2_0.35um-stack_SHF_1_1_9_spine20.ply	-0.360599532	-1.454278972	-0.910903083	3	Complex
2731	D:\Downloads\spines_2022_modified\Done\Deconvolved_5_12186_slice1_cell1_dendrite2_spines_63x_z2_1024px_avg2_0.35um-stack_SHF_1_1_9_spine3.ply		12186	1	1	2	3	2.420479248	7.37781341	1.37979582	1.937305073	0.404051994	1.517809261	0.415142789	0.388177792	No	Complex Control	Deconvolved_5_12186_slice1_cell1_dendrite2_spines_63x_z2_1024px_avg2_0.35um-stack_SHF_1_1_9_spine3.ply	0.645713291	-1.227223035	-1.215758571	3	Complex
2732	D:\Downloads\spines_2022_modified\Done\Deconvolved_5_12186_slice1_cell1_dendrite2_spines_63x_z2_1024px_avg2_0.35um-stack_SHF_1_1_9_spine4.ply		12186	1	1	2	4	2.229473416	6.255826616	0.832082913	1.331507329	0.600209916	1.353117382	0.445026338	0.414530981	No	Complex Control	Deconvolved_5_12186_slice1_cell1_dendrite2_spines_63x_z2_1024px_avg2_0.35um-stack_SHF_1_1_9_spine4.ply	0.606492605	-1.650470986	-0.334421458	4	Complex
2733	D:\Downloads\spines_2022_modified\Done\Deconvolved_5_12186_slice1_cell1_dendrite2_spines_63x_z2_1024px_avg2_0.35um-stack_SHF_1_1_9_spine5.ply		12186	1	1	2	5	3.265342258	19.58461547	3.509869091	5.322975231	0.516573722	1.585792931	0.507168355	0.572241172	No	Complex Control	Deconvolved_5_12186_slice1_cell1_dendrite2_spines_63x_z2_1024px_avg2_0.35um-stack_SHF_1_1_9_spine5.ply	2.11274471	-0.102366467	-0.336051683	1	Complex
2734	D:\Downloads\spines_2022_modified\Done\Deconvolved_5_12186_slice1_cell1_dendrite2_spines_63x_z2_1024px_avg2_0.35um-stack_SHF_1_1_9_spine6_shf.ply		12186	1	1	2	6	2.785294656	8.459425201	1.417178267	2.516718075	0.775865558	1.733255364	0.46079596	0.364111479	SHF	Complex Control	Deconvolved_5_12186_slice1_cell1_dendrite2_spines_63x_z2_1024px_avg2_0.35um-stack_SHF_1_1_9_spine6_shf.ply	1.350390083	-1.80719404	0.465770565	4	Complex
2735	D:\Downloads\spines_2022_modified\Done\Deconvolved_5_12186_slice1_cell1_dendrite2_spines_63x_z2_1024px_avg2_0.35um-stack_SHF_1_1_9_spine7.ply		12186	1	1	2	7	3.185717305	13.64217987	2.492274061	3.750895506	0.505009246	2.159328544	0.386958342	0.290113472	No	Complex Control	Deconvolved_5_12186_slice1_cell1_dendrite2_spines_63x_z2_1024px_avg2_0.35um-stack_SHF_1_1_9_spine7.ply	1.586370805	-0.895489745	-0.706847689	1	Complex
2736	D:\Downloads\spines_2022_modified\Done\Deconvolved_5_12186_slice1_cell1_dendrite2_spines_63x_z2_1024px_avg2_0.35um-stack_SHF_1_1_9_spine8.ply		12186	1	1	2	8	1.787706898	9.698836191	1.422984182	2.574574737	0.809278536	1.070422741	0.311520585	0.849709753	No	Complex Control	Deconvolved_5_12186_slice1_cell1_dendrite2_spines_63x_z2_1024px_avg2_0.35um-stack_SHF_1_1_9_spine8.ply	-0.923630543	-0.142422023	1.268829131	0	Complex
2737	D:\Downloads\spines_2022_modified\Done\Deconvolved_5_12186_slice1_cell1_dendrite2_spines_63x_z2_1024px_avg2_0.35um-stack_SHF_1_1_9_spine9.ply		12186	1	1	2	9	1.219894401	4.05875527	0.508270254	0.863930514	0.699746361	0.75655887	0.26519328	0.858613111	No	Complex Control	Deconvolved_5_12186_slice1_cell1_dendrite2_spines_63x_z2_1024px_avg2_0.35um-stack_SHF_1_1_9_spine9.ply	-1.926910294	-0.355541056	0.699571272	0	Complex
2738	D:\Downloads\spines_2022_modified\Done\Deconvolved_5_12186_slice1_cell2_dendrite1_spines_63x_z2_1024px_avg2_0.35um-stack_SHF_1_1_9_spine10.ply		12186	1	2	1	1	1.046158993	5.523931417	1.049075124	1.600531135	0.52565922	0.840816769	0.167505059	0.961479025	No	Complex Control	Deconvolved_5_12186_slice1_cell2_dendrite1_spines_63x_z2_1024px_avg2_0.35um-stack_SHF_1_1_9_spine10.ply	-2.710783847	0.573887654	0.110677258	0	Complex
2739	D:\Downloads\spines_2022_modified\Done\Deconvolved_5_12186_slice1_cell2_dendrite1_spines_63x_z2_1024px_avg2_0.35um-stack_SHF_1_1_9_spine11.ply		12186	1	2	1	1	1.335320377	5.888700967	1.009603307	1.598818201	0.583610305	0.900907146	0.291023525	0.849857318	No	Complex Control	Deconvolved_5_12186_slice1_cell2_dendrite1_spines_63x_z2_1024px_avg2_0.35um-stack_SHF_1_1_9_spine11.ply	-1.625473582	-0.143250394	0.166510597	0	Complex
2740	D:\Downloads\spines_2022_modified\Done\Deconvolved_5_12186_slice1_cell2_dendrite1_spines_63x_z2_1024px_avg2_0.35um-stack_SHF_1_1_9_spine12.ply		12186	1	2	1	1	1.317067361	4.524975819	0.555389686	1.151826263	1.073906468	0.839555949	0.334823712	0.696654242	No	Complex Control	Deconvolved_5_12186_slice1_cell2_dendrite1_spines_63x_z2_1024px_avg2_0.35um-stack_SHF_1_1_9_spine12.ply	-1.0989468	-1.473575361	2.188227914	4	Complex
2741	D:\Downloads\spines_2022_modified\Done\Deconvolved_5_12186_slice1_cell2_dendrite1_spines_63x_z2_1024px_avg2_0.35um-stack_SHF_1_1_9_spine13.ply		12186	1	2	1	1	1.577919383	8.320588358	1.652257856	2.151607994	0.302222886	1.040310795	0.380276138	0.782647684	No	Complex Control	Deconvolved_5_12186_slice1_cell2_dendrite1_spines_63x_z2_1024px_avg2_0.35um-stack_SHF_1_1_9_spine13.ply	-0.809246167	-0.006446728	-1.231882228	3	Complex
2742	D:\Downloads\spines_2022_modified\Done\Deconvolved_5_12186_slice1_cell2_dendrite1_spines_63x_z2_1024px_avg2_0.35um-stack_SHF_1_1_9_spine14.ply		12186	1	2	1	1	1.047588309	4.69231157	0.906110856	1.267143655	0.398442196	0.817312805	0.148091836	0.947833005	No	Complex Control	Deconvolved_5_12186_slice1_cell2_dendrite1_spines_63x_z2_1024px_avg2_0.35um-stack_SHF_1_1_9_spine14.ply	-2.863677564	0.712499511	-0.486508156	0	Complex
2743	D:\Downloads\spines_2022_modified\Done\Deconvolved_5_12186_slice1_cell2_dendrite1_spines_63x_z2_1024px_avg2_0.35um-stack_SHF_1_1_9_spine15.ply		12186	1	2	1	1	1.990434327	8.037545044	1.527204163	2.068933139	0.354719421	1.306967061	0.399338269	0.494159764	No	Complex Control	Deconvolved_5_12186_slice1_cell2_dendrite1_spines_63x_z2_1024px_avg2_0.35um-stack_SHF_1_1_9_spine15.ply	0.082763463	-0.84843384	-1.321318597	3	Complex
2744	D:\Downloads\spines_2022_modified\Done\Deconvolved_5_12186_slice1_cell2_dendrite1_spines_63x_z2_1024px_avg2_0.35um-stack_SHF_1_1_9_spine17.ply		12186	1	2	1	1	1.97195837	8.952805885	1.631985335	2.252940557	0.380490688	1.133882512	0.42446656	0.730746027	No	Complex Control	Deconvolved_5_12186_slice1_cell2_dendrite1_spines_63x_z2_1024px_avg2_0.35um-stack_SHF_1_1_9_spine17.ply	-0.14141883	-0.284328472	-0.937369312	3	Complex
2745	D:\Downloads\spines_2022_modified\Done\Deconvolved_5_12186_slice1_cell2_dendrite1_spines_63x_z2_1024px_avg2_0.35um-stack_SHF_1_1_9_spine18.ply		12186	1	2	1	1	1.754964401	4.508046207	0.674641675	0.849341012	0.258951298	1.110098451	0.416476414	0.438185001	No	Complex Control	Deconvolved_5_12186_slice1_cell2_dendrite1_spines_63x_z2_1024px_avg2_0.35um-stack_SHF_1_1_9_spine18.ply	-0.117034668	-1.24353769	-1.905940084	3	Complex
2746	D:\Downloads\spines_2022_modified\Done\Deconvolved_5_12186_slice1_cell2_dendrite1_spines_63x_z2_1024px_avg2_0.35um-stack_SHF_1_1_9_spine19.ply		12186	1	2	1	1	1.308241714	2.969969307	0.344352032	0.439590036	0.276571634	0.778498477	0.432112933	0.511005065	No	Complex Control	Deconvolved_5_12186_slice1_cell2_dendrite1_spines_63x_z2_1024px_avg2_0.35um-stack_SHF_1_1_9_spine19.ply	-0.568203686	-1.328962764	-1.801017998	3	Complex
2747	D:\Downloads\spines_2022_modified\Done\Deconvolved_5_12186_slice1_cell2_dendrite1_spines_63x_z2_1024px_avg2_0.35um-stack_SHF_1_1_9_spine1_shf.ply		12186	1	2	1	1	3.525635003	15.9472217	4.185365792	5.461293765	0.30485459	2.177502528	0.37207761	0.373123186	SHF	Complex Control	Deconvolved_5_12186_slice1_cell2_dendrite1_spines_63x_z2_1024px_avg2_0.35um-stack_SHF_1_1_9_spine1_shf.ply	1.693423101	-0.11454202	-1.466850473	1	Complex
2748	D:\Downloads\spines_2022_modified\Done\Deconvolved_5_12186_slice1_cell2_dendrite1_spines_63x_z2_1024px_avg2_0.35um-stack_SHF_1_1_9_spine2.ply		12186	1	2	1	2	1.147468528	4.976963402	0.820061734	1.216484624	0.483406156	0.804566036	0.227896703	0.962703129	No	Complex Control	Deconvolved_5_12186_slice1_cell2_dendrite1_spines_63x_z2_1024px_avg2_0.35um-stack_SHF_1_1_9_spine2.ply	-2.358831312	0.400140106	-0.135119823	0	Complex
2749	D:\Downloads\spines_2022_modified\Done\Deconvolved_5_12186_slice1_cell2_dendrite1_spines_63x_z2_1024px_avg2_0.35um-stack_SHF_1_1_9_spine20.ply		12186	1	2	1	2	2.58142299	5.601005554	0.892407745	1.379447097	0.545758768	1.723501051	0.391868923	0.266778715	No	Complex Control	Deconvolved_5_12186_slice1_cell2_dendrite1_spines_63x_z2_1024px_avg2_0.35um-stack_SHF_1_1_9_spine20.ply	0.792882372	-1.771741391	-0.701629301	3	Complex
2750	D:\Downloads\spines_2022_modified\Done\Deconvolved_5_12186_slice1_cell2_dendrite1_spines_63x_z2_1024px_avg2_0.35um-stack_SHF_1_1_9_spine21_shf.ply		12186	1	2	1	2	3.765716862	11.02276038	2.00324347	4.159925352	1.076594989	2.043057051	0.492302845	0.386599632	SHF	Complex Control	Deconvolved_5_12186_slice1_cell2_dendrite1_spines_63x_z2_1024px_avg2_0.35um-stack_SHF_1_1_9_spine21_shf.ply	2.425371887	-1.899774624	1.941934205	4	Complex
2751	D:\Downloads\spines_2022_modified\Done\Deconvolved_5_12186_slice1_cell2_dendrite1_spines_63x_z2_1024px_avg2_0.35um-stack_SHF_1_1_9_spine22.ply		12186	1	2	1	2	1.442330493	4.479271656	0.598502482	0.931723449	0.55675787	0.923324728	0.396956465	0.569328439	No	Complex Control	Deconvolved_5_12186_slice1_cell2_dendrite1_spines_63x_z2_1024px_avg2_0.35um-stack_SHF_1_1_9_spine22.ply	-0.600006645	-1.295735808	-0.384994472	3	Complex
2752	D:\Downloads\spines_2022_modified\Done\Deconvolved_5_12186_slice1_cell2_dendrite1_spines_63x_z2_1024px_avg2_0.35um-stack_SHF_1_1_9_spine24.ply		12186	1	2	1	2	1.380923419	8.20302277	1.684884675	2.306416732	0.368887002	0.988516993	0.261191127	0.903541977	No	Complex Control	Deconvolved_5_12186_slice1_cell2_dendrite1_spines_63x_z2_1024px_avg2_0.35um-stack_SHF_1_1_9_spine24.ply	-1.772926805	0.584585235	-0.698357243	0	Complex
2753	D:\Downloads\spines_2022_modified\Done\Deconvolved_5_12186_slice1_cell2_dendrite1_spines_63x_z2_1024px_avg2_0.35um-stack_SHF_1_1_9_spine25.ply		12186	1	2	1	2	1.460031078	4.364709611	0.584957453	0.720873887	0.232352684	0.916813506	0.423765065	0.504019516	No	Complex Control	Deconvolved_5_12186_slice1_cell2_dendrite1_spines_63x_z2_1024px_avg2_0.35um-stack_SHF_1_1_9_spine25.ply	-0.425434375	-1.121415267	-1.976803911	3	Complex
2754	D:\Downloads\spines_2022_modified\Done\Deconvolved_5_12186_slice1_cell2_dendrite1_spines_63x_z2_1024px_avg2_0.35um-stack_SHF_1_1_9_spine3.ply		12186	1	2	1	3	1.781819805	7.502076289	1.44736778	1.886046634	0.303087342	1.158562871	0.381404411	0.599957042	No	Complex Control	Deconvolved_5_12186_slice1_cell2_dendrite1_spines_63x_z2_1024px_avg2_0.35um-stack_SHF_1_1_9_spine3.ply	-0.385999013	-0.518448314	-1.440956242	3	Complex
2755	D:\Downloads\spines_2022_modified\Done\Deconvolved_5_12186_slice1_cell2_dendrite1_spines_63x_z2_1024px_avg2_0.35um-stack_SHF_1_1_9_spine5.ply		12186	1	2	1	5	0.988558798	4.151149642	0.630592375	1.124225027	0.782807835	0.764222541	0.124960764	1.089013502	No	Complex Control	Deconvolved_5_12186_slice1_cell2_dendrite1_spines_63x_z2_1024px_avg2_0.35um-stack_SHF_1_1_9_spine5.ply	-3.195384536	0.581857294	1.454185054	0	Complex
2756	D:\Downloads\spines_2022_modified\Done\Deconvolved_5_12186_slice1_cell2_dendrite1_spines_63x_z2_1024px_avg2_0.35um-stack_SHF_1_1_9_spine6.ply		12186	1	2	1	6	1.589146303	6.723511969	1.096082737	1.868186381	0.704420951	0.986450737	0.337151256	0.773870539	No	Complex Control	Deconvolved_5_12186_slice1_cell2_dendrite1_spines_63x_z2_1024px_avg2_0.35um-stack_SHF_1_1_9_spine6.ply	-0.991750592	-0.555592969	0.622432836	0	Complex
2757	D:\Downloads\spines_2022_modified\Done\Deconvolved_5_12186_slice1_cell2_dendrite1_spines_63x_z2_1024px_avg2_0.35um-stack_SHF_1_1_9_spine7.ply		12186	1	2	1	7	1.334696894	3.694491334	0.519085274	0.647324951	0.247049346	0.858643312	0.390668829	0.534945784	No	Complex Control	Deconvolved_5_12186_slice1_cell2_dendrite1_spines_63x_z2_1024px_avg2_0.35um-stack_SHF_1_1_9_spine7.ply	-0.775733221	-1.021557757	-1.862510264	3	Complex
2758	D:\Downloads\spines_2022_modified\Done\Deconvolved_5_12186_slice1_cell2_dendrite1_spines_63x_z2_1024px_avg2_0.35um-stack_SHF_1_1_9_spine8.ply		12186	1	2	1	8	0.959170771	2.397903462	0.292223553	0.372123328	0.273420037	0.60141864	0.359692272	0.727184291	No	Complex Control	Deconvolved_5_12186_slice1_cell2_dendrite1_spines_63x_z2_1024px_avg2_0.35um-stack_SHF_1_1_9_spine8.ply	-1.602433542	-0.616779196	-1.532587521	3	Complex
2759	D:\Downloads\spines_2022_modified\Done\Deconvolved_5_12186_slice1_cell2_dendrite1_spines_63x_z2_1024px_avg2_0.35um-stack_SHF_1_1_9_spine9.ply		12186	1	2	1	9	3.258378059	11.05426089	2.287375023	4.158163189	0.817875577	2.071996451	0.435978044	0.380012866	No	Complex Control	Deconvolved_5_12186_slice1_cell2_dendrite1_spines_63x_z2_1024px_avg2_0.35um-stack_SHF_1_1_9_spine9.ply	1.694459044	-1.451867176	0.762619788	4	Complex
2760	D:\Downloads\spines_2022_modified\Done\Deconvolved_5_12186_slice1_cell2_dendrite2_spines_63x_z2_1024px_avg2_0.35um-stack_SHF_1_1_9_spine1.ply		12186	1	2	2	1	1.281724035	8.245305541	1.739243228	2.791325727	0.604908204	1.04894293	0.129833348	0.914302926	No	Complex Control	Deconvolved_5_12186_slice1_cell2_dendrite2_spines_63x_z2_1024px_avg2_0.35um-stack_SHF_1_1_9_spine1.ply	-2.491777665	0.729170052	0.505162018	0	Complex
2761	D:\Downloads\spines_2022_modified\Done\Deconvolved_5_12186_slice1_cell2_dendrite2_spines_63x_z2_1024px_avg2_0.35um-stack_SHF_1_1_9_spine10.ply		12186	1	2	2	1	1.252792213	4.656139883	0.746260382	0.888966879	0.191228827	0.851636406	0.372454003	0.661523447	No	Complex Control	Deconvolved_5_12186_slice1_cell2_dendrite2_spines_63x_z2_1024px_avg2_0.35um-stack_SHF_1_1_9_spine10.ply	-1.109343516	-0.490122544	-1.94817804	3	Complex
2762	D:\Downloads\spines_2022_modified\Done\Deconvolved_5_12186_slice1_cell2_dendrite2_spines_63x_z2_1024px_avg2_0.35um-stack_SHF_1_1_9_spine11.ply		12186	1	2	2	1	1.739579444	9.933005847	2.058570091	2.746660856	0.334256661	1.139551539	0.337167928	0.734325017	No	Complex Control	Deconvolved_5_12186_slice1_cell2_dendrite2_spines_63x_z2_1024px_avg2_0.35um-stack_SHF_1_1_9_spine11.ply	-0.741493413	0.128068159	-1.071824948	3	Complex
2763	D:\Downloads\spines_2022_modified\Done\Deconvolved_5_12186_slice1_cell2_dendrite2_spines_63x_z2_1024px_avg2_0.35um-stack_SHF_1_1_9_spine12.ply		12186	1	2	2	1	1.776426879	6.159596787	0.922826512	1.359744082	0.473455805	1.015321298	0.441749797	0.633972731	No	Complex Control	Deconvolved_5_12186_slice1_cell2_dendrite2_spines_63x_z2_1024px_avg2_0.35um-stack_SHF_1_1_9_spine12.ply	-0.156323806	-0.978141945	-0.68771051	3	Complex
2764	D:\Downloads\spines_2022_modified\Done\Deconvolved_5_12186_slice1_cell2_dendrite2_spines_63x_z2_1024px_avg2_0.35um-stack_SHF_1_1_9_spine13.ply		12186	1	2	2	1	0.906571259	1.541076142	0.126379108	0.17143677	0.35652778	0.554474876	0.462317315	0.521410009	No	Complex Control	Deconvolved_5_12186_slice1_cell2_dendrite2_spines_63x_z2_1024px_avg2_0.35um-stack_SHF_1_1_9_spine13.ply	-0.783273741	-1.69574448	-1.489518915	3	Complex
2765	D:\Downloads\spines_2022_modified\Done\Deconvolved_5_12186_slice1_cell2_dendrite2_spines_63x_z2_1024px_avg2_0.35um-stack_SHF_1_1_9_spine14.ply		12186	1	2	2	1	1.532216844	6.616594706	1.095423611	1.729326656	0.578683022	0.980975043	0.346274274	0.701733519	No	Complex Control	Deconvolved_5_12186_slice1_cell2_dendrite2_spines_63x_z2_1024px_avg2_0.35um-stack_SHF_1_1_9_spine14.ply	-0.903779041	-0.621085506	-0.052194447	3	Complex
2766	D:\Downloads\spines_2022_modified\Done\Deconvolved_5_12186_slice1_cell2_dendrite2_spines_63x_z2_1024px_avg2_0.35um-stack_SHF_1_1_9_spine15_shf.ply		12186	1	2	2	1	3.039787659	10.64950984	1.876922298	2.853937278	0.520540984	1.777932573	0.428592755	0.35992938	SHF	Complex Control	Deconvolved_5_12186_slice1_cell2_dendrite2_spines_63x_z2_1024px_avg2_0.35um-stack_SHF_1_1_9_spine15_shf.ply	1.428063874	-1.141632145	-0.641128458	1	Complex
2767	D:\Downloads\spines_2022_modified\Done\Deconvolved_5_12186_slice1_cell2_dendrite2_spines_63x_z2_1024px_avg2_0.35um-stack_SHF_1_1_9_spine16.ply		12186	1	2	2	1	2.94019801	18.20949648	4.005105491	5.405934677	0.349760871	1.685322799	0.392855281	0.555345945	No	Complex Control	Deconvolved_5_12186_slice1_cell2_dendrite2_spines_63x_z2_1024px_avg2_0.35um-stack_SHF_1_1_9_spine16.ply	1.183781919	0.310531148	-1.066216754	1	Complex
2768	D:\Downloads\spines_2022_modified\Done\Deconvolved_5_12186_slice1_cell2_dendrite2_spines_63x_z2_1024px_avg2_0.35um-stack_SHF_1_1_9_spine2.ply		12186	1	2	2	2	0.693114541	2.434771037	0.291418849	0.54604499	0.873746297	0.583447188	0.092907214	0.950550441	No	Complex Control	Deconvolved_5_12186_slice1_cell2_dendrite2_spines_63x_z2_1024px_avg2_0.35um-stack_SHF_1_1_9_spine2.ply	-3.419684396	0.021489865	1.697559533	0	Complex
2769	D:\Downloads\spines_2022_modified\Done\Deconvolved_5_12186_slice1_cell2_dendrite2_spines_63x_z2_1024px_avg2_0.35um-stack_SHF_1_1_9_spine3.ply		12186	1	2	2	3	1.125615196	5.127454991	0.873092713	1.266446985	0.450529784	0.826128486	0.228595834	0.916595109	No	Complex Control	Deconvolved_5_12186_slice1_cell2_dendrite2_spines_63x_z2_1024px_avg2_0.35um-stack_SHF_1_1_9_spine3.ply	-2.295213959	0.331026838	-0.339443472	0	Complex
2770	D:\Downloads\spines_2022_modified\Done\Deconvolved_5_12186_slice1_cell2_dendrite2_spines_63x_z2_1024px_avg2_0.35um-stack_SHF_1_1_9_spine4.ply		12186	1	2	2	4	1.459269257	4.902500535	0.643470197	1.117354478	0.736451017	0.892147197	0.405970935	0.636588568	No	Complex Control	Deconvolved_5_12186_slice1_cell2_dendrite2_spines_63x_z2_1024px_avg2_0.35um-stack_SHF_1_1_9_spine4.ply	-0.584983541	-1.360284896	0.519555818	4	Complex
2771	D:\Downloads\spines_2022_modified\Done\Deconvolved_5_12186_slice1_cell2_dendrite2_spines_63x_z2_1024px_avg2_0.35um-stack_SHF_1_1_9_spine5.ply		12186	1	2	2	5	4.828153415	27.06947106	7.430637824	11.50598911	0.548452419	3.080506444	0.437117208	0.348837453	No	Complex Control	Deconvolved_5_12186_slice1_cell2_dendrite2_spines_63x_z2_1024px_avg2_0.35um-stack_SHF_1_1_9_spine5.ply	3.690112611	0.371404373	-0.192828798	1	Complex
2772	D:\Downloads\spines_2022_modified\Done\Deconvolved_5_12186_slice1_cell2_dendrite2_spines_63x_z2_1024px_avg2_0.35um-stack_SHF_1_1_9_spine6.ply		12186	1	2	2	6	1.30578961	3.375121655	0.453867463	0.582182299	0.28271433	0.813788952	0.448200521	0.575921147	No	Complex Control	Deconvolved_5_12186_slice1_cell2_dendrite2_spines_63x_z2_1024px_avg2_0.35um-stack_SHF_1_1_9_spine6.ply	-0.57190403	-1.191780644	-1.70522192	3	Complex
2773	D:\Downloads\spines_2022_modified\Done\Deconvolved_5_12186_slice1_cell2_dendrite2_spines_63x_z2_1024px_avg2_0.35um-stack_SHF_1_1_9_spine7.ply		12186	1	2	2	7	2.028289109	12.35236189	2.530627401	3.451063511	0.363718543	1.303358906	0.390713789	0.641993098	No	Complex Control	Deconvolved_5_12186_slice1_cell2_dendrite2_spines_63x_z2_1024px_avg2_0.35um-stack_SHF_1_1_9_spine7.ply	0.042845471	-0.0952195	-1.036382821	3	Complex
2774	D:\Downloads\spines_2022_modified\Done\Deconvolved_5_12186_slice1_cell2_dendrite2_spines_63x_z2_1024px_avg2_0.35um-stack_SHF_1_1_9_spine8.ply		12186	1	2	2	8	2.792664624	10.63708265	2.340112163	3.108650506	0.328419447	1.751572323	0.401456665	0.413229251	No	Complex Control	Deconvolved_5_12186_slice1_cell2_dendrite2_spines_63x_z2_1024px_avg2_0.35um-stack_SHF_1_1_9_spine8.ply	0.960910937	-0.689477366	-1.455016012	3	Complex
2775	D:\Downloads\spines_2022_modified\Done\Deconvolved_5_12186_slice1_cell2_dendrite2_spines_63x_z2_1024px_avg2_0.35um-stack_SHF_1_1_9_spine9.ply		12186	1	2	2	9	1.441855491	8.140727919	1.339549861	2.038023704	0.521424295	0.888971122	0.335929032	0.951037149	No	Complex Control	Deconvolved_5_12186_slice1_cell2_dendrite2_spines_63x_z2_1024px_avg2_0.35um-stack_SHF_1_1_9_spine9.ply	-1.379158996	0.248137305	-0.001186756	0	Complex
2776	D:\Downloads\spines_2022_modified\Done\Deconvolved_5_12186_slice1_cell3_dendrite1_spines_63x_z2_1024px_avg2_0.35um-stack_SHF_1_1_9_spine4.ply		12186	1	3	1	4	1.240893235	3.565239702	0.37763987	0.505659411	0.338999009	0.786361844	0.402251389	0.573574163	No	Complex Control	Deconvolved_5_12186_slice1_cell3_dendrite1_spines_63x_z2_1024px_avg2_0.35um-stack_SHF_1_1_9_spine4.ply	-0.833598376	-1.112248701	-1.411374126	3	Complex
2777	D:\Downloads\spines_2022_modified\Done\Deconvolved_5_12186_slice1_cell3_dendrite1_spines_63x_z2_1024px_avg2_0.35um-stack_SHF_1_1_9_spine6.ply		12186	1	3	1	6	1.088107654	3.674120811	0.43062947	0.574574107	0.334265642	0.716089138	0.381111727	0.69678588	No	Complex Control	Deconvolved_5_12186_slice1_cell3_dendrite1_spines_63x_z2_1024px_avg2_0.35um-stack_SHF_1_1_9_spine6.ply	-1.261149698	-0.729151745	-1.279779985	3	Complex
2778	D:\Downloads\spines_2022_modified\Done\Deconvolved_5_12186_slice1_cell3_dendrite2_spines_63x_z2_1024px_avg2_0.35um-stack_SHF_1_1_9_spine1.ply		12186	1	3	2	1	4.101838439	29.09930938	6.77610265	11.64309986	0.718259073	2.852719573	0.346399293	0.351973799	No	Complex Control	Deconvolved_5_12186_slice1_cell3_dendrite2_spines_63x_z2_1024px_avg2_0.35um-stack_SHF_1_1_9_spine1.ply	2.809222574	0.501530629	0.657092073	1	Complex
2779	D:\Downloads\spines_2022_modified\Done\Deconvolved_5_12186_slice1_cell3_dendrite2_spines_63x_z2_1024px_avg2_0.35um-stack_SHF_1_1_9_spine10.ply		12186	1	3	2	1	1.876298991	14.47994125	3.294862593	4.393123167	0.333325152	1.263230577	0.33969389	0.854666277	No	Complex Control	Deconvolved_5_12186_slice1_cell3_dendrite2_spines_63x_z2_1024px_avg2_0.35um-stack_SHF_1_1_9_spine10.ply	-0.593084216	0.819916119	-0.864823004	3	Complex
2780	D:\Downloads\spines_2022_modified\Done\Deconvolved_5_12186_slice1_cell3_dendrite2_spines_63x_z2_1024px_avg2_0.35um-stack_SHF_1_1_9_spine11.ply		12186	1	3	2	1	2.919979602	15.48311224	3.573559715	5.615359458	0.571362984	1.869119065	0.395400421	0.453850035	No	Complex Control	Deconvolved_5_12186_slice1_cell3_dendrite2_spines_63x_z2_1024px_avg2_0.35um-stack_SHF_1_1_9_spine11.ply	1.267913852	-0.485979728	-0.206869611	1	Complex
2781	D:\Downloads\spines_2022_modified\Done\Deconvolved_5_12186_slice1_cell3_dendrite2_spines_63x_z2_1024px_avg2_0.35um-stack_SHF_1_1_9_spine12.ply		12186	1	3	2	1	1.670134113	7.236804874	1.195220162	1.521098128	0.272650994	1.062976377	0.386858259	0.629532114	No	Complex Control	Deconvolved_5_12186_slice1_cell3_dendrite2_spines_63x_z2_1024px_avg2_0.35um-stack_SHF_1_1_9_spine12.ply	-0.512447563	-0.458458421	-1.561468828	3	Complex
2782	D:\Downloads\spines_2022_modified\Done\Deconvolved_5_12186_slice1_cell3_dendrite2_spines_63x_z2_1024px_avg2_0.35um-stack_SHF_1_1_9_spine13.ply		12186	1	3	2	1	2.423867567	13.38137804	2.930473925	4.197558039	0.432381979	1.566832997	0.377527402	0.550728064	No	Complex Control	Deconvolved_5_12186_slice1_cell3_dendrite2_spines_63x_z2_1024px_avg2_0.35um-stack_SHF_1_1_9_spine13.ply	0.494927029	-0.233130784	-0.777875003	3	Complex
2783	D:\Downloads\spines_2022_modified\Done\Deconvolved_5_12186_slice1_cell3_dendrite2_spines_63x_z2_1024px_avg2_0.35um-stack_SHF_1_1_9_spine14.ply		12186	1	3	2	1	1.414578845	4.002671857	0.591494951	0.724097067	0.224181316	0.893648391	0.39884256	0.551453707	No	Complex Control	Deconvolved_5_12186_slice1_cell3_dendrite2_spines_63x_z2_1024px_avg2_0.35um-stack_SHF_1_1_9_spine14.ply	-0.690251915	-0.93761721	-1.946500568	3	Complex
2784	D:\Downloads\spines_2022_modified\Done\Deconvolved_5_12186_slice1_cell3_dendrite2_spines_63x_z2_1024px_avg2_0.35um-stack_SHF_1_1_9_spine16.ply		12186	1	3	2	1	1.865594181	6.281331676	0.904010281	1.334910156	0.476653733	1.112886434	0.420524537	0.564391262	No	Complex Control	Deconvolved_5_12186_slice1_cell3_dendrite2_spines_63x_z2_1024px_avg2_0.35um-stack_SHF_1_1_9_spine16.ply	-0.076920856	-1.066033458	-0.729083764	3	Complex
2785	D:\Downloads\spines_2022_modified\Done\Deconvolved_5_12186_slice1_cell3_dendrite2_spines_63x_z2_1024px_avg2_0.35um-stack_SHF_1_1_9_spine17.ply		12186	1	3	2	1	1.294006419	5.114056878	0.858554682	1.078623765	0.256325063	0.855754761	0.338594788	0.742916333	No	Complex Control	Deconvolved_5_12186_slice1_cell3_dendrite2_spines_63x_z2_1024px_avg2_0.35um-stack_SHF_1_1_9_spine17.ply	-1.351652006	-0.207283877	-1.517043147	3	Complex
2786	D:\Downloads\spines_2022_modified\Done\Deconvolved_5_12186_slice1_cell3_dendrite2_spines_63x_z2_1024px_avg2_0.35um-stack_SHF_1_1_9_spine4.ply		12186	1	3	2	4	1.611254663	6.319140292	0.785395181	1.315392362	0.674815932	1.042574063	0.405461626	0.522469653	No	Complex Control	Deconvolved_5_12186_slice1_cell3_dendrite2_spines_63x_z2_1024px_avg2_0.35um-stack_SHF_1_1_9_spine4.ply	-0.225224109	-1.432905038	0.133326583	4	Complex
2787	D:\Downloads\spines_2022_modified\Done\Deconvolved_5_12186_slice1_cell3_dendrite2_spines_63x_z2_1024px_avg2_0.35um-stack_SHF_1_1_9_spine7.ply		12186	1	3	2	7	4.257856473	15.46438423	3.113871208	4.335746289	0.392397437	2.639178092	0.461031411	0.265635481	No	Complex Control	Deconvolved_5_12186_slice1_cell3_dendrite2_spines_63x_z2_1024px_avg2_0.35um-stack_SHF_1_1_9_spine7.ply	2.888850474	-0.736652415	-1.228751276	1	Complex
2788	D:\Downloads\spines_2022_modified\Done\Deconvolved_5_12186_slice1_cell3_dendrite2_spines_63x_z2_1024px_avg2_0.35um-stack_SHF_1_1_9_spine8.ply		12186	1	3	2	8	3.367074314	11.71191101	2.581148323	4.742874276	0.837505514	1.842521356	0.551726152	0.482808568	No	Complex Control	Deconvolved_5_12186_slice1_cell3_dendrite2_spines_63x_z2_1024px_avg2_0.35um-stack_SHF_1_1_9_spine8.ply	2.249843595	-1.538623127	0.891054323	1	Complex
2789	D:\Downloads\spines_2022_modified\Done\Deconvolved_5_12186_slice1_cell3_dendrite2_spines_63x_z2_1024px_avg2_0.35um-stack_SHF_1_1_9_spine9.ply		12186	1	3	2	9	1.122695924	4.010437396	0.557398592	0.922580719	0.655154377	0.739252137	0.247141656	0.851056609	No	Complex Control	Deconvolved_5_12186_slice1_cell3_dendrite2_spines_63x_z2_1024px_avg2_0.35um-stack_SHF_1_1_9_spine9.ply	-2.095988936	-0.272271056	0.494508399	0	Complex
2790	D:\Downloads\spines_2022_modified\Done\Deconvolved_5_12186_slice1_cell4_dendrite1_spines_63x_z2_1024px_avg2_0.35um-stack_SHF_1_1_9_spine1.ply		12186	1	4	1	1	0.805964409	1.555347181	0.149269843	0.171288964	0.147512191	0.520022244	0.388236723	0.619100668	No	Complex Control	Deconvolved_5_12186_slice1_cell4_dendrite1_spines_63x_z2_1024px_avg2_0.35um-stack_SHF_1_1_9_spine1.ply	-1.463034445	-0.917141907	-2.28196957	3	Complex
2791	D:\Downloads\spines_2022_modified\Done\Deconvolved_5_12186_slice1_cell4_dendrite1_spines_63x_z2_1024px_avg2_0.35um-stack_SHF_1_1_9_spine10.ply		12186	1	4	1	1	3.083270918	16.23098962	3.431108356	4.484820794	0.307105556	1.935108707	0.421394693	0.401496575	No	Complex Control	Deconvolved_5_12186_slice1_cell4_dendrite1_spines_63x_z2_1024px_avg2_0.35um-stack_SHF_1_1_9_spine10.ply	1.585941637	-0.264122751	-1.485420718	1	Complex
2792	D:\Downloads\spines_2022_modified\Done\Deconvolved_5_12186_slice1_cell4_dendrite1_spines_63x_z2_1024px_avg2_0.35um-stack_SHF_1_1_9_spine11_shf.ply		12186	1	4	1	1	2.275493143	10.36936396	1.909327666	2.534439936	0.327399158	1.310257772	0.431003743	0.552280673	SHF	Complex Control	Deconvolved_5_12186_slice1_cell4_dendrite1_spines_63x_z2_1024px_avg2_0.35um-stack_SHF_1_1_9_spine11_shf.ply	0.479276606	-0.535121223	-1.356198528	3	Complex
2793	D:\Downloads\spines_2022_modified\Done\Deconvolved_5_12186_slice1_cell4_dendrite1_spines_63x_z2_1024px_avg2_0.35um-stack_SHF_1_1_9_spine12.ply		12186	1	4	1	1	3.253909419	16.73061444	3.860019168	5.405040627	0.400262639	2.218941113	0.341644197	0.368904736	No	Complex Control	Deconvolved_5_12186_slice1_cell4_dendrite1_spines_63x_z2_1024px_avg2_0.35um-stack_SHF_1_1_9_spine12.ply	1.400591676	-0.133529066	-1.01096807	1	Complex
2794	D:\Downloads\spines_2022_modified\Done\Deconvolved_5_12186_slice1_cell4_dendrite1_spines_63x_z2_1024px_avg2_0.35um-stack_SHF_1_1_9_spine13.ply		12186	1	4	1	1	1.310181689	5.955257973	0.84791001	1.184267716	0.396690335	0.845935402	0.329796431	0.811716618	No	Complex Control	Deconvolved_5_12186_slice1_cell4_dendrite1_spines_63x_z2_1024px_avg2_0.35um-stack_SHF_1_1_9_spine13.ply	-1.421656279	-0.119620918	-0.77078777	0	Complex
2795	D:\Downloads\spines_2022_modified\Done\Deconvolved_5_12186_slice1_cell4_dendrite1_spines_63x_z2_1024px_avg2_0.35um-stack_SHF_1_1_9_spine14.ply		12186	1	4	1	1	1.410886338	11.98459386	2.141167347	3.419244155	0.596906547	1.06761147	0.186918155	0.896460194	No	Complex Control	Deconvolved_5_12186_slice1_cell4_dendrite1_spines_63x_z2_1024px_avg2_0.35um-stack_SHF_1_1_9_spine14.ply	-1.875486173	0.817677138	0.461825915	0	Complex
2796	D:\Downloads\spines_2022_modified\Done\Deconvolved_5_12186_slice1_cell4_dendrite1_spines_63x_z2_1024px_avg2_0.35um-stack_SHF_1_1_9_spine15.ply		12186	1	4	1	1	1.186669975	4.139559386	0.562166795	0.727510247	0.294118141	0.766252008	0.392569127	0.681649577	No	Complex Control	Deconvolved_5_12186_slice1_cell4_dendrite1_spines_63x_z2_1024px_avg2_0.35um-stack_SHF_1_1_9_spine15.ply	-1.0878027	-0.699592338	-1.479348133	3	Complex
2797	D:\Downloads\spines_2022_modified\Done\Deconvolved_5_12186_slice1_cell4_dendrite1_spines_63x_z2_1024px_avg2_0.35um-stack_SHF_1_1_9_spine16.ply		12186	1	4	1	1	1.772942358	9.659745272	1.60961748	2.703996735	0.679900205	1.11850024	0.341168356	0.788469338	No	Complex Control	Deconvolved_5_12186_slice1_cell4_dendrite1_spines_63x_z2_1024px_avg2_0.35um-stack_SHF_1_1_9_spine16.ply	-0.711976261	-0.232757948	0.576278225	0	Complex
2798	D:\Downloads\spines_2022_modified\Done\Deconvolved_5_12186_slice1_cell4_dendrite1_spines_63x_z2_1024px_avg2_0.35um-stack_SHF_1_1_9_spine17.ply		12186	1	4	1	1	2.876257779	12.04458297	2.183552458	3.252551937	0.489568948	1.798737802	0.430905053	0.388308641	No	Complex Control	Deconvolved_5_12186_slice1_cell4_dendrite1_spines_63x_z2_1024px_avg2_0.35um-stack_SHF_1_1_9_spine17.ply	1.333169803	-0.949109157	-0.741529692	1	Complex
2799	D:\Downloads\spines_2022_modified\Done\Deconvolved_5_12186_slice1_cell4_dendrite1_spines_63x_z2_1024px_avg2_0.35um-stack_SHF_1_1_9_spine19.ply		12186	1	4	1	1	2.795271601	9.752193229	1.597466416	2.298209677	0.43865915	1.70241852	0.431629861	0.371555586	No	Complex Control	Deconvolved_5_12186_slice1_cell4_dendrite1_spines_63x_z2_1024px_avg2_0.35um-stack_SHF_1_1_9_spine19.ply	1.173243157	-1.122400911	-1.033853548	3	Complex
2800	D:\Downloads\spines_2022_modified\Done\Deconvolved_5_12186_slice1_cell4_dendrite1_spines_63x_z2_1024px_avg2_0.35um-stack_SHF_1_1_9_spine2.ply		12186	1	4	1	2	1.30605372	2.985092977	0.312841016	0.499996649	0.598245191	0.722861215	0.426736889	0.584276263	No	Complex Control	Deconvolved_5_12186_slice1_cell4_dendrite1_spines_63x_z2_1024px_avg2_0.35um-stack_SHF_1_1_9_spine2.ply	-0.63788817	-1.557917064	-0.231039045	3	Complex
2801	D:\Downloads\spines_2022_modified\Done\Deconvolved_5_12186_slice1_cell4_dendrite1_spines_63x_z2_1024px_avg2_0.35um-stack_SHF_1_1_9_spine20.ply		12186	1	4	1	2	1.332813349	4.466450407	0.538611673	0.764850063	0.420039895	0.749970067	0.488330895	0.74289796	No	Complex Control	Deconvolved_5_12186_slice1_cell4_dendrite1_spines_63x_z2_1024px_avg2_0.35um-stack_SHF_1_1_9_spine20.ply	-0.529393963	-0.990985169	-0.895854882	3	Complex
2802	D:\Downloads\spines_2022_modified\Done\Deconvolved_5_12186_slice1_cell4_dendrite1_spines_63x_z2_1024px_avg2_0.35um-stack_SHF_1_1_9_spine21.ply		12186	1	4	1	2	1.896686447	8.325163984	1.370710431	1.873892698	0.367095964	1.203515686	0.376400181	0.545632426	No	Complex Control	Deconvolved_5_12186_slice1_cell4_dendrite1_spines_63x_z2_1024px_avg2_0.35um-stack_SHF_1_1_9_spine21.ply	-0.176244415	-0.645077957	-1.18663933	3	Complex
2803	D:\Downloads\spines_2022_modified\Done\Deconvolved_5_12186_slice1_cell4_dendrite1_spines_63x_z2_1024px_avg2_0.35um-stack_SHF_1_1_9_spine22.ply		12186	1	4	1	2	1.632616131	7.536188489	1.140944794	1.687831274	0.479327732	1.031783917	0.384879617	0.608124235	No	Complex Control	Deconvolved_5_12186_slice1_cell4_dendrite1_spines_63x_z2_1024px_avg2_0.35um-stack_SHF_1_1_9_spine22.ply	-0.447374607	-0.771673562	-0.631085388	3	Complex
2804	D:\Downloads\spines_2022_modified\Done\Deconvolved_5_12186_slice1_cell4_dendrite1_spines_63x_z2_1024px_avg2_0.35um-stack_SHF_1_1_9_spine23.ply		12186	1	4	1	2	1.348069995	9.394409344	1.397847051	1.994372336	0.426745747	0.944770688	0.297300116	0.872329871	No	Complex Control	Deconvolved_5_12186_slice1_cell4_dendrite1_spines_63x_z2_1024px_avg2_0.35um-stack_SHF_1_1_9_spine23.ply	-1.480441635	0.390021418	-0.482796716	0	Complex
2805	D:\Downloads\spines_2022_modified\Done\Deconvolved_5_12186_slice1_cell4_dendrite1_spines_63x_z2_1024px_avg2_0.35um-stack_SHF_1_1_9_spine3_shf.ply		12186	1	4	1	3	2.090773269	8.662644053	1.332341631	3.043511116	1.284332371	1.081771167	0.335644637	0.873133583	SHF	Complex Control	Deconvolved_5_12186_slice1_cell4_dendrite1_spines_63x_z2_1024px_avg2_0.35um-stack_SHF_1_1_9_spine3_shf.ply	-0.540181057	-0.845192124	3.464132317	4	Complex
2806	D:\Downloads\spines_2022_modified\Done\Deconvolved_5_12186_slice1_cell4_dendrite1_spines_63x_z2_1024px_avg2_0.35um-stack_SHF_1_1_9_spine4.ply		12186	1	4	1	4	1.562947471	4.665465676	0.698816843	0.877033163	0.255025795	0.952246432	0.431876893	0.539988326	No	Complex Control	Deconvolved_5_12186_slice1_cell4_dendrite1_spines_63x_z2_1024px_avg2_0.35um-stack_SHF_1_1_9_spine4.ply	-0.344231604	-1.045538281	-1.827416502	3	Complex
2807	D:\Downloads\spines_2022_modified\Done\Deconvolved_5_12186_slice1_cell4_dendrite1_spines_63x_z2_1024px_avg2_0.35um-stack_SHF_1_1_9_spine5_shf.ply		12186	1	4	1	5	1.746773273	7.176119647	1.146726823	2.237132602	0.950885387	1.012021243	0.27402113	0.89106013	SHF	Complex Control	Deconvolved_5_12186_slice1_cell4_dendrite1_spines_63x_z2_1024px_avg2_0.35um-stack_SHF_1_1_9_spine5_shf.ply	-1.313606105	-0.307539368	1.960667057	0	Complex
2808	D:\Downloads\spines_2022_modified\Done\Deconvolved_5_12186_slice1_cell4_dendrite1_spines_63x_z2_1024px_avg2_0.35um-stack_SHF_1_1_9_spine6.ply		12186	1	4	1	6	1.269041059	6.131163793	1.130668477	1.659989097	0.468148384	0.896713368	0.210056398	0.884457817	No	Complex Control	Deconvolved_5_12186_slice1_cell4_dendrite1_spines_63x_z2_1024px_avg2_0.35um-stack_SHF_1_1_9_spine6.ply	-2.174456094	0.39115381	-0.257410497	0	Complex
2809	D:\Downloads\spines_2022_modified\Done\Deconvolved_5_12186_slice1_cell4_dendrite1_spines_63x_z2_1024px_avg2_0.35um-stack_SHF_1_1_9_spine8.ply		12186	1	4	1	8	1.026276239	4.690150796	0.838436578	1.159578513	0.38302472	0.800741532	0.184323159	0.91305015	No	Complex Control	Deconvolved_5_12186_slice1_cell4_dendrite1_spines_63x_z2_1024px_avg2_0.35um-stack_SHF_1_1_9_spine8.ply	-2.635802704	0.514725658	-0.629225928	0	Complex
2810	D:\Downloads\spines_2022_modified\Done\Deconvolved_5_12186_slice1_cell4_dendrite1_spines_63x_z2_1024px_avg2_0.35um-stack_SHF_1_1_9_spine9.ply		12186	1	4	1	9	2.183387727	10.03709051	2.010016831	2.918988345	0.452220847	1.231655152	0.410191068	0.696993341	No	Complex Control	Deconvolved_5_12186_slice1_cell4_dendrite1_spines_63x_z2_1024px_avg2_0.35um-stack_SHF_1_1_9_spine9.ply	0.073567408	-0.29917865	-0.606731126	3	Complex
2811	D:\Downloads\spines_2022_modified\Done\Deconvolved_5_12186_slice1_cell4_dendrite2_spines_63x_z2_1024px_avg2_0.35um-stack_SHF_1_1_9_spine1.ply		12186	1	4	2	1	1.607924962	6.390704846	0.970840576	1.185801189	0.221417006	1.005887107	0.412372941	0.606947181	No	Complex Control	Deconvolved_5_12186_slice1_cell4_dendrite2_spines_63x_z2_1024px_avg2_0.35um-stack_SHF_1_1_9_spine1.ply	-0.444398627	-0.613011826	-1.860571413	3	Complex
2812	D:\Downloads\spines_2022_modified\Done\Deconvolved_5_12186_slice1_cell4_dendrite2_spines_63x_z2_1024px_avg2_0.35um-stack_SHF_1_1_9_spine15.ply		12186	1	4	2	1	2.695266228	21.31460299	5.114042709	7.785999377	0.522474453	1.59542029	0.353065874	0.829133532	No	Complex Control	Deconvolved_5_12186_slice1_cell4_dendrite2_spines_63x_z2_1024px_avg2_0.35um-stack_SHF_1_1_9_spine15.ply	0.536311624	1.131625699	0.110633979	2	Complex
2813	D:\Downloads\spines_2022_modified\Done\Deconvolved_5_12186_slice1_cell4_dendrite2_spines_63x_z2_1024px_avg2_0.35um-stack_SHF_1_1_9_spine16.ply		12186	1	4	2	1	1.680288781	18.00729385	4.01857592	6.423937982	0.598560811	1.268850978	0.216551848	1.020904028	No	Complex Control	Deconvolved_5_12186_slice1_cell4_dendrite2_spines_63x_z2_1024px_avg2_0.35um-stack_SHF_1_1_9_spine16.ply	-1.415408672	1.563432156	0.691816664	0	Complex
2814	D:\Downloads\spines_2022_modified\Done\Deconvolved_5_12186_slice1_cell4_dendrite2_spines_63x_z2_1024px_avg2_0.35um-stack_SHF_1_1_9_spine3.ply		12186	1	4	2	3	3.329813426	16.07371066	3.319049842	6.027258199	0.815958929	2.044861789	0.431686137	0.444276671	No	Complex Control	Deconvolved_5_12186_slice1_cell4_dendrite2_spines_63x_z2_1024px_avg2_0.35um-stack_SHF_1_1_9_spine3.ply	1.875658055	-0.854207741	0.909082791	1	Complex
2815	D:\Downloads\spines_2022_modified\Done\Deconvolved_5_12186_slice1_cell4_dendrite2_spines_63x_z2_1024px_avg2_0.35um-stack_SHF_1_1_9_spine4_shf.ply		12186	1	4	2	4	1.969972561	9.81983746	1.582951556	2.459517422	0.553754069	1.132495652	0.40605421	0.681172696	SHF	Complex Control	Deconvolved_5_12186_slice1_cell4_dendrite2_spines_63x_z2_1024px_avg2_0.35um-stack_SHF_1_1_9_spine4_shf.ply	-0.067931749	-0.51745052	-0.169395408	3	Complex
2816	D:\Downloads\spines_2022_modified\Done\Deconvolved_5_12186_slice1_cell4_dendrite2_spines_63x_z2_1024px_avg2_0.35um-stack_SHF_1_1_9_spine5.ply		12186	1	4	2	5	1.525433511	8.948074677	1.506269962	2.082314828	0.382431357	1.044205592	0.337410897	0.785703849	No	Complex Control	Deconvolved_5_12186_slice1_cell4_dendrite2_spines_63x_z2_1024px_avg2_0.35um-stack_SHF_1_1_9_spine5.ply	-1.025911712	0.080913219	-0.817160409	3	Complex
2817	D:\Downloads\spines_2022_modified\Done\Deconvolved_5_12186_slice1_cell4_dendrite2_spines_63x_z2_1024px_avg2_0.35um-stack_SHF_1_1_9_spine6.ply		12186	1	4	2	6	2.424752556	11.54014497	2.043140017	3.016877634	0.476588784	1.529133005	0.384323605	0.505641786	No	Complex Control	Deconvolved_5_12186_slice1_cell4_dendrite2_spines_63x_z2_1024px_avg2_0.35um-stack_SHF_1_1_9_spine6.ply	0.523275973	-0.58116517	-0.659127853	3	Complex
2818	D:\Downloads\spines_2022_modified\Done\Deconvolved_5_12186_slice1_cell4_dendrite2_spines_63x_z2_1024px_avg2_0.35um-stack_SHF_1_1_9_spine7.ply		12186	1	4	2	7	1.462369149	7.947464033	1.27158326	1.864020534	0.465905216	0.959572635	0.280431274	0.873316294	No	Complex Control	Deconvolved_5_12186_slice1_cell4_dendrite2_spines_63x_z2_1024px_avg2_0.35um-stack_SHF_1_1_9_spine7.ply	-1.548611468	0.300477284	-0.302062179	0	Complex
2819	D:\Downloads\spines_2022_modified\Done\Deconvolved_5_12186_slice1_cell4_dendrite2_spines_63x_z2_1024px_avg2_0.35um-stack_SHF_1_1_9_spine8.ply		12186	1	4	2	8	2.283206224	20.63311039	4.809598715	7.225792656	0.502369134	1.502452477	0.318605345	0.821662813	No	Complex Control	Deconvolved_5_12186_slice1_cell4_dendrite2_spines_63x_z2_1024px_avg2_0.35um-stack_SHF_1_1_9_spine8.ply	0.017384659	1.135265844	0.005210133	2	Complex
2820	D:\Downloads\spines_2022_modified\Done\Deconvolved_5_12186_slice1_cell5_dendrite1_spines_63x_z2_1024px_avg2_0.35um-stack_SHF_1_1_9_spine1.ply		12186	1	5	1	1	1.889235856	13.2939007	2.413351544	3.480002001	0.441978898	1.272508098	0.329654764	0.698010372	No	Complex Control	Deconvolved_5_12186_slice1_cell5_dendrite1_spines_63x_z2_1024px_avg2_0.35um-stack_SHF_1_1_9_spine1.ply	-0.407329352	0.205905177	-0.554362332	3	Complex
2821	D:\Downloads\spines_2022_modified\Done\Deconvolved_5_12186_slice1_cell5_dendrite1_spines_63x_z2_1024px_avg2_0.35um-stack_SHF_1_1_9_spine3_shf.ply		12186	1	5	1	3	2.233744752	12.39000391	1.989647918	3.101967946	0.559053699	1.323775056	0.409455674	0.616011871	SHF	Complex Control	Deconvolved_5_12186_slice1_cell5_dendrite1_spines_63x_z2_1024px_avg2_0.35um-stack_SHF_1_1_9_spine3_shf.ply	0.39104112	-0.456709684	-0.171021737	3	Complex
2822	D:\Downloads\spines_2022_modified\Done\Deconvolved_5_12186_slice1_cell5_dendrite1_spines_63x_z2_1024px_avg2_0.35um-stack_SHF_1_1_9_spine4.ply		12186	1	5	1	4	4.203382011	20.80423526	5.58589668	8.62893993	0.544772563	2.420925094	0.513370589	0.453868617	No	Complex Control	Deconvolved_5_12186_slice1_cell5_dendrite1_spines_63x_z2_1024px_avg2_0.35um-stack_SHF_1_1_9_spine4.ply	3.120306941	-0.217002926	-0.278229229	1	Complex
2823	D:\Downloads\spines_2022_modified\Done\Deconvolved_5_12186_slice1_cell5_dendrite1_spines_63x_z2_1024px_avg2_0.35um-stack_SHF_1_1_9_spine5.ply		12186	1	5	1	5	0.885002091	3.081871116	0.325070346	0.578115313	0.778431409	0.642223733	0.218352292	0.950734716	No	Complex Control	Deconvolved_5_12186_slice1_cell5_dendrite1_spines_63x_z2_1024px_avg2_0.35um-stack_SHF_1_1_9_spine5.ply	-2.609018673	-0.195795118	1.174520096	0	Complex
2824	D:\Downloads\spines_2022_modified\Done\Deconvolved_5_12186_slice1_cell5_dendrite1_spines_63x_z2_1024px_avg2_0.35um-stack_SHF_1_1_9_spine6.ply		12186	1	5	1	6	1.986785507	18.95096239	4.137731612	5.985839351	0.446647562	1.324254032	0.263978131	0.916237562	No	Complex Control	Deconvolved_5_12186_slice1_cell5_dendrite1_spines_63x_z2_1024px_avg2_0.35um-stack_SHF_1_1_9_spine6.ply	-0.751012928	1.461587292	-0.137263577	2	Complex
2825	D:\Downloads\spines_2022_modified\Done\Deconvolved_5_12186_slice1_cell5_dendrite1_spines_63x_z2_1024px_avg2_0.35um-stack_SHF_1_1_9_spine7.ply		12186	1	5	1	7	3.957907974	24.21219954	6.01489571	9.352349188	0.554864729	2.514875531	0.416505963	0.402832065	No	Complex Control	Deconvolved_5_12186_slice1_cell5_dendrite1_spines_63x_z2_1024px_avg2_0.35um-stack_SHF_1_1_9_spine7.ply	2.690508389	0.201204713	-0.17398875	1	Complex
2826	D:\Downloads\spines_2022_modified\Done\Deconvolved_5_12186_slice1_cell5_dendrite1_spines_63x_z2_1024px_avg2_0.35um-stack_SHF_1_1_9_spine8.ply		12186	1	5	1	8	1.988007355	14.00370351	2.736466807	4.088145536	0.493950347	1.297157	0.335707833	0.736056088	No	Complex Control	Deconvolved_5_12186_slice1_cell5_dendrite1_spines_63x_z2_1024px_avg2_0.35um-stack_SHF_1_1_9_spine8.ply	-0.315055357	0.286295242	-0.260262066	3	Complex
2827	D:\Downloads\spines_2022_modified\Done\Deconvolved_5_12186_slice1_cell5_dendrite1_spines_63x_z2_1024px_avg2_0.35um-stack_SHF_1_1_9_spine9_shf.ply		12186	1	5	1	9	2.895211929	13.85756868	2.48478456	5.239494978	1.108631493	1.548605745	0.426795219	0.641736759	SHF	Complex Control	Deconvolved_5_12186_slice1_cell5_dendrite1_spines_63x_z2_1024px_avg2_0.35um-stack_SHF_1_1_9_spine9_shf.ply	1.152890896	-0.972237555	2.432224906	4	Complex
2828	D:\Downloads\spines_2022_modified\Done\Deconvolved_5_12186_slice1_cell5_dendrite2_spines_63x_z2_1024px_avg2_0.35um-stack_SHF_1_1_9_spine1.ply		12186	1	5	2	1	1.514522021	6.902850642	1.268789201	1.606113676	0.265863294	0.934185847	0.350070927	0.81193201	No	Complex Control	Deconvolved_5_12186_slice1_cell5_dendrite2_spines_63x_z2_1024px_avg2_0.35um-stack_SHF_1_1_9_spine1.ply	-1.146313704	0.099394082	-1.36434324	3	Complex
2829	D:\Downloads\spines_2022_modified\Done\Deconvolved_5_12186_slice1_cell5_dendrite2_spines_63x_z2_1024px_avg2_0.35um-stack_SHF_1_1_9_spine11.ply		12186	1	5	2	1	1.732779203	9.509402128	1.874017503	2.498239106	0.333092729	1.125701307	0.345344355	0.765090194	No	Complex Control	Deconvolved_5_12186_slice1_cell5_dendrite2_spines_63x_z2_1024px_avg2_0.35um-stack_SHF_1_1_9_spine11.ply	-0.7772511	0.146600553	-1.054945206	3	Complex
2830	D:\Downloads\spines_2022_modified\Done\Deconvolved_5_12186_slice1_cell5_dendrite2_spines_63x_z2_1024px_avg2_0.35um-stack_SHF_1_1_9_spine12_shf.ply		12186	1	5	2	1	3.410957105	24.39650909	6.065605519	8.386279039	0.382595524	1.972559108	0.397606746	0.555241948	SHF	Complex Control	Deconvolved_5_12186_slice1_cell5_dendrite2_spines_63x_z2_1024px_avg2_0.35um-stack_SHF_1_1_9_spine12_shf.ply	1.889889797	0.821789314	-0.802509527	1	Complex
2831	D:\Downloads\spines_2022_modified\Done\Deconvolved_5_12186_slice1_cell5_dendrite2_spines_63x_z2_1024px_avg2_0.35um-stack_SHF_1_1_9_spine13.ply		12186	1	5	2	1	3.050774483	15.98444231	3.289978751	5.176793018	0.573503481	2.066728056	0.356349444	0.401471935	No	Complex Control	Deconvolved_5_12186_slice1_cell5_dendrite2_spines_63x_z2_1024px_avg2_0.35um-stack_SHF_1_1_9_spine13.ply	1.275774207	-0.429113044	-0.210431878	1	Complex
2832	D:\Downloads\spines_2022_modified\Done\Deconvolved_5_12186_slice1_cell5_dendrite2_spines_63x_z2_1024px_avg2_0.35um-stack_SHF_1_1_9_spine2.ply		12186	1	5	2	2	1.653097882	3.772017685	0.434216432	0.713019585	0.642083376	0.997639047	0.444799161	0.478713893	No	Complex Control	Deconvolved_5_12186_slice1_cell5_dendrite2_spines_63x_z2_1024px_avg2_0.35um-stack_SHF_1_1_9_spine2.ply	-0.053523059	-1.834023029	-0.13569123	4	Complex
2833	D:\Downloads\spines_2022_modified\Done\Deconvolved_5_12186_slice1_cell5_dendrite2_spines_63x_z2_1024px_avg2_0.35um-stack_SHF_1_1_9_spine3.ply		12186	1	5	2	3	1.464821553	5.129470248	0.742121246	0.975953432	0.31508623	0.83484769	0.491171023	0.67594925	No	Complex Control	Deconvolved_5_12186_slice1_cell5_dendrite2_spines_63x_z2_1024px_avg2_0.35um-stack_SHF_1_1_9_spine3.ply	-0.295711316	-0.956831449	-1.441752404	3	Complex
2834	D:\Downloads\spines_2022_modified\Done\Deconvolved_5_12186_slice1_cell5_dendrite2_spines_63x_z2_1024px_avg2_0.35um-stack_SHF_1_1_9_spine5.ply		12186	1	5	2	5	2.260202048	15.9272207	3.828050879	4.94716296	0.292345143	1.422327338	0.406782955	0.709303397	No	Complex Control	Deconvolved_5_12186_slice1_cell5_dendrite2_spines_63x_z2_1024px_avg2_0.35um-stack_SHF_1_1_9_spine5.ply	0.354816572	0.446289033	-1.235184308	3	Complex
2835	D:\Downloads\spines_2022_modified\Done\Deconvolved_5_12186_slice1_cell5_dendrite2_spines_63x_z2_1024px_avg2_0.35um-stack_SHF_1_1_9_spine7.ply		12186	1	5	2	7	1.653283462	5.924586773	0.635539125	1.521538767	1.394091422	0.987592886	0.435861572	0.62375626	No	Complex Control	Deconvolved_5_12186_slice1_cell5_dendrite2_spines_63x_z2_1024px_avg2_0.35um-stack_SHF_1_1_9_spine7.ply	-0.040824246	-2.279948965	3.532378008	4	Complex
2836	D:\Downloads\spines_2022_modified\Done\Deconvolved_5_12186_slice1_cell6_dendrite1_spines_63x_z2_1024px_avg2_0.35um-stack_SHF_1_1_9_spine1.ply		12186	1	6	1	1	1.495892927	4.806706032	0.663572982	0.931723281	0.404100689	0.924683496	0.410851321	0.578887018	No	Complex Control	Deconvolved_5_12186_slice1_cell6_dendrite1_spines_63x_z2_1024px_avg2_0.35um-stack_SHF_1_1_9_spine1.ply	-0.524810457	-1.075277943	-1.080370039	3	Complex
2837	D:\Downloads\spines_2022_modified\Done\Deconvolved_5_12186_slice1_cell6_dendrite1_spines_63x_z2_1024px_avg2_0.35um-stack_SHF_1_1_9_spine11.ply		12186	1	6	1	1	1.692822717	5.144773175	0.590336908	1.042985148	0.766762563	1.037481538	0.425686	0.513320414	No	Complex Control	Deconvolved_5_12186_slice1_cell6_dendrite1_spines_63x_z2_1024px_avg2_0.35um-stack_SHF_1_1_9_spine11.ply	-0.079355693	-1.732058579	0.516458519	4	Complex
2838	D:\Downloads\spines_2022_modified\Done\Deconvolved_5_12186_slice1_cell6_dendrite1_spines_63x_z2_1024px_avg2_0.35um-stack_SHF_1_1_9_spine12_shf.ply		12186	1	6	1	1	2.196498273	11.86732878	2.536709792	3.914972965	0.543327099	1.432717489	0.384059001	0.56996637	SHF	Complex Control	Deconvolved_5_12186_slice1_cell6_dendrite1_spines_63x_z2_1024px_avg2_0.35um-stack_SHF_1_1_9_spine12_shf.ply	0.276012025	-0.515682454	-0.285239664	3	Complex
2839	D:\Downloads\spines_2022_modified\Done\Deconvolved_5_12186_slice1_cell6_dendrite1_spines_63x_z2_1024px_avg2_0.35um-stack_SHF_1_1_9_spine13.ply		12186	1	6	1	1	2.348162207	19.36909598	4.501257199	6.182165927	0.373430945	1.445147513	0.321330697	0.792334189	No	Complex Control	Deconvolved_5_12186_slice1_cell6_dendrite1_spines_63x_z2_1024px_avg2_0.35um-stack_SHF_1_1_9_spine13.ply	0.031971754	1.135268665	-0.639301336	2	Complex
2840	D:\Downloads\spines_2022_modified\Done\Deconvolved_5_12186_slice1_cell6_dendrite1_spines_63x_z2_1024px_avg2_0.35um-stack_SHF_1_1_9_spine2.ply		12186	1	6	1	2	1.66975818	8.547437346	1.27730484	2.193832483	0.717548086	0.98527492	0.348141445	0.894078532	No	Complex Control	Deconvolved_5_12186_slice1_cell6_dendrite1_spines_63x_z2_1024px_avg2_0.35um-stack_SHF_1_1_9_spine2.ply	-0.977317346	-0.139351381	0.84402575	0	Complex
2841	D:\Downloads\spines_2022_modified\Done\Deconvolved_5_12186_slice1_cell6_dendrite1_spines_63x_z2_1024px_avg2_0.35um-stack_SHF_1_1_9_spine3.ply		12186	1	6	1	3	3.153099615	15.86647479	3.129482184	5.325707145	0.701785418	1.891085514	0.453560947	0.471029472	No	Complex Control	Deconvolved_5_12186_slice1_cell6_dendrite1_spines_63x_z2_1024px_avg2_0.35um-stack_SHF_1_1_9_spine3.ply	1.772604543	-0.749922747	0.383389911	1	Complex
2842	D:\Downloads\spines_2022_modified\Done\Deconvolved_5_12186_slice1_cell6_dendrite1_spines_63x_z2_1024px_avg2_0.35um-stack_SHF_1_1_9_spine4.ply		12186	1	6	1	4	1.778233807	8.591456278	1.456547177	2.290512782	0.572563401	1.108470809	0.389838039	0.700130714	No	Complex Control	Deconvolved_5_12186_slice1_cell6_dendrite1_spines_63x_z2_1024px_avg2_0.35um-stack_SHF_1_1_9_spine4.ply	-0.387469957	-0.568032045	-0.075991879	3	Complex
2843	D:\Downloads\spines_2022_modified\Done\Deconvolved_5_12186_slice1_cell6_dendrite1_spines_63x_z2_1024px_avg2_0.35um-stack_SHF_1_1_9_spine6.ply		12186	1	6	1	6	1.617166367	11.03629783	2.391333721	3.523664912	0.4735145	1.143914082	0.215225974	0.924455043	No	Complex Control	Deconvolved_5_12186_slice1_cell6_dendrite1_spines_63x_z2_1024px_avg2_0.35um-stack_SHF_1_1_9_spine6.ply	-1.698475786	0.919982103	-0.099615834	0	Complex
2844	D:\Downloads\spines_2022_modified\Done\Deconvolved_5_12186_slice1_cell6_dendrite1_spines_63x_z2_1024px_avg2_0.35um-stack_SHF_1_1_9_spine7.ply		12186	1	6	1	7	1.482957117	5.375410672	0.750840963	1.044166684	0.390662918	0.91823815	0.390326168	0.635735647	No	Complex Control	Deconvolved_5_12186_slice1_cell6_dendrite1_spines_63x_z2_1024px_avg2_0.35um-stack_SHF_1_1_9_spine7.ply	-0.71135337	-0.795126705	-1.05166693	3	Complex
2845	D:\Downloads\spines_2022_modified\Done\Deconvolved_5_12186_slice1_cell6_dendrite1_spines_63x_z2_1024px_avg2_0.35um-stack_SHF_1_1_9_spine9.ply		12186	1	6	1	9	1.796220694	4.701097772	0.498976469	0.952294972	0.908496754	1.005628428	0.472664493	0.55982028	No	Complex Control	Deconvolved_5_12186_slice1_cell6_dendrite1_spines_63x_z2_1024px_avg2_0.35um-stack_SHF_1_1_9_spine9.ply	0.180321057	-1.984328385	1.182740234	4	Complex
2846	D:\Downloads\spines_2022_modified\Done\Deconvolved_5_12186_slice1_cell6_dendrite2_spines_63x_z2_1024px_avg2_0.35um-stack_SHF_1_1_9_spine11.ply		12186	1	6	2	1	1.796792272	6.729614093	0.976476678	1.441852599	0.476586827	1.175273161	0.402026284	0.499939983	No	Complex Control	Deconvolved_5_12186_slice1_cell6_dendrite2_spines_63x_z2_1024px_avg2_0.35um-stack_SHF_1_1_9_spine11.ply	-0.094998407	-1.145616139	-0.785892074	3	Complex
2847	D:\Downloads\spines_2022_modified\Done\Deconvolved_5_12186_slice1_cell6_dendrite2_spines_63x_z2_1024px_avg2_0.35um-stack_SHF_1_1_9_spine12.ply		12186	1	6	2	1	3.317756906	18.32794187	3.901025838	6.53965411	0.676393437	2.22793233	0.408188503	0.391522291	No	Complex Control	Deconvolved_5_12186_slice1_cell6_dendrite2_spines_63x_z2_1024px_avg2_0.35um-stack_SHF_1_1_9_spine12.ply	1.911865063	-0.542039137	0.257478398	1	Complex
2848	D:\Downloads\spines_2022_modified\Done\Deconvolved_5_12186_slice1_cell6_dendrite2_spines_63x_z2_1024px_avg2_0.35um-stack_SHF_1_1_9_spine1_shf.ply		12186	1	6	2	1	2.668959166	11.03778483	1.917941047	3.208623363	0.672952027	1.729296978	0.423114196	0.412364296	SHF	Complex Control	Deconvolved_5_12186_slice1_cell6_dendrite2_spines_63x_z2_1024px_avg2_0.35um-stack_SHF_1_1_9_spine1_shf.ply	1.09076648	-1.224840281	0.11057542	4	Complex
2849	D:\Downloads\spines_2022_modified\Done\Deconvolved_5_12186_slice1_cell6_dendrite2_spines_63x_z2_1024px_avg2_0.35um-stack_SHF_1_1_9_spine2.ply		12186	1	6	2	2	2.101141872	10.23434733	1.53682161	2.575074407	0.67558446	1.330506214	0.400718654	0.573110271	No	Complex Control	Deconvolved_5_12186_slice1_cell6_dendrite2_spines_63x_z2_1024px_avg2_0.35um-stack_SHF_1_1_9_spine2.ply	0.235937245	-0.89161889	0.284043539	4	Complex
2850	D:\Downloads\spines_2022_modified\Done\Deconvolved_5_12186_slice1_cell6_dendrite2_spines_63x_z2_1024px_avg2_0.35um-stack_SHF_1_1_9_spine3.ply		12186	1	6	2	3	2.588925634	16.88490838	3.5147997	4.985142622	0.418329079	1.593679631	0.386661377	0.622619017	No	Complex Control	Deconvolved_5_12186_slice1_cell6_dendrite2_spines_63x_z2_1024px_avg2_0.35um-stack_SHF_1_1_9_spine3.ply	0.723405898	0.249132305	-0.706539828	3	Complex
2851	D:\Downloads\spines_2022_modified\Done\Deconvolved_5_12186_slice1_cell6_dendrite2_spines_63x_z2_1024px_avg2_0.35um-stack_SHF_1_1_9_spine4_shf.ply		12186	1	6	2	4	3.291942339	19.75076256	4.066476862	5.560857785	0.367487871	2.134153575	0.377049819	0.414240625	SHF	Complex Control	Deconvolved_5_12186_slice1_cell6_dendrite2_spines_63x_z2_1024px_avg2_0.35um-stack_SHF_1_1_9_spine4_shf.ply	1.68573673	0.155118076	-1.092656346	1	Complex
2852	D:\Downloads\spines_2022_modified\Done\Deconvolved_5_12186_slice1_cell6_dendrite2_spines_63x_z2_1024px_avg2_0.35um-stack_SHF_1_1_9_spine5.ply		12186	1	6	2	5	1.584851988	10.05367148	2.203741099	3.617346931	0.641457307	1.181957173	0.187780523	0.813691037	No	Complex Control	Deconvolved_5_12186_slice1_cell6_dendrite2_spines_63x_z2_1024px_avg2_0.35um-stack_SHF_1_1_9_spine5.ply	-1.689232025	0.413086698	0.551846848	0	Complex
2853	D:\Downloads\spines_2022_modified\Done\Deconvolved_5_12186_slice1_cell6_dendrite2_spines_63x_z2_1024px_avg2_0.35um-stack_SHF_1_1_9_spine6.ply		12186	1	6	2	6	1.304673093	6.294878872	0.875291912	1.4000953	0.599575275	0.878891022	0.285813769	0.833014913	No	Complex Control	Deconvolved_5_12186_slice1_cell6_dendrite2_spines_63x_z2_1024px_avg2_0.35um-stack_SHF_1_1_9_spine6.ply	-1.622813755	-0.163562962	0.229050996	0	Complex
2854	D:\Downloads\spines_2022_modified\Done\Deconvolved_5_12186_slice1_cell6_dendrite2_spines_63x_z2_1024px_avg2_0.35um-stack_SHF_1_1_9_spine7.ply		12186	1	6	2	7	3.037371355	24.2200307	5.859439271	8.048889584	0.373662088	1.970171649	0.36824884	0.607868018	No	Complex Control	Deconvolved_5_12186_slice1_cell6_dendrite2_spines_63x_z2_1024px_avg2_0.35um-stack_SHF_1_1_9_spine7.ply	1.355031456	0.995760703	-0.781650966	1	Complex
2855	D:\Downloads\spines_2022_modified\Done\Deconvolved_5_12186_slice1_cell6_dendrite2_spines_63x_z2_1024px_avg2_0.35um-stack_SHF_1_1_9_spine8.ply		12186	1	6	2	8	1.034848093	5.329057231	0.846079118	1.382781525	0.634340685	0.841982799	0.13463651	1.021132967	No	Complex Control	Deconvolved_5_12186_slice1_cell6_dendrite2_spines_63x_z2_1024px_avg2_0.35um-stack_SHF_1_1_9_spine8.ply	-2.973604457	0.6763844	0.703945605	0	Complex
2856	D:\Downloads\spines_2022_modified\Done\Deconvolved_5_12186_slice1_cell6_dendrite2_spines_63x_z2_1024px_avg2_0.35um-stack_SHF_1_1_9_spine9.ply		12186	1	6	2	9	2.846345188	15.8718671	3.580169237	4.920023681	0.374243326	1.953276718	0.354159656	0.453671356	No	Complex Control	Deconvolved_5_12186_slice1_cell6_dendrite2_spines_63x_z2_1024px_avg2_0.35um-stack_SHF_1_1_9_spine9.ply	0.966409129	-0.056788535	-1.078352096	3	Complex
2857	D:\Downloads\spines_2022_modified\Done\Deconvolved_5_12186_slice1_cell6_dendrite3_spines_63x_z2_1024px_avg2_0.35um-stack_SHF_1_1_9_spine1.ply		12186	1	6	3	1	4.498247804	20.08494556	4.778047009	6.679212686	0.397895976	3.098495886	0.346312918	0.234031835	No	Complex Control	Deconvolved_5_12186_slice1_cell6_dendrite3_spines_63x_z2_1024px_avg2_0.35um-stack_SHF_1_1_9_spine1.ply	2.76051978	-0.02264873	-1.063349272	1	Complex
2858	D:\Downloads\spines_2022_modified\Done\Deconvolved_5_12186_slice1_cell6_dendrite3_spines_63x_z2_1024px_avg2_0.35um-stack_SHF_1_1_9_spine10.ply		12186	1	6	3	1	2.46907914	8.899027959	1.358469069	2.095676172	0.542674927	1.601161208	0.403091149	0.381984643	No	Complex Control	Deconvolved_5_12186_slice1_cell6_dendrite3_spines_63x_z2_1024px_avg2_0.35um-stack_SHF_1_1_9_spine10.ply	0.742941437	-1.261390119	-0.549912684	3	Complex
2859	D:\Downloads\spines_2022_modified\Done\Deconvolved_5_12186_slice1_cell6_dendrite3_spines_63x_z2_1024px_avg2_0.35um-stack_SHF_1_1_9_spine11.ply		12186	1	6	3	1	2.205917942	7.997569622	1.160876865	2.153415491	0.854990443	1.382816737	0.428309401	0.518259492	No	Complex Control	Deconvolved_5_12186_slice1_cell6_dendrite3_spines_63x_z2_1024px_avg2_0.35um-stack_SHF_1_1_9_spine11.ply	0.481996803	-1.535430759	0.996428068	4	Complex
2860	D:\Downloads\spines_2022_modified\Done\Deconvolved_5_12186_slice1_cell6_dendrite3_spines_63x_z2_1024px_avg2_0.35um-stack_SHF_1_1_9_spine12.ply		12186	1	6	3	1	3.221191037	22.24411389	5.133829582	7.839039056	0.526937919	2.043975157	0.414434201	0.470491299	No	Complex Control	Deconvolved_5_12186_slice1_cell6_dendrite3_spines_63x_z2_1024px_avg2_0.35um-stack_SHF_1_1_9_spine12.ply	1.902820959	0.142897764	-0.292399323	1	Complex
2861	D:\Downloads\spines_2022_modified\Done\Deconvolved_5_12186_slice1_cell6_dendrite3_spines_63x_z2_1024px_avg2_0.35um-stack_SHF_1_1_9_spine13.ply		12186	1	6	3	1	1.800242749	12.57139582	2.762187365	3.871036384	0.401438741	1.214052366	0.297684313	0.822818269	No	Complex Control	Deconvolved_5_12186_slice1_cell6_dendrite3_spines_63x_z2_1024px_avg2_0.35um-stack_SHF_1_1_9_spine13.ply	-0.897986714	0.623395219	-0.585248973	3	Complex
2862	D:\Downloads\spines_2022_modified\Done\Deconvolved_5_12186_slice1_cell6_dendrite3_spines_63x_z2_1024px_avg2_0.35um-stack_SHF_1_1_9_spine14_shf.ply		12186	1	6	3	1	2.007772499	6.448534781	0.945376625	1.441350849	0.52463136	1.294709689	0.393943421	0.41585973	SHF	Complex Control	Deconvolved_5_12186_slice1_cell6_dendrite3_spines_63x_z2_1024px_avg2_0.35um-stack_SHF_1_1_9_spine14_shf.ply	0.160090839	-1.389604678	-0.64768224	3	Complex
2863	D:\Downloads\spines_2022_modified\Done\Deconvolved_5_12186_slice1_cell6_dendrite3_spines_63x_z2_1024px_avg2_0.35um-stack_SHF_1_1_9_spine16.ply		12186	1	6	3	1	1.649186477	6.157320703	0.687090041	1.408357196	1.049741826	1.016857135	0.421430297	0.567136558	No	Complex Control	Deconvolved_5_12186_slice1_cell6_dendrite3_spines_63x_z2_1024px_avg2_0.35um-stack_SHF_1_1_9_spine16.ply	-0.100538936	-1.889840417	1.897119012	4	Complex
2864	D:\Downloads\spines_2022_modified\Done\Deconvolved_5_12186_slice1_cell6_dendrite3_spines_63x_z2_1024px_avg2_0.35um-stack_SHF_1_1_9_spine17.ply		12186	1	6	3	1	1.978806816	12.89753458	3.243267906	3.922342104	0.209379619	1.307390043	0.329734098	0.769685658	No	Complex Control	Deconvolved_5_12186_slice1_cell6_dendrite3_spines_63x_z2_1024px_avg2_0.35um-stack_SHF_1_1_9_spine17.ply	-0.538697097	0.692706811	-1.542760348	3	Complex
2865	D:\Downloads\spines_2022_modified\Done\Deconvolved_5_12186_slice1_cell6_dendrite3_spines_63x_z2_1024px_avg2_0.35um-stack_SHF_1_1_9_spine19.ply		12186	1	6	3	1	1.002094927	3.144025083	0.365054682	0.538976742	0.476427422	0.678482522	0.343043049	0.74120491	No	Complex Control	Deconvolved_5_12186_slice1_cell6_dendrite3_spines_63x_z2_1024px_avg2_0.35um-stack_SHF_1_1_9_spine19.ply	-1.590781055	-0.733291866	-0.554790603	0	Complex
2866	D:\Downloads\spines_2022_modified\Done\Deconvolved_5_12186_slice1_cell6_dendrite3_spines_63x_z2_1024px_avg2_0.35um-stack_SHF_1_1_9_spine2.ply		12186	1	6	3	2	2.217285729	16.39985281	3.724184715	4.982835707	0.337966854	1.498726893	0.340672485	0.648266787	No	Complex Control	Deconvolved_5_12186_slice1_cell6_dendrite3_spines_63x_z2_1024px_avg2_0.35um-stack_SHF_1_1_9_spine2.ply	0.113954553	0.483225162	-1.036193225	3	Complex
2867	D:\Downloads\spines_2022_modified\Done\Deconvolved_5_12186_slice1_cell6_dendrite3_spines_63x_z2_1024px_avg2_0.35um-stack_SHF_1_1_9_spine3.ply		12186	1	6	3	3	1.681408115	8.004911378	1.194381934	1.891861249	0.583966732	1.090996137	0.342226065	0.664084861	No	Complex Control	Deconvolved_5_12186_slice1_cell6_dendrite3_spines_63x_z2_1024px_avg2_0.35um-stack_SHF_1_1_9_spine3.ply	-0.676922336	-0.576602569	-0.039478641	3	Complex
2868	D:\Downloads\spines_2022_modified\Done\Deconvolved_5_12186_slice1_cell6_dendrite3_spines_63x_z2_1024px_avg2_0.35um-stack_SHF_1_1_9_spine4.ply		12186	1	6	3	4	2.255366676	8.789031984	1.225147868	1.921987406	0.568779946	1.361679493	0.431463723	0.433223777	No	Complex Control	Deconvolved_5_12186_slice1_cell6_dendrite3_spines_63x_z2_1024px_avg2_0.35um-stack_SHF_1_1_9_spine4.ply	0.645781547	-1.305522181	-0.407677235	3	Complex
2869	D:\Downloads\spines_2022_modified\Done\Deconvolved_5_12186_slice1_cell6_dendrite3_spines_63x_z2_1024px_avg2_0.35um-stack_SHF_1_1_9_spine5.ply		12186	1	6	3	5	1.954116743	15.1054454	3.114195019	4.211875823	0.352476578	1.27828203	0.322226951	0.780625209	No	Complex Control	Deconvolved_5_12186_slice1_cell6_dendrite3_spines_63x_z2_1024px_avg2_0.35um-stack_SHF_1_1_9_spine5.ply	-0.465169259	0.724110452	-0.834351589	3	Complex
2870	D:\Downloads\spines_2022_modified\Done\Deconvolved_5_12186_slice1_cell6_dendrite3_spines_63x_z2_1024px_avg2_0.35um-stack_SHF_1_1_9_spine6.ply		12186	1	6	3	6	2.735297659	8.787132692	1.343306171	2.583764068	0.923436461	1.739234148	0.445479073	0.393646412	No	Complex Control	Deconvolved_5_12186_slice1_cell6_dendrite3_spines_63x_z2_1024px_avg2_0.35um-stack_SHF_1_1_9_spine6.ply	1.237429712	-1.861141854	1.19396106	4	Complex
2871	D:\Downloads\spines_2022_modified\Done\Deconvolved_5_12186_slice1_cell6_dendrite3_spines_63x_z2_1024px_avg2_0.35um-stack_SHF_1_1_9_spine7.ply		12186	1	6	3	7	3.156635638	13.58016891	2.428816238	3.860901903	0.589622896	2.014161608	0.408627606	0.361489659	No	Complex Control	Deconvolved_5_12186_slice1_cell6_dendrite3_spines_63x_z2_1024px_avg2_0.35um-stack_SHF_1_1_9_spine7.ply	1.577012427	-0.90953189	-0.255370051	1	Complex
2872	D:\Downloads\spines_2022_modified\Done\Deconvolved_5_12186_slice1_cell6_dendrite3_spines_63x_z2_1024px_avg2_0.35um-stack_SHF_1_1_9_spine8.ply		12186	1	6	3	8	3.079031919	20.82817152	4.382465707	6.45201449	0.47223388	1.922245825	0.413704675	0.491948813	No	Complex Control	Deconvolved_5_12186_slice1_cell6_dendrite3_spines_63x_z2_1024px_avg2_0.35um-stack_SHF_1_1_9_spine8.ply	1.669307002	0.139111345	-0.547348901	1	Complex
2873	D:\Downloads\spines_2022_modified\Done\Deconvolved_5_12186_slice1_cell6_dendrite3_spines_63x_z2_1024px_avg2_0.35um-stack_SHF_1_1_9_spine9.ply		12186	1	6	3	9	3.457581927	37.40475163	9.584102879	13.20841112	0.37815832	2.216930342	0.394214023	0.583852943	No	Complex Control	Deconvolved_5_12186_slice1_cell6_dendrite3_spines_63x_z2_1024px_avg2_0.35um-stack_SHF_1_1_9_spine9.ply	2.526225704	1.961470293	-0.594444801	1	Complex
2874	D:\Downloads\spines_2022_modified\Done\Deconvolved_5_12186_slice1_cell7_dendrite1_spines_63x_z2_1024px_avg2_0.35um-stack_SHF_1_1_9_spine1.ply		12186	1	7	1	1	4.094110026	29.52122926	6.762317182	10.62275437	0.570874907	2.549251291	0.408837574	0.384676146	No	Complex Control	Deconvolved_5_12186_slice1_cell7_dendrite1_spines_63x_z2_1024px_avg2_0.35um-stack_SHF_1_1_9_spine1.ply	3.06005489	0.605454935	-0.029793379	1	Complex
2875	D:\Downloads\spines_2022_modified\Done\Deconvolved_5_12186_slice1_cell7_dendrite1_spines_63x_z2_1024px_avg2_0.35um-stack_SHF_1_1_9_spine10.ply		12186	1	7	1	1	3.752545964	21.91870809	5.351744699	7.481412953	0.39793906	2.18999853	0.442133822	0.425005782	No	Complex Control	Deconvolved_5_12186_slice1_cell7_dendrite1_spines_63x_z2_1024px_avg2_0.35um-stack_SHF_1_1_9_spine10.ply	2.475174867	0.167492383	-0.936950763	1	Complex
2876	D:\Downloads\spines_2022_modified\Done\Deconvolved_5_12186_slice1_cell7_dendrite1_spines_63x_z2_1024px_avg2_0.35um-stack_SHF_1_1_9_spine11.ply		12186	1	7	1	1	1.742670051	11.04214184	2.268506533	2.873570186	0.266723346	1.136785487	0.379354589	0.702727651	No	Complex Control	Deconvolved_5_12186_slice1_cell7_dendrite1_spines_63x_z2_1024px_avg2_0.35um-stack_SHF_1_1_9_spine11.ply	-0.425535438	0.082095682	-1.438105159	3	Complex
2877	D:\Downloads\spines_2022_modified\Done\Deconvolved_5_12186_slice1_cell7_dendrite1_spines_63x_z2_1024px_avg2_0.35um-stack_SHF_1_1_9_spine12.ply		12186	1	7	1	1	1.983827709	13.64922823	3.328427198	4.894095439	0.470392816	1.319845199	0.285987617	0.815054396	No	Complex Control	Deconvolved_5_12186_slice1_cell7_dendrite1_spines_63x_z2_1024px_avg2_0.35um-stack_SHF_1_1_9_spine12.ply	-0.734965592	0.665950198	-0.241096322	0	Complex
2878	D:\Downloads\spines_2022_modified\Done\Deconvolved_5_12186_slice1_cell7_dendrite1_spines_63x_z2_1024px_avg2_0.35um-stack_SHF_1_1_9_spine14.ply		12186	1	7	1	1	2.664896107	15.47376328	3.656714182	4.76241001	0.302374146	1.685537575	0.382874344	0.513111279	No	Complex Control	Deconvolved_5_12186_slice1_cell7_dendrite1_spines_63x_z2_1024px_avg2_0.35um-stack_SHF_1_1_9_spine14.ply	0.841947526	0.035257339	-1.380242742	3	Complex
2879	D:\Downloads\spines_2022_modified\Done\Deconvolved_5_12186_slice1_cell7_dendrite1_spines_63x_z2_1024px_avg2_0.35um-stack_SHF_1_1_9_spine15.ply		12186	1	7	1	1	2.767184487	16.23248109	3.740380481	5.124966206	0.370172428	1.805770083	0.365727723	0.480838855	No	Complex Control	Deconvolved_5_12186_slice1_cell7_dendrite1_spines_63x_z2_1024px_avg2_0.35um-stack_SHF_1_1_9_spine15.ply	0.939392629	-0.004639905	-1.074450497	3	Complex
2880	D:\Downloads\spines_2022_modified\Done\Deconvolved_5_12186_slice1_cell7_dendrite1_spines_63x_z2_1024px_avg2_0.35um-stack_SHF_1_1_9_spine16.ply		12186	1	7	1	1	1.714816754	13.32598914	3.256359891	5.304244194	0.628887583	1.283667451	0.175113692	0.861441739	No	Complex Control	Deconvolved_5_12186_slice1_cell7_dendrite1_spines_63x_z2_1024px_avg2_0.35um-stack_SHF_1_1_9_spine16.ply	-1.572589614	0.881179199	0.614915359	0	Complex
2881	D:\Downloads\spines_2022_modified\Done\Deconvolved_5_12186_slice1_cell7_dendrite1_spines_63x_z2_1024px_avg2_0.35um-stack_SHF_1_1_9_spine2.ply		12186	1	7	1	2	2.634954162	10.69438103	1.843686992	3.535637041	0.917699184	1.713875904	0.405235425	0.408823698	No	Complex Control	Deconvolved_5_12186_slice1_cell7_dendrite1_spines_63x_z2_1024px_avg2_0.35um-stack_SHF_1_1_9_spine2.ply	1.021993136	-1.539630535	1.240962144	4	Complex
2882	D:\Downloads\spines_2022_modified\Done\Deconvolved_5_12186_slice1_cell7_dendrite1_spines_63x_z2_1024px_avg2_0.35um-stack_SHF_1_1_9_spine4.ply		12186	1	7	1	4	1.203869439	6.58389958	1.163638816	1.920542518	0.650462747	0.912017599	0.151083742	0.966827287	No	Complex Control	Deconvolved_5_12186_slice1_cell7_dendrite1_spines_63x_z2_1024px_avg2_0.35um-stack_SHF_1_1_9_spine4.ply	-2.600657535	0.584876362	0.729304165	0	Complex
2883	D:\Downloads\spines_2022_modified\Done\Deconvolved_5_12186_slice1_cell7_dendrite1_spines_63x_z2_1024px_avg2_0.35um-stack_SHF_1_1_9_spine6.ply		12186	1	7	1	6	1.799335545	9.587112727	1.46388623	2.26766277	0.549070361	1.129215171	0.389922221	0.590508094	No	Complex Control	Deconvolved_5_12186_slice1_cell7_dendrite1_spines_63x_z2_1024px_avg2_0.35um-stack_SHF_1_1_9_spine6.ply	-0.142732182	-0.738413517	-0.295426949	3	Complex
2884	D:\Downloads\spines_2022_modified\Done\Deconvolved_5_12186_slice1_cell7_dendrite1_spines_63x_z2_1024px_avg2_0.35um-stack_SHF_1_1_9_spine7.ply		12186	1	7	1	7	4.709989342	36.66430053	10.83468172	15.85877384	0.463704634	2.939742519	0.434783459	0.377085492	No	Complex Control	Deconvolved_5_12186_slice1_cell7_dendrite1_spines_63x_z2_1024px_avg2_0.35um-stack_SHF_1_1_9_spine7.ply	4.012639719	1.315895397	-0.414761904	1	Complex
2885	D:\Downloads\spines_2022_modified\Done\Deconvolved_5_12186_slice1_cell7_dendrite1_spines_63x_z2_1024px_avg2_0.35um-stack_SHF_1_1_9_spine9_shf.ply		12186	1	7	1	9	2.306369993	10.24681303	1.62525958	2.941994244	0.810168837	1.24039534	0.468864197	0.620614588	SHF	Complex Control	Deconvolved_5_12186_slice1_cell7_dendrite1_spines_63x_z2_1024px_avg2_0.35um-stack_SHF_1_1_9_spine9_shf.ply	0.70323781	-1.150949851	0.913264929	4	Complex
2886	D:\Downloads\spines_2022_modified\Done\Deconvolved_5_12186_slice1_cell7_dendrite2_spines_63x_z2_1024px_avg2_0.35um-stack_SHF_1_1_9_spine1.ply		12186	1	7	2	1	1.932701905	9.016508273	1.379847858	2.400489949	0.739677266	1.192553457	0.398858844	0.565879033	No	Complex Control	Deconvolved_5_12186_slice1_cell7_dendrite2_spines_63x_z2_1024px_avg2_0.35um-stack_SHF_1_1_9_spine1.ply	0.065029218	-1.11679693	0.545010616	4	Complex
2887	D:\Downloads\spines_2022_modified\Done\Deconvolved_5_12186_slice1_cell7_dendrite2_spines_63x_z2_1024px_avg2_0.35um-stack_SHF_1_1_9_spine11.ply		12186	1	7	2	1	2.088424378	8.161283471	1.256747789	1.889710981	0.503651725	1.229936017	0.449782005	0.571408209	No	Complex Control	Deconvolved_5_12186_slice1_cell7_dendrite2_spines_63x_z2_1024px_avg2_0.35um-stack_SHF_1_1_9_spine11.ply	0.336086108	-0.997978244	-0.581209412	3	Complex
2888	D:\Downloads\spines_2022_modified\Done\Deconvolved_5_12186_slice1_cell7_dendrite2_spines_63x_z2_1024px_avg2_0.35um-stack_SHF_1_1_9_spine12.ply		12186	1	7	2	1	1.367658441	3.329143232	0.401277651	0.566372038	0.411421836	0.88604835	0.403617398	0.452849395	No	Complex Control	Deconvolved_5_12186_slice1_cell7_dendrite2_spines_63x_z2_1024px_avg2_0.35um-stack_SHF_1_1_9_spine12.ply	-0.522745637	-1.527726895	-1.215343313	3	Complex
2889	D:\Downloads\spines_2022_modified\Done\Deconvolved_5_12186_slice1_cell7_dendrite2_spines_63x_z2_1024px_avg2_0.35um-stack_SHF_1_1_9_spine2.ply		12186	1	7	2	2	1.673150365	5.676342148	0.74315521	1.201081516	0.616192014	1.005681974	0.41656802	0.541178183	No	Complex Control	Deconvolved_5_12186_slice1_cell7_dendrite2_spines_63x_z2_1024px_avg2_0.35um-stack_SHF_1_1_9_spine2.ply	-0.199543022	-1.38353208	-0.130024401	3	Complex
2890	D:\Downloads\spines_2022_modified\Done\Deconvolved_5_12186_slice1_cell7_dendrite2_spines_63x_z2_1024px_avg2_0.35um-stack_SHF_1_1_9_spine3_shf.ply		12186	1	7	2	3	2.528343083	17.25094734	4.124937616	5.861639186	0.421024929	1.496816195	0.379217917	0.713074415	SHF	Complex Control	Deconvolved_5_12186_slice1_cell7_dendrite2_spines_63x_z2_1024px_avg2_0.35um-stack_SHF_1_1_9_spine3_shf.ply	0.506998131	0.525618141	-0.581208197	3	Complex
2891	D:\Downloads\spines_2022_modified\Done\Deconvolved_5_12186_slice1_cell7_dendrite2_spines_63x_z2_1024px_avg2_0.35um-stack_SHF_1_1_9_spine4_shf.ply		12186	1	7	2	4	2.548467162	7.945381992	1.379667875	2.297926598	0.665565054	1.645615279	0.423530756	0.359583001	SHF	Complex Control	Deconvolved_5_12186_slice1_cell7_dendrite2_spines_63x_z2_1024px_avg2_0.35um-stack_SHF_1_1_9_spine4_shf.ply	0.929650245	-1.620709367	-0.036786666	4	Complex
2892	D:\Downloads\spines_2022_modified\Done\Deconvolved_5_12186_slice1_cell7_dendrite2_spines_63x_z2_1024px_avg2_0.35um-stack_SHF_1_1_9_spine5.ply		12186	1	7	2	5	3.828660467	20.60570059	4.864739714	10.11983186	1.080241175	2.266976964	0.491507846	0.4819687	No	Complex Control	Deconvolved_5_12186_slice1_cell7_dendrite2_spines_63x_z2_1024px_avg2_0.35um-stack_SHF_1_1_9_spine5.ply	2.802222248	-0.877436558	2.213252219	1	Complex
2893	D:\Downloads\spines_2022_modified\Done\Deconvolved_5_12186_slice1_cell7_dendrite2_spines_63x_z2_1024px_avg2_0.35um-stack_SHF_1_1_9_spine6.ply		12186	1	7	2	6	2.853829884	11.66417822	2.175605681	2.914205207	0.33949145	1.672575949	0.465338784	0.444235776	No	Complex Control	Deconvolved_5_12186_slice1_cell7_dendrite2_spines_63x_z2_1024px_avg2_0.35um-stack_SHF_1_1_9_spine6.ply	1.345481466	-0.751344298	-1.403068686	3	Complex
2894	D:\Downloads\spines_2022_modified\Done\Deconvolved_5_12186_slice1_cell7_dendrite2_spines_63x_z2_1024px_avg2_0.35um-stack_SHF_1_1_9_spine7.ply		12186	1	7	2	7	2.045811647	8.450566369	1.784309168	2.099662874	0.176737143	1.271677453	0.386153839	0.548869644	No	Complex Control	Deconvolved_5_12186_slice1_cell7_dendrite2_spines_63x_z2_1024px_avg2_0.35um-stack_SHF_1_1_9_spine7.ply	-0.060077779	-0.375669303	-2.057005608	3	Complex
2895	D:\Downloads\spines_2022_modified\Done\Deconvolved_5_12186_slice1_cell7_dendrite2_spines_63x_z2_1024px_avg2_0.35um-stack_SHF_1_1_9_spine8.ply		12186	1	7	2	8	1.129706835	5.398128234	0.933117928	1.29225388	0.384877347	0.824654617	0.248014145	0.91022421	No	Complex Control	Deconvolved_5_12186_slice1_cell7_dendrite2_spines_63x_z2_1024px_avg2_0.35um-stack_SHF_1_1_9_spine8.ply	-2.18253824	0.359571809	-0.661026796	0	Complex
2896	D:\Downloads\spines_2022_modified\Done\Deconvolved_5_12186_slice1_cell7_dendrite2_spines_63x_z2_1024px_avg2_0.35um-stack_SHF_1_1_9_spine9.ply		12186	1	7	2	9	3.742092256	14.48769062	3.18164073	4.54656626	0.429000521	2.286224804	0.432269465	0.327701521	No	Complex Control	Deconvolved_5_12186_slice1_cell7_dendrite2_spines_63x_z2_1024px_avg2_0.35um-stack_SHF_1_1_9_spine9.ply	2.204611705	-0.689864974	-1.007510135	1	Complex
2897	D:\Downloads\spines_2022_modified\Done\Deconvolved_5_12186_slice1_cell8_dendrite1_spines_63x_z2_1024px_avg2_0.35um-stack_SHF_1_1_9_spine1.ply		12186	1	8	1	1	2.536600609	16.67988992	3.413022691	5.338609339	0.564188059	1.703122988	0.339331677	0.522857312	No	Complex Control	Deconvolved_5_12186_slice1_cell8_dendrite1_spines_63x_z2_1024px_avg2_0.35um-stack_SHF_1_1_9_spine1.ply	0.629289785	-0.071785579	-0.117143572	3	Complex
2898	D:\Downloads\spines_2022_modified\Done\Deconvolved_5_12186_slice1_cell8_dendrite1_spines_63x_z2_1024px_avg2_0.35um-stack_SHF_1_1_9_spine10.ply		12186	1	8	1	1	4.592082633	19.73213048	5.34961528	8.303100144	0.552092947	2.965541406	0.45545871	0.299933017	No	Complex Control	Deconvolved_5_12186_slice1_cell8_dendrite1_spines_63x_z2_1024px_avg2_0.35um-stack_SHF_1_1_9_spine10.ply	3.314125029	-0.449556765	-0.368353401	1	Complex
2899	D:\Downloads\spines_2022_modified\Done\Deconvolved_5_12186_slice1_cell8_dendrite1_spines_63x_z2_1024px_avg2_0.35um-stack_SHF_1_1_9_spine11.ply		12186	1	8	1	1	1.411020517	7.87417499	1.271965361	1.826631568	0.436070214	0.948079988	0.292130731	0.874414401	No	Complex Control	Deconvolved_5_12186_slice1_cell8_dendrite1_spines_63x_z2_1024px_avg2_0.35um-stack_SHF_1_1_9_spine11.ply	-1.539222594	0.289431492	-0.451821276	0	Complex
2900	D:\Downloads\spines_2022_modified\Done\Deconvolved_5_12186_slice1_cell8_dendrite1_spines_63x_z2_1024px_avg2_0.35um-stack_SHF_1_1_9_spine12.ply		12186	1	8	1	1	1.666587845	8.291621293	1.568191986	2.263853072	0.443607092	1.091433202	0.311275411	0.73889731	No	Complex Control	Deconvolved_5_12186_slice1_cell8_dendrite1_spines_63x_z2_1024px_avg2_0.35um-stack_SHF_1_1_9_spine12.ply	-0.996307043	-0.063519468	-0.569661213	3	Complex
2901	D:\Downloads\spines_2022_modified\Done\Deconvolved_5_12186_slice1_cell8_dendrite1_spines_63x_z2_1024px_avg2_0.35um-stack_SHF_1_1_9_spine13.ply		12186	1	8	1	1	1.749236007	7.793365448	1.414991479	1.792885632	0.267064614	1.064498307	0.355248299	0.666658657	No	Complex Control	Deconvolved_5_12186_slice1_cell8_dendrite1_spines_63x_z2_1024px_avg2_0.35um-stack_SHF_1_1_9_spine13.ply	-0.653322334	-0.187912395	-1.505240253	3	Complex
2902	D:\Downloads\spines_2022_modified\Done\Deconvolved_5_12186_slice1_cell8_dendrite1_spines_63x_z2_1024px_avg2_0.35um-stack_SHF_1_1_9_spine2.ply		12186	1	8	1	2	2.639502892	12.03901133	2.432211919	3.281632564	0.349237925	1.581854989	0.410654815	0.488143162	No	Complex Control	Deconvolved_5_12186_slice1_cell8_dendrite1_spines_63x_z2_1024px_avg2_0.35um-stack_SHF_1_1_9_spine2.ply	0.845658324	-0.467953692	-1.268223783	3	Complex
2903	D:\Downloads\spines_2022_modified\Done\Deconvolved_5_12186_slice1_cell8_dendrite1_spines_63x_z2_1024px_avg2_0.35um-stack_SHF_1_1_9_spine3.ply		12186	1	8	1	3	1.700023063	6.613123599	0.90315969	1.579803467	0.749196165	1.034706482	0.419399125	0.642174417	No	Complex Control	Deconvolved_5_12186_slice1_cell8_dendrite1_spines_63x_z2_1024px_avg2_0.35um-stack_SHF_1_1_9_spine3.ply	-0.251327521	-1.232628756	0.611920217	4	Complex
2904	D:\Downloads\spines_2022_modified\Done\Deconvolved_5_12186_slice1_cell8_dendrite1_spines_63x_z2_1024px_avg2_0.35um-stack_SHF_1_1_9_spine4.ply		12186	1	8	1	4	1.223856316	4.389273304	0.58817013	0.830392285	0.411823286	0.778561833	0.350605138	0.733984002	No	Complex Control	Deconvolved_5_12186_slice1_cell8_dendrite1_spines_63x_z2_1024px_avg2_0.35um-stack_SHF_1_1_9_spine4.ply	-1.324349189	-0.553589427	-0.836225068	3	Complex
2905	D:\Downloads\spines_2022_modified\Done\Deconvolved_5_12186_slice1_cell8_dendrite1_spines_63x_z2_1024px_avg2_0.35um-stack_SHF_1_1_9_spine5.ply		12186	1	8	1	5	1.948668774	10.79867364	2.046522376	2.6304819	0.28534236	1.291243141	0.34110173	0.608138345	No	Complex Control	Deconvolved_5_12186_slice1_cell8_dendrite1_spines_63x_z2_1024px_avg2_0.35um-stack_SHF_1_1_9_spine5.ply	-0.320271418	-0.043152446	-1.422038955	3	Complex
2906	D:\Downloads\spines_2022_modified\Done\Deconvolved_5_12186_slice1_cell8_dendrite1_spines_63x_z2_1024px_avg2_0.35um-stack_SHF_1_1_9_spine6.ply		12186	1	8	1	6	2.876169768	8.330104887	1.342178652	2.247817	0.674752461	1.786688812	0.440131306	0.318857291	No	Complex Control	Deconvolved_5_12186_slice1_cell8_dendrite1_spines_63x_z2_1024px_avg2_0.35um-stack_SHF_1_1_9_spine6.ply	1.353927581	-1.711160887	-0.031570249	4	Complex
2907	D:\Downloads\spines_2022_modified\Done\Deconvolved_5_12186_slice1_cell8_dendrite1_spines_63x_z2_1024px_avg2_0.35um-stack_SHF_1_1_9_spine7.ply		12186	1	8	1	7	2.238102765	11.19888402	2.394355817	3.405701213	0.422387261	1.55817379	0.342681115	0.523942959	No	Complex Control	Deconvolved_5_12186_slice1_cell8_dendrite1_spines_63x_z2_1024px_avg2_0.35um-stack_SHF_1_1_9_spine7.ply	0.102423671	-0.374635598	-0.868059462	3	Complex
2908	D:\Downloads\spines_2022_modified\Done\Deconvolved_5_12186_slice1_cell8_dendrite2_spines_63x_z2_1024px_avg2_0.35um-stack_SHF_1_1_9_spine1.ply		12186	1	8	2	1	1.685656733	6.029050899	0.863069956	1.216467365	0.409465545	1.096719011	0.394093132	0.504853636	No	Complex Control	Deconvolved_5_12186_slice1_cell8_dendrite2_spines_63x_z2_1024px_avg2_0.35um-stack_SHF_1_1_9_spine1.ply	-0.281635272	-1.088401962	-1.098957725	3	Complex
2909	D:\Downloads\spines_2022_modified\Done\Deconvolved_5_12186_slice1_cell8_dendrite2_spines_63x_z2_1024px_avg2_0.35um-stack_SHF_1_1_9_spine10.ply		12186	1	8	2	1	2.550386259	14.46451917	2.595116287	4.134866905	0.593326251	1.537428189	0.414255473	0.576653765	No	Complex Control	Deconvolved_5_12186_slice1_cell8_dendrite2_spines_63x_z2_1024px_avg2_0.35um-stack_SHF_1_1_9_spine10.ply	0.836002659	-0.404017823	-0.014860458	3	Complex
2910	D:\Downloads\spines_2022_modified\Done\Deconvolved_5_12186_slice1_cell8_dendrite2_spines_63x_z2_1024px_avg2_0.35um-stack_SHF_1_1_9_spine11.ply		12186	1	8	2	1	1.207347819	5.55561631	0.697828331	1.081628739	0.549992585	0.736497162	0.362732449	0.87899971	No	Complex Control	Deconvolved_5_12186_slice1_cell8_dendrite2_spines_63x_z2_1024px_avg2_0.35um-stack_SHF_1_1_9_spine11.ply	-1.420619344	-0.316015997	-0.02636709	0	Complex
2911	D:\Downloads\spines_2022_modified\Done\Deconvolved_5_12186_slice1_cell8_dendrite2_spines_63x_z2_1024px_avg2_0.35um-stack_SHF_1_1_9_spine14.ply		12186	1	8	2	1	1.733359113	12.02087264	2.807722255	4.142174816	0.475279404	1.27813225	0.224632921	0.877937383	No	Complex Control	Deconvolved_5_12186_slice1_cell8_dendrite2_spines_63x_z2_1024px_avg2_0.35um-stack_SHF_1_1_9_spine14.ply	-1.432804401	0.862169402	-0.132342164	0	Complex
2912	D:\Downloads\spines_2022_modified\Done\Deconvolved_5_12186_slice1_cell8_dendrite2_spines_63x_z2_1024px_avg2_0.35um-stack_SHF_1_1_9_spine15.ply		12186	1	8	2	1	1.784091497	3.251409974	0.338704185	0.511328321	0.509660475	1.068905899	0.495064043	0.363975381	No	Complex Control	Deconvolved_5_12186_slice1_cell8_dendrite2_spines_63x_z2_1024px_avg2_0.35um-stack_SHF_1_1_9_spine15.ply	0.440004617	-2.144603596	-0.920297988	3	Complex
2913	D:\Downloads\spines_2022_modified\Done\Deconvolved_5_12186_slice1_cell8_dendrite2_spines_63x_z2_1024px_avg2_0.35um-stack_SHF_1_1_9_spine3.ply		12186	1	8	2	3	1.292258535	8.638087582	1.420075799	2.337393939	0.645964209	0.967617577	0.150678544	0.883903034	No	Complex Control	Deconvolved_5_12186_slice1_cell8_dendrite2_spines_63x_z2_1024px_avg2_0.35um-stack_SHF_1_1_9_spine3.ply	-2.293185478	0.555506087	0.647840177	0	Complex
2914	D:\Downloads\spines_2022_modified\Done\Deconvolved_5_12186_slice1_cell8_dendrite2_spines_63x_z2_1024px_avg2_0.35um-stack_SHF_1_1_9_spine6.ply		12186	1	8	2	6	2.358440245	11.59189864	1.834882676	3.66046571	0.994931751	1.381673167	0.43828672	0.549093154	No	Complex Control	Deconvolved_5_12186_slice1_cell8_dendrite2_spines_63x_z2_1024px_avg2_0.35um-stack_SHF_1_1_9_spine6.ply	0.817907375	-1.367853443	1.728910493	4	Complex
2915	D:\Downloads\spines_2022_modified\Done\Deconvolved_5_12186_slice2_cell1_dendrite1_spines_63x_z2_1024px_avg2_0.35um-stack_SHF_1_1_9_spine1.ply		12186	2	1	1	1	2.600338255	20.42497511	4.477083084	6.634682296	0.481920744	1.640141625	0.3777597	0.65100237	No	Complex Control	Deconvolved_5_12186_slice2_cell1_dendrite1_spines_63x_z2_1024px_avg2_0.35um-stack_SHF_1_1_9_spine1.ply	0.835868364	0.551682765	-0.321228197	3	Complex
2916	D:\Downloads\spines_2022_modified\Done\Deconvolved_5_12186_slice2_cell1_dendrite1_spines_63x_z2_1024px_avg2_0.35um-stack_SHF_1_1_9_spine10.ply		12186	2	1	1	1	1.170275786	6.363753029	1.169735562	1.738709271	0.486412252	0.902238936	0.156804866	1.019588368	No	Complex Control	Deconvolved_5_12186_slice2_cell1_dendrite1_spines_63x_z2_1024px_avg2_0.35um-stack_SHF_1_1_9_spine10.ply	-2.737244353	0.903167467	0.025474915	0	Complex
2917	D:\Downloads\spines_2022_modified\Done\Deconvolved_5_12186_slice2_cell1_dendrite1_spines_63x_z2_1024px_avg2_0.35um-stack_SHF_1_1_9_spine12.ply		12186	2	1	1	1	1.902983798	6.04056324	0.8315217	1.582075702	0.902627078	1.087634001	0.45952915	0.590049204	No	Complex Control	Deconvolved_5_12186_slice2_cell1_dendrite1_spines_63x_z2_1024px_avg2_0.35um-stack_SHF_1_1_9_spine12.ply	0.208762521	-1.727706227	1.227229227	4	Complex
2918	D:\Downloads\spines_2022_modified\Done\Deconvolved_5_12186_slice2_cell1_dendrite1_spines_63x_z2_1024px_avg2_0.35um-stack_SHF_1_1_9_spine14.ply		12186	2	1	1	1	0.977944354	3.185796086	0.418820469	0.483105534	0.153490745	0.6538156	0.352330378	0.801621031	No	Complex Control	Deconvolved_5_12186_slice2_cell1_dendrite1_spines_63x_z2_1024px_avg2_0.35um-stack_SHF_1_1_9_spine14.ply	-1.74132875	-0.168035977	-1.979670993	3	Complex
2919	D:\Downloads\spines_2022_modified\Done\Deconvolved_5_12186_slice2_cell1_dendrite1_spines_63x_z2_1024px_avg2_0.35um-stack_SHF_1_1_9_spine15.ply		12186	2	1	1	1	1.114498002	4.378657588	0.453595939	0.625704039	0.379430427	0.733068928	0.357899742	0.638894213	No	Complex Control	Deconvolved_5_12186_slice2_cell1_dendrite1_spines_63x_z2_1024px_avg2_0.35um-stack_SHF_1_1_9_spine15.ply	-1.218438466	-0.800894744	-1.107804079	3	Complex
2920	D:\Downloads\spines_2022_modified\Done\Deconvolved_5_12186_slice2_cell1_dendrite1_spines_63x_z2_1024px_avg2_0.35um-stack_SHF_1_1_9_spine16.ply		12186	2	1	1	1	1.880199893	6.083510608	1.06875365	1.226596011	0.147688255	1.066133832	0.44559383	0.5302281	No	Complex Control	Deconvolved_5_12186_slice2_cell1_dendrite1_spines_63x_z2_1024px_avg2_0.35um-stack_SHF_1_1_9_spine16.ply	0.028707838	-0.805636727	-2.305749491	3	Complex
2921	D:\Downloads\spines_2022_modified\Done\Deconvolved_5_12186_slice2_cell1_dendrite1_spines_63x_z2_1024px_avg2_0.35um-stack_SHF_1_1_9_spine2.ply		12186	2	1	1	2	1.602061298	9.965543572	2.235640588	3.033390408	0.356832769	1.140720623	0.236895684	0.880228856	No	Complex Control	Deconvolved_5_12186_slice2_cell1_dendrite1_spines_63x_z2_1024px_avg2_0.35um-stack_SHF_1_1_9_spine2.ply	-1.607060874	0.801508468	-0.722444674	0	Complex
2922	D:\Downloads\spines_2022_modified\Done\Deconvolved_5_12186_slice2_cell1_dendrite1_spines_63x_z2_1024px_avg2_0.35um-stack_SHF_1_1_9_spine3.ply		12186	2	1	1	3	1.097928031	5.248528583	0.830174932	0.995405974	0.199031597	0.781262149	0.31653953	0.801691022	No	Complex Control	Deconvolved_5_12186_slice2_cell1_dendrite1_spines_63x_z2_1024px_avg2_0.35um-stack_SHF_1_1_9_spine3.ply	-1.72099769	0.077878374	-1.703270696	3	Complex
2923	D:\Downloads\spines_2022_modified\Done\Deconvolved_5_12186_slice2_cell1_dendrite1_spines_63x_z2_1024px_avg2_0.35um-stack_SHF_1_1_9_spine4.ply		12186	2	1	1	4	1.487710424	9.244786507	1.812001409	2.98915411	0.649642265	1.08625234	0.193303751	1.001195568	No	Complex Control	Deconvolved_5_12186_slice2_cell1_dendrite1_spines_63x_z2_1024px_avg2_0.35um-stack_SHF_1_1_9_spine4.ply	-2.086420021	0.790029345	0.784808276	0	Complex
2924	D:\Downloads\spines_2022_modified\Done\Deconvolved_5_12186_slice2_cell1_dendrite1_spines_63x_z2_1024px_avg2_0.35um-stack_SHF_1_1_9_spine5.ply		12186	2	1	1	5	1.821444494	13.8901615	2.957457625	4.415640565	0.49305286	1.195117813	0.234830263	0.955547937	No	Complex Control	Deconvolved_5_12186_slice2_cell1_dendrite1_spines_63x_z2_1024px_avg2_0.35um-stack_SHF_1_1_9_spine5.ply	-1.342175068	1.1688259	0.063046986	0	Complex
2925	D:\Downloads\spines_2022_modified\Done\Deconvolved_5_12186_slice2_cell1_dendrite1_spines_63x_z2_1024px_avg2_0.35um-stack_SHF_1_1_9_spine6.ply		12186	2	1	1	6	1.25551989	5.421852358	0.828454637	1.084083223	0.308560753	0.844527619	0.325874229	0.742000486	No	Complex Control	Deconvolved_5_12186_slice2_cell1_dendrite1_spines_63x_z2_1024px_avg2_0.35um-stack_SHF_1_1_9_spine6.ply	-1.416703999	-0.218984658	-1.264722327	3	Complex
2926	D:\Downloads\spines_2022_modified\Done\Deconvolved_5_12186_slice2_cell1_dendrite1_spines_63x_z2_1024px_avg2_0.35um-stack_SHF_1_1_9_spine9.ply		12186	2	1	1	9	1.296750094	5.246130756	0.899363464	1.330738538	0.479644872	0.905895625	0.287768002	0.774429571	No	Complex Control	Deconvolved_5_12186_slice2_cell1_dendrite1_spines_63x_z2_1024px_avg2_0.35um-stack_SHF_1_1_9_spine9.ply	-1.604979466	-0.244214595	-0.40817462	0	Complex
2927	D:\Downloads\spines_2022_modified\Done\Deconvolved_5_12186_slice2_cell1_dendrite2_spines_63x_z2_1024px_avg2_0.35um-stack_SHF_1_1_9_spine1.ply		12186	2	1	2	1	2.871192739	16.78899587	3.251163844	4.445832701	0.367458828	1.674752923	0.437517335	0.516665189	No	Complex Control	Deconvolved_5_12186_slice2_cell1_dendrite2_spines_63x_z2_1024px_avg2_0.35um-stack_SHF_1_1_9_spine1.ply	1.361979572	-0.092851796	-1.091446228	1	Complex
2928	D:\Downloads\spines_2022_modified\Done\Deconvolved_5_12186_slice2_cell1_dendrite2_spines_63x_z2_1024px_avg2_0.35um-stack_SHF_1_1_9_spine10.ply		12186	2	1	2	1	1.462693217	7.2561683	1.325312801	1.874160547	0.414126949	1.000329664	0.314907789	0.766871491	No	Complex Control	Deconvolved_5_12186_slice2_cell1_dendrite2_spines_63x_z2_1024px_avg2_0.35um-stack_SHF_1_1_9_spine10.ply	-1.238462727	-0.079602195	-0.702510024	3	Complex
2929	D:\Downloads\spines_2022_modified\Done\Deconvolved_5_12186_slice2_cell1_dendrite2_spines_63x_z2_1024px_avg2_0.35um-stack_SHF_1_1_9_spine11.ply		12186	2	1	2	1	1.269451765	3.106454049	0.330083321	0.540184124	0.63650839	0.737672266	0.43983898	0.616967232	No	Complex Control	Deconvolved_5_12186_slice2_cell1_dendrite2_spines_63x_z2_1024px_avg2_0.35um-stack_SHF_1_1_9_spine11.ply	-0.635519352	-1.56649911	-0.028285692	4	Complex
2930	D:\Downloads\spines_2022_modified\Done\Deconvolved_5_12186_slice2_cell1_dendrite2_spines_63x_z2_1024px_avg2_0.35um-stack_SHF_1_1_9_spine13.ply		12186	2	1	2	1	3.232531844	18.77288289	4.808856708	6.403311432	0.331566279	2.188147063	0.343301319	0.419265648	No	Complex Control	Deconvolved_5_12186_slice2_cell1_dendrite2_spines_63x_z2_1024px_avg2_0.35um-stack_SHF_1_1_9_spine13.ply	1.39635633	0.245244467	-1.241592517	1	Complex
2931	D:\Downloads\spines_2022_modified\Done\Deconvolved_5_12186_slice2_cell1_dendrite2_spines_63x_z2_1024px_avg2_0.35um-stack_SHF_1_1_9_spine14_shf.ply		12186	2	1	2	1	1.760409693	7.900128291	1.187567656	2.028470791	0.708088614	1.109225307	0.364219528	0.596956645	SHF	Complex Control	Deconvolved_5_12186_slice2_cell1_dendrite2_spines_63x_z2_1024px_avg2_0.35um-stack_SHF_1_1_9_spine14_shf.ply	-0.36370328	-0.991536927	0.438593306	4	Complex
2932	D:\Downloads\spines_2022_modified\Done\Deconvolved_5_12186_slice2_cell1_dendrite2_spines_63x_z2_1024px_avg2_0.35um-stack_SHF_1_1_9_spine15.ply		12186	2	1	2	1	1.102519185	4.601293649	0.741773672	1.099461673	0.482206386	0.800611405	0.189338095	0.912974696	No	Complex Control	Deconvolved_5_12186_slice2_cell1_dendrite2_spines_63x_z2_1024px_avg2_0.35um-stack_SHF_1_1_9_spine15.ply	-2.531233579	0.36749694	-0.174036837	0	Complex
2933	D:\Downloads\spines_2022_modified\Done\Deconvolved_5_12186_slice2_cell1_dendrite2_spines_63x_z2_1024px_avg2_0.35um-stack_SHF_1_1_9_spine2.ply		12186	2	1	2	2	1.33121636	7.258008685	1.189966536	1.670507769	0.403827519	0.885216504	0.327328189	0.899951612	No	Complex Control	Deconvolved_5_12186_slice2_cell1_dendrite2_spines_63x_z2_1024px_avg2_0.35um-stack_SHF_1_1_9_spine2.ply	-1.49750894	0.216337007	-0.613497259	0	Complex
2934	D:\Downloads\spines_2022_modified\Done\Deconvolved_5_12186_slice2_cell1_dendrite2_spines_63x_z2_1024px_avg2_0.35um-stack_SHF_1_1_9_spine3.ply		12186	2	1	2	3	1.521429679	8.570203672	1.465338083	2.103191828	0.435294594	0.991202019	0.325141634	0.835312885	No	Complex Control	Deconvolved_5_12186_slice2_cell1_dendrite2_spines_63x_z2_1024px_avg2_0.35um-stack_SHF_1_1_9_spine3.ply	-1.182094381	0.149185598	-0.51189658	0	Complex
2935	D:\Downloads\spines_2022_modified\Done\Deconvolved_5_12186_slice2_cell1_dendrite2_spines_63x_z2_1024px_avg2_0.35um-stack_SHF_1_1_9_spine5.ply		12186	2	1	2	5	0.949743347	3.648440655	0.491514443	0.712662695	0.449932357	0.691999822	0.265868333	0.886537723	No	Complex Control	Deconvolved_5_12186_slice2_cell1_dendrite2_spines_63x_z2_1024px_avg2_0.35um-stack_SHF_1_1_9_spine5.ply	-2.258399438	-0.021955065	-0.439557417	0	Complex
2936	D:\Downloads\spines_2022_modified\Done\Deconvolved_5_12186_slice2_cell1_dendrite2_spines_63x_z2_1024px_avg2_0.35um-stack_SHF_1_1_9_spine6.ply		12186	2	1	2	6	3.48749933	20.0138444	4.539510682	8.168781506	0.799485028	2.301528846	0.398295326	0.416087483	No	Complex Control	Deconvolved_5_12186_slice2_cell1_dendrite2_spines_63x_z2_1024px_avg2_0.35um-stack_SHF_1_1_9_spine6.ply	2.064851354	-0.449132959	0.894841593	1	Complex
2937	D:\Downloads\spines_2022_modified\Done\Deconvolved_5_12186_slice2_cell1_dendrite2_spines_63x_z2_1024px_avg2_0.35um-stack_SHF_1_1_9_spine7.ply		12186	2	1	2	7	2.753283911	16.74010212	3.355444897	4.934791277	0.470681662	1.752258004	0.392644332	0.473077495	No	Complex Control	Deconvolved_5_12186_slice2_cell1_dendrite2_spines_63x_z2_1024px_avg2_0.35um-stack_SHF_1_1_9_spine7.ply	1.134549625	-0.216280876	-0.6366752	1	Complex
2938	D:\Downloads\spines_2022_modified\Done\Deconvolved_5_12186_slice2_cell2_dendrite1_spines_63x_z2_1024px_avg2_0.35um-stack_SHF_1_1_9_spine1.ply		12186	2	2	1	1	3.356719737	16.16886544	3.960096653	5.901170276	0.490158144	2.230920728	0.35314087	0.398033742	No	Complex Control	Deconvolved_5_12186_slice2_cell2_dendrite1_spines_63x_z2_1024px_avg2_0.35um-stack_SHF_1_1_9_spine1.ply	1.483698965	-0.247776871	-0.575527462	1	Complex
2939	D:\Downloads\spines_2022_modified\Done\Deconvolved_5_12186_slice2_cell2_dendrite1_spines_63x_z2_1024px_avg2_0.35um-stack_SHF_1_1_9_spine10.ply		12186	2	2	1	1	3.072570137	18.59595611	4.244477591	7.664613448	0.805784878	1.855148422	0.415372341	0.578821159	No	Complex Control	Deconvolved_5_12186_slice2_cell2_dendrite1_spines_63x_z2_1024px_avg2_0.35um-stack_SHF_1_1_9_spine10.ply	1.498203894	-0.275226844	1.054118572	1	Complex
2940	D:\Downloads\spines_2022_modified\Done\Deconvolved_5_12186_slice2_cell2_dendrite1_spines_63x_z2_1024px_avg2_0.35um-stack_SHF_1_1_9_spine11.ply		12186	2	2	1	1	2.238442734	11.86390828	2.729221341	3.626108611	0.328623867	1.4074969	0.365023545	0.572821294	No	Complex Control	Deconvolved_5_12186_slice2_cell2_dendrite1_spines_63x_z2_1024px_avg2_0.35um-stack_SHF_1_1_9_spine11.ply	0.148336915	-0.143131498	-1.251937432	3	Complex
2941	D:\Downloads\spines_2022_modified\Done\Deconvolved_5_12186_slice2_cell2_dendrite1_spines_63x_z2_1024px_avg2_0.35um-stack_SHF_1_1_9_spine12.ply		12186	2	2	1	1	1.503374264	2.602304807	0.254317792	0.423731309	0.666148896	0.901995447	0.446491284	0.398570065	No	Complex Control	Deconvolved_5_12186_slice2_cell2_dendrite1_spines_63x_z2_1024px_avg2_0.35um-stack_SHF_1_1_9_spine12.ply	-0.077541469	-2.199561135	-0.144608771	4	Complex
2942	D:\Downloads\spines_2022_modified\Done\Deconvolved_5_12186_slice2_cell2_dendrite1_spines_63x_z2_1024px_avg2_0.35um-stack_SHF_1_1_9_spine13.ply		12186	2	2	1	1	1.454771382	8.602373408	2.016165524	2.653871393	0.316296386	1.024758641	0.222221637	0.972327104	No	Complex Control	Deconvolved_5_12186_slice2_cell2_dendrite1_spines_63x_z2_1024px_avg2_0.35um-stack_SHF_1_1_9_spine13.ply	-2.029273177	1.013516754	-0.818251759	0	Complex
2943	D:\Downloads\spines_2022_modified\Done\Deconvolved_5_12186_slice2_cell2_dendrite1_spines_63x_z2_1024px_avg2_0.35um-stack_SHF_1_1_9_spine14.ply		12186	2	2	1	1	1.218324557	3.002173539	0.38040281	0.478408816	0.25763744	0.723011201	0.445567859	0.687020148	No	Complex Control	Deconvolved_5_12186_slice2_cell2_dendrite1_spines_63x_z2_1024px_avg2_0.35um-stack_SHF_1_1_9_spine14.ply	-0.862892783	-0.903757773	-1.700120165	3	Complex
2944	D:\Downloads\spines_2022_modified\Done\Deconvolved_5_12186_slice2_cell2_dendrite1_spines_63x_z2_1024px_avg2_0.35um-stack_SHF_1_1_9_spine15_shf.ply		12186	2	2	1	1	1.943672935	6.460557871	1.10111611	1.503415564	0.365356069	1.251435432	0.380073644	0.465109467	SHF	Complex Control	Deconvolved_5_12186_slice2_cell2_dendrite1_spines_63x_z2_1024px_avg2_0.35um-stack_SHF_1_1_9_spine15_shf.ply	-0.08314605	-1.006099446	-1.315559598	3	Complex
2945	D:\Downloads\spines_2022_modified\Done\Deconvolved_5_12186_slice2_cell2_dendrite1_spines_63x_z2_1024px_avg2_0.35um-stack_SHF_1_1_9_spine17.ply		12186	2	2	1	1	1.659796149	6.757197087	1.160908875	1.513115984	0.303389109	1.087710463	0.366697124	0.599485973	No	Complex Control	Deconvolved_5_12186_slice2_cell2_dendrite1_spines_63x_z2_1024px_avg2_0.35um-stack_SHF_1_1_9_spine17.ply	-0.592463405	-0.549300531	-1.445536113	3	Complex
2946	D:\Downloads\spines_2022_modified\Done\Deconvolved_5_12186_slice2_cell2_dendrite1_spines_63x_z2_1024px_avg2_0.35um-stack_SHF_1_1_9_spine2.ply		12186	2	2	1	2	2.013578571	14.29551493	3.628668759	4.653542475	0.282437936	1.332041696	0.313670618	0.800156854	No	Complex Control	Deconvolved_5_12186_slice2_cell2_dendrite1_spines_63x_z2_1024px_avg2_0.35um-stack_SHF_1_1_9_spine2.ply	-0.557210474	0.845056806	-1.135445586	3	Complex
2947	D:\Downloads\spines_2022_modified\Done\Deconvolved_5_12186_slice2_cell2_dendrite1_spines_63x_z2_1024px_avg2_0.35um-stack_SHF_1_1_9_spine3.ply		12186	2	2	1	3	3.889427875	26.43314321	7.177153392	10.96135252	0.527256271	2.387178028	0.403358802	0.448418479	No	Complex Control	Deconvolved_5_12186_slice2_cell2_dendrite1_spines_63x_z2_1024px_avg2_0.35um-stack_SHF_1_1_9_spine3.ply	2.600789728	0.568863934	-0.208697334	1	Complex
2948	D:\Downloads\spines_2022_modified\Done\Deconvolved_5_12186_slice2_cell2_dendrite1_spines_63x_z2_1024px_avg2_0.35um-stack_SHF_1_1_9_spine4.ply		12186	2	2	1	4	2.843915011	19.07596898	5.374000985	6.704271533	0.247538203	1.85293833	0.375269601	0.59089267	No	Complex Control	Deconvolved_5_12186_slice2_cell2_dendrite1_spines_63x_z2_1024px_avg2_0.35um-stack_SHF_1_1_9_spine4.ply	0.978095017	0.656265478	-1.473596435	3	Complex
2949	D:\Downloads\spines_2022_modified\Done\Deconvolved_5_12186_slice2_cell2_dendrite1_spines_63x_z2_1024px_avg2_0.35um-stack_SHF_1_1_9_spine6.ply		12186	2	2	1	6	2.183082634	6.847175972	1.175530306	1.914674568	0.628775165	1.34147432	0.417025426	0.467366933	No	Complex Control	Deconvolved_5_12186_slice2_cell2_dendrite1_spines_63x_z2_1024px_avg2_0.35um-stack_SHF_1_1_9_spine6.ply	0.37410537	-1.416109611	-0.112341518	4	Complex
2950	D:\Downloads\spines_2022_modified\Done\Deconvolved_5_12186_slice2_cell2_dendrite1_spines_63x_z2_1024px_avg2_0.35um-stack_SHF_1_1_9_spine7.ply		12186	2	2	1	7	2.257302212	10.97575896	2.372506567	3.55785075	0.499616819	1.48722897	0.372471002	0.538942514	No	Complex Control	Deconvolved_5_12186_slice2_cell2_dendrite1_spines_63x_z2_1024px_avg2_0.35um-stack_SHF_1_1_9_spine7.ply	0.256109512	-0.558084169	-0.522287529	3	Complex
2951	D:\Downloads\spines_2022_modified\Done\Deconvolved_5_12186_slice2_cell2_dendrite1_spines_63x_z2_1024px_avg2_0.35um-stack_SHF_1_1_9_spine9.ply		12186	2	2	1	9	1.735893009	3.731657419	0.460805098	0.601940442	0.306279909	1.087128914	0.411402751	0.377443629	No	Complex Control	Deconvolved_5_12186_slice2_cell2_dendrite1_spines_63x_z2_1024px_avg2_0.35um-stack_SHF_1_1_9_spine9.ply	-0.084293043	-1.513943545	-1.766614356	3	Complex
2952	D:\Downloads\spines_2022_modified\Done\Deconvolved_5_12186_slice2_cell2_dendrite2_spines_63x_z2_1024px_avg2_0.35um-stack_SHF_1_1_9_spine10.ply		12186	2	2	2	1	1.664873327	5.335106742	0.849741147	1.183148138	0.392363006	1.076138383	0.397880842	0.527882639	No	Complex Control	Deconvolved_5_12186_slice2_cell2_dendrite2_spines_63x_z2_1024px_avg2_0.35um-stack_SHF_1_1_9_spine10.ply	-0.355937447	-1.077087148	-1.165461209	3	Complex
2953	D:\Downloads\spines_2022_modified\Done\Deconvolved_5_12186_slice2_cell2_dendrite2_spines_63x_z2_1024px_avg2_0.35um-stack_SHF_1_1_9_spine11.ply		12186	2	2	2	1	2.123850691	6.308685108	0.856648147	1.458834243	0.702956165	1.122539266	0.460712504	0.59275617	No	Complex Control	Deconvolved_5_12186_slice2_cell2_dendrite2_spines_63x_z2_1024px_avg2_0.35um-stack_SHF_1_1_9_spine11.ply	0.339971777	-1.394182786	0.326643029	4	Complex
2954	D:\Downloads\spines_2022_modified\Done\Deconvolved_5_12186_slice2_cell2_dendrite2_spines_63x_z2_1024px_avg2_0.35um-stack_SHF_1_1_9_spine4.ply		12186	2	2	2	4	1.737256838	3.611098828	0.37998534	0.57381908	0.510108466	1.029617369	0.444933405	0.392663366	No	Complex Control	Deconvolved_5_12186_slice2_cell2_dendrite2_spines_63x_z2_1024px_avg2_0.35um-stack_SHF_1_1_9_spine4.ply	0.11264737	-1.877195547	-0.840525792	3	Complex
2955	D:\Downloads\spines_2022_modified\Done\Deconvolved_5_12186_slice2_cell2_dendrite2_spines_63x_z2_1024px_avg2_0.35um-stack_SHF_1_1_9_spine6.ply		12186	2	2	2	6	0.835611816	2.348982981	0.289642437	0.424349137	0.465079297	0.575454876	0.265411097	0.900026268	No	Complex Control	Deconvolved_5_12186_slice2_cell2_dendrite2_spines_63x_z2_1024px_avg2_0.35um-stack_SHF_1_1_9_spine6.ply	-2.432278975	-0.128765261	-0.379197326	0	Complex
2956	D:\Downloads\spines_2022_modified\Done\Deconvolved_5_12186_slice2_cell2_dendrite2_spines_63x_z2_1024px_avg2_0.35um-stack_SHF_1_1_9_spine9.ply		12186	2	2	2	9	1.499371096	8.473816726	1.710719246	2.717923766	0.588760852	1.05264049	0.231977396	0.896677072	No	Complex Control	Deconvolved_5_12186_slice2_cell2_dendrite2_spines_63x_z2_1024px_avg2_0.35um-stack_SHF_1_1_9_spine9.ply	-1.755357052	0.40846313	0.34065983	0	Complex
2957	D:\Downloads\spines_2022_modified\Done\Deconvolved_5_12186_slice2_cell3_dendrite1_spines_63x_z2_1024px_avg2_0.35um-stack_SHF_1_1_9_spine1.ply		12186	2	3	1	1	1.712195982	9.377076294	1.959341272	2.428680283	0.239539185	1.113595814	0.362011705	0.694473885	No	Complex Control	Deconvolved_5_12186_slice2_cell3_dendrite1_spines_63x_z2_1024px_avg2_0.35um-stack_SHF_1_1_9_spine1.ply	-0.617998927	0.019204794	-1.58431543	3	Complex
2958	D:\Downloads\spines_2022_modified\Done\Deconvolved_5_12186_slice2_cell3_dendrite1_spines_63x_z2_1024px_avg2_0.35um-stack_SHF_1_1_9_spine10.ply		12186	2	3	1	1	1.684459195	7.103067108	1.493438551	1.723227889	0.153865948	1.111803104	0.362981511	0.637134226	No	Complex Control	Deconvolved_5_12186_slice2_cell3_dendrite1_spines_63x_z2_1024px_avg2_0.35um-stack_SHF_1_1_9_spine10.ply	-0.676542835	-0.202791815	-2.080600914	3	Complex
2959	D:\Downloads\spines_2022_modified\Done\Deconvolved_5_12186_slice2_cell3_dendrite1_spines_63x_z2_1024px_avg2_0.35um-stack_SHF_1_1_9_spine11.ply		12186	2	3	1	1	2.985597535	12.49683289	2.459797998	4.106461739	0.669430475	1.985751307	0.378309905	0.370509548	No	Complex Control	Deconvolved_5_12186_slice2_cell3_dendrite1_spines_63x_z2_1024px_avg2_0.35um-stack_SHF_1_1_9_spine11.ply	1.23877526	-1.005683432	0.122325464	1	Complex
2960	D:\Downloads\spines_2022_modified\Done\Deconvolved_5_12186_slice2_cell3_dendrite1_spines_63x_z2_1024px_avg2_0.35um-stack_SHF_1_1_9_spine12.ply		12186	2	3	1	1	1.214435604	4.084221258	0.624489092	0.762797649	0.221474736	0.795838379	0.352179931	0.728014712	No	Complex Control	Deconvolved_5_12186_slice2_cell3_dendrite1_spines_63x_z2_1024px_avg2_0.35um-stack_SHF_1_1_9_spine12.ply	-1.377311446	-0.340744624	-1.725533569	3	Complex
2961	D:\Downloads\spines_2022_modified\Done\Deconvolved_5_12186_slice2_cell3_dendrite1_spines_63x_z2_1024px_avg2_0.35um-stack_SHF_1_1_9_spine14_shf.ply		12186	2	3	1	1	2.452988071	14.84212841	3.378239399	4.855819249	0.437381629	1.52105936	0.389366303	0.593853822	SHF	Complex Control	Deconvolved_5_12186_slice2_cell3_dendrite1_spines_63x_z2_1024px_avg2_0.35um-stack_SHF_1_1_9_spine14_shf.ply	0.583106872	-0.046859807	-0.69184968	3	Complex
2962	D:\Downloads\spines_2022_modified\Done\Deconvolved_5_12186_slice2_cell3_dendrite1_spines_63x_z2_1024px_avg2_0.35um-stack_SHF_1_1_9_spine16.ply		12186	2	3	1	1	0.933598395	2.968806467	0.376678115	0.657420847	0.745312035	0.670717724	0.200079059	0.836378661	No	Complex Control	Deconvolved_5_12186_slice2_cell3_dendrite1_spines_63x_z2_1024px_avg2_0.35um-stack_SHF_1_1_9_spine16.ply	-2.491196494	-0.38628629	0.905976669	0	Complex
2963	D:\Downloads\spines_2022_modified\Done\Deconvolved_5_12186_slice2_cell3_dendrite1_spines_63x_z2_1024px_avg2_0.35um-stack_SHF_1_1_9_spine2.ply		12186	2	3	1	2	1.366382474	5.458941466	1.017201999	1.259777249	0.238473038	0.897904791	0.331858086	0.766508898	No	Complex Control	Deconvolved_5_12186_slice2_cell3_dendrite1_spines_63x_z2_1024px_avg2_0.35um-stack_SHF_1_1_9_spine2.ply	-1.358638142	-0.058789633	-1.557176771	3	Complex
2964	D:\Downloads\spines_2022_modified\Done\Deconvolved_5_12186_slice2_cell3_dendrite1_spines_63x_z2_1024px_avg2_0.35um-stack_SHF_1_1_9_spine3.ply		12186	2	3	1	3	1.750781717	6.838481815	1.308004845	1.660858668	0.26976492	1.093110665	0.391237331	0.599160658	No	Complex Control	Deconvolved_5_12186_slice2_cell3_dendrite1_spines_63x_z2_1024px_avg2_0.35um-stack_SHF_1_1_9_spine3.ply	-0.399102837	-0.567059213	-1.614883559	3	Complex
2965	D:\Downloads\spines_2022_modified\Done\Deconvolved_5_12186_slice2_cell3_dendrite1_spines_63x_z2_1024px_avg2_0.35um-stack_SHF_1_1_9_spine4.ply		12186	2	3	1	4	1.712974916	6.616687334	1.277582933	1.613674161	0.263068032	1.140532825	0.380764541	0.532635742	No	Complex Control	Deconvolved_5_12186_slice2_cell3_dendrite1_spines_63x_z2_1024px_avg2_0.35um-stack_SHF_1_1_9_spine4.ply	-0.384380787	-0.719005907	-1.719357611	3	Complex
2966	D:\Downloads\spines_2022_modified\Done\Deconvolved_5_12186_slice2_cell3_dendrite1_spines_63x_z2_1024px_avg2_0.35um-stack_SHF_1_1_9_spine5.ply		12186	2	3	1	5	1.63711118	4.617724277	0.733906535	0.906816245	0.235601813	1.052598373	0.410460897	0.443442748	No	Complex Control	Deconvolved_5_12186_slice2_cell3_dendrite1_spines_63x_z2_1024px_avg2_0.35um-stack_SHF_1_1_9_spine5.ply	-0.246527951	-1.18810219	-2.007290861	3	Complex
2967	D:\Downloads\spines_2022_modified\Done\Deconvolved_5_12186_slice2_cell3_dendrite1_spines_63x_z2_1024px_avg2_0.35um-stack_SHF_1_1_9_spine6.ply		12186	2	3	1	6	1.16041025	5.565072086	0.974242151	1.634703505	0.677923198	0.91595165	0.170288761	0.890330616	No	Complex Control	Deconvolved_5_12186_slice2_cell3_dendrite1_spines_63x_z2_1024px_avg2_0.35um-stack_SHF_1_1_9_spine6.ply	-2.450262638	0.193667259	0.733762778	0	Complex
2968	D:\Downloads\spines_2022_modified\Done\Deconvolved_5_12186_slice2_cell3_dendrite1_spines_63x_z2_1024px_avg2_0.35um-stack_SHF_1_1_9_spine7.ply		12186	2	3	1	7	1.432485012	6.005427592	1.153438747	1.715446444	0.487245377	0.992572307	0.308195144	0.753762559	No	Complex Control	Deconvolved_5_12186_slice2_cell3_dendrite1_spines_63x_z2_1024px_avg2_0.35um-stack_SHF_1_1_9_spine7.ply	-1.32012131	-0.295388492	-0.395501413	0	Complex
2969	D:\Downloads\spines_2022_modified\Done\Deconvolved_5_12186_slice2_cell3_dendrite1_spines_63x_z2_1024px_avg2_0.35um-stack_SHF_1_1_9_spine9.ply		12186	2	3	1	9	2.903083851	11.80519486	2.772445773	3.435742882	0.239246198	1.773466496	0.392773702	0.422873916	No	Complex Control	Deconvolved_5_12186_slice2_cell3_dendrite1_spines_63x_z2_1024px_avg2_0.35um-stack_SHF_1_1_9_spine9.ply	1.019855504	-0.401144822	-1.823793692	3	Complex
2970	D:\Downloads\spines_2022_modified\Done\Deconvolved_5_12186_slice2_cell3_dendrite2_spines_63x_z2_1024px_avg2_0.35um-stack_SHF_1_1_9_spine1.ply		12186	2	3	2	1	1.371094725	8.458749684	1.577519389	2.218256223	0.406167327	0.996662979	0.239816975	0.868732557	No	Complex Control	Deconvolved_5_12186_slice2_cell3_dendrite2_spines_63x_z2_1024px_avg2_0.35um-stack_SHF_1_1_9_spine1.ply	-1.811532518	0.535454796	-0.546052868	0	Complex
2971	D:\Downloads\spines_2022_modified\Done\Deconvolved_5_12186_slice2_cell3_dendrite2_spines_63x_z2_1024px_avg2_0.35um-stack_SHF_1_1_9_spine10.ply		12186	2	3	2	1	1.154138775	5.332369439	0.852650589	1.246594883	0.462023129	0.79483739	0.250296304	0.899074398	No	Complex Control	Deconvolved_5_12186_slice2_cell3_dendrite2_spines_63x_z2_1024px_avg2_0.35um-stack_SHF_1_1_9_spine10.ply	-2.117268976	0.216241744	-0.320365678	0	Complex
2972	D:\Downloads\spines_2022_modified\Done\Deconvolved_5_12186_slice2_cell3_dendrite2_spines_63x_z2_1024px_avg2_0.35um-stack_SHF_1_1_9_spine11.ply		12186	2	3	2	1	1.574836092	7.116106146	1.411479414	1.820415195	0.289721392	1.009176747	0.353648962	0.772277748	No	Complex Control	Deconvolved_5_12186_slice2_cell3_dendrite2_spines_63x_z2_1024px_avg2_0.35um-stack_SHF_1_1_9_spine11.ply	-0.998778792	-0.021589466	-1.296955674	3	Complex
2973	D:\Downloads\spines_2022_modified\Done\Deconvolved_5_12186_slice2_cell3_dendrite2_spines_63x_z2_1024px_avg2_0.35um-stack_SHF_1_1_9_spine12.ply		12186	2	3	2	1	1.205579084	6.052000315	1.068004413	1.821754935	0.705755999	0.921881225	0.207140289	0.848289325	No	Complex Control	Deconvolved_5_12186_slice2_cell3_dendrite2_spines_63x_z2_1024px_avg2_0.35um-stack_SHF_1_1_9_spine12.ply	-2.120755096	-0.034014962	0.792046024	0	Complex
2974	D:\Downloads\spines_2022_modified\Done\Deconvolved_5_12186_slice2_cell3_dendrite2_spines_63x_z2_1024px_avg2_0.35um-stack_SHF_1_1_9_spine13.ply		12186	2	3	2	1	1.416418239	5.747489411	0.881348777	1.258902732	0.428382004	0.927632248	0.378311783	0.616684531	No	Complex Control	Deconvolved_5_12186_slice2_cell3_dendrite2_spines_63x_z2_1024px_avg2_0.35um-stack_SHF_1_1_9_spine13.ply	-0.763939082	-0.836152712	-0.888383477	3	Complex
2975	D:\Downloads\spines_2022_modified\Done\Deconvolved_5_12186_slice2_cell3_dendrite2_spines_63x_z2_1024px_avg2_0.35um-stack_SHF_1_1_9_spine2.ply		12186	2	3	2	2	0.955579361	2.615424221	0.265836222	0.422190015	0.588158346	0.59663056	0.353431349	0.75913107	No	Complex Control	Deconvolved_5_12186_slice2_cell3_dendrite2_spines_63x_z2_1024px_avg2_0.35um-stack_SHF_1_1_9_spine2.ply	-1.600109903	-0.924807436	-0.03877082	0	Complex
2976	D:\Downloads\spines_2022_modified\Done\Deconvolved_5_12186_slice2_cell3_dendrite2_spines_63x_z2_1024px_avg2_0.35um-stack_SHF_1_1_9_spine3.ply		12186	2	3	2	3	2.181658453	10.14416847	1.615892846	2.886553822	0.78635225	1.37513804	0.412918073	0.524262643	No	Complex Control	Deconvolved_5_12186_slice2_cell3_dendrite2_spines_63x_z2_1024px_avg2_0.35um-stack_SHF_1_1_9_spine3.ply	0.465777436	-1.205665232	0.730297863	4	Complex
2977	D:\Downloads\spines_2022_modified\Done\Deconvolved_5_12186_slice2_cell3_dendrite2_spines_63x_z2_1024px_avg2_0.35um-stack_SHF_1_1_9_spine4.ply		12186	2	3	2	4	1.797539959	6.214045108	0.946266178	1.249709989	0.320674899	1.027651855	0.410968753	0.59585585	No	Complex Control	Deconvolved_5_12186_slice2_cell3_dendrite2_spines_63x_z2_1024px_avg2_0.35um-stack_SHF_1_1_9_spine4.ply	-0.274041299	-0.755134393	-1.40736669	3	Complex
2978	D:\Downloads\spines_2022_modified\Done\Deconvolved_5_12186_slice2_cell3_dendrite2_spines_63x_z2_1024px_avg2_0.35um-stack_SHF_1_1_9_spine5.ply		12186	2	3	2	5	1.561594274	6.897146623	1.146752727	1.46097659	0.274011873	1.000524012	0.380273492	0.667813523	No	Complex Control	Deconvolved_5_12186_slice2_cell3_dendrite2_spines_63x_z2_1024px_avg2_0.35um-stack_SHF_1_1_9_spine5.ply	-0.709884984	-0.383227263	-1.516406805	3	Complex
2979	D:\Downloads\spines_2022_modified\Done\Deconvolved_5_12186_slice2_cell3_dendrite2_spines_63x_z2_1024px_avg2_0.35um-stack_SHF_1_1_9_spine6.ply		12186	2	3	2	6	1.999045682	8.144435257	1.191333129	1.702794903	0.429318855	1.156444262	0.400372316	0.536584377	No	Complex Control	Deconvolved_5_12186_slice2_cell3_dendrite2_spines_63x_z2_1024px_avg2_0.35um-stack_SHF_1_1_9_spine6.ply	0.048227532	-0.833422838	-0.927656248	3	Complex
2980	D:\Downloads\spines_2022_modified\Done\Deconvolved_5_12186_slice2_cell3_dendrite2_spines_63x_z2_1024px_avg2_0.35um-stack_SHF_1_1_9_spine7.ply		12186	2	3	2	7	1.75495474	5.713001895	0.782574236	1.099141675	0.40452065	1.040314454	0.447771835	0.498096188	No	Complex Control	Deconvolved_5_12186_slice2_cell3_dendrite2_spines_63x_z2_1024px_avg2_0.35um-stack_SHF_1_1_9_spine7.ply	0.045691923	-1.297595916	-1.175098303	3	Complex
2981	D:\Downloads\spines_2022_modified\Done\Deconvolved_5_12186_slice2_cell3_dendrite2_spines_63x_z2_1024px_avg2_0.35um-stack_SHF_1_1_9_spine8.ply		12186	2	3	2	8	1.122028375	4.632496814	0.684999362	0.999562149	0.459216176	0.764552018	0.273910377	0.950879303	No	Complex Control	Deconvolved_5_12186_slice2_cell3_dendrite2_spines_63x_z2_1024px_avg2_0.35um-stack_SHF_1_1_9_spine8.ply	-2.140997636	0.212388545	-0.305021763	0	Complex
2982	D:\Downloads\spines_2022_modified\Done\Deconvolved_5_12186_slice2_cell3_dendrite2_spines_63x_z2_1024px_avg2_0.35um-stack_SHF_1_1_9_spine9_shf.ply		12186	2	3	2	9	1.537763457	7.788247393	1.416887583	2.277403521	0.607328308	1.023474828	0.233517022	0.858137557	SHF	Complex Control	Deconvolved_5_12186_slice2_cell3_dendrite2_spines_63x_z2_1024px_avg2_0.35um-stack_SHF_1_1_9_spine9_shf.ply	-1.684393719	0.229126162	0.372340613	0	Complex
2983	D:\Downloads\spines_2022_modified\Done\Deconvolved_5_12186_slice2_cell4_dendrite1_spines_63x_z2_1024px_avg2_0.35um-stack_SHF_1_1_9_spine1.ply		12186	2	4	1	1	1.094853585	2.946587953	0.388797169	0.539203601	0.386850634	0.668188766	0.39843378	0.790564003	No	Complex Control	Deconvolved_5_12186_slice2_cell4_dendrite1_spines_63x_z2_1024px_avg2_0.35um-stack_SHF_1_1_9_spine1.ply	-1.346031845	-0.67350013	-0.953855942	3	Complex
2984	D:\Downloads\spines_2022_modified\Done\Deconvolved_5_12186_slice2_cell4_dendrite1_spines_63x_z2_1024px_avg2_0.35um-stack_SHF_1_1_9_spine10.ply		12186	2	4	1	1	1.567108603	7.420697657	1.552051479	1.88889025	0.217028092	1.057850337	0.361355395	0.722646496	No	Complex Control	Deconvolved_5_12186_slice2_cell4_dendrite1_spines_63x_z2_1024px_avg2_0.35um-stack_SHF_1_1_9_spine10.ply	-0.88412081	-0.054973762	-1.691431818	3	Complex
2985	D:\Downloads\spines_2022_modified\Done\Deconvolved_5_12186_slice2_cell4_dendrite1_spines_63x_z2_1024px_avg2_0.35um-stack_SHF_1_1_9_spine11.ply		12186	2	4	1	1	1.47725673	4.890853565	0.758739282	0.992710884	0.308368904	0.933469104	0.431452429	0.650767574	No	Complex Control	Deconvolved_5_12186_slice2_cell4_dendrite1_spines_63x_z2_1024px_avg2_0.35um-stack_SHF_1_1_9_spine11.ply	-0.571106386	-0.8248283	-1.454757607	3	Complex
2986	D:\Downloads\spines_2022_modified\Done\Deconvolved_5_12186_slice2_cell4_dendrite1_spines_63x_z2_1024px_avg2_0.35um-stack_SHF_1_1_9_spine15.ply		12186	2	4	1	1	1.356358463	3.235171091	0.411792634	0.495880724	0.204200084	0.8586526	0.444546073	0.471584053	No	Complex Control	Deconvolved_5_12186_slice2_cell4_dendrite1_spines_63x_z2_1024px_avg2_0.35um-stack_SHF_1_1_9_spine15.ply	-0.405672867	-1.346353991	-2.18358554	3	Complex
2987	D:\Downloads\spines_2022_modified\Done\Deconvolved_5_12186_slice2_cell4_dendrite1_spines_63x_z2_1024px_avg2_0.35um-stack_SHF_1_1_9_spine17.ply		12186	2	4	1	1	1.493923228	7.13102421	1.292387308	1.875377381	0.45109548	1.008132686	0.330460214	0.755236835	No	Complex Control	Deconvolved_5_12186_slice2_cell4_dendrite1_spines_63x_z2_1024px_avg2_0.35um-stack_SHF_1_1_9_spine17.ply	-1.110994996	-0.218624235	-0.558897205	3	Complex
2988	D:\Downloads\spines_2022_modified\Done\Deconvolved_5_12186_slice2_cell4_dendrite1_spines_63x_z2_1024px_avg2_0.35um-stack_SHF_1_1_9_spine18.ply		12186	2	4	1	1	1.820500898	5.483085153	0.839081978	1.154939095	0.376431773	1.224166517	0.379604764	0.484743573	No	Complex Control	Deconvolved_5_12186_slice2_cell4_dendrite1_spines_63x_z2_1024px_avg2_0.35um-stack_SHF_1_1_9_spine18.ply	-0.258680342	-1.067087118	-1.262616154	3	Complex
2989	D:\Downloads\spines_2022_modified\Done\Deconvolved_5_12186_slice2_cell4_dendrite1_spines_63x_z2_1024px_avg2_0.35um-stack_SHF_1_1_9_spine19.ply		12186	2	4	1	1	3.097883926	13.29377955	2.44638349	4.407354304	0.801579484	1.787517964	0.472323892	0.445283535	No	Complex Control	Deconvolved_5_12186_slice2_cell4_dendrite1_spines_63x_z2_1024px_avg2_0.35um-stack_SHF_1_1_9_spine19.ply	1.765604144	-1.232416523	0.756571309	1	Complex
2990	D:\Downloads\spines_2022_modified\Done\Deconvolved_5_12186_slice2_cell4_dendrite1_spines_63x_z2_1024px_avg2_0.35um-stack_SHF_1_1_9_spine2.ply		12186	2	4	1	2	0.862159297	2.155022203	0.26776675	0.388019319	0.449094481	0.573363324	0.283250364	0.893096944	No	Complex Control	Deconvolved_5_12186_slice2_cell4_dendrite1_spines_63x_z2_1024px_avg2_0.35um-stack_SHF_1_1_9_spine2.ply	-2.32122996	-0.197428934	-0.477035001	0	Complex
2991	D:\Downloads\spines_2022_modified\Done\Deconvolved_5_12186_slice2_cell4_dendrite1_spines_63x_z2_1024px_avg2_0.35um-stack_SHF_1_1_9_spine21.ply		12186	2	4	1	2	1.262003547	4.783478136	0.748516554	1.031165251	0.377611817	0.84305342	0.287916828	0.788404277	No	Complex Control	Deconvolved_5_12186_slice2_cell4_dendrite1_spines_63x_z2_1024px_avg2_0.35um-stack_SHF_1_1_9_spine21.ply	-1.703474112	-0.111883291	-0.870432073	0	Complex
2992	D:\Downloads\spines_2022_modified\Done\Deconvolved_5_12186_slice2_cell4_dendrite1_spines_63x_z2_1024px_avg2_0.35um-stack_SHF_1_1_9_spine22.ply		12186	2	4	1	2	2.037661134	9.471142386	1.684565726	2.305310877	0.368489719	1.225752148	0.409566291	0.583837795	No	Complex Control	Deconvolved_5_12186_slice2_cell4_dendrite1_spines_63x_z2_1024px_avg2_0.35um-stack_SHF_1_1_9_spine22.ply	0.099180711	-0.54662803	-1.139052116	3	Complex
2993	D:\Downloads\spines_2022_modified\Done\Deconvolved_5_12186_slice2_cell4_dendrite1_spines_63x_z2_1024px_avg2_0.35um-stack_SHF_1_1_9_spine23.ply		12186	2	4	1	2	1.306154449	4.148921752	0.576234008	0.71420668	0.239438614	0.890874058	0.348145579	0.56793606	No	Complex Control	Deconvolved_5_12186_slice2_cell4_dendrite1_spines_63x_z2_1024px_avg2_0.35um-stack_SHF_1_1_9_spine23.ply	-1.053812766	-0.74751118	-1.818791829	3	Complex
2994	D:\Downloads\spines_2022_modified\Done\Deconvolved_5_12186_slice2_cell4_dendrite1_spines_63x_z2_1024px_avg2_0.35um-stack_SHF_1_1_9_spine27.ply		12186	2	4	1	2	1.683071401	9.477090752	1.863097885	2.298601575	0.233752447	1.079577749	0.403713001	0.729398475	No	Complex Control	Deconvolved_5_12186_slice2_cell4_dendrite1_spines_63x_z2_1024px_avg2_0.35um-stack_SHF_1_1_9_spine27.ply	-0.47617727	-0.022273394	-1.605492235	3	Complex
2995	D:\Downloads\spines_2022_modified\Done\Deconvolved_5_12186_slice2_cell4_dendrite1_spines_63x_z2_1024px_avg2_0.35um-stack_SHF_1_1_9_spine28.ply		12186	2	4	1	2	0.839046742	2.524475987	0.312362549	0.45444007	0.454848132	0.617052101	0.254524897	0.888279486	No	Complex Control	Deconvolved_5_12186_slice2_cell4_dendrite1_spines_63x_z2_1024px_avg2_0.35um-stack_SHF_1_1_9_spine28.ply	-2.460685416	-0.093334723	-0.428047364	0	Complex
2996	D:\Downloads\spines_2022_modified\Done\Deconvolved_5_12186_slice2_cell4_dendrite1_spines_63x_z2_1024px_avg2_0.35um-stack_SHF_1_1_9_spine3.ply		12186	2	4	1	3	1.131481365	2.971518674	0.343937427	0.558285353	0.623217796	0.712449435	0.355939926	0.677370359	No	Complex Control	Deconvolved_5_12186_slice2_cell4_dendrite1_spines_63x_z2_1024px_avg2_0.35um-stack_SHF_1_1_9_spine3.ply	-1.290443944	-1.136356549	0.040855944	0	Complex
2997	D:\Downloads\spines_2022_modified\Done\Deconvolved_5_12186_slice2_cell4_dendrite1_spines_63x_z2_1024px_avg2_0.35um-stack_SHF_1_1_9_spine30.ply		12186	2	4	1	3	1.265515932	4.643383412	0.671705803	0.883026768	0.314603453	0.814076335	0.328563782	0.709874755	No	Complex Control	Deconvolved_5_12186_slice2_cell4_dendrite1_spines_63x_z2_1024px_avg2_0.35um-stack_SHF_1_1_9_spine30.ply	-1.37980707	-0.380635621	-1.287165858	3	Complex
2998	D:\Downloads\spines_2022_modified\Done\Deconvolved_5_12186_slice2_cell4_dendrite1_spines_63x_z2_1024px_avg2_0.35um-stack_SHF_1_1_9_spine4.ply		12186	2	4	1	4	1.255952566	2.569211023	0.275634203	0.403693691	0.464599409	0.753338332	0.437951514	0.481188765	No	Complex Control	Deconvolved_5_12186_slice2_cell4_dendrite1_spines_63x_z2_1024px_avg2_0.35um-stack_SHF_1_1_9_spine4.ply	-0.499948513	-1.723907431	-0.983781318	3	Complex
2999	D:\Downloads\spines_2022_modified\Done\Deconvolved_5_12186_slice2_cell4_dendrite1_spines_63x_z2_1024px_avg2_0.35um-stack_SHF_1_1_9_spine5.ply		12186	2	4	1	5	1.26147878	6.640399486	1.360641857	2.183293895	0.604605859	1.026041036	0.191761258	0.780299717	No	Complex Control	Deconvolved_5_12186_slice2_cell4_dendrite1_spines_63x_z2_1024px_avg2_0.35um-stack_SHF_1_1_9_spine5.ply	-2.04105416	0.036298399	0.272312926	0	Complex
3000	D:\Downloads\spines_2022_modified\Done\Deconvolved_5_12186_slice2_cell4_dendrite1_spines_63x_z2_1024px_avg2_0.35um-stack_SHF_1_1_9_spine6.ply		12186	2	4	1	6	1.633230666	7.680220336	1.644400232	2.124232427	0.291797693	1.05562712	0.323181987	0.79941756	No	Complex Control	Deconvolved_5_12186_slice2_cell4_dendrite1_spines_63x_z2_1024px_avg2_0.35um-stack_SHF_1_1_9_spine6.ply	-1.130250405	0.205751433	-1.219027095	3	Complex
3001	D:\Downloads\spines_2022_modified\Done\Deconvolved_5_12186_slice2_cell4_dendrite1_spines_63x_z2_1024px_avg2_0.35um-stack_SHF_1_1_9_spine7.ply		12186	2	4	1	7	1.61684892	9.798561171	2.447290753	3.216633382	0.314365029	1.190255853	0.257162843	0.858222633	No	Complex Control	Deconvolved_5_12186_slice2_cell4_dendrite1_spines_63x_z2_1024px_avg2_0.35um-stack_SHF_1_1_9_spine7.ply	-1.472309475	0.72160736	-0.961924612	0	Complex
3002	D:\Downloads\spines_2022_modified\Done\Deconvolved_5_12186_slice2_cell4_dendrite1_spines_63x_z2_1024px_avg2_0.35um-stack_SHF_1_1_9_spine8.ply		12186	2	4	1	8	1.167990657	3.544077935	0.508478718	0.640918469	0.260462722	0.744049795	0.370040345	0.706943332	No	Complex Control	Deconvolved_5_12186_slice2_cell4_dendrite1_spines_63x_z2_1024px_avg2_0.35um-stack_SHF_1_1_9_spine8.ply	-1.301348315	-0.561077141	-1.595886975	3	Complex
3003	D:\Downloads\spines_2022_modified\Done\Deconvolved_5_12186_slice2_cell4_dendrite1_spines_63x_z2_1024px_avg2_0.35um-stack_SHF_1_1_9_spine9_shf.ply		12186	2	4	1	9	1.735454495	7.703193778	1.449992107	1.894507447	0.306563973	1.076668274	0.384945764	0.698512021	SHF	Complex Control	Deconvolved_5_12186_slice2_cell4_dendrite1_spines_63x_z2_1024px_avg2_0.35um-stack_SHF_1_1_9_spine9_shf.ply	-0.555936514	-0.270551845	-1.313434947	3	Complex
3004	D:\Downloads\spines_2022_modified\Done\Deconvolved_5_12186_slice2_cell4_dendrite2_spines_63x_z2_1024px_avg2_0.35um-stack_SHF_1_1_9_spine1.ply		12186	2	4	2	1	1.912477676	6.20213874	1.066610951	1.302702371	0.221347268	1.178883374	0.402259154	0.499436149	No	Complex Control	Deconvolved_5_12186_slice2_cell4_dendrite2_spines_63x_z2_1024px_avg2_0.35um-stack_SHF_1_1_9_spine1.ply	-0.097709386	-0.822403359	-1.962664914	3	Complex
3005	D:\Downloads\spines_2022_modified\Done\Deconvolved_5_12186_slice2_cell4_dendrite2_spines_63x_z2_1024px_avg2_0.35um-stack_SHF_1_1_9_spine2.ply		12186	2	4	2	2	2.360732599	9.971865182	1.984531432	2.764845109	0.393197943	1.419560231	0.42495933	0.552293206	No	Complex Control	Deconvolved_5_12186_slice2_cell4_dendrite2_spines_63x_z2_1024px_avg2_0.35um-stack_SHF_1_1_9_spine2.ply	0.508196496	-0.62171326	-1.049324351	3	Complex
3006	D:\Downloads\spines_2022_modified\Done\Deconvolved_5_12186_slice2_cell4_dendrite2_spines_63x_z2_1024px_avg2_0.35um-stack_SHF_1_1_9_spine3_shf.ply		12186	2	4	2	3	2.50222624	8.727408547	1.65892201	2.303726119	0.388688622	1.315826754	0.466509383	0.526965678	SHF	Complex Control	Deconvolved_5_12186_slice2_cell4_dendrite2_spines_63x_z2_1024px_avg2_0.35um-stack_SHF_1_1_9_spine3_shf.ply	0.809901444	-0.900338001	-1.144353076	3	Complex
3007	D:\Downloads\spines_2022_modified\Done\Deconvolved_5_12186_slice2_cell4_dendrite2_spines_63x_z2_1024px_avg2_0.35um-stack_SHF_1_1_9_spine4.ply		12186	2	4	2	4	1.920366672	6.283473335	0.938210033	1.250534503	0.332893978	1.16092239	0.406961611	0.489501471	No	Complex Control	Deconvolved_5_12186_slice2_cell4_dendrite2_spines_63x_z2_1024px_avg2_0.35um-stack_SHF_1_1_9_spine4.ply	-0.017961344	-1.008824775	-1.463061661	3	Complex
3008	D:\Downloads\spines_2022_modified\Done\Deconvolved_5_12186_slice2_cell5_dendrite1_spines_63x_z2_1024px_avg2_0.35um-stack_SHF_1_1_9_spine1.ply		12186	2	5	1	1	3.261723312	16.56838258	3.709638861	5.601581754	0.510007298	1.949888221	0.444599913	0.471883788	No	Complex Control	Deconvolved_5_12186_slice2_cell5_dendrite1_spines_63x_z2_1024px_avg2_0.35um-stack_SHF_1_1_9_spine1.ply	1.793391858	-0.381059855	-0.474492401	1	Complex
3009	D:\Downloads\spines_2022_modified\Done\Deconvolved_5_12186_slice2_cell5_dendrite1_spines_63x_z2_1024px_avg2_0.35um-stack_SHF_1_1_9_spine10.ply		12186	2	5	1	1	0.963667976	3.715094882	0.588865921	0.888740261	0.509240439	0.718041732	0.182674577	0.925850582	No	Complex Control	Deconvolved_5_12186_slice2_cell5_dendrite1_spines_63x_z2_1024px_avg2_0.35um-stack_SHF_1_1_9_spine10.ply	-2.731006953	0.293144965	-0.049842568	0	Complex
3010	D:\Downloads\spines_2022_modified\Done\Deconvolved_5_12186_slice2_cell5_dendrite1_spines_63x_z2_1024px_avg2_0.35um-stack_SHF_1_1_9_spine11.ply		12186	2	5	1	1	0.932301184	3.678792526	0.554639091	0.827387426	0.491758227	0.709954388	0.154784684	0.97437431	No	Complex Control	Deconvolved_5_12186_slice2_cell5_dendrite1_spines_63x_z2_1024px_avg2_0.35um-stack_SHF_1_1_9_spine11.ply	-2.988215337	0.531062201	-0.053110252	0	Complex
3011	D:\Downloads\spines_2022_modified\Done\Deconvolved_5_12186_slice2_cell5_dendrite1_spines_63x_z2_1024px_avg2_0.35um-stack_SHF_1_1_9_spine13.ply		12186	2	5	1	1	2.965236221	10.57582609	2.240039192	3.507647221	0.565886541	1.85003889	0.421638937	0.369245422	No	Complex Control	Deconvolved_5_12186_slice2_cell5_dendrite1_spines_63x_z2_1024px_avg2_0.35um-stack_SHF_1_1_9_spine13.ply	1.327587114	-1.173617432	-0.42107333	1	Complex
3012	D:\Downloads\spines_2022_modified\Done\Deconvolved_5_12186_slice2_cell5_dendrite1_spines_63x_z2_1024px_avg2_0.35um-stack_SHF_1_1_9_spine14.ply		12186	2	5	1	1	2.022692832	5.381034442	0.704557877	1.09195289	0.549841292	1.269959495	0.429646885	0.38337124	No	Complex Control	Deconvolved_5_12186_slice2_cell5_dendrite1_spines_63x_z2_1024px_avg2_0.35um-stack_SHF_1_1_9_spine14.ply	0.364324791	-1.714172515	-0.613835814	3	Complex
3013	D:\Downloads\spines_2022_modified\Done\Deconvolved_5_12186_slice2_cell5_dendrite1_spines_63x_z2_1024px_avg2_0.35um-stack_SHF_1_1_9_spine16.ply		12186	2	5	1	1	1.057867378	2.461663721	0.239596131	0.39316648	0.640955042	0.648846877	0.371021139	0.64406302	No	Complex Control	Deconvolved_5_12186_slice2_cell5_dendrite1_spines_63x_z2_1024px_avg2_0.35um-stack_SHF_1_1_9_spine16.ply	-1.23293005	-1.352060013	0.059765738	3	Complex
3014	D:\Downloads\spines_2022_modified\Done\Deconvolved_5_12186_slice2_cell5_dendrite1_spines_63x_z2_1024px_avg2_0.35um-stack_SHF_1_1_9_spine18.ply		12186	2	5	1	1	1.38678424	6.026857014	1.074719015	1.680271619	0.563452024	0.91232821	0.279277021	0.844309883	No	Complex Control	Deconvolved_5_12186_slice2_cell5_dendrite1_spines_63x_z2_1024px_avg2_0.35um-stack_SHF_1_1_9_spine18.ply	-1.636972452	-0.070197669	0.082010206	0	Complex
3015	D:\Downloads\spines_2022_modified\Done\Deconvolved_5_12186_slice2_cell5_dendrite1_spines_63x_z2_1024px_avg2_0.35um-stack_SHF_1_1_9_spine2.ply		12186	2	5	1	2	3.341894556	17.580755	4.071639455	6.907991437	0.696611774	2.225509116	0.39202009	0.388620753	No	Complex Control	Deconvolved_5_12186_slice2_cell5_dendrite1_spines_63x_z2_1024px_avg2_0.35um-stack_SHF_1_1_9_spine2.ply	1.816980704	-0.577293545	0.351117472	1	Complex
3016	D:\Downloads\spines_2022_modified\Done\Deconvolved_5_12186_slice2_cell5_dendrite1_spines_63x_z2_1024px_avg2_0.35um-stack_SHF_1_1_9_spine20.ply		12186	2	5	1	2	2.674576145	10.58812523	1.945108071	3.066992916	0.5767725	1.569810989	0.470060553	0.472340886	No	Complex Control	Deconvolved_5_12186_slice2_cell5_dendrite1_spines_63x_z2_1024px_avg2_0.35um-stack_SHF_1_1_9_spine20.ply	1.193176266	-1.13399626	-0.308091836	1	Complex
3017	D:\Downloads\spines_2022_modified\Done\Deconvolved_5_12186_slice2_cell5_dendrite1_spines_63x_z2_1024px_avg2_0.35um-stack_SHF_1_1_9_spine21.ply		12186	2	5	1	2	2.041612255	6.005134688	0.938925919	1.413244778	0.50517176	1.204018027	0.443594092	0.518060989	No	Complex Control	Deconvolved_5_12186_slice2_cell5_dendrite1_spines_63x_z2_1024px_avg2_0.35um-stack_SHF_1_1_9_spine21.ply	0.247212724	-1.29769604	-0.664925181	3	Complex
3018	D:\Downloads\spines_2022_modified\Done\Deconvolved_5_12186_slice2_cell5_dendrite1_spines_63x_z2_1024px_avg2_0.35um-stack_SHF_1_1_9_spine22.ply		12186	2	5	1	2	1.337186159	4.069974225	0.558989065	0.742882825	0.328975595	0.82391826	0.38277346	0.644033059	No	Complex Control	Deconvolved_5_12186_slice2_cell5_dendrite1_spines_63x_z2_1024px_avg2_0.35um-stack_SHF_1_1_9_spine22.ply	-0.957447254	-0.791928494	-1.346890108	3	Complex
3019	D:\Downloads\spines_2022_modified\Done\Deconvolved_5_12186_slice2_cell5_dendrite1_spines_63x_z2_1024px_avg2_0.35um-stack_SHF_1_1_9_spine23.ply		12186	2	5	1	2	0.86133182	2.771700292	0.342438127	0.513301466	0.498961201	0.605805066	0.238181926	0.906863742	No	Complex Control	Deconvolved_5_12186_slice2_cell5_dendrite1_spines_63x_z2_1024px_avg2_0.35um-stack_SHF_1_1_9_spine23.ply	-2.536659225	-0.025510776	-0.184988003	0	Complex
3020	D:\Downloads\spines_2022_modified\Done\Deconvolved_5_12186_slice2_cell5_dendrite1_spines_63x_z2_1024px_avg2_0.35um-stack_SHF_1_1_9_spine24.ply		12186	2	5	1	2	0.886992548	3.654914599	0.481752863	0.801746433	0.664227644	0.680677485	0.154770819	0.920200479	No	Complex Control	Deconvolved_5_12186_slice2_cell5_dendrite1_spines_63x_z2_1024px_avg2_0.35um-stack_SHF_1_1_9_spine24.ply	-2.889253414	0.145379285	0.675088662	0	Complex
3021	D:\Downloads\spines_2022_modified\Done\Deconvolved_5_12186_slice2_cell5_dendrite1_spines_63x_z2_1024px_avg2_0.35um-stack_SHF_1_1_9_spine25.ply		12186	2	5	1	2	1.352802991	7.075403052	1.561338039	2.161161207	0.384172519	1.000691099	0.178123749	0.941482103	No	Complex Control	Deconvolved_5_12186_slice2_cell5_dendrite1_spines_63x_z2_1024px_avg2_0.35um-stack_SHF_1_1_9_spine25.ply	-2.346803987	0.853310636	-0.53274474	0	Complex
3022	D:\Downloads\spines_2022_modified\Done\Deconvolved_5_12186_slice2_cell5_dendrite1_spines_63x_z2_1024px_avg2_0.35um-stack_SHF_1_1_9_spine3.ply		12186	2	5	1	3	1.748316258	8.850706633	1.551898088	2.345417561	0.511321895	1.128567706	0.335154181	0.706546673	No	Complex Control	Deconvolved_5_12186_slice2_cell5_dendrite1_spines_63x_z2_1024px_avg2_0.35um-stack_SHF_1_1_9_spine3.ply	-0.709548899	-0.263959542	-0.302663128	3	Complex
3023	D:\Downloads\spines_2022_modified\Done\Deconvolved_5_12186_slice2_cell5_dendrite1_spines_63x_z2_1024px_avg2_0.35um-stack_SHF_1_1_9_spine4.ply		12186	2	5	1	4	3.298242305	19.63173616	4.470536848	6.391386305	0.429668633	1.900094219	0.458337167	0.554938686	No	Complex Control	Deconvolved_5_12186_slice2_cell5_dendrite1_spines_63x_z2_1024px_avg2_0.35um-stack_SHF_1_1_9_spine4.ply	1.890930197	0.148353168	-0.712778737	1	Complex
3024	D:\Downloads\spines_2022_modified\Done\Deconvolved_5_12186_slice2_cell5_dendrite1_spines_63x_z2_1024px_avg2_0.35um-stack_SHF_1_1_9_spine6.ply		12186	2	5	1	6	2.086465315	9.759566449	2.009718734	2.737336683	0.362049642	1.261307178	0.379938111	0.647664573	No	Complex Control	Deconvolved_5_12186_slice2_cell5_dendrite1_spines_63x_z2_1024px_avg2_0.35um-stack_SHF_1_1_9_spine6.ply	-0.112773669	-0.238719963	-1.063096406	3	Complex
3025	D:\Downloads\spines_2022_modified\Done\Deconvolved_5_12186_slice2_cell5_dendrite1_spines_63x_z2_1024px_avg2_0.35um-stack_SHF_1_1_9_spine7.ply		12186	2	5	1	7	2.102388581	9.021423639	1.797649124	2.365543077	0.315909232	1.298946602	0.408135176	0.557924277	No	Complex Control	Deconvolved_5_12186_slice2_cell5_dendrite1_spines_63x_z2_1024px_avg2_0.35um-stack_SHF_1_1_9_spine7.ply	0.147343562	-0.562588578	-1.412818118	3	Complex
3026	D:\Downloads\spines_2022_modified\Done\Deconvolved_5_12186_slice2_cell5_dendrite1_spines_63x_z2_1024px_avg2_0.35um-stack_SHF_1_1_9_spine8.ply		12186	2	5	1	8	1.215556209	3.928317467	0.577337376	0.831254762	0.439807635	0.760821091	0.332439994	0.7889856	No	Complex Control	Deconvolved_5_12186_slice2_cell5_dendrite1_spines_63x_z2_1024px_avg2_0.35um-stack_SHF_1_1_9_spine8.ply	-1.5342731	-0.42441591	-0.635754597	0	Complex
3027	D:\Downloads\spines_2022_modified\Done\Deconvolved_5_12186_slice2_cell5_dendrite2_spines_63x_z2_1024px_avg2_0.35um-stack_SHF_1_1_9_spine1.ply		12186	2	5	2	1	1.995189473	6.081054507	0.849519732	1.40871484	0.658248523	1.24296882	0.425792316	0.48378929	No	Complex Control	Deconvolved_5_12186_slice2_cell5_dendrite2_spines_63x_z2_1024px_avg2_0.35um-stack_SHF_1_1_9_spine1.ply	0.219055595	-1.536168064	0.013312006	4	Complex
3028	D:\Downloads\spines_2022_modified\Done\Deconvolved_5_12186_slice2_cell5_dendrite2_spines_63x_z2_1024px_avg2_0.35um-stack_SHF_1_1_9_spine10.ply		12186	2	5	2	1	2.908430877	6.10070643	0.782763551	1.666041835	1.128410083	1.481598234	0.581422509	0.439655556	No	Complex Control	Deconvolved_5_12186_slice2_cell5_dendrite2_spines_63x_z2_1024px_avg2_0.35um-stack_SHF_1_1_9_spine10.ply	1.917595742	-2.674620184	2.047618902	4	Complex
3029	D:\Downloads\spines_2022_modified\Done\Deconvolved_5_12186_slice2_cell5_dendrite2_spines_63x_z2_1024px_avg2_0.35um-stack_SHF_1_1_9_spine11.ply		12186	2	5	2	1	4.550332515	22.81925773	5.958118228	8.662596237	0.453914794	2.849819691	0.427749635	0.322777702	No	Complex Control	Deconvolved_5_12186_slice2_cell5_dendrite2_spines_63x_z2_1024px_avg2_0.35um-stack_SHF_1_1_9_spine11.ply	3.232799815	0.078974189	-0.727903503	1	Complex
[truncated: 1,080 more rows]
